# Supplementary material for: Dynamic Expression and Regulatory Network of Circular RNA for Abdominal Preadipocytes Differentiation in Chicken (Gallus gallus)
Source: Front Cell Dev Biol. 2021 Nov 12;9:761638. doi: 10.3389/fcell.2021.761638 (PMC8633312; doi:10.3389/fcell.2021.761638)
Supplement: Supplementary file 2 [file DataSheet1.ZIP]

Archive with 13 entries (13 files):
- Table S1 Primer information used in this study.xlsx
- Table S10 Hubgenes in the 10 interesting modules.xlsx
- Table S11 Pearson correlation analysis of circRNAs expression and their parental genes expression.xlsx
- Table S12 ceRNA network construction based on DE-circRNAs, DE-miRNAs and DE-mRNAs.xlsx
- Table S13 IRES and ORFs prediction of circRNAs.xlsx
- Table S2 All circRNAs expression profiles in adipocytes during different differentation stages.xlsx
- Table S3 Differential expressed circRNAs expression profiles in adipocytes during different differentation stages.xlsx
- Table S4 GO annoation and KEGG pathway enrichment analysis of parental genes of circRNAs in chicken abdominal preadipocytes.xlsx
- Table S5 Differential expressed miRNAs expression profiles in adipocytes during different differentation stages.xlsx
- Table S6 Differential expressed mRNAs expression profiles in adipocytes during different differentation stages.xlsx
- Table S7 Differential expressed circRNAs and mRNAs in each K clusters.xlsx
- Table S8 circRNAs and mRNAs in modules generated by WGCNA.xlsx
- Table S9 KEGG pathway enrichment analysis of protein-coding genes in the 10 interesting modules.xlsx
