# Supplementary material for: Dynamic Expression and Regulatory Network of Circular RNA for Abdominal Preadipocytes Differentiation in Chicken (Gallus gallus)
Source: Front Cell Dev Biol. 2021 Nov 12;9:761638. doi: 10.3389/fcell.2021.761638 (PMC8633312; doi:10.3389/fcell.2021.761638)
Supplement: Supplementary file 2 [file DataSheet1.ZIP › Table S1 Primer information used in this study.xlsx]

## Sheet: Sheet1
Table S1 Primer information used in this study
Gene_ID	qRT primers	Annealing temperature (℃)	Product length
8:27886180|27889657	F: CAAGCCTTAACCTGAACCGC	60	186 bp
	R: GGAGGGACGATACAGCAACAA
5:38248809|38268609	F: TGTCTGATCACTGGGAGGCA	60	213 bp
	R: GTAGACTAAGCAAGTGCTGCTG
1:46678392|46681235	F: AGACTGAGCTGAGGCTTGAGA	60	138 bp
	R: CCTTTTCCTCTGCCCTGAGTT
13:17449530|17452588	F: ATCCCAAAACTGGAGTCCTCAC	60	108 bp
	R: TGGGGGTTTCTGTTTCCATCG
Z:54674624|54755962	F: ATTGGCCTCCTGAAAGAAGGG	60	211 bp
	R: AACGCATCTCTACTTGCCTCC
6:33923691|33933997	F: CGACACAACGACATGTCCAGA	60	199 bp
	R: ACGGGAACGTTGAGGATGAA
Z:27739926|27748088	F: GAAAGCAACTGGCCAATAAGGT	60	232 bp
	R: AGAAGCTTGCAAGTCCAACAC
2:24189736|24200342	F: TTGAATCAGTCCTGTGCGCT	60	238 bp
	R: TTGCATTCGGCAAACCATCC
GAPDH	F: AGAACATCATCCCAGCGT	60	182 bp
	R: AGCCTTCACTACCCTCTTG
