# Supplementary material for: Dynamic Expression and Regulatory Network of Circular RNA for Abdominal Preadipocytes Differentiation in Chicken (Gallus gallus)
Source: Front Cell Dev Biol. 2021 Nov 12;9:761638. doi: 10.3389/fcell.2021.761638 (PMC8633312; doi:10.3389/fcell.2021.761638)
Supplement: Supplementary file 2 [file DataSheet1.ZIP › Table S10 Hubgenes in the 10 interesting modules.xlsx]

## Sheet: hubgene_A0lightyellow
Hubgenes in the lightyellow module
Gene_ID	Gene symbol	moduleColor	GS.A0	P.GS.A0	MMlightyellow	P.MMlightyellow
ENSGALG00000020742	PPRC1	lightyellow	0.822731	0.000165656	0.919623	1.24e-06
ENSGALG00000043329	ENSGALG00000043329	lightyellow	0.815937	0.000207877	0.94707	8.75e-08
ENSGALG00000000699	WWP2	lightyellow	-0.81528	0.000212384	-0.958256	1.92e-08
ENSGALG00000054939	RAPH1	lightyellow	0.85107	5.74e-05	0.99102	9.56e-13
ENSGALG00000053875	ENSGALG00000053875	lightyellow	0.840444	8.74e-05	0.939481	2.05e-07
ENSGALG00000010975	TMTC2	lightyellow	0.957362	2.2e-08	0.909577	2.59e-06
ENSGALG00000029190	MBNL1	lightyellow	0.801242	0.000329742	0.960379	1.38e-08
ENSGALG00000010541	BIRC6	lightyellow	0.89205	7.85e-06	0.906403	3.22e-06
ENSGALG00000031387	YWHAZ	lightyellow	0.801509	0.000327107	0.926601	6.97e-07
ENSGALG00000007396	TAOK3	lightyellow	0.831721	0.000120857	0.956939	2.34e-08
ENSGALG00000002803	MTA1	lightyellow	0.888248	9.74e-06	0.961428	1.16e-08
Gallus_gallus_newGene_8913	Gallus_gallus_newGene_8913	lightyellow	0.81372	0.000223424	0.830631	0.000125684
Gallus_gallus_newGene_526	Gallus_gallus_newGene_526	lightyellow	0.834723	0.000108337	0.850729	5.82e-05
ENSGALG00000028994	SAP30L	lightyellow	-0.821768	0.000171168	-0.898369	5.39e-06
ENSGALG00000006172	ABCC8	lightyellow	0.842548	8.06e-05	0.858585	4.18e-05
ENSGALG00000009533	NMD3	lightyellow	0.830027	0.000128428	0.886705	1.06e-05
ENSGALG00000013568	NR4A3	lightyellow	0.838519	9.41e-05	0.899905	4.9e-06
ENSGALG00000013764	AASDH	lightyellow	-0.820946	0.000175994	-0.947264	8.55e-08
ENSGALG00000005567	MSI2	lightyellow	0.802677	0.000315746	0.942976	1.41e-07
ENSGALG00000007077	CPT1A	lightyellow	-0.962213	1.02e-08	-0.846134	7.01e-05
ENSGALG00000034275	MCAT	lightyellow	-0.805221	0.000292117	-0.890357	8.65e-06
ENSGALG00000001518	ZNF750	lightyellow	-0.844931	7.35e-05	-0.821433	0.000173121
ENSGALG00000006571	SETD5	lightyellow	0.835632	0.000104766	0.9416	1.64e-07
ENSGALG00000023601	ENSGALG00000023601	lightyellow	0.905336	3.46e-06	0.869692	2.52e-05
ENSGALG00000029523	RAD21	lightyellow	0.815179	0.000213089	0.947071	8.75e-08
ENSGALG00000028354	METRNL	lightyellow	-0.872818	2.17e-05	-0.951208	5.21e-08
ENSGALG00000034421	SENP1	lightyellow	0.819685	0.000183615	0.919175	1.28e-06
ENSGALG00000052371	ENSGALG00000052371	lightyellow	-0.814125	0.000220509	-0.911904	2.2e-06
ENSGALG00000015132	CDH2	lightyellow	0.872393	2.22e-05	0.957852	2.04e-08
ENSGALG00000008365	CHRM4	lightyellow	0.910844	2.37e-06	0.846041	7.03e-05
ENSGALG00000047314	YF5	lightyellow	-0.837631	9.73e-05	-0.830129	0.000127962
Gallus_gallus_newGene_4255	Gallus_gallus_newGene_4255	lightyellow	0.845005	7.33e-05	0.916481	1.57e-06
ENSGALG00000000996	ENSGALG00000000996	lightyellow	0.810591	0.000246973	0.936492	2.79e-07
ENSGALG00000029261	RTN4	lightyellow	0.81941	0.000185312	0.967289	4.02e-09
ENSGALG00000027564	NDUFAF2	lightyellow	-0.865325	3.09e-05	-0.845328	7.23e-05
ENSGALG00000000410	TLK2	lightyellow	0.811844	0.000237306	0.903216	3.97e-06
Gallus_gallus_newGene_3006	Gallus_gallus_newGene_3006	lightyellow	0.880862	1.45e-05	0.821016	0.000175576
ENSGALG00000015079	UPK1B	lightyellow	0.826013	0.000147944	0.823277	0.000162594
ENSGALG00000015077	ARHGAP31	lightyellow	0.846539	6.89e-05	0.831932	0.000119941
ENSGALG00000006461	UBE3C	lightyellow	-0.803994	0.000303328	-0.916172	1.61e-06
ENSGALG00000016412	MBOAT2	lightyellow	0.893239	7.33e-06	0.90286	4.06e-06
ENSGALG00000023521	ADRA2A	lightyellow	0.93916	2.12e-07	0.907134	3.07e-06
ENSGALG00000001626	ENSGALG00000001626	lightyellow	0.91448	1.83e-06	0.863054	3.43e-05
ENSGALG00000016512	NRBP1	lightyellow	0.835905	0.000103711	0.820433	0.00017906
ENSGALG00000010341	XPO5	lightyellow	0.807819	0.000269502	0.911968	2.19e-06
ENSGALG00000009988	ELOVL1	lightyellow	-0.866702	2.9e-05	-0.936196	2.87e-07
ENSGALG00000004045	AGAP1	lightyellow	0.886148	1.09e-05	0.955711	2.81e-08
ENSGALG00000015256	PAM	lightyellow	-0.842575	8.05e-05	-0.939538	2.04e-07
ENSGALG00000002223	LHX9	lightyellow	0.967661	3.74e-09	0.90887	2.72e-06
ENSGALG00000009900	PRKD1	lightyellow	0.827002	0.000142923	0.980237	1.57e-10
ENSGALG00000003408	RP1-27O5.3	lightyellow	-0.905735	3.37e-06	-0.932859	3.97e-07
Gallus_gallus_newGene_4026	Gallus_gallus_newGene_4026	lightyellow	0.860161	3.9e-05	0.925152	7.89e-07
ENSGALG00000005688	DNASE1L3	lightyellow	0.842411	8.11e-05	0.962098	1.04e-08
ENSGALG00000030791	DIAPH2	lightyellow	0.810151	0.000250443	0.939245	2.1e-07
ENSGALG00000005034	ACAD9	lightyellow	-0.878244	1.66e-05	-0.920662	1.14e-06
ENSGALG00000034716	HEY2	lightyellow	0.843276	7.84e-05	0.885476	1.13e-05
ENSGALG00000009231	PNLIPRP1	lightyellow	0.80918	0.000258242	0.859002	4.1e-05
ENSGALG00000013926	DCLRE1C	lightyellow	-0.815821	0.000208664	-0.847689	6.58e-05
ENSGALG00000011469	IGFBP2	lightyellow	0.840355	8.77e-05	0.931998	4.3e-07
ENSGALG00000029476	XPO1	lightyellow	0.822929	0.000164537	0.990498	1.38e-12
ENSGALG00000042554	ABCD2	lightyellow	-0.947857	7.95e-08	-0.891699	8.01e-06
ENSGALG00000006562	MCF2	lightyellow	-0.880116	1.51e-05	-0.859967	3.93e-05
ENSGALG00000035360	XPO6	lightyellow	0.809012	0.00025961	0.945098	1.1e-07
Gallus_gallus_newGene_5063	Gallus_gallus_newGene_5063	lightyellow	-0.892819	7.51e-06	-0.838669	9.35e-05
ENSGALG00000002689	NUP35	lightyellow	0.897154	5.81e-06	0.911851	2.21e-06
ENSGALG00000015286	SESN1	lightyellow	-0.884932	1.17e-05	-0.872446	2.21e-05
ENSGALG00000039013	EXT1	lightyellow	0.874038	2.05e-05	0.956848	2.38e-08
ENSGALG00000010896	TMEM161B	lightyellow	0.837512	9.77e-05	0.94037	1.87e-07
ENSGALG00000019231	CD200R1	lightyellow	0.933879	3.6e-07	0.85414	5.05e-05
ENSGALG00000048170	ENSGALG00000048170	lightyellow	0.845293	7.24e-05	0.851896	5.55e-05
ENSGALG00000036962	KPNB1	lightyellow	0.807175	0.00027497	0.932097	4.26e-07
ENSGALG00000015494	HTR1F	lightyellow	0.921645	1.05e-06	0.819546	0.00018447
ENSGALG00000052283	ENSGALG00000052283	lightyellow	0.886018	1.1e-05	0.908532	2.79e-06
ENSGALG00000051727	ENSGALG00000051727	lightyellow	0.884697	1.18e-05	0.829128	0.000132606
ENSGALG00000053184	ENSGALG00000053184	lightyellow	0.821631	0.000171966	0.870184	2.47e-05
ENSGALG00000012526	PRPF40A	lightyellow	0.819033	0.00018766	0.960558	1.34e-08
ENSGALG00000040266	GLI3	lightyellow	0.801514	0.00032705	0.984405	3.4e-11
ENSGALG00000001805	ENSGALG00000001805	lightyellow	-0.839282	9.14e-05	-0.854232	5.03e-05
ENSGALG00000012720	NUP153	lightyellow	0.8625	3.52e-05	0.946613	9.24e-08
ENSGALG00000000748	TJP3	lightyellow	-0.81942	0.000185251	-0.90994	2.53e-06
ENSGALG00000015446	POU2F1	lightyellow	0.865507	3.07e-05	0.969948	2.33e-09
ENSGALG00000033879	CAND1	lightyellow	0.874983	1.95e-05	0.971371	1.71e-09
ENSGALG00000009958	ABCG8	lightyellow	0.816677	0.000202885	0.826505	0.000145428
ENSGALG00000001668	UBE2R2	lightyellow	-0.803747	0.000305624	-0.91455	1.82e-06
ENSGALG00000038432	ENSGALG00000038432	lightyellow	0.946914	8.92e-08	0.887756	1e-05
ENSGALG00000015348	ALCAM	lightyellow	0.810754	0.000245696	0.895609	6.37e-06
ENSGALG00000041080	CHD7	lightyellow	0.889204	9.24e-06	0.981962	8.71e-11
ENSGALG00000036417	RNF10	lightyellow	0.827159	0.000142141	0.949262	6.68e-08
ENSGALG00000011642	ANKRD17	lightyellow	0.83008	0.000128187	0.961137	1.22e-08
ENSGALG00000006118	ZC3H18	lightyellow	0.844004	7.62e-05	0.884863	1.17e-05
ENSGALG00000035932	ZC2HC1A	lightyellow	-0.861791	3.63e-05	-0.831989	0.00011969
ENSGALG00000005676	TTC28	lightyellow	0.810898	0.000244579	0.901959	4.3e-06
ENSGALG00000032313	KDELR3	lightyellow	-0.877405	1.73e-05	-0.926478	7.04e-07

## Sheet: hubgene_A0yellow
Hubgenes in the yellow modules
Gene_ID	Gene symbol	moduleColor	GS.A0	P.GS.A0	MMyellow	P.MMyellow
ENSGALG00000014749	EPHB6	yellow	-0.81287	0.000229629	0.892366	7.71e-06
ENSGALG00000025929	HOXA5	yellow	-0.861284	3.71e-05	0.809338	0.000256961
ENSGALG00000031380	DENND3	yellow	-0.823623	0.000160679	0.846314	6.96e-05
ENSGALG00000021676	ENSGALG00000021676	yellow	-0.880581	1.47e-05	0.849317	6.16e-05
ENSGALG00000010938	KLHL7	yellow	-0.849947	6.01e-05	0.890593	8.54e-06
ENSGALG00000006047	TPRA1	yellow	-0.808592	0.000263058	0.915266	1.72e-06
ENSGALG00000016776	TBC1D8	yellow	-0.866972	2.87e-05	0.896332	6.1e-06
ENSGALG00000051171	ENSGALG00000051171	yellow	-0.835127	0.000106736	0.803192	0.000310842
ENSGALG00000015056	LAMA3	yellow	0.845631	7.15e-05	-0.931118	4.66e-07
ENSGALG00000005997	WDR44	yellow	-0.819547	0.000184464	0.893628	7.16e-06
ENSGALG00000010177	ZFC3H1	yellow	-0.811722	0.000238237	0.961128	1.22e-08
ENSGALG00000014768	SGTB	yellow	-0.821082	0.000175191	0.905546	3.41e-06
ENSGALG00000006912	CPEB3	yellow	-0.807607	0.00027129	0.928464	5.92e-07
ENSGALG00000016555	HADHB	yellow	-0.871782	2.28e-05	0.931957	4.32e-07
ENSGALG00000043711	AGO3	yellow	0.818345	0.000192006	-0.938351	2.31e-07
ENSGALG00000041494	GOLGB1	yellow	-0.85838	4.21e-05	0.822945	0.000164448
ENSGALG00000008132	PUS7	yellow	0.826723	0.000144327	-0.93485	3.28e-07
ENSGALG00000033328	PACS2	yellow	-0.804115	0.000302204	0.929526	5.39e-07
ENSGALG00000015409	PROS1	yellow	-0.809838	0.000252932	0.932153	4.24e-07
ENSGALG00000008815	LRRN4	yellow	0.823626	0.000160659	-0.908391	2.81e-06
ENSGALG00000015483	PNISR	yellow	-0.829847	0.000129256	0.862211	3.56e-05
ENSGALG00000027562	PURG	yellow	-0.814311	0.000219186	0.826237	0.000146797
ENSGALG00000012552	TOM1	yellow	-0.812227	0.000234419	0.891198	8.25e-06
ENSGALG00000007825	KIAA1841	yellow	-0.834057	0.000111019	0.808608	0.000262924
ENSGALG00000051488	SFI1	yellow	-0.911998	2.19e-06	0.817501	0.000197447
ENSGALG00000051672	NHLRC3	yellow	-0.825988	0.000148073	0.825743	0.00014934
ENSGALG00000016323	PDK3	yellow	-0.825488	0.000150666	0.925367	7.74e-07
ENSGALG00000010874	UNC79	yellow	-0.812249	0.000234251	0.917297	1.48e-06
ENSGALG00000017156	DDX10	yellow	0.813087	0.000228032	-0.939293	2.09e-07
ENSGALG00000035949	ACAD11	yellow	-0.901042	4.56e-06	0.81068	0.000246275
ENSGALG00000016781	MAP4K4	yellow	0.821381	0.000173429	-0.862968	3.44e-05
ENSGALG00000015297	ENSGALG00000015297	yellow	-0.84833	6.42e-05	0.94503	1.11e-07
ENSGALG00000010311	NAV3	yellow	0.836448	0.000101643	-0.919508	1.25e-06
ENSGALG00000026516	CZIB	yellow	-0.82006	0.00018132	0.881922	1.37e-05
Gallus_gallus_newGene_1988	Gallus_gallus_newGene_1988	yellow	0.863892	3.3e-05	-0.853664	5.15e-05
ENSGALG00000009974	MMAA	yellow	-0.802258	0.000319779	0.856648	4.54e-05
ENSGALG00000015591	ACOX3	yellow	-0.803859	0.000304578	0.826045	0.000147782
ENSGALG00000028186	RERG	yellow	-0.81661	0.000203336	0.94353	1.32e-07
ENSGALG00000054723	AMOTL2	yellow	0.802647	0.000316036	-0.937103	2.62e-07
ENSGALG00000004676	ENSGALG00000004676	yellow	-0.820151	0.000180765	0.86393	3.3e-05
ENSGALG00000013085	PTPRO	yellow	-0.809916	0.000252311	0.910769	2.39e-06
ENSGALG00000041353	TP53INP1	yellow	-0.870127	2.47e-05	0.904149	3.74e-06
ENSGALG00000053670	MEGF9	yellow	0.856	4.67e-05	-0.883882	1.24e-05
ENSGALG00000029706	RUFY1	yellow	-0.80099	0.000332256	0.909719	2.57e-06
ENSGALG00000008663	DDAH1	yellow	0.81533	0.00021204	-0.897665	5.63e-06
ENSGALG00000008661	CYR61	yellow	0.855882	4.69e-05	-0.940278	1.89e-07
ENSGALG00000026221	ENDOG	yellow	-0.836744	0.000100528	0.861097	3.74e-05
ENSGALG00000009338	ZFYVE1	yellow	-0.80185	0.000323757	0.95169	4.89e-08
ENSGALG00000045514	PEX6	yellow	-0.803772	0.000305392	0.862257	3.55e-05
ENSGALG00000002954	MBTD1	yellow	-0.841785	8.3e-05	0.903172	3.98e-06

## Sheet: hubgene_A12darkgreen
Hubgenes in the darkgreen module
Gene_ID	Gene symbol	moduleColor	GS.A12	P.GS.A12	MMdarkgreen	P.MMdarkgreen
ENSGALG00000006198	LSS	darkgreen	0.849926	6.01e-05	0.972026	1.47e-09
ENSGALG00000016224	MAOA	darkgreen	0.828695	0.000134654	0.874793	1.97e-05
ENSGALG00000003475	ACLY	darkgreen	0.841576	8.37e-05	0.962838	9.12e-09
ENSGALG00000016665	FDFT1	darkgreen	0.862355	3.54e-05	0.948831	7.05e-08
ENSGALG00000007948	LRRC4C	darkgreen	0.950184	5.94e-08	0.895293	6.49e-06
Gallus_gallus_newGene_2647	Gallus_gallus_newGene_2647	darkgreen	0.99602	4.88e-15	0.936803	2.7e-07
ENSGALG00000054319	ELOVL6	darkgreen	0.889169	9.25e-06	0.988636	4.39e-12
Gallus_gallus_newGene_6939	Gallus_gallus_newGene_6939	darkgreen	0.812898	0.000229422	0.847084	6.75e-05
ENSGALG00000047383	ENSGALG00000047383	darkgreen	0.936293	2.84e-07	0.916477	1.57e-06
ENSGALG00000009732	PCDH18	darkgreen	0.859394	4.03e-05	0.88271	1.32e-05
ENSGALG00000042833	MAPK14	darkgreen	-0.815978	0.000207595	-0.901048	4.56e-06
ENSGALG00000037521	PRCP	darkgreen	0.853505	5.19e-05	0.849311	6.17e-05
ENSGALG00000011166	ENSGALG00000011166	darkgreen	0.979093	2.26e-10	0.983169	5.57e-11
ENSGALG00000006826	KLHL25	darkgreen	0.859446	4.02e-05	0.935644	3.03e-07
ENSGALG00000034354	ENSGALG00000034354	darkgreen	0.909977	2.52e-06	0.943857	1.27e-07
ENSGALG00000011533	XRCC3	darkgreen	0.81266	0.000231184	0.951199	5.21e-08
ENSGALG00000007408	MPP7	darkgreen	0.928391	5.96e-07	0.947631	8.18e-08
Gallus_gallus_newGene_8813	Gallus_gallus_newGene_8813	darkgreen	0.859087	4.09e-05	0.932904	3.95e-07
ENSGALG00000052837	GNA12	darkgreen	-0.863599	3.35e-05	-0.804695	0.00029688
ENSGALG00000009940	SLC35E3	darkgreen	0.855999	4.67e-05	0.977832	3.29e-10
ENSGALG00000049582	ENSGALG00000049582	darkgreen	0.891619	8.05e-06	0.808356	0.000265012
ENSGALG00000009365	CYP51A1	darkgreen	0.882863	1.31e-05	0.985682	1.96e-11
ENSGALG00000027742	ENSGALG00000027742	darkgreen	0.810127	0.000250629	0.864406	3.23e-05
ENSGALG00000015665	SH3BP2	darkgreen	-0.885615	1.13e-05	-0.913735	1.93e-06
ENSGALG00000039977	MYH1B	darkgreen	0.841766	8.31e-05	0.864375	3.23e-05
ENSGALG00000026452	CAVIN4	darkgreen	0.851191	5.71e-05	0.895339	6.48e-06
ENSGALG00000048205	ENSGALG00000048205	darkgreen	0.843914	7.65e-05	0.968303	3.29e-09
ENSGALG00000005893	ZFAND4	darkgreen	0.901147	4.53e-06	0.825824	0.000148919
ENSGALG00000013060	ADCY2	darkgreen	0.86599	3e-05	0.882684	1.32e-05
ENSGALG00000009538	ENSGALG00000009538	darkgreen	0.809165	0.000258361	0.953857	3.65e-08
ENSGALG00000013848	MVK	darkgreen	0.890793	8.44e-06	0.989052	3.45e-12
ENSGALG00000016266	PRRG1	darkgreen	-0.869368	2.56e-05	-0.921623	1.05e-06
ENSGALG00000012211	PDLIM5	darkgreen	0.865431	3.08e-05	0.972049	1.47e-09
ENSGALG00000003605	ENSGALG00000003605	darkgreen	-0.83099	0.000124077	-0.889746	8.96e-06
ENSGALG00000043219	HOXB3	darkgreen	0.908127	2.87e-06	0.886039	1.1e-05
ENSGALG00000029921	CSRP2	darkgreen	0.938483	2.28e-07	0.986649	1.25e-11
ENSGALG00000011384	RCOR1	darkgreen	-0.856769	4.52e-05	-0.824664	0.000155024
ENSGALG00000012295	CDKL1	darkgreen	0.970289	2.17e-09	0.913372	1.98e-06
ENSGALG00000051644	ENSGALG00000051644	darkgreen	0.887694	1e-05	0.905268	3.47e-06
ENSGALG00000000241	STARD4	darkgreen	0.893415	7.25e-06	0.975029	7.09e-10
ENSGALG00000006723	ENSGALG00000006723	darkgreen	0.852189	5.48e-05	0.969522	2.56e-09
ENSGALG00000014938	ABHD3	darkgreen	0.862577	3.5e-05	0.805172	0.00029256
ENSGALG00000005000	COMTD1	darkgreen	0.805791	0.000287029	0.934751	3.31e-07
ENSGALG00000012163	BDNF	darkgreen	0.901842	4.34e-06	0.985911	1.76e-11
ENSGALG00000035669	ADNP2	darkgreen	0.81953	0.000184566	0.897946	5.53e-06
ENSGALG00000013091	EPS8	darkgreen	-0.890033	8.81e-06	-0.866758	2.9e-05
ENSGALG00000011659	ACAT2	darkgreen	0.816886	0.000201495	0.95964	1.55e-08
ENSGALG00000009560	MSMO1	darkgreen	0.886751	1.06e-05	0.976823	4.39e-10
ENSGALG00000015908	COL12A1	darkgreen	0.897646	5.63e-06	0.972601	1.29e-09
ENSGALG00000008999	AFAP1L2	darkgreen	0.848947	6.26e-05	0.888491	9.61e-06
ENSGALG00000010647	ECHDC2	darkgreen	0.884914	1.17e-05	0.922628	9.72e-07
ENSGALG00000005552	PTBP2	darkgreen	0.888966	9.36e-06	0.913601	1.95e-06
ENSGALG00000031796	SP3	darkgreen	-0.868087	2.72e-05	-0.821752	0.000171259
ENSGALG00000000818	ENSGALG00000000818	darkgreen	0.807932	0.00026855	0.893358	7.28e-06
ENSGALG00000039525	ENSGALG00000039525	darkgreen	0.844524	7.47e-05	0.856307	4.61e-05
ENSGALG00000038141	NCF4	darkgreen	0.916407	1.58e-06	0.872434	2.21e-05
ENSGALG00000023844	ENSGALG00000023844	darkgreen	0.890228	8.72e-06	0.90744	3e-06
ENSGALG00000029829	RNLS	darkgreen	0.829779	0.000129569	0.878483	1.64e-05
ENSGALG00000001895	PANK3	darkgreen	0.863768	3.32e-05	0.973625	1.01e-09
ENSGALG00000008627	TTBK1	darkgreen	0.894097	6.97e-06	0.829339	0.000131616
ENSGALG00000010798	DHCR24	darkgreen	0.918845	1.31e-06	0.995396	1.26e-14
Gallus_gallus_newGene_3085	Gallus_gallus_newGene_3085	darkgreen	0.962536	9.61e-09	0.930179	5.08e-07
ENSGALG00000011902	TAGLN	darkgreen	0.878913	1.6e-05	0.90291	4.05e-06
Gallus_gallus_newGene_3760	Gallus_gallus_newGene_3760	darkgreen	0.857839	4.31e-05	0.895611	6.37e-06
ENSGALG00000050753	ENSGALG00000050753	darkgreen	0.813273	0.000226666	0.815035	0.000214089
ENSGALG00000014236	ATP8A1	darkgreen	0.870889	2.38e-05	0.932087	4.26e-07
ENSGALG00000009463	DCAF5	darkgreen	-0.915833	1.65e-06	-0.895288	6.5e-06
ENSGALG00000009282	MIDEAS	darkgreen	-0.939746	2e-07	-0.837285	9.85e-05
ENSGALG00000015598	RASGRF2	darkgreen	0.860395	3.86e-05	0.952388	4.45e-08
ENSGALG00000006062	ZBTB46	darkgreen	-0.800921	0.000332945	-0.937274	2.58e-07
ENSGALG00000000067	SPR	darkgreen	0.824989	0.000153293	0.918808	1.32e-06
ENSGALG00000028438	CLK1	darkgreen	0.897651	5.63e-06	0.846726	6.84e-05
ENSGALG00000035099	LRRN1	darkgreen	0.87007	2.48e-05	0.94019	1.9e-07
ENSGALG00000002899	AACS	darkgreen	0.849685	6.07e-05	0.967962	3.52e-09
ENSGALG00000054435	ENSGALG00000054435	darkgreen	0.922531	9.8e-07	0.992013	4.47e-13
ENSGALG00000010020	TTC7A	darkgreen	-0.862642	3.49e-05	-0.829682	0.000130017
ENSGALG00000017394	INSIG1	darkgreen	0.829035	0.000133044	0.943545	1.32e-07
ENSGALG00000043734	LIPG	darkgreen	0.897067	5.84e-06	0.868055	2.73e-05
ENSGALG00000053250	ESYT1	darkgreen	0.843443	7.79e-05	0.804641	0.000297372
ENSGALG00000014861	NIM1K	darkgreen	0.983741	4.45e-11	0.924409	8.39e-07
ENSGALG00000014862	HMGCS1	darkgreen	0.826242	0.000146769	0.948019	7.8e-08
Gallus_gallus_newGene_4706	Gallus_gallus_newGene_4706	darkgreen	0.808495	0.000263859	0.922563	9.77e-07
ENSGALG00000038089	EGFR	darkgreen	0.914659	1.8e-06	0.956809	2.39e-08
ENSGALG00000030908	ENSGALG00000030908	darkgreen	0.807131	0.000275347	0.944381	1.2e-07
ENSGALG00000025748	FGF9	darkgreen	0.908485	2.8e-06	0.940663	1.81e-07
ENSGALG00000016545	REPS2	darkgreen	0.84203	8.23e-05	0.896486	6.05e-06
ENSGALG00000014948	HMGCR	darkgreen	0.830557	0.000126021	0.916087	1.62e-06
ENSGALG00000037838	ND6	darkgreen	0.837317	9.84e-05	0.895405	6.45e-06
ENSGALG00000007493	NSDHL	darkgreen	0.841661	8.34e-05	0.968739	3.01e-09
ENSGALG00000044449	LAG3	darkgreen	0.993982	7.14e-14	0.94105	1.74e-07
ENSGALG00000007267	MVD	darkgreen	0.862412	3.53e-05	0.904089	3.75e-06
Gallus_gallus_newGene_6449	Gallus_gallus_newGene_6449	darkgreen	0.810704	0.00024609	0.82861	0.000135059
ENSGALG00000004106	DHCR7	darkgreen	0.849418	6.14e-05	0.973421	1.06e-09
ENSGALG00000041911	AAK1	darkgreen	-0.871986	2.26e-05	-0.939706	2e-07
Gallus_gallus_newGene_2177	Gallus_gallus_newGene_2177	darkgreen	0.998655	4.25e-18	0.938122	2.36e-07
ENSGALG00000007964	CASTOR1	darkgreen	0.877853	1.69e-05	0.953492	3.83e-08
Gallus_gallus_newGene_6105	Gallus_gallus_newGene_6105	darkgreen	0.837425	9.8e-05	0.955983	2.7e-08
ENSGALG00000012129	CCDC93	darkgreen	0.931108	4.67e-07	0.927703	6.33e-07
Gallus_gallus_newGene_8580	Gallus_gallus_newGene_8580	darkgreen	0.914145	1.87e-06	0.870578	2.42e-05
ENSGALG00000006229	ENSGALG00000006229	darkgreen	0.919388	1.26e-06	0.846695	6.85e-05
ENSGALG00000012321	MAP4K5	darkgreen	0.902036	4.28e-06	0.989023	3.51e-12
ENSGALG00000037864	MYH1A	darkgreen	0.926245	7.19e-07	0.967288	4.03e-09
ENSGALG00000028612	ENSGALG00000028612	darkgreen	0.961446	1.15e-08	0.975059	7.04e-10
ENSGALG00000007178	FADS2	darkgreen	0.895343	6.47e-06	0.977381	3.75e-10
ENSGALG00000041179	ENSGALG00000041179	darkgreen	-0.871813	2.28e-05	-0.933383	3.77e-07
ENSGALG00000053107	ENSGALG00000053107	darkgreen	0.980598	1.39e-10	0.964171	7.22e-09
ENSGALG00000026188	PGAP6	darkgreen	-0.858257	4.24e-05	-0.961166	1.21e-08
ENSGALG00000007669	EGR1	darkgreen	-0.960835	1.28e-08	-0.920867	1.12e-06
Gallus_gallus_newGene_248	Gallus_gallus_newGene_248	darkgreen	0.918318	1.37e-06	0.963283	8.45e-09
ENSGALG00000003582	SLC1A3	darkgreen	0.978901	2.39e-10	0.917099	1.5e-06
ENSGALG00000004675	RGS9BP	darkgreen	0.893255	7.32e-06	0.986477	1.35e-11
ENSGALG00000037556	SLC1A2	darkgreen	0.884044	1.23e-05	0.978172	2.98e-10
ENSGALG00000038265	CREB5	darkgreen	-0.907295	3.03e-06	-0.925491	7.66e-07
ENSGALG00000029606	MYH1E	darkgreen	0.952506	4.38e-08	0.984874	2.79e-11
ENSGALG00000049692	ENSGALG00000049692	darkgreen	0.849984	6e-05	0.887653	1.01e-05
ENSGALG00000030220	ELMO3	darkgreen	0.929836	5.24e-07	0.907845	2.92e-06
ENSGALG00000006112	SCN5A	darkgreen	0.892272	7.75e-06	0.803236	0.00031042
ENSGALG00000037852	HSD17B7	darkgreen	0.952173	4.58e-08	0.961842	1.08e-08
ENSGALG00000008037	HORMAD2	darkgreen	0.972158	1.43e-09	0.982474	7.23e-11
ENSGALG00000007127	ENSGALG00000007127	darkgreen	0.904907	3.56e-06	0.988886	3.8e-12
Gallus_gallus_newGene_5446	Gallus_gallus_newGene_5446	darkgreen	0.837624	9.73e-05	0.853499	5.19e-05
ENSGALG00000026264	MAFA	darkgreen	0.871405	2.33e-05	0.937146	2.61e-07
ENSGALG00000034124	NLRP3	darkgreen	0.839163	9.18e-05	0.959164	1.67e-08
ENSGALG00000004297	DNAH1	darkgreen	0.834092	0.000110876	0.895689	6.34e-06
ENSGALG00000032404	MYH1C	darkgreen	0.90271	4.1e-06	0.941572	1.64e-07
ENSGALG00000001741	NPTN	darkgreen	-0.805778	0.000287142	-0.917562	1.45e-06
ENSGALG00000009705	RYR3	darkgreen	0.834414	0.000109574	0.947831	7.98e-08
ENSGALG00000013753	DOK6	darkgreen	0.908872	2.72e-06	0.895525	6.4e-06
ENSGALG00000036915	SQLE	darkgreen	0.819601	0.000184128	0.950347	5.82e-08
ENSGALG00000001586	NEIL1	darkgreen	0.94987	6.19e-08	0.9379	2.42e-07
Gallus_gallus_newGene_3040	Gallus_gallus_newGene_3040	darkgreen	0.939086	2.14e-07	0.916557	1.57e-06
ENSGALG00000002742	TMEM132B	darkgreen	0.934235	3.48e-07	0.98899	3.58e-12
ENSGALG00000029947	MMAB	darkgreen	0.808342	0.000265128	0.95327	3.95e-08
ENSGALG00000017062	NBEA	darkgreen	0.826436	0.000145778	0.884883	1.17e-05
ENSGALG00000005670	SLMAP	darkgreen	0.840545	8.71e-05	0.906139	3.28e-06
ENSGALG00000010010	RHOQ	darkgreen	-0.91328	1.99e-06	-0.912642	2.09e-06
ENSGALG00000042351	PIK3R6	darkgreen	0.988692	4.25e-12	0.930737	4.83e-07
ENSGALG00000003319	ADAP2	darkgreen	0.872961	2.16e-05	0.862575	3.5e-05
ENSGALG00000005739	SCD	darkgreen	0.815601	0.000210172	0.930233	5.06e-07
ENSGALG00000000997	GJC3	darkgreen	0.837463	9.79e-05	0.944556	1.18e-07

## Sheet: hubgene_A48green
Hubgenes in the green module
Gene_ID	Gene symbol	moduleColor	GS.A48	P.GS.A48	MMgreen	P.MMgreen
ENSGALG00000000884	CXXC5	green	0.811817	0.000237515	0.810414	0.000248365
ENSGALG00000007723	NAT9	green	0.830945	0.000124278	0.913255	2e-06
ENSGALG00000003458	CCZ1	green	0.879602	1.55e-05	0.92754	6.42e-07
ENSGALG00000009153	COPA	green	0.883109	1.29e-05	0.856416	4.59e-05
ENSGALG00000007926	ATP5PD	green	0.859132	4.08e-05	0.800866	0.000333492
ENSGALG00000016687	P2RY8	green	0.859804	3.96e-05	0.800229	0.000339934
ENSGALG00000028301	ENSGALG00000028301	green	0.812373	0.000233322	0.960747	1.3e-08
ENSGALG00000038678	EPB41L3	green	0.819585	0.000184228	0.811934	0.00023663
ENSGALG00000005820	RNF130	green	0.804258	0.00030088	0.895988	6.23e-06
ENSGALG00000004302	NDUFA10	green	0.860564	3.83e-05	0.901477	4.44e-06
ENSGALG00000015384	CHRNB3	green	0.816894	0.000201441	0.854951	4.88e-05
ENSGALG00000006367	PCBD2	green	0.829298	0.000131806	0.80289	0.000313707
ENSGALG00000016709	RCAN2	green	0.801354	0.000328638	0.874722	1.98e-05
ENSGALG00000041812	ENSGALG00000041812	green	0.837515	9.77e-05	0.931686	4.43e-07
ENSGALG00000006309	SMAD5	green	0.831355	0.00012246	0.931836	4.36e-07
ENSGALG00000011965	ZC3H7B	green	0.802664	0.000315864	0.916005	1.63e-06
ENSGALG00000012640	TMEM263	green	0.819291	0.000186047	0.973519	1.03e-09
ENSGALG00000014210	GNPDA2	green	0.867674	2.78e-05	0.882612	1.32e-05
ENSGALG00000004225	KDM2B	green	0.875771	1.88e-05	0.802617	0.000316323
Gallus_gallus_newGene_2902	Gallus_gallus_newGene_2902	green	0.821479	0.000172852	0.854306	5.02e-05
ENSGALG00000009755	LRIG3	green	0.815365	0.000211797	0.850793	5.8e-05
ENSGALG00000001109	GTSF1	green	0.810862	0.000244855	0.966213	4.95e-09
ENSGALG00000005860	ACAA1	green	0.821841	0.000170744	0.946664	9.19e-08
ENSGALG00000005908	TMEM9B	green	0.802199	0.000320354	0.94031	1.88e-07
ENSGALG00000006783	PLOD2	green	0.803521	0.000307737	0.927781	6.29e-07
ENSGALG00000012025	TA3	green	0.846694	6.85e-05	0.857764	4.33e-05
ENSGALG00000038189	ENSGALG00000038189	green	0.830719	0.000125288	0.86396	3.29e-05

## Sheet: hubgene_A120turquoise
Hubgenes in the turquoise module
Gene_ID	Gene symbol	moduleColor	GS.A120	P.GS.A120	MMturquoise	P.MMturquoise
1:46678392|46681235	1:46678392|46681235	turquoise	0.805251	0.000291844	-0.876098	1.85e-05
ENSGALG00000009426	AIDA	turquoise	-0.816341	0.000205141	0.849203	6.19e-05
ENSGALG00000019835	TRIM27.2	turquoise	0.824263	0.00015718	-0.80726	0.000274243
ENSGALG00000010090	FAM160A1	turquoise	0.851049	5.74e-05	-0.879672	1.54e-05
ENSGALG00000004620	LAMC1	turquoise	0.840134	8.85e-05	-0.876841	1.78e-05
ENSGALG00000009821	NENF	turquoise	-0.872542	2.2e-05	0.920657	1.14e-06
ENSGALG00000010703	DGLUCY	turquoise	0.82924	0.000132079	-0.880615	1.47e-05
ENSGALG00000021475	ADAR	turquoise	-0.865996	3e-05	0.892118	7.82e-06
ENSGALG00000039775	SHC1	turquoise	-0.800414	0.00033805	0.850563	5.86e-05
ENSGALG00000054937	ENSGALG00000054937	turquoise	0.846089	7.02e-05	-0.873	2.15e-05
ENSGALG00000010193	ZNF410	turquoise	-0.819787	0.000182987	0.905953	3.32e-06
Gallus_gallus_newGene_2557	Gallus_gallus_newGene_2557	turquoise	-0.893706	7.13e-06	0.810879	0.000244724
ENSGALG00000007153	DYL1	turquoise	-0.848572	6.35e-05	0.857683	4.34e-05
ENSGALG00000003677	NTNG2	turquoise	0.850181	5.95e-05	-0.877371	1.73e-05
ENSGALG00000041112	TRAM1L1	turquoise	-0.812896	0.000229435	0.942505	1.48e-07
ENSGALG00000049465	ENSGALG00000049465	turquoise	0.84644	6.92e-05	-0.843721	7.7e-05
ENSGALG00000011168	C12orf29	turquoise	-0.801795	0.000324292	0.901192	4.52e-06
ENSGALG00000013036	ATP6V1E1	turquoise	0.869072	2.6e-05	-0.884886	1.17e-05
ENSGALG00000016053	DYRK1A	turquoise	-0.802751	0.000315036	0.865963	3e-05
ENSGALG00000002693	FAM149B1	turquoise	-0.919069	1.29e-06	0.838177	9.53e-05
ENSGALG00000053399	ENSGALG00000053399	turquoise	-0.809347	0.00025688	0.888105	9.82e-06
ENSGALG00000007403	PEBP1	turquoise	-0.882963	1.3e-05	0.853436	5.2e-05
ENSGALG00000008970	NRK	turquoise	-0.849461	6.13e-05	0.857805	4.32e-05
ENSGALG00000016630	EXTL3	turquoise	-0.839526	9.05e-05	0.913009	2.03e-06
ENSGALG00000035824	ARSA	turquoise	-0.834114	0.000110787	0.854975	4.88e-05
ENSGALG00000050948	TMEM115	turquoise	-0.838263	9.5e-05	0.863991	3.29e-05
ENSGALG00000028423	HS2ST1	turquoise	-0.876689	1.79e-05	0.912946	2.04e-06
ENSGALG00000036346	AMH	turquoise	0.854102	5.06e-05	-0.843141	7.88e-05
ENSGALG00000001729	CD276	turquoise	-0.803049	0.000312197	0.949163	6.77e-08
ENSGALG00000011301	LRRC40	turquoise	-0.802363	0.000318767	0.800789	0.000334272
ENSGALG00000039673	GALNS	turquoise	-0.839095	9.2e-05	0.883069	1.29e-05
ENSGALG00000006728	SLC5A1	turquoise	0.893854	7.07e-06	-0.840412	8.75e-05
ENSGALG00000032178	MAP2K4	turquoise	-0.835543	0.00010511	0.920491	1.15e-06
ENSGALG00000012530	FOXRED2	turquoise	0.885767	1.12e-05	-0.89894	5.2e-06
ENSGALG00000029927	STRBP	turquoise	-0.844409	7.5e-05	0.902026	4.29e-06
ENSGALG00000026865	XRCC2	turquoise	-0.845059	7.31e-05	0.806747	0.000278649
ENSGALG00000004640	MAD2L2	turquoise	-0.810017	0.000251508	0.866825	2.89e-05
ENSGALG00000016102	CYP26B1	turquoise	0.860394	3.86e-05	-0.914009	1.89e-06
ENSGALG00000023904	FIBIN	turquoise	-0.800936	0.0003328	0.840068	8.87e-05
ENSGALG00000005269	INTS2	turquoise	-0.885896	1.11e-05	0.899638	4.98e-06
ENSGALG00000031874	HIST1H101	turquoise	0.881683	1.39e-05	-0.829859	0.0001292
ENSGALG00000000864	FBXW2	turquoise	-0.849291	6.17e-05	0.871712	2.29e-05
ENSGALG00000017135	CRYL1	turquoise	-0.854782	4.92e-05	0.832329	0.000118229
ENSGALG00000005452	TADA2A	turquoise	-0.817192	0.000199473	0.936728	2.72e-07
ENSGALG00000051766	ENSGALG00000051766	turquoise	0.901295	4.49e-06	-0.82889	0.000133729
ENSGALG00000001330	ATP5MC1	turquoise	-0.814549	0.000217501	0.910928	2.36e-06
ENSGALG00000035594	MYH7	turquoise	0.801735	0.000324881	-0.870448	2.44e-05
ENSGALG00000005826	DLEC1	turquoise	-0.848462	6.38e-05	0.808188	0.000266411
Gallus_gallus_newGene_7969	Gallus_gallus_newGene_7969	turquoise	0.829681	0.000130021	-0.836851	0.000100126
ENSGALG00000001962	PTBP1	turquoise	-0.803288	0.000309934	0.942366	1.5e-07
ENSGALG00000001428	EFHD1	turquoise	0.846631	6.87e-05	-0.891338	8.18e-06
ENSGALG00000041717	KLF3	turquoise	0.888347	9.69e-06	-0.872801	2.17e-05
ENSGALG00000026607	ENSGALG00000026607	turquoise	-0.813582	0.000224416	0.949178	6.75e-08
ENSGALG00000031209	GINS3	turquoise	-0.815885	0.00020823	0.959664	1.54e-08
ENSGALG00000000919	PIGR	turquoise	0.89108	8.3e-06	-0.81501	0.000214259
ENSGALG00000047290	KIAA1755	turquoise	0.891422	8.14e-06	-0.877234	1.75e-05
ENSGALG00000047316	ENSGALG00000047316	turquoise	0.873365	2.12e-05	-0.828282	0.000136635
ENSGALG00000015403	EPHA3	turquoise	-0.809272	0.000257492	0.895211	6.53e-06
ENSGALG00000008503	ALG3	turquoise	-0.822841	0.000165035	0.851438	5.65e-05
ENSGALG00000001547	CAPZA1	turquoise	-0.800805	0.000334107	0.94391	1.27e-07
ENSGALG00000002160	B2M	turquoise	0.8612	3.72e-05	-0.919739	1.23e-06
ENSGALG00000016522	PPEF1	turquoise	-0.821308	0.000173858	0.934414	3.42e-07
ENSGALG00000027440	COX20	turquoise	-0.81093	0.000244329	0.861399	3.69e-05
ENSGALG00000011605	EPB41L5	turquoise	-0.802543	0.000317031	0.879146	1.58e-05
ENSGALG00000006157	INTS6L	turquoise	-0.804265	0.00030082	0.88719	1.03e-05
ENSGALG00000048020	ENSGALG00000048020	turquoise	0.817829	0.000195317	-0.840098	8.86e-05
ENSGALG00000045555	IVNS1ABP	turquoise	0.902459	4.17e-06	-0.858246	4.24e-05
ENSGALG00000005587	EIF4G2	turquoise	-0.837019	9.95e-05	0.920408	1.16e-06
ENSGALG00000044780	ENSGALG00000044780	turquoise	0.875941	1.86e-05	-0.848735	6.31e-05
ENSGALG00000000902	KDF1	turquoise	0.857742	4.33e-05	-0.871857	2.28e-05
ENSGALG00000047289	TNFAIP8L3	turquoise	-0.835856	0.000103899	0.920563	1.15e-06
ENSGALG00000037496	USP46	turquoise	-0.840265	8.8e-05	0.819446	0.000185088
ENSGALG00000005318	OVCH2	turquoise	0.858412	4.21e-05	-0.894272	6.9e-06
Gallus_gallus_newGene_870	Gallus_gallus_newGene_870	turquoise	0.810275	0.000249459	-0.857305	4.42e-05
ENSGALG00000039172	ASPSCR1	turquoise	0.843652	7.72e-05	-0.81746	0.000197714
ENSGALG00000048345	ENSGALG00000048345	turquoise	-0.819592	0.000184187	0.862826	3.46e-05
ENSGALG00000009865	RNF150	turquoise	0.856577	4.56e-05	-0.83935	9.11e-05
ENSGALG00000044519	COA8	turquoise	-0.842518	8.07e-05	0.91649	1.57e-06
ENSGALG00000012802	F13A1	turquoise	0.811061	0.000243309	-0.905672	3.38e-06
ENSGALG00000009286	ATP5G3	turquoise	-0.823926	0.000159012	0.926768	6.87e-07
ENSGALG00000004203	PSMG3	turquoise	-0.865264	3.1e-05	0.873333	2.12e-05
ENSGALG00000008180	SPG11	turquoise	0.927616	6.38e-07	-0.80955	0.000255242
ENSGALG00000011982	PDE5A	turquoise	-0.87601	1.86e-05	0.87252	2.2e-05
ENSGALG00000005525	SRSF1	turquoise	-0.802585	0.000316624	0.962539	9.61e-09
ENSGALG00000008842	PIKFYVE	turquoise	-0.893358	7.28e-06	0.869015	2.61e-05
ENSGALG00000006799	AP2A2	turquoise	-0.846987	6.77e-05	0.853286	5.24e-05
ENSGALG00000009202	RBM45	turquoise	-0.816296	0.00020544	0.936425	2.81e-07
ENSGALG00000003925	MYPN	turquoise	0.812112	0.000235282	-0.879622	1.55e-05
ENSGALG00000036798	COL4A1	turquoise	0.848564	6.36e-05	-0.867335	2.82e-05
ENSGALG00000012034	ADSL	turquoise	-0.802977	0.000312875	0.818767	0.000189328
ENSGALG00000013851	UBE3B	turquoise	-0.800585	0.000336319	0.945	1.12e-07
ENSGALG00000042469	PRKDC	turquoise	-0.890947	8.37e-06	0.855568	4.76e-05
ENSGALG00000034610	ARFGEF1	turquoise	0.88858	9.56e-06	-0.848136	6.47e-05
ENSGALG00000023510	ERP29	turquoise	-0.8316	0.000121385	0.89011	8.78e-06
ENSGALG00000005188	MINDY4	turquoise	-0.905774	3.36e-06	0.867857	2.75e-05
ENSGALG00000001647	PSKH1	turquoise	-0.840192	8.83e-05	0.908081	2.87e-06
ENSGALG00000008714	ABI2	turquoise	-0.817437	0.000197865	0.931911	4.33e-07
ENSGALG00000016739	HERC2	turquoise	0.853642	5.16e-05	-0.823811	0.000159643
ENSGALG00000033561	DGKB	turquoise	-0.804241	0.000301045	0.885282	1.15e-05
ENSGALG00000026491	TMEM17	turquoise	-0.849945	6.01e-05	0.888676	9.51e-06
ENSGALG00000041236	CBX7	turquoise	0.880261	1.5e-05	-0.81711	0.000200012
ENSGALG00000015155	CARNMT1	turquoise	-0.861202	3.72e-05	0.899832	4.92e-06
ENSGALG00000016543	NHS	turquoise	0.840296	8.79e-05	-0.877716	1.7e-05
ENSGALG00000037839	ARFIP2	turquoise	-0.800404	0.000338153	0.939326	2.09e-07
ENSGALG00000011342	FGD6	turquoise	-0.877486	1.72e-05	0.844524	7.47e-05
ENSGALG00000029532	CXCL13L3	turquoise	0.868061	2.73e-05	-0.829825	0.000129358
ENSGALG00000050127	ENSGALG00000050127	turquoise	-0.883644	1.25e-05	0.863166	3.41e-05
ENSGALG00000033887	IL17RA	turquoise	0.853418	5.21e-05	-0.823802	0.000159695
ENSGALG00000010620	SPAST	turquoise	-0.829993	0.000128584	0.85788	4.31e-05
ENSGALG00000011172	ENSGALG00000011172	turquoise	-0.868088	2.72e-05	0.847229	6.71e-05
ENSGALG00000034965	DIP2B	turquoise	0.86008	3.91e-05	-0.915463	1.7e-06
ENSGALG00000013809	ENSGALG00000013809	turquoise	-0.827237	0.000141754	0.846632	6.87e-05
ENSGALG00000008404	ENSGALG00000008404	turquoise	-0.867735	2.77e-05	0.82038	0.00017938
ENSGALG00000017006	SETDB2	turquoise	-0.810016	0.000251515	0.887137	1.04e-05
ENSGALG00000002022	B4GALT1	turquoise	0.906089	3.29e-06	-0.869463	2.55e-05
Gallus_gallus_newGene_7584	Gallus_gallus_newGene_7584	turquoise	0.830886	0.00012454	-0.900064	4.85e-06
ENSGALG00000041528	LMF2	turquoise	-0.854346	5.01e-05	0.828452	0.000135817
ENSGALG00000011505	MARK3	turquoise	-0.866437	2.94e-05	0.811731	0.000238165
ENSGALG00000016147	ZBTB21	turquoise	0.830076	0.000128206	-0.866363	2.95e-05
ENSGALG00000007757	CSTF1	turquoise	-0.821845	0.000170724	0.807265	0.000274201
ENSGALG00000030831	FBXW5	turquoise	-0.835485	0.000105336	0.937593	2.49e-07
ENSGALG00000014648	CETN3	turquoise	-0.815573	0.000210364	0.859215	4.06e-05
ENSGALG00000010340	TTLL5	turquoise	-0.873272	2.13e-05	0.877212	1.75e-05
ENSGALG00000031835	TMEM68	turquoise	-0.816364	0.000204981	0.833058	0.00011514
ENSGALG00000005521	PER2	turquoise	0.864703	3.18e-05	-0.919524	1.25e-06
ENSGALG00000051280	DNAJB1	turquoise	-0.8601	3.91e-05	0.864471	3.22e-05
ENSGALG00000042894	SLC25A39	turquoise	-0.841635	8.35e-05	0.819239	0.000186371
ENSGALG00000000209	PRNP	turquoise	0.852767	5.35e-05	-0.929921	5.2e-07
ENSGALG00000038399	PLEKHA6	turquoise	0.870709	2.41e-05	-0.821576	0.000172288
ENSGALG00000050058	REEP1	turquoise	-0.880104	1.51e-05	0.809631	0.00025459
ENSGALG00000039985	CDH11	turquoise	-0.821286	0.000173984	0.942313	1.51e-07
ENSGALG00000001183	MYH10	turquoise	-0.864581	3.2e-05	0.861086	3.74e-05
ENSGALG00000001882	TNFRSF18	turquoise	0.870937	2.38e-05	-0.81924	0.000186365
ENSGALG00000012013	SLC25A17	turquoise	-0.85335	5.22e-05	0.887041	1.04e-05
ENSGALG00000008438	SLC35C1	turquoise	-0.908105	2.87e-06	0.832801	0.000116224
ENSGALG00000035966	EDA	turquoise	0.847456	6.65e-05	-0.928652	5.83e-07
ENSGALG00000007998	SLC26A4	turquoise	0.872818	2.17e-05	-0.807848	0.000269256
ENSGALG00000000604	ENSGALG00000000604	turquoise	-0.831508	0.000121788	0.872054	2.25e-05
ENSGALG00000038266	CTXN2	turquoise	0.836166	0.000102711	-0.865573	3.06e-05
ENSGALG00000007378	FAM162A	turquoise	-0.848705	6.32e-05	0.831204	0.000123127
ENSGALG00000001030	SCAMP4	turquoise	-0.834652	0.000108619	0.911685	2.24e-06
ENSGALG00000016997	RB1	turquoise	-0.867838	2.75e-05	0.816897	0.000201426
ENSGALG00000043357	ANKRD13A	turquoise	-0.838318	9.48e-05	0.845354	7.23e-05
ENSGALG00000009813	SCOC	turquoise	-0.804785	0.000296056	0.820931	0.000176085
ENSGALG00000011870	HIF1A	turquoise	0.900825	4.63e-06	-0.847691	6.58e-05
ENSGALG00000012388	PCMT1	turquoise	-0.803575	0.000307233	0.889313	9.18e-06
ENSGALG00000054428	XXYLT1	turquoise	-0.805955	0.000285574	0.883294	1.28e-05
ENSGALG00000017142	PSPC1	turquoise	-0.803901	0.00030419	0.906482	3.2e-06
ENSGALG00000003219	TMEM231	turquoise	0.889431	9.12e-06	-0.883313	1.27e-05
ENSGALG00000045596	ENSGALG00000045596	turquoise	0.862836	3.46e-05	-0.803566	0.000307313
ENSGALG00000043787	DEPDC6	turquoise	0.865253	3.1e-05	-0.852313	5.45e-05
Gallus_gallus_newGene_5758	Gallus_gallus_newGene_5758	turquoise	0.893305	7.3e-06	-0.870033	2.48e-05
ENSGALG00000009911	BICRAL	turquoise	0.879306	1.57e-05	-0.855241	4.82e-05
ENSGALG00000013007	ENSGALG00000013007	turquoise	0.809407	0.000256397	-0.894605	6.76e-06
ENSGALG00000011058	LEPR	turquoise	0.821295	0.000173931	-0.869508	2.55e-05
ENSGALG00000015779	PM20D2	turquoise	-0.842682	8.02e-05	0.915083	1.75e-06
ENSGALG00000017389	SIX4	turquoise	0.82485	0.000154034	-0.911924	2.2e-06
ENSGALG00000051442	TSC22D1	turquoise	0.834818	0.000107961	-0.928509	5.9e-07
ENSGALG00000040360	DUSP1	turquoise	0.85779	4.32e-05	-0.878698	1.62e-05
Gallus_gallus_newGene_6463	Gallus_gallus_newGene_6463	turquoise	-0.879624	1.55e-05	0.805818	0.000286791
Gallus_gallus_newGene_5469	Gallus_gallus_newGene_5469	turquoise	-0.847584	6.61e-05	0.814495	0.000217881
Gallus_gallus_newGene_3987	Gallus_gallus_newGene_3987	turquoise	0.85659	4.55e-05	-0.845788	7.1e-05

## Sheet: hubgene_A120orange
Hubgenes in the orange module
Gene_ID	Gene symbol	moduleColor	GS.A120	P.GS.A120	MMorange	P.MMorange
ENSGALG00000048704	ENSGALG00000048704	orange	0.849526	6.11e-05	0.961551	1.13e-08
ENSGALG00000052056	ENSGALG00000052056	orange	0.808159	0.000266652	0.962321	9.97e-09
Gallus_gallus_newGene_1997	Gallus_gallus_newGene_1997	orange	0.873001	2.15e-05	0.913862	1.91e-06

## Sheet: hubgene_A120darkgrey
Hubgenes in the darkgrey module
Gene_ID	Gene symbol	moduleColor	GS.A120	P.GS.A120	MMdarkgrey	P.MMdarkgrey
ENSGALG00000013576	MTNR1A	darkgrey	0.888283	9.72e-06	0.96181	1.09e-08

## Sheet: hubgene_A120red
Hubgenes in the red module
Gene_ID	Gene symbol	moduleColor	GS.A120	P.GS.A120	MMred	P.MMred
ENSGALG00000041422	ENSGALG00000041422	red	-0.815936	0.00020788	-0.883487	1.26e-05
ENSGALG00000010702	ADSS	red	0.871005	2.37e-05	0.925351	7.75e-07
ENSGALG00000008382	GNAI1	red	0.815013	0.000214239	0.889316	9.18e-06
ENSGALG00000006123	ENSGALG00000006123	red	0.926417	7.08e-07	0.871567	2.31e-05
ENSGALG00000036666	ZCCHC10	red	0.848965	6.25e-05	0.918689	1.33e-06
ENSGALG00000004168	FEM1A	red	0.815994	0.000207484	0.804853	0.000295446
ENSGALG00000023950	CR1L	red	0.867335	2.82e-05	0.910063	2.51e-06
ENSGALG00000030943	KRAS	red	-0.881099	1.43e-05	-0.835782	0.000104184
ENSGALG00000011990	USP53	red	0.938307	2.32e-07	0.884781	1.18e-05
ENSGALG00000038495	TAF1B	red	0.937792	2.44e-07	0.872809	2.17e-05
ENSGALG00000042415	BBS2	red	0.855043	4.86e-05	0.855609	4.75e-05
ENSGALG00000054378	LRRC43	red	-0.859655	3.99e-05	-0.801455	0.000327634
ENSGALG00000008163	PSME4	red	0.909732	2.57e-06	0.873485	2.1e-05
ENSGALG00000006343	ACTA2	red	0.808571	0.000263233	0.814954	0.000214652
ENSGALG00000002246	DENND1B	red	0.847231	6.71e-05	0.883701	1.25e-05
ENSGALG00000004300	PTDSS2	red	0.82374	0.000160034	0.967262	4.05e-09
ENSGALG00000007044	METTL9	red	-0.809711	0.000253952	-0.819524	0.000184605
ENSGALG00000010129	PLK3	red	0.889818	8.92e-06	0.810181	0.000250207
ENSGALG00000009454	ZNF277	red	0.816849	0.000201743	0.904168	3.73e-06
ENSGALG00000026192	ST8SIA4	red	0.809488	0.000255748	0.953187	4e-08
ENSGALG00000000891	NSUN5	red	0.900078	4.85e-06	0.933275	3.81e-07
ENSGALG00000027757	ARL4A	red	0.838799	9.31e-05	0.94392	1.26e-07
ENSGALG00000030871	BCL2L10	red	0.839113	9.2e-05	0.851523	5.63e-05
ENSGALG00000005884	ENSGALG00000005884	red	0.866681	2.91e-05	0.930484	4.94e-07
Gallus_gallus_newGene_1582	Gallus_gallus_newGene_1582	red	-0.847173	6.72e-05	-0.828544	0.000135376
ENSGALG00000040030	PHLDB1	red	-0.810093	0.000250904	-0.848383	6.4e-05
ENSGALG00000011744	KALRN	red	-0.933342	3.79e-07	-0.862408	3.53e-05
ENSGALG00000034104	DNAJB12	red	0.940714	1.8e-07	0.877762	1.7e-05
ENSGALG00000003648	SVIP	red	0.851892	5.55e-05	0.91978	1.22e-06
ENSGALG00000039461	TNFRSF1A	red	-0.843761	7.69e-05	-0.862202	3.56e-05
ENSGALG00000002029	TMEM259	red	0.853782	5.13e-05	0.875631	1.89e-05
ENSGALG00000003086	EXOSC10	red	0.922786	9.6e-07	0.861718	3.64e-05
ENSGALG00000004806	EDEM3	red	0.81422	0.000219834	0.804346	0.000300072
ENSGALG00000039781	TXNDC15	red	0.910805	2.38e-06	0.90252	4.15e-06
ENSGALG00000011692	CDCA4	red	0.924494	8.33e-07	0.903047	4.01e-06
ENSGALG00000034179	SLC12A4	red	0.930724	4.83e-07	0.84366	7.72e-05
ENSGALG00000034373	KATNB1	red	-0.898875	5.22e-06	-0.824459	0.000156125
ENSGALG00000008956	CCDC186	red	0.822804	0.00016524	0.847033	6.76e-05
ENSGALG00000001603	NARF	red	-0.873674	2.08e-05	-0.843495	7.77e-05

## Sheet: hubgene_A120blue
Hubgenes in the blue module
Gene_ID	Gene symbol	moduleColor	GS.A120	P.GS.A120	MMblue	P.MMblue
1:135120215|135128182	1:135120215|135128182	blue	0.861235	3.72e-05	0.913752	1.93e-06
13:17247001|17262233	13:17247001|17262233	blue	0.842228	8.16e-05	0.845938	7.06e-05
13:17449530|17452588	13:17449530|17452588	blue	0.95921	1.66e-08	0.853406	5.21e-05
2:102486533|102511558	2:102486533|102511558	blue	0.816192	0.000206147	0.844079	7.6e-05
2:124177752|124184063	2:124177752|124184063	blue	0.96922	2.72e-09	0.960529	1.34e-08
2:126253080|126267224	2:126253080|126267224	blue	0.9806	1.39e-10	0.872052	2.25e-05
3:103883667|103899554	3:103883667|103899554	blue	0.998765	2.44e-18	0.890424	8.62e-06
3:104232959|104234270	3:104232959|104234270	blue	0.862251	3.55e-05	0.941896	1.58e-07
5:38248809|38268609	5:38248809|38268609	blue	0.979783	1.82e-10	0.870834	2.39e-05
Z:35565770|35568133	Z:35565770|35568133	blue	0.990793	1.12e-12	0.881397	1.41e-05
Z:54674624|54755962	Z:54674624|54755962	blue	0.964398	6.93e-09	0.845401	7.21e-05
Z:54706332|54755962	Z:54706332|54755962	blue	0.846523	6.9e-05	0.973936	9.34e-10
ENSGALG00000000104	ENSGALG00000000104	blue	0.942794	1.43e-07	0.954498	3.33e-08
ENSGALG00000008593	ATP1B4	blue	0.892184	7.79e-06	0.863641	3.34e-05
ENSGALG00000017196	ARHGAP42	blue	0.839838	8.95e-05	0.876469	1.81e-05
ENSGALG00000015846	SNAP91	blue	0.940701	1.8e-07	0.936124	2.89e-07
ENSGALG00000003476	ERN1	blue	0.982485	7.2e-11	0.952609	4.32e-08
ENSGALG00000004128	CYSLTR1	blue	0.963192	8.58e-09	0.875911	1.87e-05
ENSGALG00000049663	ENSGALG00000049663	blue	0.91437	1.84e-06	0.96356	8.05e-09
Gallus_gallus_newGene_6686	Gallus_gallus_newGene_6686	blue	0.844214	7.56e-05	0.812264	0.00023414
ENSGALG00000045132	ENSGALG00000045132	blue	0.876228	1.84e-05	0.91479	1.79e-06
ENSGALG00000038440	COQ10B	blue	0.920651	1.14e-06	0.957898	2.03e-08
ENSGALG00000003732	UCK1	blue	0.864965	3.14e-05	0.874179	2.03e-05
ENSGALG00000015311	RNF38	blue	-0.809237	0.000257779	-0.882898	1.3e-05
ENSGALG00000010363	HERC3	blue	0.891571	8.07e-06	0.949549	6.44e-08
ENSGALG00000004623	AGTRAP	blue	0.890345	8.66e-06	0.978269	2.9e-10
ENSGALG00000004621	PREX1	blue	0.875811	1.88e-05	0.927204	6.62e-07
ENSGALG00000037880	ATP5A1Z	blue	-0.82113	0.000174905	-0.967203	4.09e-09
ENSGALG00000003536	KLHL11	blue	0.82241	0.000167475	0.981318	1.09e-10
ENSGALG00000005975	ZNF488	blue	0.971575	1.63e-09	0.927119	6.66e-07
ENSGALG00000033338	GPT2	blue	0.947191	8.62e-08	0.89275	7.54e-06
ENSGALG00000005021	RAB43	blue	0.937574	2.5e-07	0.948945	6.95e-08
ENSGALG00000052932	SHROOM3	blue	0.973156	1.13e-09	0.894004	7.01e-06
ENSGALG00000001334	GNB1	blue	0.859119	4.08e-05	0.82331	0.000162408
ENSGALG00000001335	FAM18B1	blue	0.884458	1.2e-05	0.906864	3.12e-06
ENSGALG00000009073	PSEN2	blue	0.823399	0.000161917	0.97339	1.07e-09
ENSGALG00000009076	NDUFB5	blue	-0.953142	4.02e-08	-0.925642	7.57e-07
ENSGALG00000012965	FAM105A	blue	-0.841728	8.32e-05	-0.818879	0.000188621
ENSGALG00000012968	RMND1	blue	0.817766	0.000195728	0.949304	6.65e-08
ENSGALG00000008886	ZNF618	blue	-0.891062	8.31e-06	-0.941828	1.6e-07
ENSGALG00000000106	LRIF1	blue	0.888006	9.87e-06	0.959214	1.66e-08
ENSGALG00000015433	ABCA1	blue	0.842311	8.14e-05	0.937776	2.45e-07
ENSGALG00000012426	DDHD1	blue	0.964737	6.52e-09	0.971692	1.59e-09
ENSGALG00000009823	PTPRE	blue	0.969247	2.71e-09	0.893699	7.14e-06
ENSGALG00000012124	PELI2	blue	0.896004	6.22e-06	0.973804	9.65e-10
ENSGALG00000000525	MAP3K3	blue	0.915554	1.69e-06	0.893148	7.37e-06
ENSGALG00000037299	LYRM7	blue	0.808407	0.00026459	0.8695	2.55e-05
ENSGALG00000003185	SCPEP1	blue	0.803104	0.00031167	0.959431	1.6e-08
ENSGALG00000002588	PPARD	blue	0.969995	2.31e-09	0.890009	8.83e-06
ENSGALG00000006644	ENSGALG00000006644	blue	0.917097	1.5e-06	0.887418	1.02e-05
ENSGALG00000041193	NFYB	blue	0.967308	4.01e-09	0.925255	7.82e-07
Gallus_gallus_newGene_1192	Gallus_gallus_newGene_1192	blue	0.885342	1.14e-05	0.876767	1.79e-05
ENSGALG00000014582	CADM1	blue	0.852781	5.35e-05	0.926164	7.24e-07
ENSGALG00000015180	PSAT1	blue	0.909535	2.6e-06	0.878225	1.66e-05
ENSGALG00000015182	NEPRO	blue	0.808893	0.000260584	0.800017	0.000342096
Gallus_gallus_newGene_5470	Gallus_gallus_newGene_5470	blue	-0.895932	6.25e-06	-0.976507	4.79e-10
ENSGALG00000004196	UGT1A1	blue	0.953927	3.61e-08	0.916409	1.58e-06
ENSGALG00000047489	ENSGALG00000047489	blue	0.976673	4.57e-10	0.859806	3.96e-05
ENSGALG00000000226	TMEM9	blue	0.902022	4.29e-06	0.961816	1.09e-08
ENSGALG00000050503	TNFRSF4	blue	0.922451	9.86e-07	0.952049	4.66e-08
ENSGALG00000046992	MCRIP2	blue	0.835609	0.000104853	0.944659	1.16e-07
ENSGALG00000010707	GPR68	blue	0.92781	6.27e-07	0.887417	1.02e-05
ENSGALG00000034111	FOXF1	blue	0.894283	6.89e-06	0.980339	1.52e-10
ENSGALG00000032452	GAS7	blue	-0.917025	1.51e-06	-0.935597	3.05e-07
Gallus_gallus_newGene_7362	Gallus_gallus_newGene_7362	blue	0.848171	6.46e-05	0.919741	1.22e-06
ENSGALG00000026299	ENSGALG00000026299	blue	0.909728	2.57e-06	0.956317	2.57e-08
Gallus_gallus_newGene_7920	Gallus_gallus_newGene_7920	blue	0.882701	1.32e-05	0.844319	7.53e-05
ENSGALG00000019663	ACBD7	blue	0.801405	0.00032813	0.957315	2.22e-08
ENSGALG00000020986	ENSGALG00000020986	blue	0.802209	0.000320256	0.897685	5.62e-06
ENSGALG00000012075	DTX3L	blue	0.828789	0.000134209	0.966904	4.34e-09
ENSGALG00000012076	TIFA	blue	0.870033	2.48e-05	0.960512	1.35e-08
ENSGALG00000014952	CERT1	blue	0.837857	9.64e-05	0.987093	1e-11
ENSGALG00000014956	POLK	blue	0.960775	1.29e-08	0.973015	1.17e-09
ENSGALG00000011671	SLC15A2	blue	0.95134	5.12e-08	0.873689	2.08e-05
ENSGALG00000008491	BIRC8	blue	0.957456	2.17e-08	0.92834	5.99e-07
ENSGALG00000017091	FLT1	blue	0.848413	6.39e-05	0.84896	6.25e-05
ENSGALG00000016943	OLFM4	blue	0.993111	1.72e-13	0.89177	7.98e-06
ENSGALG00000016947	ELF1	blue	0.973645	1e-09	0.889979	8.84e-06
ENSGALG00000051063	ENSGALG00000051063	blue	0.895485	6.42e-06	0.96779	3.65e-09
ENSGALG00000029701	INO80D	blue	-0.849529	6.11e-05	-0.912994	2.04e-06
ENSGALG00000045671	ENSGALG00000045671	blue	0.860287	3.88e-05	0.981427	1.05e-10
ENSGALG00000010839	SPCS3	blue	0.921842	1.04e-06	0.937532	2.51e-07
ENSGALG00000040415	ENSGALG00000040415	blue	0.862111	3.58e-05	0.937131	2.61e-07
Gallus_gallus_newGene_5364	Gallus_gallus_newGene_5364	blue	0.892357	7.72e-06	0.823668	0.000160428
ENSGALG00000010190	TBC1D15	blue	0.834352	0.000109826	0.964436	6.88e-09
ENSGALG00000000611	ENSGALG00000000611	blue	0.984851	2.82e-11	0.870065	2.48e-05
ENSGALG00000000616	ELF3	blue	0.97667	4.58e-10	0.919768	1.22e-06
ENSGALG00000006756	ENSGALG00000006756	blue	0.913193	2.01e-06	0.837256	9.86e-05
ENSGALG00000001256	NLRC5	blue	0.970125	2.25e-09	0.954498	3.33e-08
ENSGALG00000001250	APLP2	blue	0.927132	6.66e-07	0.985447	2.18e-11
ENSGALG00000007152	FAM3D	blue	0.959082	1.69e-08	0.865976	3e-05
ENSGALG00000042838	TRAF2	blue	0.825668	0.000149728	0.971546	1.64e-09
ENSGALG00000040993	BAMBI	blue	0.929662	5.32e-07	0.909642	2.58e-06
ENSGALG00000005146	PDP2	blue	0.904008	3.77e-06	0.96851	3.15e-09
ENSGALG00000020003	MAP3K4	blue	-0.801354	0.000328631	-0.935237	3.16e-07
ENSGALG00000048781	ENSGALG00000048781	blue	0.923262	9.23e-07	0.97091	1.89e-09
ENSGALG00000013993	VNN1	blue	0.912786	2.07e-06	0.966159	5.01e-09
ENSGALG00000029834	AIF1L	blue	0.935047	3.21e-07	0.933817	3.62e-07
ENSGALG00000010977	FAM221A	blue	-0.831259	0.000122885	-0.871306	2.34e-05
ENSGALG00000052983	ENSGALG00000052983	blue	0.824589	0.000155428	0.8818	1.38e-05
ENSGALG00000008659	HACD1	blue	0.880354	1.49e-05	0.860722	3.8e-05
ENSGALG00000013034	CECR2	blue	0.971019	1.85e-09	0.923354	9.16e-07
ENSGALG00000013780	AIG1	blue	0.911245	2.31e-06	0.928472	5.92e-07
ENSGALG00000013785	GNAL	blue	0.869687	2.52e-05	0.865341	3.09e-05
ENSGALG00000014335	ITFG2	blue	0.966682	4.53e-09	0.93323	3.83e-07
ENSGALG00000013814	IMPA2	blue	0.923771	8.85e-07	0.977988	3.15e-10
ENSGALG00000008417	CFAP58	blue	0.960501	1.35e-08	0.891209	8.24e-06
ENSGALG00000010547	YIPF4	blue	0.953355	3.91e-08	0.952351	4.48e-08
ENSGALG00000010543	EPS15	blue	0.944794	1.14e-07	0.982411	7.4e-11
ENSGALG00000017019	WDFY2	blue	0.830423	0.000126623	0.819069	0.000187432
Gallus_gallus_newGene_6356	Gallus_gallus_newGene_6356	blue	0.953075	4.06e-08	0.874301	2.02e-05
ENSGALG00000007356	MAP3K8	blue	0.854237	5.03e-05	0.93517	3.18e-07
ENSGALG00000016050	TTC3	blue	0.961606	1.12e-08	0.934252	3.47e-07
ENSGALG00000016059	ETS2	blue	0.965619	5.54e-09	0.854381	5e-05
ENSGALG00000016058	ERG	blue	0.993864	8.1e-14	0.865328	3.09e-05
ENSGALG00000035906	YTHDC1	blue	0.898735	5.27e-06	0.981987	8.63e-11
ENSGALG00000035903	FAM46A	blue	-0.950267	5.88e-08	-0.866458	2.94e-05
ENSGALG00000037193	HECW1	blue	0.984456	3.33e-11	0.903508	3.9e-06
ENSGALG00000050627	ENSGALG00000050627	blue	0.957805	2.06e-08	0.9334	3.77e-07
ENSGALG00000004998	RAF1	blue	0.845822	7.09e-05	0.975317	6.58e-10
ENSGALG00000004997	FLII	blue	-0.866858	2.88e-05	-0.961106	1.22e-08
ENSGALG00000011331	CTH	blue	0.993267	1.48e-13	0.914913	1.77e-06
ENSGALG00000010061	LRBA	blue	-0.826053	0.000147737	-0.914008	1.89e-06
ENSGALG00000001048	OLFML2A	blue	0.860648	3.82e-05	0.924466	8.35e-07
ENSGALG00000006017	DOCK11	blue	0.928296	6.01e-07	0.966734	4.48e-09
ENSGALG00000042321	LYN	blue	0.834749	0.000108236	0.969588	2.52e-09
ENSGALG00000026359	SERTAD4	blue	0.941145	1.72e-07	0.948393	7.45e-08
ENSGALG00000026005	DIO2	blue	-0.921738	1.05e-06	-0.856174	4.63e-05
ENSGALG00000012241	KLHDC1	blue	0.855941	4.68e-05	0.967424	3.92e-09
ENSGALG00000011534	ZFYVE21	blue	0.850888	5.78e-05	0.93032	5.02e-07
ENSGALG00000011531	APAF1	blue	0.963648	7.92e-09	0.960708	1.3e-08
ENSGALG00000050866	HSD3B1	blue	0.917003	1.51e-06	0.909858	2.54e-06
ENSGALG00000007409	SCN4B	blue	0.939069	2.14e-07	0.960015	1.46e-08
ENSGALG00000028084	FAAH2	blue	0.845765	7.11e-05	0.968595	3.1e-09
ENSGALG00000003893	XPR1	blue	-0.802473	0.000317703	-0.90301	4.02e-06
ENSGALG00000047642	TMEM42	blue	0.840463	8.74e-05	0.982583	6.94e-11
ENSGALG00000004321	OSER1	blue	0.805114	0.000293083	0.976739	4.49e-10
ENSGALG00000045738	ENSGALG00000045738	blue	0.832854	0.000116	0.801891	0.000323355
ENSGALG00000004814	RHPN2	blue	0.958176	1.95e-08	0.913361	1.98e-06
ENSGALG00000004816	ENSGALG00000004816	blue	0.894189	6.93e-06	0.856587	4.55e-05
ENSGALG00000004812	FAM129A	blue	0.875958	1.86e-05	0.893924	7.04e-06
ENSGALG00000004813	IARS1	blue	0.939203	2.11e-07	0.885984	1.1e-05
ENSGALG00000011278	KAT2B	blue	0.911465	2.27e-06	0.955796	2.77e-08
ENSGALG00000033038	STARD3NL	blue	0.930064	5.13e-07	0.987497	8.15e-12
ENSGALG00000003362	ACSS2	blue	0.946504	9.36e-08	0.969611	2.51e-09
ENSGALG00000009946	HECTD1	blue	0.875832	1.87e-05	0.831581	0.000121468
ENSGALG00000008308	BHLHE40	blue	0.906593	3.18e-06	0.970112	2.25e-09
ENSGALG00000008306	FGL2	blue	0.949691	6.33e-08	0.867087	2.85e-05
ENSGALG00000005305	ACKR2	blue	0.88899	9.35e-06	0.917266	1.48e-06
ENSGALG00000005303	ENSGALG00000005303	blue	0.81928	0.000186116	0.962244	1.01e-08
Gallus_gallus_newGene_844	Gallus_gallus_newGene_844	blue	0.806562	0.000280255	0.824082	0.000158165
ENSGALG00000015831	SNX14	blue	0.959284	1.64e-08	0.943202	1.37e-07
ENSGALG00000005840	DENND5A	blue	0.973289	1.09e-09	0.927621	6.38e-07
ENSGALG00000005845	SLC7A5	blue	0.990963	9.95e-13	0.912755	2.07e-06
ENSGALG00000044383	MCL1	blue	0.860405	3.86e-05	0.920515	1.15e-06
ENSGALG00000049589	ENSGALG00000049589	blue	0.93687	2.68e-07	0.887026	1.04e-05
ENSGALG00000002450	WDR24	blue	-0.806986	0.000276591	-0.906643	3.17e-06
ENSGALG00000013892	MAP3K5	blue	0.971769	1.56e-09	0.825192	0.000152219
ENSGALG00000030245	ENSGALG00000030245	blue	0.917785	1.43e-06	0.942884	1.42e-07
ENSGALG00000025945	AVD	blue	0.993378	1.33e-13	0.911512	2.26e-06
ENSGALG00000008975	FAM3C	blue	0.860255	3.88e-05	0.944915	1.13e-07
ENSGALG00000053000	C20orf194	blue	0.982909	6.14e-11	0.944574	1.17e-07
ENSGALG00000016584	EGFL6	blue	0.867172	2.84e-05	0.951621	4.93e-08
ENSGALG00000014988	POPDC2	blue	0.915729	1.67e-06	0.83938	9.1e-05
ENSGALG00000028709	RNF144A	blue	0.934775	3.3e-07	0.937086	2.63e-07
ENSGALG00000000721	SLC41A1	blue	0.992802	2.28e-13	0.886466	1.07e-05
ENSGALG00000011910	MNAT1	blue	0.898859	5.23e-06	0.887244	1.03e-05
ENSGALG00000009645	ESRRG	blue	0.818759	0.000189381	0.954091	3.53e-08
ENSGALG00000007970	PIAS1	blue	0.810142	0.00025051	0.95745	2.17e-08
Gallus_gallus_newGene_4539	Gallus_gallus_newGene_4539	blue	0.862181	3.57e-05	0.840154	8.84e-05
ENSGALG00000006375	TM4SF19	blue	0.929968	5.18e-07	0.933488	3.74e-07
ENSGALG00000036095	BICC1	blue	0.879082	1.59e-05	0.967633	3.76e-09
ENSGALG00000007025	CPNE8	blue	0.934592	3.36e-07	0.987372	8.69e-12
ENSGALG00000002615	DEF6	blue	0.981929	8.81e-11	0.952091	4.63e-08
ENSGALG00000004614	NPL	blue	0.927338	6.54e-07	0.95117	5.23e-08
ENSGALG00000021027	PDCD7	blue	0.898734	5.27e-06	0.924506	8.33e-07
ENSGALG00000033678	EHMT1	blue	0.886828	1.05e-05	0.984613	3.12e-11
ENSGALG00000012137	KTN1	blue	0.920551	1.15e-06	0.936132	2.89e-07
ENSGALG00000041556	GPATCH8	blue	-0.8149	0.000215034	-0.953729	3.71e-08
ENSGALG00000009082	COQ8A	blue	-0.824387	0.00015651	-0.911101	2.33e-06
ENSGALG00000009085	MTMR1	blue	-0.933156	3.86e-07	-0.845137	7.29e-05
ENSGALG00000010881	ASB2	blue	0.989275	3.02e-12	0.921073	1.1e-06
ENSGALG00000015461	ENSGALG00000015461	blue	0.872875	2.17e-05	0.813366	0.000225986
ENSGALG00000003818	CYFIP2	blue	0.820088	0.000181148	0.923205	9.27e-07
ENSGALG00000000755	ACER3	blue	0.929189	5.55e-07	0.985324	2.3e-11
ENSGALG00000000390	ENTPD4	blue	0.931025	4.7e-07	0.982222	7.93e-11
ENSGALG00000000394	SLC6A17	blue	0.973651	1e-09	0.88914	9.27e-06
ENSGALG00000006949	CHD2	blue	0.907127	3.07e-06	0.939422	2.06e-07
ENSGALG00000001441	UBE2G1	blue	0.8158	0.000208811	0.900649	4.68e-06
ENSGALG00000044527	ENSGALG00000044527	blue	0.913614	1.95e-06	0.838596	9.38e-05
ENSGALG00000044521	ENSGALG00000044521	blue	0.893958	7.03e-06	0.956623	2.46e-08
ENSGALG00000007728	ENSGALG00000007728	blue	0.941601	1.64e-07	0.938749	2.21e-07
ENSGALG00000035007	USP35	blue	0.95328	3.95e-08	0.953483	3.84e-08
ENSGALG00000030076	PCSK6	blue	0.858636	4.17e-05	0.879104	1.59e-05
ENSGALG00000002800	GRK7	blue	0.820914	0.000176184	0.91622	1.61e-06
ENSGALG00000032349	CDH5	blue	0.923009	9.42e-07	0.973563	1.02e-09
ENSGALG00000012816	SLC22A23	blue	0.944675	1.16e-07	0.909528	2.6e-06
ENSGALG00000016774	NPAS2	blue	0.896049	6.21e-06	0.916719	1.55e-06
ENSGALG00000027747	TROJANZ	blue	0.928875	5.71e-07	0.897681	5.62e-06
ENSGALG00000015662	ENSGALG00000015662	blue	0.972304	1.38e-09	0.923628	8.96e-07
ENSGALG00000015666	TNIP2	blue	0.833257	0.000114309	0.951488	5.02e-08
ENSGALG00000013495	GSDMA	blue	0.845614	7.15e-05	0.88834	9.69e-06
Gallus_gallus_newGene_5425	Gallus_gallus_newGene_5425	blue	-0.803087	0.00031183	-0.803087	0.000311832
Gallus_gallus_newGene_7869	Gallus_gallus_newGene_7869	blue	0.944132	1.23e-07	0.849631	6.09e-05
ENSGALG00000010433	ENSGALG00000010433	blue	0.962415	9.81e-09	0.956409	2.53e-08
ENSGALG00000010435	RASGRP3	blue	0.929114	5.59e-07	0.926496	7.03e-07
ENSGALG00000016872	PCCA	blue	0.809056	0.000259251	0.926131	7.26e-07
ENSGALG00000000653	CNTN2	blue	0.879831	1.53e-05	0.866404	2.94e-05
ENSGALG00000007526	ENSGALG00000007526	blue	0.955741	2.79e-08	0.926106	7.27e-07
ENSGALG00000007522	ENSGALG00000007522	blue	0.845227	7.26e-05	0.959966	1.47e-08
ENSGALG00000045949	EFCAB10	blue	0.858618	4.17e-05	0.876467	1.81e-05
Gallus_gallus_newGene_8919	Gallus_gallus_newGene_8919	blue	0.91683	1.53e-06	0.883419	1.27e-05
ENSGALG00000029144	ENSGALG00000029144	blue	0.862399	3.53e-05	0.912183	2.16e-06
ENSGALG00000045168	ENSGALG00000045168	blue	0.89664	5.99e-06	0.974217	8.71e-10
ENSGALG00000000217	PPFIA4	blue	0.882555	1.33e-05	0.9311	4.67e-07
ENSGALG00000041470	PPARA	blue	0.967938	3.54e-09	0.950477	5.72e-08
ENSGALG00000035636	PHYH	blue	0.850174	5.95e-05	0.890348	8.66e-06
ENSGALG00000033772	UPF2	blue	-0.808584	0.00026312	-0.909665	2.58e-06
ENSGALG00000027122	APPL2	blue	0.890873	8.4e-06	0.955001	3.11e-08
ENSGALG00000004231	ENSGALG00000004231	blue	0.853925	5.1e-05	0.986719	1.2e-11
ENSGALG00000014903	ITGA2	blue	0.898707	5.28e-06	0.870411	2.44e-05
ENSGALG00000008269	ZC3H8	blue	0.92992	5.2e-07	0.875314	1.92e-05
ENSGALG00000029435	CYP7B1	blue	0.964999	6.21e-09	0.913	2.04e-06
ENSGALG00000005074	FAM102A	blue	0.871063	2.36e-05	0.969813	2.4e-09
ENSGALG00000005076	ENSGALG00000005076	blue	0.917305	1.48e-06	0.980375	1.5e-10
ENSGALG00000039970	ENDOU	blue	0.899311	5.09e-06	0.832428	0.000117807
Gallus_gallus_newGene_4811	Gallus_gallus_newGene_4811	blue	0.81114	0.0002427	0.811752	0.000238011
ENSGALG00000010804	ANKMY2	blue	0.90263	4.12e-06	0.905236	3.48e-06
ENSGALG00000008837	PELI3	blue	0.958414	1.88e-08	0.952198	4.57e-08
ENSGALG00000028627	TIMP3	blue	0.997681	1.46e-16	0.888292	9.72e-06
ENSGALG00000040447	CDCP1	blue	0.919945	1.21e-06	0.972882	1.21e-09
ENSGALG00000054964	ENSGALG00000054964	blue	0.971133	1.8e-09	0.93911	2.13e-07
ENSGALG00000014730	ELOVL7	blue	0.916859	1.53e-06	0.917206	1.49e-06
ENSGALG00000011814	ATF7IP	blue	0.832174	0.000118894	0.919935	1.21e-06
ENSGALG00000011812	ENSGALG00000011812	blue	0.88893	9.38e-06	0.990484	1.39e-12
ENSGALG00000000573	PER3	blue	0.979645	1.9e-10	0.896493	6.04e-06
ENSGALG00000001220	HERPUD1	blue	0.976846	4.36e-10	0.946488	9.38e-08
ENSGALG00000004483	AHSA2	blue	-0.80613	0.000284032	-0.876998	1.77e-05
ENSGALG00000021883	C19orf44	blue	0.87351	2.1e-05	0.980323	1.53e-10
ENSGALG00000043451	DNAL4	blue	0.829613	0.000130339	0.984629	3.1e-11
ENSGALG00000027093	TLR1B	blue	0.896677	5.98e-06	0.988659	4.33e-12
ENSGALG00000013265	GYS2	blue	0.858771	4.14e-05	0.817049	0.000200419
Gallus_gallus_newGene_8080	Gallus_gallus_newGene_8080	blue	0.896782	5.94e-06	0.838977	9.24e-05
ENSGALG00000052460	CYB5R4	blue	0.90828	2.84e-06	0.960042	1.45e-08
ENSGALG00000003914	CALR3	blue	0.931254	4.61e-07	0.980346	1.51e-10
ENSGALG00000003916	SIAH1	blue	0.936395	2.81e-07	0.942629	1.46e-07
ENSGALG00000013967	NUDT5	blue	0.857163	4.44e-05	0.842618	8.04e-05
ENSGALG00000010770	SCIN	blue	0.939207	2.11e-07	0.929432	5.43e-07
ENSGALG00000017205	ENDOD1	blue	-0.938544	2.26e-07	-0.922992	9.44e-07
ENSGALG00000010322	JDP2	blue	0.860523	3.84e-05	0.930107	5.11e-07
ENSGALG00000026945	CIDEC	blue	0.855234	4.82e-05	0.887934	9.91e-06
ENSGALG00000030499	MOB2	blue	0.948259	7.57e-08	0.943096	1.39e-07
ENSGALG00000014094	STK38L	blue	0.95754	2.14e-08	0.97344	1.05e-09
ENSGALG00000010579	STON2	blue	-0.825149	0.000152445	-0.805287	0.000291521
ENSGALG00000009395	GLRB	blue	0.843957	7.63e-05	0.823861	0.000159368
Gallus_gallus_newGene_8160	Gallus_gallus_newGene_8160	blue	0.833171	0.000114671	0.929861	5.23e-07
ENSGALG00000047559	DENND2B	blue	0.938213	2.34e-07	0.957796	2.06e-08
ENSGALG00000040023	MAPK11	blue	0.802504	0.000317409	0.8406	8.69e-05
ENSGALG00000004969	TIMP4	blue	0.907884	2.91e-06	0.821824	0.000170841
ENSGALG00000011309	PLXNC1	blue	-0.924143	8.58e-07	-0.90178	4.35e-06
ENSGALG00000032687	PHLDA2	blue	0.926721	6.9e-07	0.922702	9.66e-07
ENSGALG00000002395	ENSGALG00000002395	blue	0.860708	3.81e-05	0.908732	2.75e-06
ENSGALG00000002397	PSPH	blue	0.830345	0.000126981	0.8259	0.000148528
ENSGALG00000037629	TRANK1	blue	0.901947	4.31e-06	0.962146	1.03e-08
ENSGALG00000033635	PTGS2	blue	0.991165	8.6e-13	0.932757	4e-07
ENSGALG00000033630	LRP12	blue	0.830583	0.000125902	0.890159	8.75e-06
ENSGALG00000019553	SERPINB10B	blue	0.930772	4.81e-07	0.800001	0.000342265
ENSGALG00000039583	MITF	blue	0.855484	4.77e-05	0.959956	1.47e-08
ENSGALG00000013565	ENSGALG00000013565	blue	-0.9139	1.91e-06	-0.912036	2.18e-06
ENSGALG00000011548	PPP1R13B	blue	0.957239	2.24e-08	0.842862	7.97e-05
ENSGALG00000011549	ANKS1B	blue	0.891557	8.08e-06	0.915252	1.73e-06
ENSGALG00000052151	ENSGALG00000052151	blue	0.917635	1.44e-06	0.829019	0.000133118
ENSGALG00000042419	KCTD17	blue	0.877494	1.72e-05	0.875921	1.86e-05
ENSGALG00000002216	NEK7	blue	0.857921	4.3e-05	0.91139	2.28e-06
ENSGALG00000002219	WBP2	blue	0.800979	0.00033237	0.955406	2.93e-08
ENSGALG00000049884	ENSGALG00000049884	blue	0.81755	0.000197127	0.939738	2e-07
ENSGALG00000003161	GDF3	blue	0.835769	0.000104235	0.841424	8.42e-05
ENSGALG00000003165	CCDC6	blue	-0.805177	0.000292512	-0.886488	1.07e-05
ENSGALG00000008518	ENSGALG00000008518	blue	0.957662	2.1e-08	0.909919	2.53e-06
ENSGALG00000020557	KDM4C	blue	0.83918	9.17e-05	0.965119	6.08e-09
ENSGALG00000010926	SPP1	blue	0.825642	0.000149865	0.931357	4.56e-07
ENSGALG00000039420	TNPO3	blue	-0.819478	0.000184892	-0.948627	7.23e-08
ENSGALG00000012532	TXN2	blue	0.868935	2.62e-05	0.959728	1.53e-08
Gallus_gallus_newGene_5186	Gallus_gallus_newGene_5186	blue	0.872433	2.21e-05	0.874933	1.96e-05
ENSGALG00000005336	GUK1	blue	0.880493	1.48e-05	0.983555	4.79e-11
ENSGALG00000006689	ABHD2	blue	0.88881	9.44e-06	0.976656	4.59e-10
ENSGALG00000005483	CDH13	blue	0.800706	0.000335099	0.968302	3.29e-09
ENSGALG00000001304	ENSGALG00000001304	blue	0.89114	8.28e-06	0.938126	2.36e-07
ENSGALG00000016883	DOCK9	blue	0.861329	3.7e-05	0.963367	8.32e-09
ENSGALG00000038512	AGTR1	blue	0.918922	1.31e-06	0.93888	2.19e-07
ENSGALG00000017112	MTMR6	blue	0.951607	4.94e-08	0.976952	4.23e-10
ENSGALG00000014365	RBPJ	blue	0.928634	5.84e-07	0.993011	1.88e-13
Gallus_gallus_newGene_4034	Gallus_gallus_newGene_4034	blue	0.911448	2.27e-06	0.846721	6.84e-05
ENSGALG00000015556	AFAP1	blue	0.867347	2.82e-05	0.932013	4.29e-07
ENSGALG00000011389	TRAF3	blue	0.857921	4.3e-05	0.948819	7.06e-08
ENSGALG00000029485	ENSGALG00000029485	blue	0.886496	1.07e-05	0.984096	3.86e-11
Gallus_gallus_newGene_5026	Gallus_gallus_newGene_5026	blue	-0.879631	1.55e-05	-0.878709	1.62e-05
ENSGALG00000008166	TLR15	blue	0.958876	1.75e-08	0.901895	4.32e-06
ENSGALG00000005696	ABHD6	blue	0.86275	3.48e-05	0.950653	5.6e-08
Gallus_gallus_newGene_3742	Gallus_gallus_newGene_3742	blue	0.845916	7.07e-05	0.972562	1.3e-09
Gallus_gallus_newGene_3743	Gallus_gallus_newGene_3743	blue	0.863619	3.34e-05	0.871486	2.32e-05
ENSGALG00000032506	GEM	blue	0.894209	6.92e-06	0.968911	2.9e-09
ENSGALG00000030626	FZD6	blue	0.8392	9.17e-05	0.977351	3.78e-10
ENSGALG00000032098	ARTN	blue	0.964219	7.16e-09	0.85965	3.99e-05
ENSGALG00000008763	SSX2IP	blue	0.873328	2.12e-05	0.94225	1.52e-07
ENSGALG00000051871	INHBC	blue	0.816262	0.000205672	0.821599	0.000172152
ENSGALG00000000911	IL19	blue	0.9746	7.91e-10	0.871553	2.31e-05
ENSGALG00000010636	PRIMPOL	blue	0.962353	9.92e-09	0.959502	1.58e-08
ENSGALG00000047291	ENSGALG00000047291	blue	0.872778	2.18e-05	0.908419	2.81e-06
ENSGALG00000012903	PIGN	blue	0.957995	2e-08	0.954286	3.43e-08
ENSGALG00000012908	SLC13A4	blue	0.963956	7.5e-09	0.846153	7e-05
ENSGALG00000015451	ZNF462	blue	0.812661	0.000231173	0.853812	5.12e-05
ENSGALG00000049343	ENSGALG00000049343	blue	0.914809	1.78e-06	0.97232	1.38e-09
ENSGALG00000047617	DDA1	blue	0.817836	0.00019527	0.932461	4.12e-07
ENSGALG00000011228	WARS1	blue	0.956649	2.45e-08	0.924299	8.47e-07
ENSGALG00000011225	SLC25A47	blue	0.844149	7.58e-05	0.941261	1.7e-07
ENSGALG00000011221	GPAT3	blue	0.80063	0.000335867	0.838323	9.48e-05
ENSGALG00000011220	SLC25A29	blue	0.850195	5.95e-05	0.941569	1.64e-07
ENSGALG00000006992	MMP9	blue	0.808422	0.000264462	0.944135	1.23e-07
ENSGALG00000005716	SBF2	blue	0.936325	2.83e-07	0.884464	1.2e-05
ENSGALG00000001419	DAB2IP	blue	-0.851611	5.61e-05	-0.91088	2.37e-06
ENSGALG00000002294	SEMA6A	blue	0.983336	5.22e-11	0.811756	0.00023798
ENSGALG00000037545	GRIP2	blue	0.929081	5.61e-07	0.922853	9.55e-07
ENSGALG00000002878	CREBRF	blue	0.882343	1.34e-05	0.972804	1.23e-09
ENSGALG00000014182	ADORA2B	blue	0.991688	5.79e-13	0.879527	1.55e-05
ENSGALG00000004436	CYP3A4	blue	0.913371	1.98e-06	0.956228	2.6e-08
ENSGALG00000016340	EIF2S3	blue	0.873225	2.13e-05	0.995054	2e-14
Gallus_gallus_newGene_1868	Gallus_gallus_newGene_1868	blue	0.957556	2.14e-08	0.963389	8.29e-09
Gallus_gallus_newGene_6483	Gallus_gallus_newGene_6483	blue	0.967465	3.89e-09	0.884772	1.18e-05
ENSGALG00000015693	USP25	blue	0.925894	7.4e-07	0.894508	6.8e-06
ENSGALG00000014873	GJA1	blue	0.883936	1.23e-05	0.998092	4.12e-17
ENSGALG00000008358	AMBRA1	blue	0.876682	1.8e-05	0.987476	8.24e-12
ENSGALG00000008354	HARBI1	blue	0.978071	3.07e-10	0.924642	8.23e-07
ENSGALG00000009409	ENSGALG00000009409	blue	0.919971	1.2e-06	0.940161	1.91e-07
ENSGALG00000009400	SLC8A3	blue	0.892452	7.67e-06	0.928166	6.08e-07
ENSGALG00000009402	LRRC34	blue	0.850985	5.76e-05	0.905316	3.46e-06
ENSGALG00000009403	GRK5	blue	0.947267	8.54e-08	0.912674	2.08e-06
ENSGALG00000010402	HPGDS	blue	0.837139	9.91e-05	0.976462	4.85e-10
ENSGALG00000047797	ENSGALG00000047797	blue	0.860221	3.89e-05	0.951265	5.17e-08
ENSGALG00000046776	ENSGALG00000046776	blue	-0.881112	1.43e-05	-0.91239	2.13e-06
ENSGALG00000037946	ENSGALG00000037946	blue	-0.803852	0.000304645	-0.907238	3.04e-06
ENSGALG00000008098	NAMPTP1	blue	0.968374	3.24e-09	0.851542	5.63e-05
ENSGALG00000050568	ENSGALG00000050568	blue	0.894303	6.89e-06	0.896884	5.9e-06
ENSGALG00000002486	RNF123	blue	-0.800258	0.000339641	-0.913616	1.95e-06
ENSGALG00000003286	ACSBG1	blue	0.955928	2.72e-08	0.946326	9.56e-08
ENSGALG00000023909	ENSGALG00000023909	blue	0.924998	7.99e-07	0.951658	4.91e-08
ENSGALG00000003753	CYLD	blue	0.816105	0.000206734	0.90729	3.03e-06
ENSGALG00000023122	SULT1B	blue	0.95515	3.04e-08	0.960556	1.34e-08
ENSGALG00000023120	SULT1B1	blue	0.892141	7.81e-06	0.96094	1.26e-08
Gallus_gallus_newGene_2868	Gallus_gallus_newGene_2868	blue	0.841785	8.3e-05	0.957934	2.02e-08
ENSGALG00000014680	ENSGALG00000014680	blue	-0.895856	6.28e-06	-0.816651	0.000203061
ENSGALG00000006038	TGFBR3	blue	0.800682	0.000335343	0.920325	1.17e-06
ENSGALG00000002644	RPL10A	blue	0.844466	7.48e-05	0.979213	2.17e-10
ENSGALG00000046632	ENSGALG00000046632	blue	0.963076	8.76e-09	0.893653	7.15e-06
ENSGALG00000036807	NOD1	blue	0.889983	8.84e-06	0.989485	2.66e-12
ENSGALG00000005004	SAMD8	blue	0.981978	8.65e-11	0.921275	1.08e-06
ENSGALG00000033974	HGF	blue	0.974545	8.02e-10	0.942941	1.41e-07
ENSGALG00000043694	RAPGEF4	blue	0.997127	5.88e-16	0.903923	3.79e-06
ENSGALG00000038096	NOS2	blue	0.984864	2.8e-11	0.908866	2.72e-06
ENSGALG00000011214	SERPINH1	blue	0.890966	8.36e-06	0.94987	6.19e-08
ENSGALG00000039553	SULF1	blue	0.927918	6.22e-07	0.929828	5.24e-07
ENSGALG00000016728	RP2	blue	-0.843019	7.92e-05	-0.963631	7.95e-09
ENSGALG00000009800	SETD7	blue	0.870777	2.4e-05	0.829341	0.000131607
ENSGALG00000008040	ENSGALG00000008040	blue	0.853233	5.25e-05	0.936097	2.9e-07
ENSGALG00000036390	PPP1R17	blue	0.886971	1.05e-05	0.952595	4.33e-08
ENSGALG00000006916	GDE1	blue	0.947394	8.41e-08	0.841343	8.45e-05
ENSGALG00000005797	COL20A1	blue	0.941011	1.74e-07	0.94693	8.9e-08
Gallus_gallus_newGene_8677	Gallus_gallus_newGene_8677	blue	0.942545	1.48e-07	0.891177	8.26e-06
ENSGALG00000002562	ARAP3	blue	0.940281	1.89e-07	0.871513	2.31e-05
ENSGALG00000002564	RGS4	blue	0.91217	2.16e-06	0.926866	6.81e-07
Gallus_gallus_newGene_3317	Gallus_gallus_newGene_3317	blue	0.850179	5.95e-05	0.938515	2.27e-07
ENSGALG00000005135	SERPINE2	blue	0.976808	4.4e-10	0.914521	1.82e-06
ENSGALG00000016979	SLC25A30	blue	0.895943	6.25e-06	0.903199	3.98e-06
ENSGALG00000027533	RNF24	blue	0.955527	2.88e-08	0.968225	3.34e-09
ENSGALG00000030016	CTSB	blue	0.802023	0.000322063	0.961617	1.12e-08
Gallus_gallus_newGene_6237	Gallus_gallus_newGene_6237	blue	0.877241	1.75e-05	0.991628	6.07e-13
ENSGALG00000032170	ENSGALG00000032170	blue	0.992273	3.61e-13	0.882626	1.32e-05
ENSGALG00000003948	ALAS1	blue	0.942258	1.52e-07	0.962656	9.42e-09
ENSGALG00000028840	CDPF1	blue	0.813469	0.000225239	0.870968	2.38e-05
ENSGALG00000041403	DENND4A	blue	0.800373	0.000338465	0.876432	1.82e-05
ENSGALG00000002158	GOLGA3	blue	0.935577	3.05e-07	0.966688	4.52e-09
ENSGALG00000030162	IQGAP1	blue	0.83599	0.000103386	0.968597	3.1e-09
Gallus_gallus_newGene_289	Gallus_gallus_newGene_289	blue	0.979588	1.93e-10	0.875869	1.87e-05
ENSGALG00000034134	ZNF302	blue	0.958872	1.75e-08	0.956728	2.42e-08
ENSGALG00000008288	ARMC10	blue	0.917263	1.48e-06	0.937152	2.61e-07
ENSGALG00000041362	SECISBP2L	blue	0.892407	7.69e-06	0.847305	6.69e-05
ENSGALG00000041365	SALL4	blue	0.82013	0.000180891	0.854083	5.06e-05
ENSGALG00000016576	OFD1	blue	0.811459	0.000240248	0.964262	7.1e-09
ENSGALG00000038838	NSMAF	blue	0.88751	1.01e-05	0.98844	4.9e-12
ENSGALG00000034344	MTHFD2	blue	0.916766	1.54e-06	0.818705	0.000189717
ENSGALG00000011655	IQCB1	blue	0.926441	7.07e-07	0.969316	2.67e-09
ENSGALG00000011657	EAF2	blue	0.971805	1.55e-09	0.844272	7.54e-05
ENSGALG00000009699	CCNL1	blue	0.941625	1.63e-07	0.912209	2.15e-06
ENSGALG00000009698	SLC38A1	blue	-0.807304	0.000273869	-0.924275	8.49e-07
ENSGALG00000016964	ENSGALG00000016964	blue	0.870845	2.39e-05	0.966914	4.33e-09
ENSGALG00000031518	ENSGALG00000031518	blue	0.980201	1.59e-10	0.863814	3.31e-05
ENSGALG00000052063	CEBPZOS	blue	0.822886	0.000164782	0.955716	2.8e-08
ENSGALG00000037828	SLC47A1	blue	0.818088	0.000193649	0.910103	2.5e-06
Gallus_gallus_newGene_4721	Gallus_gallus_newGene_4721	blue	0.899335	5.08e-06	0.876811	1.78e-05
ENSGALG00000051082	ENSGALG00000051082	blue	-0.819781	0.000183026	-0.950958	5.38e-08
ENSGALG00000036883	MET	blue	-0.894452	6.83e-06	-0.932865	3.96e-07
ENSGALG00000004932	ATG7	blue	0.872109	2.25e-05	0.985174	2.45e-11
ENSGALG00000043613	TXNDC16	blue	0.80376	0.000305504	0.967078	4.19e-09
ENSGALG00000026891	NINJ1	blue	0.841427	8.42e-05	0.982353	7.56e-11
ENSGALG00000027389	RGS7BP	blue	0.87084	2.39e-05	0.972766	1.24e-09
ENSGALG00000015904	TMEM30A	blue	0.82088	0.000176385	0.81918	0.000186742
Gallus_gallus_newGene_1918	Gallus_gallus_newGene_1918	blue	0.972901	1.2e-09	0.884743	1.18e-05
ENSGALG00000000639	LRRN2	blue	0.917438	1.46e-06	0.864225	3.25e-05
ENSGALG00000050806	ENSGALG00000050806	blue	0.926459	7.06e-07	0.821604	0.000172125
ENSGALG00000004387	CCPG1	blue	0.882309	1.34e-05	0.984989	2.66e-11
ENSGALG00000041795	WWP1	blue	0.912803	2.06e-06	0.959785	1.51e-08
ENSGALG00000041792	C26H6orf106	blue	0.816791	0.000202125	0.964579	6.71e-09
ENSGALG00000021378	UBAP1	blue	0.924882	8.07e-07	0.982394	7.44e-11
ENSGALG00000038733	TRAK1	blue	-0.935845	2.97e-07	-0.934043	3.54e-07
ENSGALG00000030502	ADAMTS4	blue	0.933833	3.61e-07	0.886248	1.09e-05
Gallus_gallus_newGene_4536	Gallus_gallus_newGene_4536	blue	0.873628	2.09e-05	0.891048	8.32e-06
Gallus_gallus_newGene_2041	Gallus_gallus_newGene_2041	blue	0.845033	7.32e-05	0.879877	1.53e-05
ENSGALG00000011149	PLA2R1	blue	0.914876	1.77e-06	0.951275	5.16e-08
ENSGALG00000008676	RRBP1	blue	0.884002	1.23e-05	0.86755	2.79e-05
ENSGALG00000006106	TNFRSF6B	blue	0.931808	4.38e-07	0.957946	2.01e-08
ENSGALG00000026578	ENSGALG00000026578	blue	0.804175	0.000301653	0.946947	8.88e-08
ENSGALG00000002739	INPP5K	blue	0.908199	2.85e-06	0.969307	2.67e-09
ENSGALG00000031284	PTPRM	blue	0.861174	3.73e-05	0.92071	1.13e-06
ENSGALG00000028897	WDR25	blue	0.802042	0.000321877	0.948614	7.25e-08
ENSGALG00000033195	IGF2BP2	blue	0.884401	1.2e-05	0.940586	1.83e-07
Gallus_gallus_newGene_6032	Gallus_gallus_newGene_6032	blue	0.895186	6.53e-06	0.821284	0.000173994
ENSGALG00000008475	ARRDC1	blue	0.851639	5.61e-05	0.928777	5.76e-07
ENSGALG00000008479	PLEKHM3	blue	0.959284	1.64e-08	0.843395	7.8e-05
ENSGALG00000008997	STEAP4	blue	0.971238	1.76e-09	0.91944	1.25e-06
ENSGALG00000003921	DBNDD2	blue	0.882401	1.34e-05	0.989776	2.21e-12
ENSGALG00000049236	PEBP4	blue	0.825621	0.000149973	0.898686	5.29e-06
ENSGALG00000035927	ST8SIA5	blue	0.922055	1.02e-06	0.965122	6.07e-09
ENSGALG00000006312	TSG101	blue	0.83456	0.000108987	0.931111	4.67e-07
ENSGALG00000044811	ENSGALG00000044811	blue	0.909514	2.6e-06	0.923651	8.94e-07
ENSGALG00000023576	PIM3	blue	0.922048	1.02e-06	0.920773	1.13e-06
ENSGALG00000039080	CD44	blue	0.97634	5.01e-10	0.835212	0.000106403
ENSGALG00000024335	ENSGALG00000024335	blue	0.953136	4.03e-08	0.94224	1.53e-07
ENSGALG00000011511	CKB	blue	0.987363	8.73e-12	0.936787	2.71e-07
ENSGALG00000010649	CNST	blue	0.897826	5.57e-06	0.859648	3.99e-05
ENSGALG00000010646	STOX2	blue	0.968884	2.92e-09	0.946541	9.32e-08
ENSGALG00000001143	ETS1	blue	0.940975	1.75e-07	0.971143	1.8e-09
ENSGALG00000007426	MKX	blue	0.928843	5.73e-07	0.884374	1.2e-05
ENSGALG00000004309	GDAP1L1	blue	0.908471	2.8e-06	0.923125	9.34e-07
ENSGALG00000000379	ITGB3	blue	0.970923	1.89e-09	0.804993	0.000294175
ENSGALG00000007744	CASS4	blue	0.898236	5.43e-06	0.862894	3.45e-05
ENSGALG00000030580	RPS6KA5	blue	0.869234	2.58e-05	0.973238	1.11e-09
ENSGALG00000030585	UBXN2B	blue	0.844515	7.47e-05	0.970807	1.94e-09
ENSGALG00000033054	RMC1	blue	0.960275	1.4e-08	0.972193	1.42e-09
ENSGALG00000014846	OXCT1	blue	0.817044	0.000200449	0.968202	3.36e-09
ENSGALG00000014847	MYOM1	blue	0.954203	3.47e-08	0.945291	1.08e-07
ENSGALG00000014262	ENSGALG00000014262	blue	0.942787	1.44e-07	0.87064	2.41e-05
Gallus_gallus_newGene_5482	Gallus_gallus_newGene_5482	blue	-0.844886	7.36e-05	-0.957999	2e-08
ENSGALG00000050253	ENSGALG00000050253	blue	0.964124	7.28e-09	0.933319	3.8e-07
ENSGALG00000050257	ENSGALG00000050257	blue	0.808339	0.00026515	0.891552	8.08e-06
ENSGALG00000006181	NUB1	blue	0.817183	0.000199531	0.97708	4.08e-10
ENSGALG00000017186	BIRC3	blue	0.967835	3.61e-09	0.967124	4.16e-09
ENSGALG00000017184	MMP7	blue	0.978456	2.74e-10	0.91489	1.77e-06
ENSGALG00000017185	TMEM123	blue	0.946815	9.02e-08	0.958485	1.85e-08
ENSGALG00000028250	ANKRD22	blue	0.869817	2.51e-05	0.945013	1.12e-07
ENSGALG00000028253	ATXN1L	blue	-0.870109	2.47e-05	-0.930056	5.14e-07
ENSGALG00000002479	MAT1A	blue	0.97842	2.77e-10	0.884866	1.17e-05
ENSGALG00000020485	ENSGALG00000020485	blue	0.967791	3.64e-09	0.943296	1.36e-07
ENSGALG00000036365	POGZ	blue	-0.846269	6.97e-05	-0.830801	0.000124923
ENSGALG00000016651	ENSGALG00000016651	blue	0.880913	1.45e-05	0.940475	1.85e-07
ENSGALG00000003293	MBTPS1	blue	0.866154	2.98e-05	0.912018	2.18e-06
ENSGALG00000028720	ENSGALG00000028720	blue	0.922072	1.02e-06	0.817247	0.000199114
ENSGALG00000008286	SUMF1	blue	0.902131	4.26e-06	0.953979	3.58e-08
ENSGALG00000005554	ADIPOQ	blue	0.871753	2.29e-05	0.95509	3.07e-08
ENSGALG00000001073	NR6A1	blue	0.904318	3.7e-06	0.942981	1.41e-07
ENSGALG00000044996	TMEM71	blue	0.834118	0.000110771	0.917919	1.41e-06
ENSGALG00000007959	SLC26A3	blue	0.802658	0.000315926	0.92553	7.64e-07
ENSGALG00000007952	AMOT	blue	0.841682	8.34e-05	0.89206	7.85e-06
ENSGALG00000006399	TLNRD1	blue	-0.802157	0.00032076	-0.873341	2.12e-05
ENSGALG00000007040	ACAP2	blue	0.928249	6.04e-07	0.893068	7.4e-06
ENSGALG00000002675	SCUBE3	blue	0.956412	2.53e-08	0.897808	5.58e-06
ENSGALG00000048332	GPR135	blue	0.82715	0.000142185	0.801273	0.000329439
ENSGALG00000035492	ELMO1	blue	0.872677	2.19e-05	0.896774	5.94e-06
ENSGALG00000035498	INPP5D	blue	0.95601	2.69e-08	0.809873	0.000252656
ENSGALG00000052523	ENSGALG00000052523	blue	0.828551	0.000135342	0.911865	2.21e-06
ENSGALG00000030677	ABCG2	blue	0.921609	1.06e-06	0.958748	1.78e-08
ENSGALG00000020805	LRRC8D	blue	0.975753	5.87e-10	0.873645	2.09e-05
ENSGALG00000042063	EPDR1	blue	0.800514	0.000337038	0.957699	2.09e-08
ENSGALG00000014412	CSTA	blue	0.921691	1.05e-06	0.950713	5.55e-08
ENSGALG00000008739	MINDY3	blue	0.842342	8.13e-05	0.934182	3.5e-07
ENSGALG00000000511	KCTD20	blue	0.925003	7.99e-07	0.979647	1.9e-10
ENSGALG00000028681	ENSGALG00000028681	blue	0.858931	4.12e-05	0.819702	0.000183511
ENSGALG00000029379	BRD1	blue	0.806551	0.000280355	0.963599	7.99e-09
ENSGALG00000008076	TMEM164	blue	-0.914497	1.82e-06	-0.978434	2.76e-10
ENSGALG00000006925	CCP110	blue	0.815288	0.00021233	0.810103	0.000250826
ENSGALG00000042883	VCPIP1	blue	0.933151	3.86e-07	0.880149	1.5e-05
ENSGALG00000002820	DFFA	blue	0.849993	6e-05	0.944583	1.17e-07
ENSGALG00000050405	ENSGALG00000050405	blue	-0.950434	5.76e-08	-0.85343	5.2e-05
ENSGALG00000054564	KLHL15	blue	0.873386	2.11e-05	0.894732	6.71e-06
ENSGALG00000012691	ALDH1L2	blue	0.90963	2.58e-06	0.801578	0.000326425
Gallus_gallus_newGene_6724	Gallus_gallus_newGene_6724	blue	0.830805	0.000124904	0.81039	0.000248556
ENSGALG00000042744	RGS2	blue	0.859534	4.01e-05	0.936545	2.77e-07
ENSGALG00000012345	UST	blue	0.9448	1.14e-07	0.966234	4.93e-09
ENSGALG00000038222	ENSGALG00000038222	blue	-0.807795	0.000269703	-0.947277	8.53e-08
ENSGALG00000013907	KDR	blue	0.932546	4.08e-07	0.868867	2.62e-05
Gallus_gallus_newGene_2671	Gallus_gallus_newGene_2671	blue	0.912742	2.07e-06	0.861022	3.75e-05
ENSGALG00000000993	GAPVD1	blue	0.89837	5.39e-06	0.896563	6.02e-06
ENSGALG00000000998	MTFR1L	blue	0.937381	2.55e-07	0.867886	2.75e-05
ENSGALG00000015347	ZPLD1	blue	0.869175	2.59e-05	0.975703	5.95e-10
ENSGALG00000008940	ENSGALG00000008940	blue	0.962345	9.93e-09	0.845719	7.12e-05
ENSGALG00000011446	TNFAIP2	blue	0.907532	2.98e-06	0.958979	1.72e-08
ENSGALG00000005460	SLCO4A1	blue	0.967425	3.92e-09	0.923959	8.71e-07
ENSGALG00000005468	SYNRG	blue	0.932733	4.01e-07	0.894944	6.63e-06
ENSGALG00000001545	RAB40B	blue	0.868327	2.69e-05	0.95116	5.24e-08
ENSGALG00000041456	SLC35G1	blue	0.920402	1.16e-06	0.889413	9.13e-06
ENSGALG00000010713	ENSGALG00000010713	blue	0.982973	6e-11	0.91616	1.61e-06
ENSGALG00000042181	DDHD2	blue	0.977901	3.23e-10	0.935062	3.21e-07
ENSGALG00000037723	ENSGALG00000037723	blue	0.852056	5.51e-05	0.875512	1.9e-05
ENSGALG00000004251	ARR3	blue	0.948166	7.66e-08	0.942361	1.51e-07
ENSGALG00000013737	TMEM181	blue	0.861457	3.68e-05	0.991878	4.98e-13
ENSGALG00000026111	SAAL1	blue	0.835525	0.000105182	0.976327	5.03e-10
ENSGALG00000011609	ENSGALG00000011609	blue	0.880988	1.44e-05	0.904921	3.55e-06
ENSGALG00000007330	CTNND1	blue	-0.81419	0.000220047	-0.84184	8.29e-05
ENSGALG00000016955	VWA8	blue	0.964196	7.19e-09	0.94644	9.43e-08
Gallus_gallus_newGene_6948	Gallus_gallus_newGene_6948	blue	0.936312	2.84e-07	0.87205	2.26e-05
ENSGALG00000000812	OAZ1	blue	0.891846	7.95e-06	0.992658	2.59e-13
ENSGALG00000052037	ENSGALG00000052037	blue	-0.813872	0.000222323	-0.849025	6.24e-05
ENSGALG00000032053	SPSB4	blue	-0.896685	5.97e-06	-0.885411	1.14e-05
ENSGALG00000000776	BRPF3	blue	-0.886678	1.06e-05	-0.840303	8.79e-05
ENSGALG00000015036	RIC1	blue	0.968211	3.35e-09	0.959694	1.54e-08
ENSGALG00000033769	ENSGALG00000033769	blue	0.819538	0.00018452	0.9676	3.79e-09
ENSGALG00000020679	PLEKHS1	blue	0.92188	1.03e-06	0.892966	7.45e-06
ENSGALG00000015958	EIF2AK3	blue	0.919388	1.26e-06	0.977536	3.59e-10
ENSGALG00000015489	FAXC	blue	-0.843088	7.9e-05	-0.945766	1.02e-07
ENSGALG00000009748	ASNS	blue	0.929385	5.46e-07	0.910869	2.37e-06
ENSGALG00000037228	OR8D4	blue	0.929236	5.53e-07	0.812716	0.000230766
ENSGALG00000007161	LRRK2	blue	0.98092	1.25e-10	0.933321	3.8e-07
ENSGALG00000003661	SETX	blue	-0.843882	7.66e-05	-0.919019	1.3e-06
ENSGALG00000032672	KRT5	blue	0.856814	4.51e-05	0.908228	2.85e-06
ENSGALG00000052203	ENSGALG00000052203	blue	0.915271	1.72e-06	0.878427	1.64e-05
ENSGALG00000009249	UBR1	blue	0.81021	0.000249973	0.95682	2.39e-08
ENSGALG00000033207	HIBADH	blue	0.860088	3.91e-05	0.962466	9.73e-09
ENSGALG00000033204	PQLC2	blue	0.881353	1.41e-05	0.980306	1.53e-10
ENSGALG00000039327	VAV3	blue	0.879249	1.58e-05	0.950879	5.43e-08
ENSGALG00000012610	CTSV	blue	0.885422	1.14e-05	0.99673	1.36e-15
Gallus_gallus_newGene_3944	Gallus_gallus_newGene_3944	blue	0.958096	1.97e-08	0.858709	4.16e-05
ENSGALG00000052441	ENSGALG00000052441	blue	0.872061	2.25e-05	0.856434	4.58e-05
ENSGALG00000011111	PGBD5	blue	0.835591	0.000104923	0.852116	5.5e-05
ENSGALG00000006156	COG7	blue	0.869215	2.58e-05	0.988722	4.18e-12
ENSGALG00000038301	NIPSNAP1	blue	0.840455	8.74e-05	0.952776	4.23e-08
ENSGALG00000006838	ENSGALG00000006838	blue	0.875461	1.91e-05	0.93978	1.99e-07
ENSGALG00000031977	CACNG2	blue	0.804318	0.000300336	0.865446	3.08e-05
ENSGALG00000008420	CAND2	blue	0.850479	5.88e-05	0.963162	8.63e-09
ENSGALG00000008425	MAP1A	blue	0.856348	4.6e-05	0.913619	1.95e-06
Gallus_gallus_newGene_7892	Gallus_gallus_newGene_7892	blue	0.88507	1.16e-05	0.857273	4.42e-05
ENSGALG00000000893	TAT	blue	0.990446	1.43e-12	0.905194	3.49e-06
ENSGALG00000040205	ENSGALG00000040205	blue	0.891419	8.14e-06	0.865498	3.07e-05
ENSGALG00000011094	PDE4B	blue	0.988533	4.65e-12	0.895802	6.3e-06
ENSGALG00000037603	SESN2	blue	0.961425	1.16e-08	0.891762	7.98e-06
ENSGALG00000038536	SH3BGRL3	blue	0.845473	7.19e-05	0.975022	7.1e-10
ENSGALG00000026019	ASCC1	blue	0.856458	4.58e-05	0.801226	0.000329902
ENSGALG00000027658	TESK1	blue	0.841924	8.26e-05	0.958427	1.87e-08
ENSGALG00000012187	MGAT5	blue	-0.938801	2.2e-07	-0.856259	4.62e-05
ENSGALG00000052280	HEATR5A	blue	0.859279	4.05e-05	0.988984	3.59e-12
ENSGALG00000004358	AMZ1	blue	0.856042	4.66e-05	0.920563	1.15e-06
ENSGALG00000034876	PDP1	blue	0.990156	1.73e-12	0.894033	7e-06
ENSGALG00000003146	CCDC92	blue	0.913821	1.92e-06	0.936169	2.88e-07
ENSGALG00000027070	TIMP2	blue	0.939952	1.95e-07	0.906747	3.15e-06
Gallus_gallus_newGene_7778	Gallus_gallus_newGene_7778	blue	0.910368	2.45e-06	0.84327	7.84e-05
ENSGALG00000053194	ENSGALG00000053194	blue	0.854196	5.04e-05	0.986579	1.29e-11
ENSGALG00000012888	PHLPP1	blue	0.954207	3.47e-08	0.969596	2.52e-09
ENSGALG00000014819	JMY	blue	0.936174	2.88e-07	0.974443	8.23e-10
ENSGALG00000014813	HOMER1	blue	0.894365	6.86e-06	0.80738	0.000273218
ENSGALG00000010638	CASP3	blue	0.966058	5.1e-09	0.948716	7.15e-08
ENSGALG00000001816	MAGI3	blue	-0.85055	5.86e-05	-0.919357	1.26e-06
ENSGALG00000038385	MTFR1	blue	0.966405	4.78e-09	0.955301	2.98e-08
ENSGALG00000034473	PARP4	blue	0.809533	0.000255384	0.966591	4.61e-09
ENSGALG00000015809	RNF103	blue	0.963384	8.3e-09	0.9531	4.05e-08
ENSGALG00000051676	INA	blue	0.833626	0.000112783	0.925697	7.53e-07
ENSGALG00000050173	TCEA3	blue	0.932403	4.14e-07	0.952112	4.62e-08
ENSGALG00000041978	K123	blue	0.94355	1.32e-07	0.960482	1.35e-08
ENSGALG00000043535	RIPK2	blue	0.962269	1.01e-08	0.928901	5.7e-07
Gallus_gallus_newGene_4018	Gallus_gallus_newGene_4018	blue	0.859697	3.98e-05	0.8154	0.000211559
ENSGALG00000016595	TRIM35	blue	0.817486	0.000197546	0.950052	6.05e-08
ENSGALG00000011016	PGM1	blue	0.866891	2.88e-05	0.986246	1.51e-11
ENSGALG00000046863	ENSGALG00000046863	blue	0.968814	2.96e-09	0.89124	8.23e-06
ENSGALG00000013033	ENSGALG00000013033	blue	0.96982	2.4e-09	0.950353	5.82e-08
ENSGALG00000003863	P2RX7	blue	0.973494	1.04e-09	0.884369	1.2e-05
ENSGALG00000035194	ARHGAP25	blue	0.905725	3.37e-06	0.931254	4.61e-07
ENSGALG00000004663	ARFGEF2	blue	0.854438	4.99e-05	0.811183	0.000242367
ENSGALG00000004594	CD74	blue	0.886802	1.06e-05	0.834628	0.000108718
ENSGALG00000026098	IL8	blue	0.874725	1.98e-05	0.805676	0.000288049
ENSGALG00000012100	CFAP221	blue	0.928019	6.16e-07	0.811736	0.000238129
ENSGALG00000010618	SLC30A6	blue	0.818537	0.000190785	0.866128	2.98e-05
ENSGALG00000010614	SLC25A4	blue	0.828054	0.000137738	0.91273	2.07e-06
ENSGALG00000006997	BRINP1	blue	0.917233	1.49e-06	0.845356	7.22e-05
ENSGALG00000006973	SH2D6	blue	0.886849	1.05e-05	0.812787	0.000230239
ENSGALG00000042210	RABEPK	blue	0.813199	0.000227207	0.969929	2.34e-09
ENSGALG00000035017	ENSGALG00000035017	blue	0.980636	1.38e-10	0.886843	1.05e-05
ENSGALG00000008414	DVL3	blue	-0.892257	7.76e-06	-0.930301	5.02e-07
ENSGALG00000004416	TTC19	blue	0.970912	1.89e-09	0.951113	5.27e-08
ENSGALG00000021193	STARD5	blue	0.918572	1.34e-06	0.864484	3.21e-05
ENSGALG00000030853	ENSGALG00000030853	blue	0.977435	3.69e-10	0.859556	4e-05
ENSGALG00000012377	HNMT	blue	0.968468	3.18e-09	0.87256	2.2e-05
ENSGALG00000012370	GINM1	blue	0.850315	5.92e-05	0.985974	1.71e-11
ENSGALG00000029616	HCFC2	blue	0.818648	0.000190079	0.922098	1.02e-06
ENSGALG00000001678	PRKAB2	blue	0.899713	4.96e-06	0.98139	1.06e-10
ENSGALG00000016866	FGF14	blue	0.988024	6.17e-12	0.912734	2.07e-06
ENSGALG00000007530	ENSGALG00000007530	blue	0.954391	3.38e-08	0.922609	9.74e-07
ENSGALG00000007538	ENSGALG00000007538	blue	0.95028	5.87e-08	0.848675	6.33e-05
ENSGALG00000040828	POLB	blue	0.969239	2.71e-09	0.948855	7.03e-08
ENSGALG00000004162	SLC16A6	blue	0.914793	1.79e-06	0.814455	0.000218164
ENSGALG00000014030	CFAP94	blue	0.811253	0.000241825	0.947522	8.29e-08
ENSGALG00000004205	SOAT1	blue	0.961202	1.2e-08	0.952972	4.12e-08
ENSGALG00000039724	RHOF	blue	0.876792	1.79e-05	0.931012	4.71e-07
ENSGALG00000013747	TAGAP	blue	0.92696	6.76e-07	0.959587	1.56e-08
ENSGALG00000015355	CD47	blue	0.811253	0.000241827	0.913143	2.01e-06
ENSGALG00000010326	FLVCR2	blue	0.947398	8.41e-08	0.922934	9.48e-07
ENSGALG00000010325	PPP1R12A	blue	0.987282	9.09e-12	0.911894	2.2e-06
ENSGALG00000010323	BATF	blue	0.890653	8.51e-06	0.841075	8.53e-05
ENSGALG00000009583	GORASP2	blue	0.901279	4.5e-06	0.850299	5.92e-05
ENSGALG00000011635	TFCP2L1	blue	0.902386	4.19e-06	0.921989	1.02e-06
ENSGALG00000009637	EMC7	blue	0.922545	9.79e-07	0.971483	1.67e-09
ENSGALG00000010581	SEL1L	blue	0.843943	7.64e-05	0.962893	9.04e-09
ENSGALG00000006057	CLK4	blue	0.871567	2.31e-05	0.956136	2.64e-08
ENSGALG00000006054	CALCA	blue	-0.803321	0.000309619	-0.835128	0.000106734
ENSGALG00000006052	WDR48	blue	0.973736	9.81e-10	0.930603	4.89e-07
ENSGALG00000016986	LCP1	blue	0.823637	0.000160598	0.831032	0.000123892
ENSGALG00000016980	COG3	blue	0.853515	5.19e-05	0.876334	1.83e-05
ENSGALG00000007093	CYTH1	blue	0.863281	3.39e-05	0.968128	3.41e-09
ENSGALG00000007097	RPS6KA6	blue	0.924108	8.61e-07	0.889407	9.13e-06
ENSGALG00000005930	PLS3	blue	0.944195	1.23e-07	0.890759	8.46e-06
ENSGALG00000030780	MGAT4A	blue	0.940194	1.9e-07	0.940827	1.78e-07
ENSGALG00000005065	PLA2G4A	blue	0.895427	6.44e-06	0.987839	6.81e-12
ENSGALG00000009653	CASD1	blue	0.876012	1.86e-05	0.982016	8.54e-11
ENSGALG00000033956	SFXN1	blue	0.957378	2.19e-08	0.956456	2.52e-08
ENSGALG00000002308	COMMD10	blue	0.877663	1.71e-05	0.834784	0.000108093
ENSGALG00000009031	SESTD1	blue	0.877967	1.68e-05	0.99195	4.71e-13
ENSGALG00000008847	VPS54	blue	0.937254	2.58e-07	0.965675	5.48e-09
ENSGALG00000016708	ENPP4	blue	0.972312	1.38e-09	0.929878	5.22e-07
ENSGALG00000054976	IL11	blue	0.95682	2.39e-08	0.896875	5.9e-06
ENSGALG00000011286	UBE2E1	blue	0.832586	0.000117135	0.970029	2.29e-09
ENSGALG00000011285	ENSGALG00000011285	blue	0.944282	1.21e-07	0.852587	5.39e-05
ENSGALG00000028982	CMPK2	blue	0.948916	6.98e-08	0.959565	1.57e-08
ENSGALG00000008023	TMEM94	blue	0.91499	1.76e-06	0.908071	2.88e-06
ENSGALG00000011863	POLDIP3	blue	0.801982	0.000322464	0.856792	4.51e-05
ENSGALG00000043167	TNFRSF11B	blue	0.933723	3.65e-07	0.838604	9.38e-05
Gallus_gallus_newGene_5440	Gallus_gallus_newGene_5440	blue	-0.832997	0.000115398	-0.950598	5.64e-08
ENSGALG00000004493	RSRC2	blue	0.899866	4.91e-06	0.948625	7.24e-08
ENSGALG00000006597	ENSGALG00000006597	blue	0.855481	4.77e-05	0.915209	1.73e-06
ENSGALG00000013135	GALNT1	blue	0.889164	9.26e-06	0.963628	7.95e-09
ENSGALG00000055117	ENSGALG00000055117	blue	0.905251	3.48e-06	0.921647	1.05e-06
ENSGALG00000047857	ENSGALG00000047857	blue	0.951241	5.18e-08	0.838378	9.46e-05
ENSGALG00000054783	NDRG1	blue	0.933499	3.73e-07	0.979975	1.71e-10
ENSGALG00000017155	C11orf87	blue	0.938759	2.21e-07	0.807126	0.000275388
ENSGALG00000006165	ENSGALG00000006165	blue	0.947622	8.18e-08	0.875202	1.93e-05
ENSGALG00000037773	ST3GAL1	blue	0.981276	1.11e-10	0.91791	1.41e-06
ENSGALG00000036790	RPS27A	blue	0.843537	7.76e-05	0.912809	2.06e-06
ENSGALG00000034655	ALDH18A1	blue	0.830379	0.000126822	0.880277	1.49e-05
ENSGALG00000005885	ESS2	blue	0.892102	7.83e-06	0.830112	0.000128038
ENSGALG00000032413	NADK	blue	0.906391	3.22e-06	0.84538	7.22e-05
ENSGALG00000026167	PIK3R5	blue	-0.857386	4.4e-05	-0.860394	3.86e-05
ENSGALG00000015026	ENSGALG00000015026	blue	-0.863402	3.38e-05	-0.940122	1.92e-07
ENSGALG00000014085	TM7SF3	blue	0.962706	9.33e-09	0.930026	5.15e-07
ENSGALG00000009500	VPS50	blue	0.920632	1.14e-06	0.940119	1.92e-07
ENSGALG00000009503	RAB3GAP2	blue	0.841348	8.45e-05	0.964017	7.42e-09
ENSGALG00000001730	DGKD	blue	0.982245	7.86e-11	0.905172	3.49e-06
ENSGALG00000007365	PARP16	blue	0.85919	4.07e-05	0.982613	6.87e-11
ENSGALG00000034311	BTBD7	blue	0.914646	1.8e-06	0.985696	1.95e-11
ENSGALG00000045584	ENSGALG00000045584	blue	0.857841	4.31e-05	0.983058	5.81e-11
ENSGALG00000029747	ST3GAL4	blue	0.948923	6.97e-08	0.970011	2.3e-09
ENSGALG00000005609	OGFR	blue	0.846428	6.92e-05	0.856553	4.56e-05
ENSGALG00000043675	ANTXR2	blue	0.840049	8.88e-05	0.933046	3.9e-07
ENSGALG00000004568	CELA2A	blue	0.951684	4.89e-08	0.862416	3.53e-05
Gallus_gallus_newGene_1854	Gallus_gallus_newGene_1854	blue	0.801095	0.00033121	0.857606	4.36e-05
ENSGALG00000007443	TMLHE	blue	0.801761	0.000324622	0.956177	2.62e-08
ENSGALG00000018815	PCGF2	blue	0.908073	2.88e-06	0.942508	1.48e-07
ENSGALG00000007190	ATP6V1G1	blue	0.905922	3.32e-06	0.947827	7.98e-08
ENSGALG00000007193	ENSGALG00000007193	blue	0.856843	4.5e-05	0.979111	2.24e-10
ENSGALG00000031475	MAFG	blue	0.808278	0.000265663	0.969164	2.75e-09
ENSGALG00000004365	ENSGALG00000004365	blue	0.976343	5.01e-10	0.93773	2.46e-07
ENSGALG00000001905	DTX2	blue	0.973867	9.5e-10	0.920075	1.19e-06
ENSGALG00000001907	WAPL	blue	0.965195	5.99e-09	0.867312	2.82e-05
ENSGALG00000037050	FABP3	blue	0.812339	0.000233579	0.800108	0.000341164
ENSGALG00000049422	ATF3	blue	0.975462	6.33e-10	0.919001	1.3e-06
ENSGALG00000006453	TF	blue	0.993801	8.65e-14	0.917602	1.45e-06
ENSGALG00000002225	RFFL	blue	0.846539	6.89e-05	0.968185	3.37e-09
ENSGALG00000003172	SLC16A9	blue	0.975116	6.93e-10	0.925274	7.8e-07
ENSGALG00000022030	PGAP3	blue	0.810685	0.000246237	0.924523	8.31e-07
ENSGALG00000017329	FCHSD2	blue	0.884511	1.2e-05	0.967926	3.55e-09
ENSGALG00000027874	CHAC1	blue	0.981322	1.09e-10	0.925612	7.58e-07
ENSGALG00000001826	WWC1	blue	0.891122	8.28e-06	0.880333	1.49e-05
ENSGALG00000010218	ENSGALG00000010218	blue	0.901999	4.29e-06	0.813283	0.000226596
ENSGALG00000006695	BCR	blue	0.930931	4.74e-07	0.87792	1.69e-05
ENSGALG00000009128	ENSGALG00000009128	blue	0.829668	0.000130082	0.979173	2.2e-10
ENSGALG00000007874	IL18	blue	0.935006	3.23e-07	0.935099	3.2e-07
ENSGALG00000017296	KLHL42	blue	0.961505	1.14e-08	0.929181	5.56e-07
ENSGALG00000017295	PTHLH	blue	0.951144	5.25e-08	0.921233	1.09e-06
ENSGALG00000007253	IL1RAP	blue	0.871897	2.27e-05	0.849894	6.02e-05
ENSGALG00000031158	OAT	blue	0.855821	4.7e-05	0.981891	8.93e-11
ENSGALG00000040724	AKAP9	blue	0.909083	2.68e-06	0.954191	3.48e-08
ENSGALG00000033171	TGM4	blue	0.868278	2.7e-05	0.938888	2.18e-07
ENSGALG00000033170	GMDS	blue	-0.824863	0.000153966	-0.835666	0.000104632
ENSGALG00000014371	LGALS8	blue	0.853875	5.11e-05	0.99297	1.95e-13
ENSGALG00000017053	SPART	blue	0.838662	9.36e-05	0.845745	7.11e-05
Gallus_gallus_newGene_6311	Gallus_gallus_newGene_6311	blue	-0.809706	0.00025399	-0.965788	5.37e-09
ENSGALG00000000769	RAB7B	blue	0.92774	6.31e-07	0.895252	6.51e-06
ENSGALG00000005683	ARHGAP29	blue	0.967586	3.8e-09	0.931632	4.45e-07
ENSGALG00000007932	TRAF6	blue	0.944976	1.12e-07	0.984254	3.62e-11
ENSGALG00000045085	IFIT5	blue	0.9928	2.28e-13	0.913782	1.92e-06
ENSGALG00000006331	STAMBPL1	blue	0.917222	1.49e-06	0.973063	1.15e-09
ENSGALG00000007687	MAP2K1	blue	0.807211	0.000274658	0.878443	1.64e-05
ENSGALG00000007681	HTR2B	blue	0.945061	1.11e-07	0.844575	7.45e-05
ENSGALG00000007683	ENSGALG00000007683	blue	-0.816652	0.000203051	-0.923155	9.31e-07
ENSGALG00000034615	ANO8	blue	0.890883	8.4e-06	0.926477	7.04e-07
ENSGALG00000023517	AGPAT2	blue	0.954705	3.24e-08	0.975088	6.98e-10
ENSGALG00000026590	KLF13	blue	0.83802	9.58e-05	0.908929	2.71e-06
ENSGALG00000013624	ENSGALG00000013624	blue	0.935772	2.99e-07	0.859885	3.95e-05
ENSGALG00000008791	NMT2	blue	0.815506	0.000210828	0.958622	1.82e-08
ENSGALG00000010624	MEMO1	blue	-0.878153	1.67e-05	-0.851992	5.52e-05
ENSGALG00000001163	NDEL1	blue	0.897593	5.65e-06	0.976018	5.47e-10
ENSGALG00000010628	ACSL1	blue	0.985215	2.41e-11	0.946655	9.2e-08
ENSGALG00000017398	DSG1	blue	0.900951	4.59e-06	0.836823	0.000100232
ENSGALG00000008457	RIN2	blue	0.84147	8.41e-05	0.985407	2.21e-11
ENSGALG00000051783	ENSGALG00000051783	blue	0.891195	8.25e-06	0.912759	2.07e-06
ENSGALG00000049356	ENSGALG00000049356	blue	0.925138	7.89e-07	0.859181	4.07e-05
ENSGALG00000052873	MAPKBP1	blue	0.884172	1.22e-05	0.936341	2.83e-07
ENSGALG00000004858	FICD	blue	0.809165	0.000258363	0.897721	5.61e-06
ENSGALG00000030032	SLC4A10	blue	0.828225	0.00013691	0.903115	4e-06
ENSGALG00000035045	TASOR	blue	-0.897213	5.78e-06	-0.890325	8.67e-06
ENSGALG00000021399	ENSGALG00000021399	blue	0.812454	0.000232716	0.963739	7.8e-09
ENSGALG00000002849	DCXR	blue	0.882194	1.35e-05	0.970151	2.23e-09
ENSGALG00000004449	CYP3A5	blue	0.936809	2.7e-07	0.816303	0.000205397
ENSGALG00000030793	KCNE2	blue	0.938367	2.3e-07	0.969203	2.73e-09
ENSGALG00000016358	PTCHD1	blue	-0.962013	1.05e-08	-0.967416	3.93e-09
ENSGALG00000012584	MARCHF7	blue	0.822379	0.000167654	0.841982	8.24e-05
ENSGALG00000015110	FAM189A2	blue	-0.902164	4.25e-06	-0.963276	8.46e-09
ENSGALG00000008340	FES	blue	0.886643	1.06e-05	0.849786	6.05e-05
ENSGALG00000008347	ATG13	blue	0.918168	1.38e-06	0.973087	1.15e-09
ENSGALG00000013869	IL20RA	blue	0.887154	1.04e-05	0.923209	9.27e-07
ENSGALG00000015879	HUNK	blue	-0.868852	2.63e-05	-0.893449	7.24e-06
ENSGALG00000000253	SLC25A46	blue	0.959402	1.61e-08	0.957488	2.16e-08
ENSGALG00000050576	ENSGALG00000050576	blue	0.817414	0.000198017	0.90614	3.28e-06
ENSGALG00000050577	GRPEL2	blue	0.943103	1.39e-07	0.89823	5.44e-06
ENSGALG00000045122	AKR1B1	blue	0.829365	0.000131493	0.971418	1.69e-09
ENSGALG00000032723	ANKRD13B	blue	0.879582	1.55e-05	0.957497	2.16e-08
ENSGALG00000030200	NFU1	blue	0.950321	5.84e-08	0.953977	3.59e-08
ENSGALG00000020754	ATP6V0E2	blue	0.887669	1.01e-05	0.842357	8.12e-05
ENSGALG00000008938	DCLRE1A	blue	0.996054	4.61e-15	0.911717	2.23e-06
ENSGALG00000008933	CASP7	blue	0.961429	1.16e-08	0.913402	1.98e-06
ENSGALG00000053046	ENSGALG00000053046	blue	-0.912193	2.16e-06	-0.867637	2.78e-05
ENSGALG00000015093	IMPACT	blue	0.90183	4.34e-06	0.895428	6.44e-06
ENSGALG00000015324	ENSGALG00000015324	blue	0.918612	1.34e-06	0.945244	1.09e-07
ENSGALG00000010317	POLH	blue	0.864853	3.16e-05	0.980574	1.4e-10
ENSGALG00000010315	GTPBP2	blue	0.825345	0.000151418	0.952032	4.67e-08
ENSGALG00000050002	COLEC11	blue	0.878867	1.61e-05	0.875949	1.86e-05
ENSGALG00000000875	PHLPP2	blue	-0.886518	1.07e-05	-0.918897	1.31e-06
ENSGALG00000003521	TPM1	blue	-0.819572	0.00018431	-0.927514	6.44e-07
ENSGALG00000005969	ANTXRL	blue	0.97113	1.8e-09	0.954182	3.48e-08
ENSGALG00000044155	TMEM140	blue	0.890312	8.68e-06	0.978811	2.46e-10
ENSGALG00000012178	PDGFB	blue	0.938412	2.29e-07	0.945292	1.08e-07
ENSGALG00000041200	ZNF706	blue	0.885831	1.11e-05	0.918549	1.34e-06
ENSGALG00000038087	CACNG3	blue	0.814078	0.000220849	0.852809	5.34e-05
ENSGALG00000009836	ELMOD2	blue	-0.883045	1.29e-05	-0.970194	2.21e-09
Gallus_gallus_newGene_4570	Gallus_gallus_newGene_4570	blue	0.851672	5.6e-05	0.854774	4.92e-05
ENSGALG00000008056	B4GALT5	blue	0.808541	0.000263476	0.924699	8.19e-07
ENSGALG00000008051	MTMR3	blue	0.955103	3.06e-08	0.856026	4.66e-05
ENSGALG00000000681	PAK1	blue	-0.920548	1.15e-06	-0.886241	1.09e-05
ENSGALG00000006906	CHM	blue	0.970555	2.05e-09	0.899706	4.96e-06
ENSGALG00000001489	SSU72	blue	0.970725	1.97e-09	0.964429	6.89e-09
ENSGALG00000006270	SCNN1G	blue	0.930712	4.84e-07	0.903778	3.83e-06
ENSGALG00000002595	GPX4	blue	0.887472	1.02e-05	0.954424	3.37e-08
ENSGALG00000043118	ATP10A	blue	0.904762	3.59e-06	0.835256	0.000106231
ENSGALG00000002598	TPST1	blue	0.876626	1.8e-05	0.973457	1.05e-09
ENSGALG00000026493	RALB	blue	-0.826942	0.000143226	-0.883341	1.27e-05
ENSGALG00000023787	ENSGALG00000023787	blue	0.800615	0.000336021	0.804883	0.000295167
ENSGALG00000015620	XRCC4	blue	0.915745	1.66e-06	0.923999	8.68e-07
ENSGALG00000012117	STEAP3	blue	0.935595	3.05e-07	0.938489	2.28e-07
ENSGALG00000008525	ABHD12	blue	0.84945	6.13e-05	0.904631	3.62e-06
ENSGALG00000010476	BNIP3	blue	0.852044	5.51e-05	0.990033	1.88e-12
ENSGALG00000015157	TRAPPC8	blue	0.927558	6.41e-07	0.890718	8.48e-06
ENSGALG00000040856	CPNE1	blue	0.901645	4.39e-06	0.949116	6.81e-08
ENSGALG00000005442	PALMD	blue	0.891351	8.18e-06	0.925386	7.73e-07
ENSGALG00000010733	CEP170	blue	0.968758	3e-09	0.805873	0.0002863
ENSGALG00000030176	SLC31A2	blue	0.864112	3.27e-05	0.968497	3.16e-09
ENSGALG00000035675	ENSGALG00000035675	blue	0.985055	2.58e-11	0.870797	2.39e-05
ENSGALG00000003238	GNA11	blue	-0.929385	5.46e-07	-0.881286	1.42e-05
ENSGALG00000000154	DENND2D	blue	0.88842	9.65e-06	0.936977	2.65e-07
ENSGALG00000030907	CSF3	blue	0.895866	6.27e-06	0.87795	1.68e-05
ENSGALG00000053511	APOLD1	blue	0.962223	1.01e-08	0.960671	1.31e-08
ENSGALG00000039774	YTHDF3	blue	-0.800585	0.000336326	-0.852699	5.36e-05
ENSGALG00000026284	IKBIP	blue	0.987252	9.24e-12	0.92869	5.81e-07
ENSGALG00000013710	SNX9	blue	0.861508	3.67e-05	0.985819	1.84e-11
ENSGALG00000016549	CTPS2	blue	0.833181	0.000114629	0.982052	8.43e-11
ENSGALG00000006652	DIP2C	blue	0.962157	1.03e-08	0.856944	4.48e-05
ENSGALG00000014944	GCNT4	blue	0.993985	7.11e-14	0.921336	1.08e-06
ENSGALG00000011668	IL8L1	blue	0.978433	2.76e-10	0.937264	2.58e-07
ENSGALG00000009682	VEPH1	blue	0.875881	1.87e-05	0.92512	7.91e-07
ENSGALG00000007357	BCL6	blue	0.926206	7.21e-07	0.942994	1.4e-07
ENSGALG00000053657	LATS2	blue	0.921674	1.05e-06	0.915172	1.74e-06
ENSGALG00000035476	MRNIP	blue	0.888138	9.8e-06	0.971698	1.59e-09
ENSGALG00000037166	ENSGALG00000037166	blue	0.970535	2.06e-09	0.86227	3.55e-05
ENSGALG00000042552	TJP1	blue	0.860696	3.81e-05	0.967292	4.02e-09
ENSGALG00000006565	ENSGALG00000006565	blue	0.801894	0.000323326	0.825632	0.000149914
ENSGALG00000043606	ENSGALG00000043606	blue	0.802708	0.000315447	0.815123	0.000213474
ENSGALG00000043603	CCL5	blue	0.968847	2.94e-09	0.85288	5.32e-05
ENSGALG00000044466	ENSGALG00000044466	blue	0.896468	6.05e-06	0.990591	1.29e-12
ENSGALG00000003003	CCL20	blue	0.962119	1.03e-08	0.930872	4.77e-07
Gallus_gallus_newGene_5811	Gallus_gallus_newGene_5811	blue	0.808281	0.000265638	0.853929	5.1e-05
ENSGALG00000053490	FBXO45	blue	0.955288	2.98e-08	0.934848	3.28e-07
Gallus_gallus_newGene_5593	Gallus_gallus_newGene_5593	blue	0.86586	3.02e-05	0.961387	1.17e-08
ENSGALG00000037206	ST7	blue	0.922726	9.64e-07	0.820121	0.000180947
ENSGALG00000007140	NRP1	blue	-0.898888	5.22e-06	-0.928613	5.85e-07
ENSGALG00000042822	TAX1BP1	blue	0.845336	7.23e-05	0.968437	3.2e-09
ENSGALG00000003642	PDGFA	blue	0.877012	1.77e-05	0.910357	2.46e-06
ENSGALG00000016241	ATP6AP2	blue	0.859811	3.96e-05	0.980119	1.63e-10
ENSGALG00000033260	ST3GAL5	blue	0.855163	4.84e-05	0.936461	2.8e-07
ENSGALG00000021340	CA9	blue	0.980829	1.29e-10	0.945752	1.02e-07
ENSGALG00000053868	CCLL4	blue	0.957987	2e-08	0.85904	4.1e-05
ENSGALG00000009256	LEFTY1	blue	0.941439	1.67e-07	0.818103	0.00019355
ENSGALG00000009252	PLD1	blue	-0.857043	4.47e-05	-0.812213	0.000234523
ENSGALG00000053130	MYOZ3	blue	-0.811616	0.000239043	-0.832477	0.000117596
ENSGALG00000024051	SETDB1	blue	-0.81093	0.000244327	-0.877654	1.71e-05
ENSGALG00000016479	LAPTM4A	blue	0.803376	0.000309099	0.977536	3.59e-10
ENSGALG00000012575	TLE1	blue	-0.897905	5.55e-06	-0.85728	4.42e-05
ENSGALG00000034163	CRTAP	blue	0.933646	3.68e-07	0.96854	3.13e-09
ENSGALG00000001161	FLI1	blue	0.917289	1.48e-06	0.968396	3.23e-09
ENSGALG00000034967	GDPD5	blue	0.873907	2.06e-05	0.939467	2.06e-07
ENSGALG00000011799	ENSGALG00000011799	blue	0.926328	7.13e-07	0.974852	7.42e-10
ENSGALG00000009112	LRRC57	blue	0.868888	2.62e-05	0.843541	7.76e-05
ENSGALG00000006138	HELZ2	blue	0.964073	7.35e-09	0.887473	1.02e-05
ENSGALG00000007845	REL	blue	0.986518	1.33e-11	0.909997	2.52e-06
ENSGALG00000007260	ZEB1	blue	0.903352	3.94e-06	0.992674	2.55e-13
ENSGALG00000007266	ZNF438	blue	0.897531	5.67e-06	0.973957	9.3e-10
ENSGALG00000007268	ENSGALG00000007268	blue	0.934527	3.38e-07	0.90963	2.58e-06
ENSGALG00000036474	FAM32A	blue	0.862928	3.45e-05	0.972986	1.18e-09
ENSGALG00000035580	MPP2	blue	0.897809	5.58e-06	0.966119	5.04e-09
ENSGALG00000043920	OTUD3	blue	0.920173	1.18e-06	0.928715	5.79e-07
ENSGALG00000013794	MPPE1	blue	0.819948	0.000182001	0.976485	4.81e-10
ENSGALG00000031794	PDCD1LG2	blue	0.814369	0.000218774	0.956495	2.5e-08
ENSGALG00000014324	SLC2A14	blue	0.994238	5.38e-14	0.895964	6.24e-06
ENSGALG00000008409	GSTO2	blue	0.93172	4.41e-07	0.972923	1.19e-09
ENSGALG00000025938	KIAA0513	blue	0.871797	2.28e-05	0.952095	4.63e-08
ENSGALG00000015511	ROBO1	blue	0.875849	1.87e-05	0.90393	3.79e-06
ENSGALG00000036133	KLF15	blue	0.811691	0.000238476	0.905668	3.38e-06
ENSGALG00000035911	CBX4	blue	0.920484	1.16e-06	0.946899	8.93e-08
ENSGALG00000035919	EPN2	blue	0.835271	0.000106171	0.904778	3.59e-06
ENSGALG00000006834	CPB1	blue	0.815625	0.000210006	0.903537	3.89e-06
ENSGALG00000036259	ENSGALG00000036259	blue	0.811726	0.000238202	0.824491	0.000155953
ENSGALG00000036258	PCDH8	blue	0.969506	2.56e-09	0.831454	0.000122024
ENSGALG00000005651	KLHL36	blue	0.858622	4.17e-05	0.977203	3.94e-10
ENSGALG00000005653	NFKB2	blue	0.844451	7.49e-05	0.859979	3.93e-05
ENSGALG00000002021	ZC3H12A	blue	0.858187	4.25e-05	0.941646	1.63e-07
ENSGALG00000001986	VCP	blue	-0.800632	0.000335844	-0.971384	1.7e-09
ENSGALG00000047861	TAMALIN	blue	0.807968	0.00026825	0.897576	5.66e-06
ENSGALG00000002682	BRD3	blue	-0.800898	0.000333179	-0.882562	1.33e-05
ENSGALG00000051479	CDK5	blue	0.811842	0.000237325	0.945206	1.09e-07
ENSGALG00000000545	REN	blue	0.93315	3.86e-07	0.938597	2.25e-07
Gallus_gallus_newGene_6180	Gallus_gallus_newGene_6180	blue	0.934526	3.38e-07	0.847864	6.54e-05
ENSGALG00000014835	C7	blue	0.901605	4.4e-06	0.949627	6.38e-08
ENSGALG00000038943	RASSF5	blue	0.887692	1e-05	0.876995	1.77e-05
ENSGALG00000010673	SLC1A7	blue	-0.884427	1.2e-05	-0.873137	2.14e-05
ENSGALG00000007416	CD3E	blue	0.953818	3.67e-08	0.929836	5.24e-07
ENSGALG00000007412	MPZL2	blue	0.901463	4.44e-06	0.971288	1.74e-09
ENSGALG00000031425	PMP22	blue	0.97951	1.98e-10	0.911639	2.24e-06
ENSGALG00000016142	MX1	blue	0.988427	4.94e-12	0.91479	1.79e-06
ENSGALG00000016148	C2CD2	blue	0.8617	3.64e-05	0.978286	2.88e-10
ENSGALG00000001976	TRIM33	blue	0.842989	7.93e-05	0.809722	0.000253865
ENSGALG00000001978	MED16	blue	-0.839821	8.95e-05	-0.813776	0.000223019
ENSGALG00000004334	MYLK3	blue	0.819453	0.000185043	0.887316	1.03e-05
ENSGALG00000013723	OASL	blue	0.911935	2.2e-06	0.966313	4.86e-09
ENSGALG00000011266	PPM1K	blue	0.977211	3.93e-10	0.948666	7.2e-08
ENSGALG00000006405	CEP19	blue	0.818988	0.000187941	0.957619	2.12e-08
ENSGALG00000006407	ENSGALG00000006407	blue	0.879402	1.56e-05	0.967453	3.9e-09
ENSGALG00000006402	NRROS	blue	0.936029	2.92e-07	0.861387	3.69e-05
ENSGALG00000034859	COMMD9	blue	0.830991	0.000124072	0.951516	5e-08
ENSGALG00000043499	EGFL7	blue	0.829599	0.000130405	0.947018	8.81e-08
ENSGALG00000033025	RYBP	blue	0.918796	1.32e-06	0.908097	2.87e-06
ENSGALG00000021647	NRTN	blue	0.850022	5.99e-05	0.808446	0.000264264
ENSGALG00000012866	SERPINB6	blue	0.974922	7.29e-10	0.947122	8.69e-08
ENSGALG00000012865	BRAF	blue	0.955182	3.03e-08	0.961305	1.18e-08
ENSGALG00000009973	SLC3A1	blue	0.905581	3.4e-06	0.938016	2.39e-07
ENSGALG00000014836	LPIN2	blue	0.965555	5.61e-09	0.86616	2.98e-05
ENSGALG00000029673	TBC1D19	blue	0.841294	8.46e-05	0.941868	1.59e-07
Gallus_gallus_newGene_8219	Gallus_gallus_newGene_8219	blue	0.812014	0.000236019	0.933627	3.69e-07
ENSGALG00000008312	GSAP	blue	0.931399	4.54e-07	0.977479	3.65e-10
ENSGALG00000008319	PLBD2	blue	0.816052	0.000207095	0.909659	2.58e-06
ENSGALG00000007595	LRCH3	blue	0.806547	0.00028039	0.869414	2.56e-05
ENSGALG00000000903	TERF2IP	blue	0.951459	5.04e-08	0.957837	2.05e-08
ENSGALG00000015828	BACH1	blue	0.865369	3.09e-05	0.989176	3.2e-12
ENSGALG00000003457	CNP	blue	-0.932982	3.92e-07	-0.882107	1.36e-05
ENSGALG00000005855	CA5B	blue	0.817672	0.000196333	0.982571	6.97e-11
ENSGALG00000004107	ITM2A	blue	0.821123	0.000174943	0.987969	6.35e-12
ENSGALG00000004104	INTS1	blue	-0.959342	1.62e-08	-0.934015	3.55e-07
ENSGALG00000048698	ENSGALG00000048698	blue	0.81455	0.000217494	0.944544	1.18e-07
ENSGALG00000002199	KLHL17	blue	-0.841984	8.24e-05	-0.858653	4.17e-05
ENSGALG00000002193	ENSGALG00000002193	blue	-0.89329	7.31e-06	-0.940176	1.91e-07
ENSGALG00000012890	DGKI	blue	0.98642	1.39e-11	0.83962	9.02e-05
ENSGALG00000002445	KIAA0319L	blue	0.912029	2.18e-06	0.959895	1.49e-08
ENSGALG00000016648	ENSGALG00000016648	blue	0.910049	2.51e-06	0.984011	4e-11
ENSGALG00000008294	ITPR1	blue	0.973329	1.08e-09	0.956952	2.34e-08
ENSGALG00000014645	MEF2C	blue	0.984588	3.15e-11	0.91539	1.71e-06
ENSGALG00000011695	HIPK3	blue	0.966832	4.4e-09	0.911976	2.19e-06
ENSGALG00000001062	GGT7	blue	0.901878	4.33e-06	0.963729	7.81e-09
ENSGALG00000007967	FDXACB1	blue	0.851688	5.59e-05	0.963351	8.35e-09
ENSGALG00000007382	CDA	blue	0.887924	9.92e-06	0.977263	3.88e-10
ENSGALG00000035207	TDO2	blue	0.846162	7e-05	0.912908	2.05e-06
ENSGALG00000035202	AP3B2	blue	0.896926	5.89e-06	0.931291	4.59e-07
ENSGALG00000002606	CLSTN1	blue	0.942747	1.44e-07	0.973815	9.62e-10
ENSGALG00000043064	EXFABP	blue	0.992101	4.16e-13	0.91161	2.25e-06
ENSGALG00000031009	ENSGALG00000031009	blue	0.909974	2.52e-06	0.905542	3.41e-06
ENSGALG00000021031	CXCR7	blue	0.948256	7.57e-08	0.973398	1.07e-09
ENSGALG00000005951	VPS29L	blue	0.835146	0.000106661	0.825722	0.000149448
ENSGALG00000005956	ENSGALG00000005956	blue	0.959758	1.52e-08	0.877829	1.69e-05
ENSGALG00000019228	SFT2D2	blue	0.903781	3.83e-06	0.882027	1.36e-05
ENSGALG00000041036	FTO	blue	0.884873	1.17e-05	0.929028	5.63e-07
ENSGALG00000008725	KIF16B	blue	0.93746	2.53e-07	0.947929	7.88e-08
ENSGALG00000013311	ANO3	blue	0.819486	0.000184841	0.876708	1.79e-05
ENSGALG00000009842	RASSF3	blue	0.969063	2.81e-09	0.92334	9.17e-07
ENSGALG00000050380	TMPPE	blue	0.95717	2.26e-08	0.928864	5.72e-07
ENSGALG00000004889	SLC2A1	blue	0.989377	2.84e-12	0.895084	6.57e-06
ENSGALG00000006958	ENSGALG00000006958	blue	0.923167	9.3e-07	0.918756	1.32e-06
ENSGALG00000006487	TM9SF2L	blue	0.887714	1e-05	0.98387	4.23e-11
ENSGALG00000006225	EFL1	blue	0.823414	0.000161832	0.808589	0.000263078
ENSGALG00000038217	CD82	blue	0.83187	0.000120206	0.962516	9.64e-09
ENSGALG00000002831	SH3PXD2B	blue	0.922397	9.91e-07	0.970093	2.26e-09
ENSGALG00000006588	ENSGALG00000006588	blue	0.830523	0.000126173	0.961631	1.12e-08
ENSGALG00000012687	TPMT	blue	0.89497	6.62e-06	0.970947	1.88e-09
ENSGALG00000012685	KDM1B	blue	0.934138	3.51e-07	0.976552	4.73e-10
ENSGALG00000009445	INPP5F	blue	0.890871	8.4e-06	0.928293	6.01e-07
ENSGALG00000010446	EFCAB14	blue	0.934627	3.35e-07	0.927985	6.18e-07
ENSGALG00000010440	MKNK1	blue	0.973087	1.15e-09	0.956947	2.34e-08
ENSGALG00000016849	ING1	blue	0.838696	9.34e-05	0.976868	4.33e-10
ENSGALG00000016843	COL4A2	blue	0.817513	0.000197371	0.909701	2.57e-06
ENSGALG00000016847	CARS2	blue	0.952092	4.63e-08	0.951562	4.97e-08
ENSGALG00000053764	CYYR1	blue	0.893111	7.38e-06	0.945912	1e-07
ENSGALG00000050314	SRSF4	blue	0.851052	5.74e-05	0.976212	5.19e-10
ENSGALG00000047461	ENSGALG00000047461	blue	0.846757	6.83e-05	0.892857	7.49e-06
ENSGALG00000011189	DYNLT2	blue	0.860222	3.89e-05	0.968384	3.23e-09
ENSGALG00000052401	ENSGALG00000052401	blue	0.839616	9.02e-05	0.807016	0.000276333
ENSGALG00000001550	RBM39	blue	0.822194	0.000168709	0.846657	6.86e-05
ENSGALG00000043591	PLA2G4F	blue	0.818577	0.000190531	0.907383	3.01e-06
ENSGALG00000037712	FCHO1	blue	-0.869203	2.58e-05	-0.92553	7.64e-07
ENSGALG00000008946	NHLRC2	blue	0.873341	2.12e-05	0.983444	5.01e-11
ENSGALG00000004228	USP40	blue	0.961771	1.09e-08	0.967077	4.2e-09
ENSGALG00000001364	CSNK1A1	blue	0.955242	3e-08	0.915317	1.72e-06
ENSGALG00000039705	GFPT2	blue	0.94227	1.52e-07	0.960004	1.46e-08
ENSGALG00000014970	FSTL1	blue	0.825066	0.000152886	0.975516	6.25e-10
ENSGALG00000014978	IQGAP2	blue	0.965134	6.06e-09	0.927947	6.2e-07
ENSGALG00000015376	IDUA	blue	0.804459	0.00029904	0.953288	3.94e-08
ENSGALG00000014026	DNAJB14	blue	0.810522	0.000247515	0.959215	1.66e-08
ENSGALG00000054370	ENSGALG00000054370	blue	0.845177	7.28e-05	0.833565	0.000113035
ENSGALG00000000824	ENSGALG00000000824	blue	0.922984	9.44e-07	0.876656	1.8e-05
ENSGALG00000002099	ENSGALG00000002099	blue	0.975939	5.58e-10	0.953246	3.97e-08
ENSGALG00000039983	EEPD1	blue	0.838417	9.44e-05	0.976017	5.47e-10
ENSGALG00000012135	ATF4	blue	0.897902	5.55e-06	0.946378	9.5e-08
ENSGALG00000048409	TXNIP	blue	0.926658	6.94e-07	0.972136	1.44e-09
ENSGALG00000021272	SCN2B	blue	0.91088	2.37e-06	0.907445	3e-06
ENSGALG00000038636	LAPTM5	blue	0.936391	2.82e-07	0.982516	7.12e-11
ENSGALG00000003053	PRDX6	blue	0.886572	1.07e-05	0.983429	5.03e-11
ENSGALG00000019063	MMP10	blue	0.961304	1.18e-08	0.94476	1.15e-07
ENSGALG00000019061	MMP1	blue	0.96867	3.05e-09	0.880351	1.49e-05
ENSGALG00000008828	AFTPH	blue	0.926765	6.87e-07	0.876894	1.78e-05
ENSGALG00000016768	LONRF2	blue	0.885972	1.1e-05	0.899932	4.89e-06
ENSGALG00000008006	CAPN6	blue	0.979978	1.71e-10	0.947683	8.12e-08
ENSGALG00000008009	BCAP29	blue	0.950016	6.07e-08	0.966916	4.33e-09
ENSGALG00000011805	ENSGALG00000011805	blue	0.940657	1.81e-07	0.95515	3.04e-08
ENSGALG00000011800	FAM234B	blue	0.887982	9.89e-06	0.95207	4.65e-08
ENSGALG00000009758	SLC7A11	blue	0.910342	2.46e-06	0.875143	1.94e-05
ENSGALG00000007174	TNFSF15	blue	0.932516	4.1e-07	0.948981	6.92e-08
ENSGALG00000007172	FHIT	blue	0.825493	0.000150642	0.899795	4.93e-06
ENSGALG00000043148	TMEM101	blue	0.816143	0.000206475	0.862965	3.44e-05
ENSGALG00000012607	ZCCHC6	blue	0.903683	3.85e-06	0.966865	4.37e-09
ENSGALG00000020340	TMX1	blue	0.825521	0.000150496	0.922979	9.45e-07
ENSGALG00000014297	IRF7	blue	0.850495	5.88e-05	0.953458	3.85e-08
ENSGALG00000029819	SCG2	blue	0.818614	0.000190297	0.969231	2.72e-09
ENSGALG00000003901	P2RX4	blue	0.818833	0.000188911	0.856257	4.62e-05
ENSGALG00000028807	AP1AR	blue	0.954757	3.21e-08	0.839721	8.99e-05
ENSGALG00000011109	MAPK10	blue	0.887991	9.88e-06	0.928091	6.12e-07
ENSGALG00000050148	HS3ST6	blue	0.975069	7.02e-10	0.871619	2.3e-05
ENSGALG00000011528	ENSGALG00000011528	blue	0.813847	0.000222506	0.861053	3.75e-05
ENSGALG00000008631	AXL	blue	0.8984	5.38e-06	0.921692	1.05e-06
ENSGALG00000005415	TEAD1	blue	-0.839182	9.17e-05	-0.802958	0.000313056
ENSGALG00000005418	FRRS1	blue	0.940508	1.84e-07	0.977657	3.46e-10
ENSGALG00000010762	OPN3	blue	0.822794	0.000165301	0.935858	2.97e-07
ENSGALG00000006143	ENSGALG00000006143	blue	0.867025	2.86e-05	0.963785	7.73e-09
ENSGALG00000042137	ELK4	blue	0.905263	3.47e-06	0.913063	2.03e-06
ENSGALG00000017239	CTSC	blue	0.882094	1.36e-05	0.987513	8.08e-12
ENSGALG00000038313	EFHD2	blue	0.944663	1.16e-07	0.895293	6.49e-06
ENSGALG00000043265	ZC3H3	blue	0.909779	2.56e-06	0.960895	1.26e-08
ENSGALG00000046160	ENSGALG00000046160	blue	0.828503	0.000135571	0.813358	0.00022605
ENSGALG00000025738	RHOU	blue	0.968733	3.01e-09	0.947728	8.08e-08
ENSGALG00000006805	PLSCR1	blue	0.970347	2.14e-09	0.968617	3.08e-09
ENSGALG00000013057	ENSGALG00000013057	blue	0.915186	1.73e-06	0.986765	1.18e-11
ENSGALG00000026182	CTTNBP2NL	blue	0.895428	6.44e-06	0.9819	8.9e-11
ENSGALG00000013830	PRELID3A	blue	0.949387	6.58e-08	0.829943	0.000128817
ENSGALG00000009387	ENSGALG00000009387	blue	0.940336	1.87e-07	0.932996	3.91e-07
ENSGALG00000017035	COG6	blue	0.902319	4.21e-06	0.910371	2.45e-06
ENSGALG00000009870	IL15	blue	0.971522	1.65e-09	0.949624	6.38e-08
ENSGALG00000004974	PPARG	blue	0.965628	5.53e-09	0.903438	3.91e-06
ENSGALG00000010046	FAM177A1	blue	0.82596	0.000148216	0.966003	5.16e-09
ENSGALG00000037618	ASAP1	blue	0.850943	5.77e-05	0.82625	0.000146729
ENSGALG00000034081	AKT3	blue	0.813364	0.000226006	0.926085	7.28e-07
ENSGALG00000039595	BTBD11	blue	0.965892	5.26e-09	0.896686	5.97e-06
ENSGALG00000013575	IFI6	blue	0.931861	4.35e-07	0.91599	1.63e-06
ENSGALG00000012223	ZRANB3	blue	-0.827961	0.000138191	-0.818145	0.000193283
ENSGALG00000008081	PIK3CG	blue	0.943559	1.32e-07	0.980933	1.25e-10
ENSGALG00000011557	UHRF1BP1L	blue	0.851263	5.69e-05	0.968724	3.02e-09
ENSGALG00000011889	ENSGALG00000011889	blue	0.951363	5.1e-08	0.92946	5.42e-07
ENSGALG00000017485	TLR1A	blue	0.87871	1.62e-05	0.969283	2.69e-09
ENSGALG00000006738	CDK5RAP1	blue	0.858709	4.15e-05	0.859311	4.05e-05
ENSGALG00000003614	AZIN2	blue	0.871197	2.35e-05	0.945269	1.08e-07
ENSGALG00000044525	NFKBIE	blue	0.889681	8.99e-06	0.960121	1.43e-08
ENSGALG00000028318	CDKN1A	blue	0.906554	3.19e-06	0.987668	7.45e-12
ENSGALG00000004345	OIT3	blue	0.947471	8.34e-08	0.908328	2.83e-06
ENSGALG00000038772	RNF19A	blue	0.830651	0.000125597	0.837785	9.67e-05
ENSGALG00000003154	TXNDC11	blue	-0.818295	0.000192323	-0.920575	1.15e-06
ENSGALG00000027069	TSC22D4	blue	0.955553	2.87e-08	0.954556	3.31e-08
ENSGALG00000024083	TCIM	blue	0.92663	6.95e-07	0.97146	1.68e-09
ENSGALG00000016400	RSAD2	blue	0.987762	7.09e-12	0.872174	2.24e-05
ENSGALG00000015179	CEP78	blue	-0.829827	0.000129351	-0.91558	1.68e-06
ENSGALG00000014800	ATP6V1A	blue	0.846861	6.81e-05	0.820004	0.000181661
ENSGALG00000008326	ENSGALG00000008326	blue	0.896769	5.94e-06	0.923375	9.15e-07
ENSGALG00000006677	P4HA2	blue	-0.889172	9.25e-06	-0.870096	2.48e-05
ENSGALG00000016890	MBNL2	blue	0.952121	4.62e-08	0.960176	1.42e-08
ENSGALG00000013874	PEX7	blue	0.817757	0.000195781	0.973454	1.05e-09
ENSGALG00000032701	LY96	blue	0.801207	0.00033009	0.87016	2.47e-05
ENSGALG00000040702	BCKDHB	blue	0.808482	0.000263966	0.875295	1.92e-05
ENSGALG00000006889	TMC7	blue	0.926896	6.79e-07	0.923917	8.74e-07
ENSGALG00000032282	CALB1	blue	0.921878	1.03e-06	0.887706	1e-05
ENSGALG00000012092	ESYT3	blue	0.801796	0.000324277	0.830091	0.000128136
ENSGALG00000002437	DIPK1B	blue	0.851767	5.58e-05	0.957024	2.31e-08
ENSGALG00000002431	ENSGALG00000002431	blue	0.931679	4.43e-07	0.874832	1.97e-05
ENSGALG00000039206	ARID5A	blue	0.886094	1.1e-05	0.818603	0.000190368
ENSGALG00000045522	C6orf58	blue	0.932293	4.18e-07	0.974105	8.96e-10
ENSGALG00000011395	SARAF	blue	0.871763	2.29e-05	0.952886	4.16e-08
Gallus_gallus_newGene_463	Gallus_gallus_newGene_463	blue	0.803911	0.000304097	0.866022	3e-05
ENSGALG00000040098	EEF1D	blue	0.814406	0.000218514	0.973844	9.56e-10
ENSGALG00000040097	UBE2W	blue	0.90813	2.86e-06	0.815558	0.000210469
Gallus_gallus_newGene_5014	Gallus_gallus_newGene_5014	blue	0.849261	6.18e-05	0.904551	3.64e-06
ENSGALG00000044739	ENSGALG00000044739	blue	0.96376	7.77e-09	0.929436	5.43e-07
ENSGALG00000000747	CHD5	blue	0.85331	5.23e-05	0.878874	1.61e-05
ENSGALG00000005512	KIAA1671	blue	0.945655	1.04e-07	0.949562	6.43e-08
ENSGALG00000003144	TRIM25	blue	0.806267	0.000282828	0.98108	1.18e-10
ENSGALG00000005517	KIF9	blue	0.832064	0.000119369	0.961353	1.17e-08
ENSGALG00000031751	SCRN3	blue	0.845972	7.05e-05	0.985248	2.37e-11
ENSGALG00000007912	ATP9A	blue	0.850692	5.83e-05	0.955	3.11e-08
ENSGALG00000006355	SPTY2D1	blue	0.975961	5.55e-10	0.960905	1.26e-08
ENSGALG00000006354	GAL3ST2	blue	0.859878	3.95e-05	0.899648	4.98e-06
ENSGALG00000006351	FAS	blue	0.966256	4.91e-09	0.965353	5.82e-09
ENSGALG00000006352	CH25H	blue	0.979559	1.95e-10	0.897274	5.76e-06
ENSGALG00000037699	ENSGALG00000037699	blue	0.934428	3.41e-07	0.975984	5.52e-10
ENSGALG00000037697	LAMP1	blue	0.818787	0.000189202	0.980285	1.55e-10
ENSGALG00000003322	TBC1D2B	blue	0.891672	8.03e-06	0.990949	1.01e-12
ENSGALG00000002638	ENSGALG00000002638	blue	0.916882	1.53e-06	0.933031	3.9e-07
ENSGALG00000003589	VTN	blue	0.930885	4.76e-07	0.91195	2.19e-06
ENSGALG00000002981	ERCC4	blue	0.898587	5.32e-06	0.813558	0.000224589
ENSGALG00000004587	RC3H1	blue	-0.806861	0.000277668	-0.937808	2.44e-07
ENSGALG00000004581	NDST1	blue	-0.973674	9.96e-10	-0.851751	5.58e-05
ENSGALG00000047359	MAF1	blue	-0.92424	8.51e-07	-0.814746	0.000216114
ENSGALG00000049137	SHLD1	blue	0.825065	0.000152891	0.880584	1.47e-05
ENSGALG00000013647	TFB1M	blue	0.910068	2.51e-06	0.923793	8.83e-07
ENSGALG00000013646	VPS37A	blue	0.839958	8.91e-05	0.883748	1.25e-05
ENSGALG00000013640	MBP	blue	0.946642	9.21e-08	0.850678	5.83e-05
ENSGALG00000013642	KAZN	blue	0.928935	5.68e-07	0.967174	4.12e-09
ENSGALG00000043468	LRRC23	blue	0.925745	7.5e-07	0.975709	5.94e-10
ENSGALG00000013143	PDE3A	blue	0.967561	3.81e-09	0.889241	9.22e-06
ENSGALG00000015441	CD247	blue	0.954492	3.34e-08	0.946058	9.87e-08
ENSGALG00000015442	FSD1L	blue	0.847665	6.59e-05	0.862202	3.56e-05
ENSGALG00000047196	ENSGALG00000047196	blue	0.89524	6.51e-06	0.958607	1.82e-08
ENSGALG00000036309	LARS2	blue	0.836339	0.000102055	0.957543	2.14e-08
ENSGALG00000005703	SLC30A4	blue	-0.873484	2.1e-05	-0.947148	8.67e-08
ENSGALG00000005700	GID8	blue	0.861937	3.6e-05	0.821827	0.000170827
ENSGALG00000041750	ADAMTS9	blue	0.800086	0.000341394	0.882032	1.36e-05
ENSGALG00000035029	ENSGALG00000035029	blue	0.808082	0.000267296	0.969962	2.33e-09
ENSGALG00000004425	SCAMP1	blue	0.820965	0.000175881	0.951327	5.13e-08
ENSGALG00000003313	ENSGALG00000003313	blue	0.811091	0.00024308	0.862117	3.58e-05
ENSGALG00000013424	TULP3	blue	0.872842	2.17e-05	0.96905	2.82e-09
ENSGALG00000041255	ADAM12	blue	0.941919	1.58e-07	0.919434	1.25e-06
ENSGALG00000016485	RHOB	blue	0.806097	0.00028432	0.836849	0.000100133
ENSGALG00000012308	MANBA	blue	0.817252	0.000199078	0.972964	1.18e-09
Gallus_gallus_newGene_2594	Gallus_gallus_newGene_2594	blue	0.821771	0.000171152	0.819565	0.000184352
ENSGALG00000009415	SMOC1	blue	0.802323	0.000319147	0.938373	2.3e-07
ENSGALG00000010412	WWTR1	blue	0.813257	0.000226783	0.917112	1.5e-06
ENSGALG00000016817	RASA3	blue	0.941635	1.63e-07	0.91488	1.77e-06
ENSGALG00000015898	MYO6	blue	0.940278	1.89e-07	0.935569	3.05e-07
ENSGALG00000013962	HBS1L	blue	0.821185	0.00017458	0.825425	0.000150998
ENSGALG00000004150	MYO1E	blue	0.955399	2.93e-08	0.86391	3.3e-05
ENSGALG00000050552	ENSGALG00000050552	blue	0.828617	0.000135028	0.957073	2.3e-08
ENSGALG00000011404	HOPX	blue	0.811054	0.000243366	0.873593	2.09e-05
ENSGALG00000035610	PPM1D	blue	0.808607	0.000262932	0.923095	9.36e-07
ENSGALG00000038433	SPON2	blue	0.987475	8.24e-12	0.91444	1.83e-06
ENSGALG00000023933	G0S2	blue	0.927632	6.37e-07	0.971812	1.55e-09
ENSGALG00000003745	NECAP2	blue	0.878251	1.66e-05	0.827938	0.000138301
ENSGALG00000004215	WIPI1	blue	0.850464	5.88e-05	0.967844	3.61e-09
Gallus_gallus_newGene_1721	Gallus_gallus_newGene_1721	blue	0.957211	2.25e-08	0.849017	6.24e-05
ENSGALG00000041680	KCNT2	blue	0.934585	3.36e-07	0.893544	7.2e-06
ENSGALG00000016457	TRIB2	blue	0.971601	1.62e-09	0.866288	2.96e-05
ENSGALG00000009622	ENSGALG00000009622	blue	0.810842	0.00024501	0.932598	4.06e-07
ENSGALG00000036076	UNC50	blue	0.847984	6.51e-05	0.935464	3.09e-07
ENSGALG00000042088	ATG2B	blue	0.826985	0.000143008	0.964362	6.98e-09
ENSGALG00000007084	DUSP12	blue	0.845156	7.28e-05	0.917751	1.43e-06
ENSGALG00000034507	CHST2	blue	0.912772	2.07e-06	0.908122	2.87e-06
ENSGALG00000028407	GDF9	blue	0.941089	1.73e-07	0.929175	5.56e-07
ENSGALG00000026536	IP6K3	blue	0.937947	2.41e-07	0.908406	2.81e-06
ENSGALG00000051035	ENSGALG00000051035	blue	0.91475	1.79e-06	0.845458	7.2e-05
ENSGALG00000002370	SH2D4B	blue	0.873762	2.07e-05	0.801308	0.000329087
ENSGALG00000053961	ENSGALG00000053961	blue	0.914148	1.87e-06	0.936165	2.88e-07
ENSGALG00000010869	MYSM1	blue	0.87582	1.87e-05	0.978551	2.66e-10
ENSGALG00000027698	COX19	blue	0.913612	1.95e-06	0.950734	5.54e-08
ENSGALG00000011291	NR1D2	blue	0.961893	1.07e-08	0.954593	3.29e-08
ENSGALG00000008038	SF3B1	blue	0.840528	8.71e-05	0.95786	2.04e-08
ENSGALG00000008034	CASKIN2	blue	-0.921299	1.08e-06	-0.898618	5.31e-06
ENSGALG00000000558	SLC1A6	blue	0.932324	4.17e-07	0.928283	6.02e-07
ENSGALG00000011872	ENSGALG00000011872	blue	0.82573	0.000149406	0.914432	1.83e-06
Gallus_gallus_newGene_6766	Gallus_gallus_newGene_6766	blue	0.908935	2.71e-06	0.903671	3.86e-06
ENSGALG00000026263	RGS8	blue	-0.853183	5.26e-05	-0.924235	8.52e-07
ENSGALG00000028290	C1H21ORF91	blue	0.920842	1.12e-06	0.988463	4.84e-12
ENSGALG00000003939	KLF2	blue	0.918029	1.4e-06	0.830726	0.000125258
ENSGALG00000011489	TBXT	blue	0.956564	2.48e-08	0.892221	7.78e-06
ENSGALG00000031997	SFRP4	blue	0.845622	7.15e-05	0.918227	1.38e-06
ENSGALG00000030112	ENSGALG00000030112	blue	0.924049	8.65e-07	0.959633	1.55e-08
ENSGALG00000035699	MARCHF6	blue	0.977176	3.97e-10	0.933036	3.9e-07
ENSGALG00000026928	ENSGALG00000026928	blue	0.898536	5.34e-06	0.83392	0.000111577
ENSGALG00000004293	ENSGALG00000004293	blue	0.904081	3.75e-06	0.801102	0.00033114
ENSGALG00000032402	VSTM2B	blue	0.848618	6.34e-05	0.893829	7.08e-06
ENSGALG00000032400	UTP23	blue	0.869268	2.58e-05	0.828502	0.000135576
ENSGALG00000015032	ENSGALG00000015032	blue	0.819241	0.000186359	0.953955	3.6e-08
ENSGALG00000014071	ITPR2	blue	0.943321	1.35e-07	0.947732	8.08e-08
ENSGALG00000011649	ATG9A	blue	-0.904258	3.71e-06	-0.954066	3.54e-08
ENSGALG00000009514	NRCAM	blue	0.923971	8.71e-07	0.85093	5.77e-05
ENSGALG00000009519	ARG2	blue	0.854516	4.97e-05	0.956223	2.6e-08
ENSGALG00000010517	TCTN3	blue	0.908149	2.86e-06	0.925232	7.83e-07
ENSGALG00000016919	ACOD1	blue	0.983678	4.57e-11	0.928898	5.7e-07
Gallus_gallus_newGene_2779	Gallus_gallus_newGene_2779	blue	0.889514	9.08e-06	0.869575	2.54e-05
ENSGALG00000007374	YPEL4	blue	0.87775	1.7e-05	0.881257	1.42e-05
Gallus_gallus_newGene_903	Gallus_gallus_newGene_903	blue	0.941729	1.61e-07	0.930819	4.79e-07
Gallus_gallus_newGene_900	Gallus_gallus_newGene_900	blue	0.930839	4.78e-07	0.919154	1.28e-06
ENSGALG00000044241	ENSGALG00000044241	blue	0.931968	4.31e-07	0.959664	1.54e-08
ENSGALG00000004949	GARRE1	blue	0.933623	3.69e-07	0.824871	0.000153923
ENSGALG00000006544	ENSGALG00000006544	blue	0.904923	3.55e-06	0.921077	1.1e-06
ENSGALG00000041621	LY6E	blue	0.955123	3.05e-08	0.953413	3.88e-08
ENSGALG00000013867	PTPN2	blue	0.922741	9.63e-07	0.83759	9.74e-05
ENSGALG00000004557	WIPI2	blue	0.849921	6.02e-05	0.939706	2e-07
ENSGALG00000009896	TRERF1	blue	-0.906649	3.17e-06	-0.894862	6.66e-06
ENSGALG00000029514	MAPK8IP3	blue	0.87264	2.19e-05	0.926944	6.77e-07
ENSGALG00000011569	SCYL2	blue	0.861751	3.63e-05	0.9507	5.56e-08
Gallus_gallus_newGene_4407	Gallus_gallus_newGene_4407	blue	0.942163	1.54e-07	0.842256	8.16e-05
ENSGALG00000001282	GABRD	blue	0.869789	2.51e-05	0.869568	2.54e-05
ENSGALG00000003628	TLN2	blue	-0.872301	2.23e-05	-0.930341	5.01e-07
ENSGALG00000016504	ITSN2	blue	0.94263	1.46e-07	0.973019	1.17e-09
ENSGALG00000042471	IL2RA	blue	0.944366	1.2e-07	0.913674	1.94e-06
ENSGALG00000032803	ENSGALG00000032803	blue	0.969435	2.6e-09	0.871392	2.33e-05
ENSGALG00000016456	LPIN1	blue	0.857719	4.34e-05	0.873855	2.07e-05
ENSGALG00000001583	TRAF1	blue	0.911826	2.21e-06	0.934226	3.48e-07
ENSGALG00000000452	TNFRSF10B	blue	0.955251	3e-08	0.922881	9.52e-07
Gallus_gallus_newGene_4612	Gallus_gallus_newGene_4612	blue	0.820017	0.000181583	0.825402	0.000151116
ENSGALG00000009130	GPCPD1	blue	0.950117	6e-08	0.976836	4.37e-10
ENSGALG00000009139	TMEM185A	blue	0.87355	2.1e-05	0.976367	4.97e-10
ENSGALG00000001328	BSG	blue	0.843587	7.74e-05	0.982643	6.79e-11
ENSGALG00000007862	CNTN3	blue	-0.828777	0.000134264	-0.927946	6.2e-07
ENSGALG00000007248	ENSGALG00000007248	blue	0.919571	1.24e-06	0.850634	5.84e-05
ENSGALG00000004741	EPHB2	blue	-0.906315	3.24e-06	-0.979881	1.76e-10
ENSGALG00000032776	WDR7	blue	0.925685	7.54e-07	0.942884	1.42e-07
ENSGALG00000032770	VRK2	blue	0.830217	0.000127562	0.926981	6.74e-07
ENSGALG00000014011	LRMP	blue	0.986115	1.61e-11	0.913909	1.9e-06
ENSGALG00000048936	ENSGALG00000048936	blue	0.810292	0.000249324	0.830376	0.000126838
ENSGALG00000043570	SGK3	blue	0.936053	2.91e-07	0.813839	0.00022256
ENSGALG00000018874	SNX24	blue	-0.860423	3.85e-05	-0.864299	3.24e-05
ENSGALG00000009331	FBXO28	blue	0.934329	3.45e-07	0.884101	1.22e-05
ENSGALG00000052611	ENSGALG00000052611	blue	-0.829787	0.000129535	-0.906563	3.19e-06
ENSGALG00000005675	ENSGALG00000005675	blue	0.937603	2.49e-07	0.968177	3.37e-09
ENSGALG00000037395	UBTD2	blue	0.863548	3.35e-05	0.979118	2.24e-10
ENSGALG00000006327	FBXL21	blue	0.87936	1.57e-05	0.988869	3.84e-12
Gallus_gallus_newGene_6162	Gallus_gallus_newGene_6162	blue	0.855275	4.82e-05	0.852761	5.35e-05
ENSGALG00000015775	UBE2J1	blue	0.928847	5.73e-07	0.979658	1.89e-10
ENSGALG00000012277	MAFF	blue	0.894719	6.72e-06	0.896634	5.99e-06
ENSGALG00000039376	DPT	blue	0.950355	5.82e-08	0.833159	0.000114719
ENSGALG00000008784	SPATA1	blue	0.851163	5.72e-05	0.955842	2.75e-08
ENSGALG00000008785	MCCC1	blue	0.928807	5.75e-07	0.98941	2.78e-12
ENSGALG00000007907	CCDC157	blue	0.825761	0.000149245	0.940488	1.84e-07
ENSGALG00000040942	EFCAB5	blue	0.875897	1.87e-05	0.953857	3.65e-08
ENSGALG00000040363	ABHD4	blue	0.939568	2.03e-07	0.953976	3.59e-08
ENSGALG00000004860	RASD1	blue	0.994208	5.57e-14	0.917213	1.49e-06
ENSGALG00000011244	DLK1	blue	0.848793	6.3e-05	0.870285	2.45e-05
ENSGALG00000050425	ENSGALG00000050425	blue	0.904784	3.58e-06	0.951812	4.81e-08
ENSGALG00000032278	ATF6	blue	0.912502	2.11e-06	0.904228	3.72e-06
ENSGALG00000005737	TNFAIP1	blue	0.873598	2.09e-05	0.913593	1.95e-06
ENSGALG00000007771	FAM210B	blue	-0.885566	1.13e-05	-0.870269	2.46e-05
ENSGALG00000007779	ADCY9	blue	-0.851318	5.68e-05	-0.905945	3.32e-06
ENSGALG00000030025	FABP4	blue	0.883937	1.23e-05	0.980673	1.36e-10
ENSGALG00000033598	HIRA	blue	-0.886153	1.09e-05	-0.926217	7.2e-07
ENSGALG00000033591	ENSGALG00000033591	blue	0.986031	1.67e-11	0.932749	4.01e-07
ENSGALG00000046032	CD83	blue	0.969823	2.4e-09	0.889915	8.87e-06
Gallus_gallus_newGene_3981	Gallus_gallus_newGene_3981	blue	0.988725	4.17e-12	0.883541	1.26e-05
ENSGALG00000027716	ENSGALG00000027716	blue	0.993512	1.16e-13	0.903731	3.84e-06
ENSGALG00000046192	LOC100857191	blue	0.929645	5.33e-07	0.939503	2.05e-07
ENSGALG00000032717	SCYA4	blue	0.997502	2.37e-16	0.900986	4.58e-06
ENSGALG00000028256	CCL19	blue	0.891538	8.09e-06	0.914001	1.89e-06
ENSGALG00000034478	CCL4	blue	0.984111	3.84e-11	0.879854	1.53e-05
ENSGALG00000034567	POU4F1L	blue	0.908488	2.8e-06	0.977378	3.75e-10
ENSGALG00000038559	CD8A	blue	0.859735	3.97e-05	0.902279	4.22e-06
ENSGALG00000031244	ADCY6	blue	-0.851657	5.6e-05	-0.916245	1.6e-06

## Sheet: hubgene_A120darkturquoise
Hubgenes in the darkturquoise module
Gene_ID	Gene symbol	moduleColor	GS.A120	P.GS.A120	MMdarkturquoise	P.MMdarkturquoise
Gallus_gallus_newGene_238	Gallus_gallus_newGene_238	darkturquoise	0.84587	7.08e-05	0.931507	4.5e-07
ENSGALG00000017103	WASF3	darkturquoise	0.84407	7.6e-05	0.931606	4.46e-07
ENSGALG00000031776	NFASC	darkturquoise	0.851079	5.74e-05	0.917983	1.4e-06
Gallus_gallus_newGene_5810	Gallus_gallus_newGene_5810	darkturquoise	0.878455	1.64e-05	0.940497	1.84e-07
ENSGALG00000005659	SNX12	darkturquoise	0.816373	0.000204924	0.957726	2.08e-08
ENSGALG00000025899	ENSGALG00000025899	darkturquoise	0.901192	4.52e-06	0.952159	4.59e-08
