# Supplementary material for: Dynamic Expression and Regulatory Network of Circular RNA for Abdominal Preadipocytes Differentiation in Chicken (Gallus gallus)
Source: Front Cell Dev Biol. 2021 Nov 12;9:761638. doi: 10.3389/fcell.2021.761638 (PMC8633312; doi:10.3389/fcell.2021.761638)
Supplement: Supplementary file 2 [file DataSheet1.ZIP › Table S11 Pearson correlation analysis of circRNAs expression and their parental genes expression.xlsx]

## Sheet: exonic_circRNA-parental _gene
Pearson correlation analysis of exonic circRNAs expression and their parental genes expression
circRNA_id	Parental_gene_id	Gene_symbol	Pearson_correlation (rs)	Pvalue
1:63119325|63130482	ENSGALG00000013095	DERA	-0.870437	2.44e-05
13:17449530|17452588	ENSGALG00000006677	P4HA2	-0.854773	4.92e-05
1:46678392|46681235	ENSGALG00000011504	TMPO	-0.793543	0.000413812
1:56060982|56062080	ENSGALG00000012792	HIPK2	-0.787009	0.000498178
Z:35565770|35568133	ENSGALG00000015138	ABHD17B	-0.759352	0.00102471
26:645618|647781	ENSGALG00000037370	NAV1	-0.728908	0.00205044
11:19493186|19524631	ENSGALG00000000713	ZFHX3	-0.718812	0.00253139
18:757990|768136	ENSGALG00000032178	MAP2K4	-0.701297	0.00357677
1:110936342|110946524	ENSGALG00000016191	PKNOX1	-0.69193	0.00426245
4:7467362|7467974	Gallus_gallus_newGene_2646	Gallus_gallus_newGene_2646	-0.665529	0.00676904
5:40950975|40958015	ENSGALG00000010562	CEP128	-0.658786	0.0075655
2:1072544|1073848	ENSGALG00000005188	MINDY4	-0.644867	0.00944152
3:76435541|76443136	ENSGALG00000015806	RARS2	-0.641343	0.0099697
2:49898536|49910669	ENSGALG00000043243	ENSGALG00000043243	-0.635991	0.0108156
1:81300291|81305925	ENSGALG00000015025	VANGL1	-0.634153	0.0111186
2:126253080|126267224	ENSGALG00000037955	INTS8	-0.62712	0.0123396
2:102486533|102511558	ENSGALG00000014974	MIB1	-0.619467	0.013784
12:10299237|10305604	ENSGALG00000006097	PLXNA1	-0.607814	0.0162309
4:7021983|7022243	Gallus_gallus_newGene_2646	Gallus_gallus_newGene_2646	-0.607356	0.0163334
28:1210501|1214882	ENSGALG00000041643	NFIC	-0.602272	0.0175056
2:49898536|49915026	ENSGALG00000043243	ENSGALG00000043243	-0.600602	0.0179046
3:27837407|27839203	ENSGALG00000042797	ENSGALG00000042797	-0.592956	0.0198207
2:27462440|27468122	ENSGALG00000033561	DGKB	-0.590964	0.0203448
10:17242401|17242946	ENSGALG00000040651	IGF1R	-0.589496	0.0207377
Z:58035981|58046141	ENSGALG00000027932	SLF1	-0.58377	0.0223259
1:15272025|15278418	ENSGALG00000035940	SLC2A13	-0.564849	0.02824
1:15272025|15304648	ENSGALG00000035940	SLC2A13	-0.559376	0.0301529
1:177963746|177973586	ENSGALG00000017104	CDK8	-0.555861	0.0314323
19:1028339|1047506	ENSGALG00000001110	ENSGALG00000001110	-0.554932	0.031777
2:67326311|67334138	ENSGALG00000033170	GMDS	-0.541139	0.0372375
8:19197161|19204634	ENSGALG00000008902	GIPC2	-0.530155	0.0420647
2:24189736|24200342	ENSGALG00000009728	SLC25A13	-0.527055	0.0435078
17:9411419|9426425	ENSGALG00000001157	DENND1A	-0.522929	0.0454842
4:91002966|91013143	ENSGALG00000035156	DCTN1	-0.516957	0.0484619
19:5151207|5158018	ENSGALG00000002598	TPST1	-0.515945	0.0489802
18:3418269|3421523	ENSGALG00000001577	FOXK2	-0.514257	0.0498542
21:3122688|3126565	ENSGALG00000002232	ENSGALG00000002232	-0.51373	0.0501296
3:103883667|103899554	Gallus_gallus_newGene_2169	Gallus_gallus_newGene_2169	-0.509463	0.0523984
1:170090718|170095387	ENSGALG00000016997	RB1	-0.504803	0.054962
10:1991438|1992359	ENSGALG00000033618	MYO9A	-0.501396	0.0568933
7:31061767|31074368	ENSGALG00000012362	THSD7B	-0.494425	0.0609988
2:58301354|58306865	Gallus_gallus_newGene_8799	Gallus_gallus_newGene_8799	-0.492813	0.0619782
16:2258812|2259116	ENSGALG00000049360	PPP1R10	-0.490172	0.0636066
13:18005305|18020527	ENSGALG00000033938	ARHGAP26	-0.489748	0.0638715
1:45153756|45157087	ENSGALG00000011309	PLXNC1	-0.489194	0.0642179
18:740061|781969	ENSGALG00000032178	MAP2K4	-0.487548	0.0652558
20:9574832|9583967	ENSGALG00000006062	ZBTB46	-0.486641	0.0658328
8:6736289|6768862	ENSGALG00000004273	RALGPS2	-0.485258	0.0667199
2:50736749|50739868	ENSGALG00000040266	GLI3	-0.482527	0.0684966
14:13116921|13128859	ENSGALG00000038325	CORO7	-0.480433	0.0698821
14:7836540|7865526	ENSGALG00000043765	ENSGALG00000043765	-0.480176	0.0700536
2:91767304|91778044	ENSGALG00000036128	ZNF407	-0.478305	0.0713108
1:100085864|100139955	Gallus_gallus_newGene_4138	Gallus_gallus_newGene_4138	-0.464541	0.0810614
2:103816878|103824226	ENSGALG00000015112	ZNF521	-0.464386	0.0811768
1:15272025|15339851	ENSGALG00000035940	SLC2A13	-0.463749	0.08165
20:12628211|12631287	ENSGALG00000007809	TSHZ2	-0.461697	0.083189
2:126254877|126267224	ENSGALG00000037955	INTS8	-0.459012	0.0852336
2:61578916|61580941	ENSGALG00000012709	ATXN1	-0.454919	0.0884188
5:22536781|22543326	ENSGALG00000008053	PRDM11	-0.453162	0.0898115
2:1073640|1077711	ENSGALG00000005188	MINDY4	-0.452158	0.0906148
19:6121566|6128286	ENSGALG00000004042	NUFIP2	-0.451736	0.0909538
19:7379956|7395918	ENSGALG00000028801	YPEL2	-0.449831	0.0924945
1:35511142|35520289	ENSGALG00000019355	CPSF6	-0.449453	0.0928032
6:20561646|20570927	ENSGALG00000006502	PCGF5	-0.44918	0.0930257
2:20541149|20556058	ENSGALG00000008764	FAM171A1	-0.448007	0.093988
Z:16820110|16847036	ENSGALG00000014711	PLPP1	-0.44703	0.0947947
2:6624905|6625480	ENSGALG00000049653	KMT2C	-0.446237	0.0954527
1:45458731|45461170	ENSGALG00000011342	FGD6	-0.446036	0.0956199
1:106310843|106317217	ENSGALG00000032882	EVA1C	-0.444095	0.0972468
20:8191640|8192543	ENSGALG00000005460	SLCO4A1	-0.443398	0.0978352
Z:34972528|34987201	ENSGALG00000015118	SMC5	-0.44287	0.0982829
3:71684566|71709727	ENSGALG00000015490	FBXL4	-0.441979	0.0990417
Z:36839948|36841327	ENSGALG00000015155	CARNMT1	-0.440783	0.100067
1:4610154|4613829	ENSGALG00000009279	SFMBT2	-0.440006	0.100737
2:136955002|136956392	Gallus_gallus_newGene_347	Gallus_gallus_newGene_347	-0.431773	0.108029
8:7725026|7725391	ENSGALG00000004587	RC3H1	-0.428183	0.11132
1:34085906|34090701	ENSGALG00000009873	LEMD3	-0.426707	0.112693
10:2905636|2913235	ENSGALG00000040181	EDC3	-0.425667	0.113668
2:68283766|68298253	ENSGALG00000012898	RELCH	-0.423427	0.115787
4:54658906|54661014	ENSGALG00000011982	PDE5A	-0.419934	0.119145
1:127798438|127814490	ENSGALG00000016622	STS	-0.419665	0.119406
15:770112|774685	ENSGALG00000039121	PPM1F	-0.419623	0.119446
26:658648|659308	ENSGALG00000037370	NAV1	-0.41874	0.120308
18:740061|768136	ENSGALG00000032178	MAP2K4	-0.417336	0.121685
1:126003696|126004411	ENSGALG00000038504	MID1	-0.416509	0.122502
11:19493186|19499770	ENSGALG00000000713	ZFHX3	-0.413994	0.125008
17:5862105|5897058	Gallus_gallus_newGene_8002	Gallus_gallus_newGene_8002	-0.41136	0.12767
10:6306897|6318274	ENSGALG00000003930	APBA2	-0.409621	0.129449
19:8563662|8565823	ENSGALG00000005420	AATF	-0.408858	0.130234
Z:28292852|28295051	ENSGALG00000020557	KDM4C	-0.406833	0.132335
1:34076236|34090701	ENSGALG00000009873	LEMD3	-0.404339	0.134954
4:53511335|53523856	ENSGALG00000011833	SPATA5	-0.402401	0.137014
2:122588268|122599551	ENSGALG00000039499	LRRCC1	-0.401958	0.137488
19:1038203|1047506	ENSGALG00000001110	ENSGALG00000001110	-0.401254	0.138243
4:14229751|14234149	ENSGALG00000008404	ENSGALG00000008404	-0.400748	0.138787
2:47833142|47841946	ENSGALG00000031650	BBS9	-0.400275	0.139297
3:107549194|107550202	ENSGALG00000016676	MCM3	-0.400255	0.139319
6:23406253|23413863	ENSGALG00000028512	LCOR	-0.395921	0.144054
Z:67650817|67670417	ENSGALG00000015799	ELAVL2	-0.395194	0.144859
26:2842909|2845137	ENSGALG00000001264	PLXNA2	-0.393154	0.147134
4:89626237|89628806	ENSGALG00000044620	ENSGALG00000044620	-0.392644	0.147706
15:9436868|9448146	ENSGALG00000006979	SPPL3	-0.392507	0.147859
5:40916095|40922854	ENSGALG00000010562	CEP128	-0.391351	0.149164
17:5692819|5696704	ENSGALG00000043394	NUP188	-0.385606	0.155757
28:1210501|1213423	ENSGALG00000041643	NFIC	-0.384217	0.157379
14:1757291|1762404	ENSGALG00000003596	TRRAP	-0.383072	0.158726
2:47573401|47575959	ENSGALG00000029811	BMPER	-0.382162	0.159801
7:25361092|25375933	ENSGALG00000011596	PTPN4	-0.382092	0.159884
5:52919904|52922537	ENSGALG00000011705	BRF1	-0.381664	0.160392
12:16877521|16883548	ENSGALG00000007798	SHQ1	-0.38044	0.161849
5:57838520|57841983	ENSGALG00000012263	NEMF	-0.377645	0.16521
15:8441185|8448343	ENSGALG00000006363	CABIN1	-0.376505	0.166594
1:146066692|146070160	ENSGALG00000016880	UBAC2	-0.375873	0.167364
27:5306233|5307631	ENSGALG00000000603	KANSL1	-0.375835	0.167411
30:80966|82123	ENSGALG00000050235	ENSGALG00000050235	-0.374671	0.168836
11:18633353|18677154	ENSGALG00000052842	ANKRD11	-0.372443	0.171588
14:13515742|13519215	ENSGALG00000028172	WDR90	-0.371507	0.172752
1:12744004|12750283	ENSGALG00000051957	PTPN12	-0.371237	0.173089
7:13545067|13550848	ENSGALG00000054939	RAPH1	-0.36976	0.174939
6:1698054|1700598	ENSGALG00000037682	CCSER2	-0.3693	0.175519
24:1192892|1205086	Gallus_gallus_newGene_860	Gallus_gallus_newGene_860	-0.367125	0.178272
14:15064915|15070334	ENSGALG00000028197	IQCK	-0.361992	0.184885
7:4523540|4524536	Gallus_gallus_newGene_4178	Gallus_gallus_newGene_4178	-0.361454	0.185586
2:139795076|139795536	Gallus_gallus_newGene_380	Gallus_gallus_newGene_380	-0.359739	0.187836
1:177541496|177545406	ENSGALG00000017096	LNX2	-0.359571	0.188058
6:27145316|27146255	ENSGALG00000008771	SHOC2	-0.359519	0.188126
11:4197558|4202841	Gallus_gallus_newGene_7061	Gallus_gallus_newGene_7061	-0.35866	0.189261
2:90857939|90859426	ENSGALG00000013660	ZNF516	-0.358585	0.189359
30:1004417|1004778	ENSGALG00000038018	DNMT1	-0.356134	0.192622
1:15272025|15352533	ENSGALG00000035940	SLC2A13	-0.354018	0.195467
4:2756469|2756854	ENSGALG00000005853	HTR2C	-0.353436	0.196255
1:63119325|63122664	ENSGALG00000013095	DERA	-0.352152	0.197999
15:4108911|4111104	ENSGALG00000002714	TMEM132C	-0.351826	0.198444
10:12878456|12892521	ENSGALG00000006445	ARNT2	-0.351792	0.19849
1:167653325|167669216	ENSGALG00000016959	DGKH	-0.350825	0.199813
2:102486533|102491350	ENSGALG00000014974	MIB1	-0.347868	0.203891
26:5070548|5072732	ENSGALG00000003498	TAF8	-0.343827	0.209551
4:2409797|2411038	Gallus_gallus_newGene_2614	Gallus_gallus_newGene_2614	-0.337349	0.21883
17:8250152|8257688	ENSGALG00000001797	GPSM1	-0.335216	0.221941
1:69077175|69084416	ENSGALG00000029308	PNPLA3	-0.334505	0.222985
11:19493186|19557574	ENSGALG00000000713	ZFHX3	-0.331552	0.227349
4:65767102|65791366	ENSGALG00000039168	SCFD2	-0.331147	0.227952
10:2343331|2343648	ENSGALG00000001774	NEO1	-0.330827	0.228429
Z:2878050|2878710	ENSGALG00000036775	SETBP1	-0.329718	0.230088
3:86709614|86722522	ENSGALG00000016278	PRIM2	-0.3276	0.233276
4:79100086|79106043	ENSGALG00000015029	EVC2	-0.327432	0.233529
3:9948596|9954365	ENSGALG00000040348	EHBP1	-0.324715	0.237662
8:1861721|1863745	ENSGALG00000002175	KIF14	-0.324277	0.238331
2:230392|233504	ENSGALG00000043576	AGAP3	-0.323432	0.239627
5:15395068|15397619	ENSGALG00000006830	CHID1	-0.322148	0.241606
14:4993873|5006345	ENSGALG00000029817	USP22	-0.320894	0.243548
3:54216389|54220399	ENSGALG00000013829	REPS1	-0.318985	0.246523
18:3521462|3536272	ENSGALG00000001618	OGFOD3	-0.318627	0.247083
2:79724446|79743071	ENSGALG00000013061	PAPD7	-0.317538	0.248793
12:4247574|4248056	ENSGALG00000030908	ENSGALG00000030908	-0.317076	0.24952
1:47811946|47830023	ENSGALG00000011682	CNOT4	-0.31603	0.251171
Z:16833600|16847036	ENSGALG00000014711	PLPP1	-0.316024	0.251181
15:9436868|9444493	ENSGALG00000006979	SPPL3	-0.315297	0.252333
3:39041701|39044111	ENSGALG00000011013	PCNX2	-0.314101	0.254234
8:29325514|29332659	ENSGALG00000011284	LRRC7	-0.311874	0.257799
25:1312911|1313510	ENSGALG00000053647	ENSGALG00000053647	-0.3111	0.259045
3:54434594|54439836	ENSGALG00000026981	NHSL1	-0.310603	0.259847
1:75709208|75723185	ENSGALG00000040184	RIMKLB	-0.310425	0.260134
8:7642175|7645784	ENSGALG00000004578	RABGAP1L	-0.310244	0.260427
2:16904060|16906007	ENSGALG00000007721	ARHGAP21	-0.309927	0.26094
5:50931834|50932334	ENSGALG00000011581	KIF26A	-0.307326	0.265173
1:197040343|197041031	ENSGALG00000040018	NUP98	-0.304328	0.270104
30:892775|894686	ENSGALG00000049582	ENSGALG00000049582	-0.304271	0.270197
6:24434457|24441583	ENSGALG00000008160	CNNM2	-0.303184	0.271998
14:8507398|8508381	ENSGALG00000006757	XYLT1	-0.302785	0.272662
1:49768594|49771560	ENSGALG00000011976	L3MBTL2	-0.30276	0.272704
8:27886180|27889657	ENSGALG00000010967	DOCK7	-0.302364	0.273362
3:26963075|26971232	Gallus_gallus_newGene_1575	Gallus_gallus_newGene_1575	-0.29977	0.277703
14:3440854|3474831	ENSGALG00000004224	MAD1L1	-0.298134	0.280463
4:54233174|54270981	ENSGALG00000011963	PRDM5	-0.296936	0.282492
7:6409808|6410057	ENSGALG00000004288	HDAC4	-0.295176	0.285492
14:12936845|12945215	ENSGALG00000007762	CREBBP	-0.294998	0.285795
6:17012252|17021855	ENSGALG00000005243	PPP3CB	-0.293904	0.287671
3:80601538|80610132	ENSGALG00000015901	SENP6	-0.293349	0.288624
3:109356804|109419771	ENSGALG00000040276	RUNX2	-0.29247	0.290139
3:16728376|16730117	ENSGALG00000039450	SOS1	-0.291978	0.290989
11:15485748|15491130	ENSGALG00000013437	GAN	-0.289329	0.29559
12:531926|544781	ENSGALG00000034572	ENSGALG00000034572	-0.28916	0.295885
1:1575606|1577823	ENSGALG00000008036	TMEM209	-0.286104	0.301249
3:18018796|18044871	ENSGALG00000054469	DISP1	-0.281904	0.308712
10:19553832|19559580	ENSGALG00000007970	PIAS1	-0.281345	0.309713
1:21890985|21921130	ENSGALG00000008740	POT1	-0.279992	0.312145
1:45105131|45110783	ENSGALG00000011309	PLXNC1	-0.279764	0.312555
Z:19162278|19163098	ENSGALG00000014734	ENSGALG00000014734	-0.276974	0.317607
4:31262532|31275139	ENSGALG00000009982	ZNF827	-0.276695	0.318115
7:7136060|7141882	ENSGALG00000007021	PCNT	-0.276396	0.318661
21:4426385|4427593	ENSGALG00000003774	ATP13A2	-0.27523	0.32079
2:115432029|115436969	ENSGALG00000034610	ARFGEF1	-0.271728	0.327234
1:187350641|187356668	ENSGALG00000017227	SLC36A4	-0.271673	0.327337
10:15955777|15977279	Gallus_gallus_newGene_6964	Gallus_gallus_newGene_6964	-0.270913	0.328746
1:100085864|100087586	Gallus_gallus_newGene_4138	Gallus_gallus_newGene_4138	-0.270257	0.329964
3:12755826|12759747	ENSGALG00000009057	TASP1	-0.269666	0.331063
4:89913505|89918509	ENSGALG00000016098	EXOC6B	-0.266769	0.336487
4:3548236|3549251	ENSGALG00000053597	MBNL3	-0.266348	0.337279
10:10491390|10494753	Gallus_gallus_newGene_6895	Gallus_gallus_newGene_6895	-0.264189	0.341356
1:107419452|107423724	ENSGALG00000016022	RUNX1	-0.263549	0.342571
9:8336365|8362082	Gallus_gallus_newGene_4809	Gallus_gallus_newGene_4809	-0.261013	0.347408
2:90624193|90637743	ENSGALG00000013657	ZNF236	-0.260794	0.347827
4:7021983|7035956	Gallus_gallus_newGene_2646	Gallus_gallus_newGene_2646	-0.259983	0.349383
4:43246743|43247200	ENSGALG00000010744	GALNT7	-0.257736	0.353712
2:120915125|120916022	ENSGALG00000034376	ZBTB10	-0.257067	0.355007
3:48332790|48340423	ENSGALG00000012388	PCMT1	-0.256784	0.355556
9:23733411|23743428	ENSGALG00000010370	MED12L	-0.255802	0.357462
10:1872991|1879250	ENSGALG00000033618	MYO9A	-0.25522	0.358596
6:16997990|17016334	ENSGALG00000005243	PPP3CB	-0.254622	0.359763
3:32203041|32214023	ENSGALG00000010580	STRN	-0.254217	0.360554
8:13368691|13383685	ENSGALG00000005552	PTBP2	-0.253667	0.361629
2:79736871|79743071	ENSGALG00000013061	PAPD7	-0.2511	0.366674
5:57969403|57972281	ENSGALG00000012321	MAP4K5	-0.250648	0.367566
13:8980021|8981426	ENSGALG00000001383	HTR4	-0.249248	0.370336
3:40052294|40060908	ENSGALG00000036218	RAB4A	-0.249127	0.370575
1:7998367|8002640	ENSGALG00000013926	DCLRE1C	-0.247427	0.373957
20:1404152|1406715	ENSGALG00000041093	MMP24	-0.246467	0.375873
30:828615|830921	ENSGALG00000039573	ENSGALG00000039573	-0.245831	0.377146
18:9424032|9452624	ENSGALG00000034210	RPTOR	-0.244161	0.380499
8:21691594|21691800	ENSGALG00000010313	ENSGALG00000010313	-0.242873	0.383096
5:9696389|9698586	ENSGALG00000005840	DENND5A	-0.241461	0.385955
8:21628179|21632221	ENSGALG00000053184	ENSGALG00000053184	-0.2401	0.38872
1:61453301|61460519	ENSGALG00000013022	CACNA1C	-0.237916	0.39318
1:56238776|56242986	ENSGALG00000012796	KIAA1549	-0.234743	0.399706
3:78013701|78021034	ENSGALG00000015860	UBE3D	-0.234494	0.400223
14:7834361|7865526	ENSGALG00000043765	ENSGALG00000043765	-0.232774	0.403786
4:90683466|90684059	ENSGALG00000016105	DYSF	-0.232233	0.404912
2:116395437|116400201	ENSGALG00000048280	ENSGALG00000048280	-0.229344	0.410945
7:19097213|19114585	ENSGALG00000010930	STK39	-0.22891	0.411855
1:1663892|1667809	ENSGALG00000008162	FBXO18	-0.228132	0.413489
2:149091696|149092130	ENSGALG00000039346	ARHGAP39	-0.227118	0.415626
2:33709926|33715301	ENSGALG00000011164	ENSGALG00000011164	-0.225985	0.418019
Z:16326153|16335205	ENSGALG00000014911	ARL15	-0.224967	0.420174
23:1350010|1355534	ENSGALG00000000672	SCMH1	-0.224777	0.420578
14:12295476|12300840	ENSGALG00000043363	KATNIP	-0.224017	0.422192
Z:67650817|67672837	ENSGALG00000015799	ELAVL2	-0.223412	0.423478
W:4216775|4217450	ENSGALG00000038064	ENSGALG00000038064	-0.222434	0.425565
5:9965410|9971682	ENSGALG00000047559	DENND2B	-0.221079	0.428462
6:16997990|17005138	ENSGALG00000005243	PPP3CB	-0.22093	0.428781
32:468349|470942	ENSGALG00000034016	ENSGALG00000034016	-0.218139	0.434783
20:9574832|9592607	ENSGALG00000006062	ZBTB46	-0.217833	0.435444
5:531889|532464	ENSGALG00000036069	TCIRG1	-0.217553	0.436049
21:4425658|4427593	ENSGALG00000003774	ATP13A2	-0.216575	0.438166
13:2234678|2245466	ENSGALG00000001099	ANKHD1	-0.215036	0.441508
3:17901894|17913447	ENSGALG00000009388	SUSD4	-0.214695	0.44225
5:40884083|40922854	ENSGALG00000010562	CEP128	-0.214304	0.443101
16:2252475|2260609	ENSGALG00000049360	PPP1R10	-0.210891	0.450569
20:3782261|3782661	ENSGALG00000003568	PPP1R16B	-0.208857	0.455051
2:50762415|50768664	ENSGALG00000040266	GLI3	-0.206821	0.459556
1:89509123|89521070	ENSGALG00000015367	NECTIN3	-0.205696	0.462055
30:508628|512295	ENSGALG00000034725	ENSGALG00000034725	-0.20532	0.462892
1:59714665|59720574	ENSGALG00000012956	TMTC1	-0.205179	0.463207
1:462097|465345	Gallus_gallus_newGene_4116	Gallus_gallus_newGene_4116	-0.204263	0.46525
1:13550906|13551969	ENSGALG00000008175	ORC5	-0.203246	0.467523
7:35144999|35148450	ENSGALG00000012484	RIF1	-0.202651	0.468856
2:84683455|84696269	ENSGALG00000022909	PTPN3	-0.200581	0.473505
27:7162360|7163363	ENSGALG00000040017	THRA	-0.200263	0.474221
10:11158566|11166110	ENSGALG00000033780	ENSGALG00000033780	-0.199715	0.475456
21:3107697|3126565	ENSGALG00000002232	ENSGALG00000002232	-0.198967	0.477146
Z:45111550|45120471	Gallus_gallus_newGene_6003	Gallus_gallus_newGene_6003	-0.198353	0.478533
5:31709810|31719936	ENSGALG00000009801	C5H15orf41	-0.198187	0.47891
3:51275448|51341368	Gallus_gallus_newGene_1791	Gallus_gallus_newGene_1791	-0.194574	0.487123
14:13807325|13816903	ENSGALG00000002018	CAPN15	-0.194462	0.487378
1:61201236|61205400	ENSGALG00000013022	CACNA1C	-0.193096	0.490501
26:3734273|3743103	ENSGALG00000001860	RSBN1	-0.19235	0.492211
4:91212200|91213766	ENSGALG00000049119	ZNF638	-0.191559	0.494026
18:2157772|2158941	ENSGALG00000001238	STX8	-0.190756	0.495874
11:19557467|19566429	ENSGALG00000000713	ZFHX3	-0.189969	0.497686
3:15995522|16048258	ENSGALG00000008627	TTBK1	-0.188594	0.500861
21:3096333|3108621	ENSGALG00000002232	ENSGALG00000002232	-0.186433	0.505869
21:2942737|2962654	ENSGALG00000034453	SAMD11	-0.186251	0.506292
14:8843098|8844262	ENSGALG00000030534	SYT17	-0.186094	0.506657
5:52894570|52899307	ENSGALG00000011705	BRF1	-0.185651	0.507689
5:50452454|50468722	ENSGALG00000011505	MARK3	-0.184577	0.510189
19:1521776|1528984	ENSGALG00000001153	AUTS2	-0.184363	0.510688
7:36066556|36079100	ENSGALG00000012543	GPD2	-0.184014	0.511503
23:5514024|5518226	ENSGALG00000003693	MACF1	-0.183885	0.511805
1:167394885|167406408	ENSGALG00000016955	VWA8	-0.183531	0.512632
12:20155684|20164314	ENSGALG00000008519	NR2C2	-0.183024	0.513818
13:12898081|12903053	ENSGALG00000004033	GALNT10	-0.181105	0.518317
6:8782693|8787955	Gallus_gallus_newGene_3862	Gallus_gallus_newGene_3862	-0.180699	0.51927
24:4463611|4467332	ENSGALG00000006969	USP28	-0.179106	0.523023
2:113849883|113852786	ENSGALG00000039774	YTHDF3	-0.178671	0.524049
4:82459744|82463984	Gallus_gallus_newGene_3179	Gallus_gallus_newGene_3179	-0.178126	0.525336
1:197565825|197569955	ENSGALG00000017333	LCMT2	-0.176837	0.528387
8:13362100|13383685	ENSGALG00000005552	PTBP2	-0.176463	0.529273
1:3966138|3966722	Gallus_gallus_newGene_3441	Gallus_gallus_newGene_3441	-0.175875	0.530669
Z:7265951|7274477	ENSGALG00000030730	NOL6	-0.174338	0.534325
3:10674419|10678389	ENSGALG00000008778	SPRED2	-0.174298	0.53442
20:2643817|2647211	ENSGALG00000003362	ACSS2	-0.174279	0.534463
8:20831349|20894587	ENSGALG00000010106	ERI3	-0.174181	0.534697
1:133893390|133922448	ENSGALG00000016766	REV1	-0.174158	0.534752
3:71437706|71441585	ENSGALG00000015478	USP45	-0.173988	0.535157
7:22627546|22629237	ENSGALG00000041013	TNS1	-0.173314	0.536764
33:4729769|4733493	ENSGALG00000030904	LRP1	-0.170911	0.542512
4:31262532|31291921	ENSGALG00000009982	ZNF827	-0.170801	0.542776
1:72888897|72939506	ENSGALG00000031666	CCDC91	-0.170695	0.54303
22:5274631|5275032	ENSGALG00000041834	AEBP1	-0.169317	0.54634
4:24131742|24140424	ENSGALG00000009567	TLL1	-0.169187	0.546654
1:181603485|181608796	ENSGALG00000017159	ATM	-0.168963	0.547192
16:2752940|2753380	ENSGALG00000040703	FLOT1	-0.168663	0.547913
19:9342678|9361025	ENSGALG00000038096	NOS2	-0.16848	0.548355
12:16801306|16801697	ENSGALG00000033025	RYBP	-0.168381	0.548592
7:19714533|19727785	Gallus_gallus_newGene_4360	Gallus_gallus_newGene_4360	-0.167448	0.550843
Z:8566344|8566893	ENSGALG00000002009	FANCG	-0.166273	0.553682
1:133893390|133916058	ENSGALG00000016766	REV1	-0.164593	0.557751
2:122588268|122593308	ENSGALG00000039499	LRRCC1	-0.164378	0.558273
2:126324488|126325613	ENSGALG00000040366	NDUFAF6	-0.163467	0.560487
20:4937048|4939988	ENSGALG00000039155	ZHX3	-0.163405	0.560636
4:66610950|66614669	ENSGALG00000014138	NFXL1	-0.163262	0.560985
10:7215670|7219603	ENSGALG00000004150	MYO1E	-0.162826	0.562047
3:66137617|66154257	ENSGALG00000015033	REV3L	-0.162116	0.563775
Z:34735029|34747326	ENSGALG00000015111	APBA1	-0.161952	0.564175
1:18955849|18967313	ENSGALG00000029379	BRD1	-0.159879	0.56924
4:91182897|91213766	ENSGALG00000049119	ZNF638	-0.159218	0.570858
25:3421870|3422615	ENSGALG00000051276	GATAD2B	-0.158856	0.571745
1:146301649|146303073	ENSGALG00000016885	STK24	-0.158717	0.572087
32:588581|588850	ENSGALG00000047782	ENSGALG00000047782	-0.158712	0.572099
13:17247001|17262233	ENSGALG00000029896	ENSGALG00000029896	-0.157035	0.576219
11:1005317|1006768	ENSGALG00000030220	ELMO3	-0.15684	0.576698
2:130751900|130763357	ENSGALG00000029867	MROH1	-0.154779	0.581778
15:1478052|1541582	ENSGALG00000043373	ARVCF	-0.154601	0.582218
Z:32374439|32376405	ENSGALG00000015101	BNC2	-0.153758	0.584303
5:57969403|57970524	ENSGALG00000012321	MAP4K5	-0.152743	0.586815
14:8482546|8483068	ENSGALG00000006757	XYLT1	-0.152288	0.587944
4:31244579|31291921	ENSGALG00000009982	ZNF827	-0.152058	0.588514
14:13807325|13807958	ENSGALG00000002018	CAPN15	-0.151966	0.588744
14:1334013|1336144	ENSGALG00000003217	LITAF	-0.151453	0.590017
2:124208098|124210552	ENSGALG00000034806	ENSGALG00000034806	-0.150858	0.591496
2:112953520|112957411	ENSGALG00000041080	CHD7	-0.147582	0.599664
11:10801785|10811717	ENSGALG00000040725	ENSGALG00000040725	-0.145191	0.605652
4:3736182|3737775	Gallus_gallus_newGene_2621	Gallus_gallus_newGene_2621	-0.143698	0.609405
4:3745134|3757137	Gallus_gallus_newGene_2621	Gallus_gallus_newGene_2621	-0.143698	0.609405
18:9201081|9201487	ENSGALG00000040308	BAHCC1	-0.142129	0.613358
24:42596|52971	ENSGALG00000034014	C2CD2L	-0.142019	0.613636
7:35146972|35148450	ENSGALG00000012484	RIF1	-0.14112	0.615906
2:83563786|83567800	ENSGALG00000013131	C18orf21	-0.140697	0.616973
Z:13478392|13495988	ENSGALG00000014855	GHR	-0.140093	0.618501
2:67815983|67827787	ENSGALG00000012882	KDSR	-0.138398	0.622797
28:1210501|1225560	ENSGALG00000041643	NFIC	-0.136755	0.626971
1:106017571|106035427	ENSGALG00000033965	SCAF4	-0.136335	0.62804
1:79465902|79472425	ENSGALG00000014772	WARS2	-0.136098	0.628642
4:51763707|51768231	ENSGALG00000035906	YTHDC1	-0.13589	0.629174
11:19493186|19495938	ENSGALG00000000713	ZFHX3	-0.135154	0.63105
6:10028374|10029584	ENSGALG00000053549	ADAM8	-0.135073	0.631254
22:5281616|5282917	ENSGALG00000036175	CAPG	-0.135047	0.631322
3:87164841|87185302	Gallus_gallus_newGene_2052	Gallus_gallus_newGene_2052	-0.134429	0.632897
4:39303729|39318603	ENSGALG00000010610	SNX25	-0.132912	0.636775
3:52142837|52161475	ENSGALG00000013737	TMEM181	-0.13276	0.637163
3:44474601|44484135	ENSGALG00000011560	PACRG	-0.131264	0.640996
5:35469343|35469750	ENSGALG00000029022	NPAS3	-0.130879	0.641986
1:180908356|180912265	ENSGALG00000026507	FDX1	-0.130793	0.642205
Z:81984252|81986857	ENSGALG00000028675	ZCCHC7	-0.130285	0.643509
21:3604946|3613642	ENSGALG00000002649	UBE4B	-0.129811	0.644728
19:5710987|5719136	ENSGALG00000003108	SMG6	-0.127297	0.651202
31:2622333|2622812	ENSGALG00000051049	ENSGALG00000051049	-0.125331	0.656279
Z:19153457|19163098	ENSGALG00000014734	ENSGALG00000014734	-0.124899	0.657398
1:80109031|80110608	ENSGALG00000045606	ENSGALG00000045606	-0.123256	0.661654
2:6727735|6760289	ENSGALG00000049653	KMT2C	-0.122965	0.662409
7:30467119|30469402	ENSGALG00000046969	ENSGALG00000046969	-0.12294	0.662473
25:3425704|3426033	ENSGALG00000051276	GATAD2B	-0.122818	0.662791
2:107716037|107720826	ENSGALG00000015226	SPIDR	-0.120833	0.66795
21:2956742|2962654	ENSGALG00000034453	SAMD11	-0.119844	0.670527
10:17468696|17474782	ENSGALG00000032366	MEF2A	-0.119315	0.671907
Z:20502448|20519860	ENSGALG00000014751	ADAMTS6	-0.115945	0.680715
2:5820665|5830247	ENSGALG00000006158	ACVR2B	-0.115686	0.681393
1:1440884|1457265	ENSGALG00000040060	NRF1	-0.115168	0.68275
1:81300291|81306906	ENSGALG00000015025	VANGL1	-0.114133	0.685468
22:360264|375976	ENSGALG00000030603	ANTXR1	-0.114037	0.685719
24:3360878|3364131	Gallus_gallus_newGene_882	Gallus_gallus_newGene_882	-0.113092	0.688202
1:37721131|37722061	ENSGALG00000010204	KCNC2	-0.112986	0.68848
30:523168|523765	ENSGALG00000034725	ENSGALG00000034725	-0.112828	0.688896
10:12514284|12514578	Gallus_gallus_newGene_6929	Gallus_gallus_newGene_6929	-0.111787	0.691637
23:1350010|1360218	ENSGALG00000000672	SCMH1	-0.111585	0.692167
2:149091696|149114187	ENSGALG00000039346	ARHGAP39	-0.108933	0.699166
27:4944342|4946217	ENSGALG00000000478	TANC2	-0.106665	0.705166
4:35628834|35634754	ENSGALG00000010392	CCSER1	-0.105777	0.707522
28:1206857|1208000	ENSGALG00000041643	NFIC	-0.104802	0.710109
4:20189830|20210976	Gallus_gallus_newGene_2757	Gallus_gallus_newGene_2757	-0.10395	0.712373
11:19493186|19566429	ENSGALG00000000713	ZFHX3	-0.103202	0.714361
3:67809519|67825448	ENSGALG00000043047	SOBP	-0.103104	0.714623
4:75852148|75857957	ENSGALG00000014421	LCORL	-0.102485	0.71627
Z:41379641|41381818	ENSGALG00000012608	DAPK1	-0.101074	0.720032
11:10835017|10862933	ENSGALG00000040725	ENSGALG00000040725	-0.101028	0.720153
1:71122064|71157590	Gallus_gallus_newGene_1364	Gallus_gallus_newGene_1364	-0.100633	0.721208
20:1404152|1410413	ENSGALG00000041093	MMP24	-0.0985499	0.726773
3:16739001|16746598	ENSGALG00000039450	SOS1	-0.0984296	0.727094
23:1350010|1361955	ENSGALG00000000672	SCMH1	-0.0982843	0.727483
6:12958807|12965217	Gallus_gallus_newGene_3907	Gallus_gallus_newGene_3907	-0.0956698	0.734488
Z:58318512|58363377	ENSGALG00000014661	FAM172A	-0.0947103	0.737063
2:20774417|20792727	ENSGALG00000008954	RUNDC3B	-0.0933763	0.740648
3:39011029|39029194	ENSGALG00000011013	PCNX2	-0.0931477	0.741263
2:27580217|27605348	ENSGALG00000033561	DGKB	-0.0929951	0.741674
1:43380972|43390054	ENSGALG00000035493	POC1B	-0.0929678	0.741747
Z:47784867|47788216	ENSGALG00000000276	FBXL17	-0.0920186	0.744302
4:31244579|31249895	ENSGALG00000009982	ZNF827	-0.0902287	0.749127
2:104635|107958	ENSGALG00000043137	ENSGALG00000043137	-0.088991	0.752468
1:146291721|146303073	ENSGALG00000016885	STK24	-0.088978	0.752504
30:810546|815640	ENSGALG00000039573	ENSGALG00000039573	-0.0881956	0.754618
1:29729742|29741360	ENSGALG00000009547	PPHLN1	-0.0880198	0.755093
2:47833142|47860389	ENSGALG00000031650	BBS9	-0.0864888	0.759236
6:32972083|32973359	Gallus_gallus_newGene_4085	Gallus_gallus_newGene_4085	-0.0864666	0.759296
2:130906921|130910282	ENSGALG00000036821	HSF1	-0.086113	0.760254
10:17490456|17494269	ENSGALG00000032366	MEF2A	-0.0852425	0.762613
2:66954207|66957349	Gallus_gallus_newGene_8865	Gallus_gallus_newGene_8865	-0.0841561	0.76556
Z:67670177|67672837	ENSGALG00000015799	ELAVL2	-0.0786635	0.780503
6:21786877|21793403	ENSGALG00000032234	44260	-0.0782219	0.781708
3:35258418|35316264	ENSGALG00000010713	ENSGALG00000010713	-0.0779662	0.782406
Z:28161755|28179295	ENSGALG00000020557	KDM4C	-0.0776892	0.783162
11:4808785|4834943	ENSGALG00000041036	FTO	-0.0775867	0.783442
15:10301546|10304792	ENSGALG00000007665	POLE	-0.0762769	0.787019
17:8120889|8121960	ENSGALG00000002375	NOTCH1	-0.0759479	0.787918
6:31133168|31145055	ENSGALG00000009403	GRK5	-0.0759131	0.788014
28:4917105|4921568	ENSGALG00000048613	KDM4B	-0.0757116	0.788565
3:15995522|16016573	ENSGALG00000008627	TTBK1	-0.0719714	0.798807
24:3383379|3385616	Gallus_gallus_newGene_882	Gallus_gallus_newGene_882	-0.0717414	0.799438
1:140685699|140697474	ENSGALG00000031009	ENSGALG00000031009	-0.0716373	0.799723
6:31878072|31892396	ENSGALG00000009495	FGFR2	-0.0715528	0.799955
1:180399214|180400280	Gallus_gallus_newGene_6676	Gallus_gallus_newGene_6676	-0.0714286	0.800296
2:67597995|67599204	ENSGALG00000012856	WRNIP1	-0.070981	0.801524
10:8044920|8072338	ENSGALG00000037723	ENSGALG00000037723	-0.0705244	0.802778
8:25344146|25345247	ENSGALG00000010721	GLIS1	-0.0674596	0.811203
19:5755119|5763621	ENSGALG00000003108	SMG6	-0.067228	0.81184
8:24253075|24279741	ENSGALG00000010536	FAF1	-0.06692	0.812688
2:89030716|89037618	ENSGALG00000013402	AHRR	-0.0659931	0.815241
6:11956092|11969528	ENSGALG00000004345	OIT3	-0.0656009	0.816322
33:6516669|6518180	ENSGALG00000032057	ENSGALG00000032057	-0.064951	0.818113
24:194930|195497	Gallus_gallus_newGene_847	Gallus_gallus_newGene_847	-0.0634392	0.822284
3:57999101|58029945	ENSGALG00000034030	L3MBTL3	-0.0630025	0.823489
Z:58035981|58040661	ENSGALG00000027932	SLF1	-0.0627143	0.824285
1:93111572|93115182	ENSGALG00000015446	POU2F1	-0.0623356	0.825331
10:1632568|1633434	ENSGALG00000040087	ZNF609	-0.0586242	0.835596
1:181896877|181905809	ENSGALG00000017170	ALKBH8	-0.0569467	0.840244
5:38248809|38268609	ENSGALG00000051654	YLPM1	-0.0564985	0.841486
11:10801785|10839300	ENSGALG00000040725	ENSGALG00000040725	-0.0542826	0.847635
6:11961864|11969528	ENSGALG00000004345	OIT3	-0.0523692	0.852951
18:3125660|3153896	ENSGALG00000001433	B3GNTL1	-0.0506468	0.857741
3:35286091|35316264	ENSGALG00000010713	ENSGALG00000010713	-0.0502752	0.858775
28:2140683|2165769	ENSGALG00000000843	DOT1L	-0.0498956	0.859832
11:6727527|6746900	ENSGALG00000003891	ZNF423	-0.0482226	0.864491
5:40756427|40757496	ENSGALG00000026005	DIO2	-0.0477627	0.865772
2:96803010|96803469	ENSGALG00000013886	LDLRAD4	-0.0461571	0.870249
Z:27543846|27570720	ENSGALG00000015027	JAK2	-0.0461108	0.870378
4:18439746|18447290	ENSGALG00000009168	AFF2	-0.0453687	0.872448
8:13362100|13371960	ENSGALG00000005552	PTBP2	-0.0452657	0.872735
17:8945676|8954086	ENSGALG00000001389	ENSGALG00000001389	-0.0450445	0.873353
8:2476805|2477351	ENSGALG00000002192	PTPRC	-0.0424127	0.880702
2:48854328|48860958	ENSGALG00000029378	ITGA9	-0.0420196	0.881801
2:91335297|91338494	ENSGALG00000013672	TSHZ1	-0.0385883	0.891398
7:1322958|1326837	ENSGALG00000002646	FAM171B	-0.0307763	0.913298
14:9759416|9785148	ENSGALG00000007278	GRIN2A	-0.0265553	0.925156
1:187353834|187363554	ENSGALG00000017227	SLC36A4	-0.0264995	0.925313
1:133189234|133200000	ENSGALG00000034944	UBE3A	-0.0253135	0.928647
10:12479861|12495072	Gallus_gallus_newGene_6929	Gallus_gallus_newGene_6929	-0.0238959	0.932635
10:12500568|12514578	Gallus_gallus_newGene_6929	Gallus_gallus_newGene_6929	-0.0238959	0.932635
5:40756648|40757496	ENSGALG00000026005	DIO2	-0.023818	0.932854
21:6554567|6555014	ENSGALG00000035717	HSPG2	-0.0224426	0.936724
5:28942259|28944418	ENSGALG00000009491	RAD51B	-0.0207809	0.941401
4:66185945|66210171	ENSGALG00000014078	DCUN1D4	-0.0191847	0.945896
1:121938675|121941051	ENSGALG00000016529	CDKL5	-0.0157644	0.955532
2:66941101|66957349	Gallus_gallus_newGene_8865	Gallus_gallus_newGene_8865	-0.0150579	0.957523
17:8876231|8882120	ENSGALG00000001419	DAB2IP	-0.014809	0.958225
2:10484460|10488298	ENSGALG00000006749	WDR37	-0.0139616	0.960613
23:1350010|1361944	ENSGALG00000000672	SCMH1	-0.0139155	0.960743
4:91147994|91149102	ENSGALG00000047323	ENSGALG00000047323	-0.0105554	0.970218
1:71122064|71181375	Gallus_gallus_newGene_1364	Gallus_gallus_newGene_1364	-0.00989622	0.972077
4:66201825|66210171	ENSGALG00000014078	DCUN1D4	-0.00930623	0.973741
3:62977166|62977932	ENSGALG00000014892	CEP85L	-0.00851654	0.975969
13:10946655|10950731	Gallus_gallus_newGene_7499	Gallus_gallus_newGene_7499	-0.00554517	0.984352
6:34304387|34306380	ENSGALG00000009823	PTPRE	-0.00300257	0.991527
1:149315505|149339003	ENSGALG00000016902	GPC5	-0.00267292	0.992457
1:29733811|29741360	ENSGALG00000009547	PPHLN1	-0.0011172	0.996847
1:193881979|193887114	ENSGALG00000017262	NARS2	-7.06e-05	0.999801
3:81969250|82001392	ENSGALG00000052970	ENSGALG00000052970	0.000825796	0.99767
9:9430658|9443956	ENSGALG00000004957	RHBDD1	0.00205534	0.9942
3:77660697|77679905	ENSGALG00000015846	SNAP91	0.00424756	0.988013
3:31134045|31144833	ENSGALG00000034040	ZNF318	0.00693275	0.980437
30:187705|188572	ENSGALG00000030599	TYK2	0.00694851	0.980393
7:33194367|33197573	ENSGALG00000012424	GTDC1	0.00887694	0.974952
2:65637693|65638359	ENSGALG00000012808	ENSGALG00000012808	0.0107275	0.969733
10:11158566|11161725	ENSGALG00000033780	ENSGALG00000033780	0.0130396	0.963213
3:93525156|93529307	Gallus_gallus_newGene_2066	Gallus_gallus_newGene_2066	0.0131596	0.962874
2:59994264|60020168	Gallus_gallus_newGene_8807	Gallus_gallus_newGene_8807	0.015785	0.955474
9:23721269|23727437	ENSGALG00000010370	MED12L	0.0171537	0.951617
12:20261247|20264154	ENSGALG00000008546	FGD5	0.0184842	0.947869
2:107840491|107842818	ENSGALG00000015226	SPIDR	0.0189142	0.946658
1:196071860|196078865	ENSGALG00000017314	ENSGALG00000017314	0.0199294	0.943799
5:28350625|28360110	ENSGALG00000009463	DCAF5	0.020561	0.94202
2:97058458|97059151	ENSGALG00000013858	CEP76	0.0219434	0.938129
2:130751900|130752610	ENSGALG00000029867	MROH1	0.0229304	0.935351
3:73174938|73178309	ENSGALG00000015590	MANEA	0.0251331	0.929155
17:9394683|9426425	ENSGALG00000001157	DENND1A	0.0253768	0.928469
4:3726707|3757137	Gallus_gallus_newGene_2621	Gallus_gallus_newGene_2621	0.0257007	0.927558
4:79865183|79879133	ENSGALG00000015546	TBC1D14	0.026361	0.925702
1:127850222|127858271	ENSGALG00000040388	PUDP	0.0276143	0.922179
5:49730239|49736411	ENSGALG00000011365	WDR20	0.0281903	0.920561
28:3073965|3080297	ENSGALG00000037522	SBNO2	0.0294176	0.917113
3:105811914|105814647	ENSGALG00000053560	FBXO16	0.0327593	0.907732
8:20565434|20568513	ENSGALG00000010083	ST3GAL3	0.0345302	0.902766
8:16771890|16778961	ENSGALG00000008709	MCOLN3	0.036153	0.898218
3:40435108|40435535	ENSGALG00000011111	PGBD5	0.0371359	0.895464
Z:19177826|19189878	ENSGALG00000014734	ENSGALG00000014734	0.0373646	0.894824
7:30584704|30585973	ENSGALG00000012246	R3HDM1	0.0385659	0.89146
2:4058452|4066213	ENSGALG00000005582	KLHL18	0.0388339	0.89071
10:17383988|17387418	ENSGALG00000007057	LRRC28	0.0394145	0.889085
5:27527234|27527647	ENSGALG00000037326	MAP3K9	0.040156	0.887011
11:5081886|5089734	ENSGALG00000039178	CHD9	0.0408695	0.885016
5:7212100|7213195	ENSGALG00000011695	HIPK3	0.0426087	0.880155
5:50719739|50729260	ENSGALG00000011548	PPP1R13B	0.0428092	0.879594
10:17773239|17774230	ENSGALG00000007112	LINS1	0.0451005	0.873197
17:9351936|9361189	ENSGALG00000001157	DENND1A	0.0481193	0.864779
1:167225311|167233235	ENSGALG00000040808	ENSGALG00000040808	0.0495633	0.860757
19:8031923|8046971	ENSGALG00000005295	BCAS3	0.0506736	0.857666
5:25226329|25228586	ENSGALG00000008653	MGA	0.0511092	0.856454
12:16606502|16607346	Gallus_gallus_newGene_7372	Gallus_gallus_newGene_7372	0.0526575	0.852149
8:25344146|25351580	ENSGALG00000010721	GLIS1	0.0527629	0.851857
8:19399324|19402614	ENSGALG00000008988	ZZZ3	0.0528028	0.851746
5:53829047|53829662	ENSGALG00000011858	KCNH5	0.0536656	0.849348
5:55765053|55765698	ENSGALG00000012101	AP5M1	0.0545053	0.847016
1:47804255|47830023	ENSGALG00000011682	CNOT4	0.0554767	0.84432
1:52907987|52919833	ENSGALG00000012559	LARGE1	0.0576536	0.838285
3:10022734|10070773	ENSGALG00000008866	WDPCP	0.0585665	0.835756
28:4893005|4921568	ENSGALG00000048613	KDM4B	0.0597397	0.832508
33:6517584|6518180	ENSGALG00000032057	ENSGALG00000032057	0.0603603	0.830791
W:1542216|1543027	ENSGALG00000030707	ENSGALG00000030707	0.0632923	0.822689
6:23380375|23384648	ENSGALG00000028512	LCOR	0.0639164	0.820967
Z:58318512|58327760	ENSGALG00000014661	FAM172A	0.0656911	0.816073
Z:41502827|41527360	ENSGALG00000040796	AOPEP	0.068482	0.80839
2:32903661|32912113	ENSGALG00000033207	HIBADH	0.0695881	0.80535
4:65767102|65807030	ENSGALG00000039168	SCFD2	0.0714765	0.800165
4:39260251|39262193	ENSGALG00000045063	LRP2BP	0.0726143	0.797044
24:247901|248215	ENSGALG00000035842	SLC37A2	0.0735618	0.794448
12:13943984|13952360	ENSGALG00000007302	ATXN7	0.0735816	0.794394
2:130737656|130738376	ENSGALG00000029867	MROH1	0.0753191	0.789638
6:33727687|33731028	ENSGALG00000052052	ENSGALG00000052052	0.0760005	0.787775
8:6988619|6989866	ENSGALG00000004341	ENSGALG00000004341	0.0763261	0.786885
4:91195247|91197932	ENSGALG00000049119	ZNF638	0.0778477	0.782729
1:127753600|127814490	ENSGALG00000016622	STS	0.0782403	0.781658
4:44485651|44487134	ENSGALG00000010847	VEGFC	0.078341	0.781383
9:5815131|5832453	ENSGALG00000005505	PIK3CB	0.0783902	0.781249
2:29414394|29464149	ENSGALG00000054680	ENSGALG00000054680	0.0786433	0.780558
9:8192609|8200424	ENSGALG00000005217	MOGAT1	0.0814338	0.772957
8:7275159|7289572	ENSGALG00000004500	COP1	0.0872779	0.7571
14:12960291|12961003	ENSGALG00000007762	CREBBP	0.0903645	0.748761
12:5692296|5697816	ENSGALG00000005042	IQSEC1	0.0913774	0.74603
5:34890801|34894697	ENSGALG00000009992	ARHGAP5	0.091607	0.745411
15:4698319|4699198	ENSGALG00000002742	TMEM132B	0.0989296	0.725757
14:4606863|4609603	ENSGALG00000004629	RNF216	0.0998041	0.72342
7:26225009|26225483	ENSGALG00000011645	CLASP1	0.101396	0.719172
10:5935925|5948723	ENSGALG00000003802	OTUD7A	0.104478	0.71097
1:56976365|56987388	ENSGALG00000012865	BRAF	0.107805	0.702148
5:56539971|56546216	ENSGALG00000012200	GCH1	0.110549	0.694898
1:7998367|7999173	ENSGALG00000013926	DCLRE1C	0.111401	0.692651
3:18778244|18779108	ENSGALG00000009483	MARK1	0.114128	0.685481
4:20189999|20210987	Gallus_gallus_newGene_2757	Gallus_gallus_newGene_2757	0.114627	0.684171
8:13748766|13773904	ENSGALG00000005580	TMEM56	0.115561	0.68172
1:125411170|125415057	Gallus_gallus_newGene_6237	Gallus_gallus_newGene_6237	0.115708	0.681335
1:75709208|75718159	ENSGALG00000040184	RIMKLB	0.119145	0.672349
3:104390644|104393372	ENSGALG00000016512	NRBP1	0.123281	0.661589
25:1525456|1526501	ENSGALG00000048365	ENSGALG00000048365	0.123786	0.660279
4:65097901|65102412	ENSGALG00000013793	CLOCK	0.125611	0.655554
3:21786253|21814380	ENSGALG00000009796	RPS6KC1	0.128318	0.648569
7:33122339|33131651	ENSGALG00000012424	GTDC1	0.128863	0.647165
9:15573351|15582421	ENSGALG00000007767	DIS3L2	0.129229	0.646223
Z:44291380|44318716	ENSGALG00000021843	AUH	0.130951	0.641799
2:106971545|106977350	ENSGALG00000015196	ASXL3	0.133155	0.636154
12:13943984|13972850	ENSGALG00000007302	ATXN7	0.136491	0.627642
11:4808785|4829817	ENSGALG00000041036	FTO	0.13888	0.621574
3:106154635|106157220	ENSGALG00000016633	HMBOX1	0.139644	0.619638
2:83326421|83340441	ENSGALG00000013124	FHOD3	0.141598	0.614697
11:18023109|18025864	ENSGALG00000005872	BANP	0.142267	0.613011
4:31539033|31548681	ENSGALG00000010006	SLC10A7	0.144495	0.607402
8:19803013|19803422	ENSGALG00000009027	ST6GALNAC3	0.148438	0.597526
14:9759416|9773534	ENSGALG00000007278	GRIN2A	0.148919	0.596325
1:113454634|113456709	ENSGALG00000016236	ENSGALG00000016236	0.151542	0.589795
12:20068530|20072032	ENSGALG00000008487	TMCC1	0.15327	0.585511
2:103259808|103271560	ENSGALG00000015064	TTC39C	0.153367	0.585271
2:103265266|103271560	ENSGALG00000015064	TTC39C	0.153367	0.585271
15:9588876|9604569	Gallus_gallus_newGene_7892	Gallus_gallus_newGene_7892	0.153515	0.584903
6:15915731|15916612	ENSGALG00000005035	KAT6B	0.155413	0.580214
11:10801785|10862933	ENSGALG00000040725	ENSGALG00000040725	0.157579	0.574879
2:17975752|17978160	ENSGALG00000007928	MLLT10	0.161308	0.565746
Z:47466892|47475421	ENSGALG00000000264	ENSGALG00000000264	0.161557	0.565139
2:128006883|128016087	ENSGALG00000047328	ENSGALG00000047328	0.162033	0.563977
5:2137642|2148981	ENSGALG00000003999	NAV2	0.162906	0.561852
12:9866504|9872356	ENSGALG00000038684	EEFSEC	0.163145	0.56127
2:131521629|131551712	ENSGALG00000042182	OXR1	0.16649	0.553156
8:4874055|4880754	ENSGALG00000003081	SUCO	0.166923	0.55211
5:28350625|28374852	ENSGALG00000009463	DCAF5	0.167478	0.55077
2:59883518|59957525	Gallus_gallus_newGene_8807	Gallus_gallus_newGene_8807	0.16815	0.549148
11:4215075|4215361	Gallus_gallus_newGene_7061	Gallus_gallus_newGene_7061	0.168932	0.547267
3:66240657|66244004	ENSGALG00000015040	SLC16A10	0.169006	0.547087
1:40994452|40995022	ENSGALG00000010975	TMTC2	0.169021	0.547051
17:8945676|8947529	ENSGALG00000001389	ENSGALG00000001389	0.169496	0.545909
1:187362209|187363554	ENSGALG00000017227	SLC36A4	0.17312	0.537228
W:612961|613317	ENSGALG00000027170	ENSGALG00000027170	0.173142	0.537176
5:11993188|11994361	ENSGALG00000006121	PIK3C2A	0.173538	0.536231
3:67413029|67417087	ENSGALG00000015303	AFG1L	0.173825	0.535546
W:568910|613317	ENSGALG00000027170	ENSGALG00000027170	0.175289	0.53206
1:106907760|106916393	ENSGALG00000036677	ITSN1	0.175405	0.531786
13:14649035|14664988	ENSGALG00000039099	MAPK9	0.175715	0.531049
1:106310843|106326623	ENSGALG00000032882	EVA1C	0.17587	0.530682
13:16315000|16318275	ENSGALG00000030237	PITX1	0.175884	0.530648
1:187353834|187356668	ENSGALG00000017227	SLC36A4	0.176388	0.529452
14:9169823|9172382	ENSGALG00000007070	ENSGALG00000007070	0.177614	0.526547
30:80966|83492	ENSGALG00000050235	ENSGALG00000050235	0.178805	0.523734
5:32254861|32270630	ENSGALG00000020438	DPH6	0.182173	0.515811
24:1652057|1665766	ENSGALG00000001341	ZBTB44	0.184186	0.511102
4:70204006|70229731	ENSGALG00000041373	ARAP2	0.187957	0.502335
2:131521629|131569564	ENSGALG00000042182	OXR1	0.188274	0.501603
4:90690509|90691280	ENSGALG00000016105	DYSF	0.189338	0.499143
1:80108606|80110608	ENSGALG00000045606	ENSGALG00000045606	0.196612	0.482482
4:89754017|89755684	ENSGALG00000047393	RAB11FIP5	0.199908	0.475022
14:7836437|7865526	ENSGALG00000043765	ENSGALG00000043765	0.200825	0.472956
22:3619557|3619991	ENSGALG00000051401	RASIP1	0.203186	0.467656
9:22888798|22895755	ENSGALG00000009682	VEPH1	0.209154	0.454395
3:19845666|19855858	ENSGALG00000009627	GPATCH2	0.210639	0.451123
28:4248632|4249183	ENSGALG00000040758	INSR	0.211419	0.44941
3:21778463|21814380	ENSGALG00000009796	RPS6KC1	0.211916	0.44832
2:148850525|148853347	ENSGALG00000046235	ENSGALG00000046235	0.213259	0.445382
3:62951584|62977932	ENSGALG00000014892	CEP85L	0.213541	0.444765
10:12436732|12438691	Gallus_gallus_newGene_6929	Gallus_gallus_newGene_6929	0.215535	0.440423
2:56435192|56446005	ENSGALG00000031461	CTDP1	0.21651	0.438307
1:176583975|176594231	ENSGALG00000017083	KATNAL1	0.219723	0.431373
10:6197396|6201376	ENSGALG00000003883	MTMR10	0.21991	0.430971
Z:34819004|34829935	ENSGALG00000015113	PTAR1	0.220684	0.429309
Z:34812830|34829935	ENSGALG00000015113	PTAR1	0.225231	0.419616
1:64555425|64573603	ENSGALG00000038026	AEBP2	0.229018	0.411629
6:11401254|11415050	ENSGALG00000031604	ENSGALG00000031604	0.2295	0.410618
2:45391067|45402986	ENSGALG00000043240	ARPP21	0.230069	0.409427
5:5290702|5292804	ENSGALG00000012128	IMMP1L	0.235633	0.39787
3:13198272|13199108	ENSGALG00000009028	BTBD3	0.241992	0.384879
Z:22266329|22327209	ENSGALG00000014813	HOMER1	0.243164	0.382508
2:90857939|90865969	ENSGALG00000013660	ZNF516	0.246098	0.376612
19:9375901|9378543	ENSGALG00000041802	LYRM9	0.246653	0.375501
W:272854|280340	ENSGALG00000050647	ENSGALG00000050647	0.247477	0.373856
27:7161970|7163363	ENSGALG00000040017	THRA	0.248383	0.372054
2:85860667|85872548	ENSGALG00000013189	LPCAT1	0.250762	0.367341
5:48174276|48181027	ENSGALG00000034802	SETD3	0.252129	0.364646
4:3745134|3755863	Gallus_gallus_newGene_2621	Gallus_gallus_newGene_2621	0.252183	0.36454
5:49377000|49387361	Gallus_gallus_newGene_3702	Gallus_gallus_newGene_3702	0.25563	0.357797
6:30849720|30853591	Gallus_gallus_newGene_4053	Gallus_gallus_newGene_4053	0.256443	0.356217
12:7453386|7455994	ENSGALG00000005332	CACNA1D	0.25671	0.355699
2:131521629|131533381	ENSGALG00000042182	OXR1	0.258078	0.353052
1:16268905|16290898	ENSGALG00000019397	CERK	0.261495	0.346485
28:2945919|2946316	ENSGALG00000001998	R3HDM4	0.264138	0.341454
2:96767724|96858880	ENSGALG00000013886	LDLRAD4	0.264669	0.340447
2:33267867|33280455	ENSGALG00000038265	CREB5	0.264936	0.339943
8:6765632|6768862	ENSGALG00000004273	RALGPS2	0.265232	0.339384
1:176014263|176022957	ENSGALG00000017075	FRY	0.265379	0.339106
W:3114141|3117280	ENSGALG00000031355	ENSGALG00000031355	0.274663	0.321829
3:98840693|98866819	ENSGALG00000042614	NBAS	0.276663	0.318175
2:98481277|98489748	ENSGALG00000032092	PPP4R1	0.27963	0.312797
4:46295433|46296160	ENSGALG00000011133	LIN54	0.280202	0.311766
1:16287208|16290898	ENSGALG00000019397	CERK	0.280623	0.311009
18:2837075|2841210	Gallus_gallus_newGene_8099	Gallus_gallus_newGene_8099	0.284845	0.303474
17:9388694|9426425	ENSGALG00000001157	DENND1A	0.285037	0.303134
4:4145755|4153093	ENSGALG00000006157	INTS6L	0.285672	0.302011
Z:41733892|41742219	ENSGALG00000012618	FANCC	0.287029	0.299619
3:2315696|2340742	ENSGALG00000004455	USP34	0.29113	0.292457
Z:20502448|20509779	ENSGALG00000014751	ADAMTS6	0.292805	0.289562
15:4228419|4229307	ENSGALG00000002714	TMEM132C	0.293705	0.288013
Z:8928302|8934833	ENSGALG00000002326	ENSGALG00000002326	0.295679	0.284632
4:29225886|29227222	ENSGALG00000009774	ELF2	0.297154	0.282123
7:161400|168663	ENSGALG00000041884	MFSD6	0.299126	0.278787
28:2224331|2224913	ENSGALG00000003845	MKNK2	0.301361	0.275037
3:39023853|39044111	ENSGALG00000011013	PCNX2	0.302225	0.273593
9:18670920|18671415	ENSGALG00000023670	NAALADL2	0.303118	0.272109
4:34053610|34058827	ENSGALG00000010119	CDKL2	0.30515	0.268746
11:3355064|3363102	ENSGALG00000003396	NFATC3	0.30796	0.264137
1:167178603|167184793	ENSGALG00000016949	WBP4	0.310564	0.259909
14:15315453|15325238	ENSGALG00000002350	ENSGALG00000002350	0.320001	0.244937
10:8044920|8049376	ENSGALG00000037723	ENSGALG00000037723	0.320436	0.244259
Z:2704901|2708366	ENSGALG00000036775	SETBP1	0.325371	0.236659
1:72888897|72973642	ENSGALG00000031666	CCDC91	0.326611	0.234773
3:107147301|107151497	ENSGALG00000016649	MTMR9	0.328722	0.231583
2:24908440|24923596	ENSGALG00000035239	GLCCI1	0.329152	0.230937
11:18817100|18817648	ENSGALG00000000521	SPIRE2	0.329168	0.230912
Z:47466892|47469621	ENSGALG00000000264	ENSGALG00000000264	0.332446	0.226023
6:9148803|9160790	ENSGALG00000003013	ENSGALG00000003013	0.333401	0.22461
5:28935661|28944418	ENSGALG00000009491	RAD51B	0.334365	0.223189
12:1006476|1009847	ENSGALG00000043825	NISCH	0.335524	0.221489
6:8912715|8949395	ENSGALG00000002980	RTKN2	0.337441	0.218697
20:2153976|2162660	ENSGALG00000002968	ZNF341	0.338255	0.217516
8:26905684|26908158	ENSGALG00000010879	FGGY	0.342118	0.211973
10:11158566|11159310	ENSGALG00000033780	ENSGALG00000033780	0.346217	0.206191
1:119630547|119631662	ENSGALG00000016327	ENSGALG00000016327	0.348484	0.203037
2:5634623|5635093	ENSGALG00000006112	SCN5A	0.351211	0.199285
8:21093649|21096987	ENSGALG00000020716	ARMH1	0.352027	0.198169
4:62907589|62920083	ENSGALG00000013615	MTUS1	0.352439	0.197608
13:18048576|18065928	ENSGALG00000033938	ARHGAP26	0.353728	0.19586
1:4524315|4526959	ENSGALG00000009279	SFMBT2	0.358614	0.189321
11:2348577|2371485	ENSGALG00000003169	CBFB	0.363556	0.182853
5:1453861|1454223	ENSGALG00000030151	LUZP2	0.368577	0.176431
4:20189830|20210987	Gallus_gallus_newGene_2757	Gallus_gallus_newGene_2757	0.374128	0.169505
17:10266973|10287424	ENSGALG00000000950	MVB12B	0.375092	0.16832
6:33923691|33933997	ENSGALG00000042259	DOCK1	0.38179	0.160242
6:33166337|33168062	ENSGALG00000031474	ZRANB1	0.382909	0.158918
2:40985888|40987688	ENSGALG00000039920	SNRK	0.385515	0.155863
1:68832066|68851736	ENSGALG00000014186	MPPED1	0.385928	0.155382
9:7869955|7870618	ENSGALG00000005256	EPHA4	0.38753	0.153527
1:131581735|131596037	ENSGALG00000016734	SLC9A7	0.39074	0.149855
6:10050574|10055701	ENSGALG00000003526	TUBGCP2	0.39882	0.140875
15:11649925|11657789	ENSGALG00000008207	FBXW8	0.400319	0.13925
4:29444294|29445784	ENSGALG00000009809	ENSGALG00000009809	0.404715	0.134558
30:185832|187151	ENSGALG00000030599	TYK2	0.405139	0.134111
3:35298516|35316264	ENSGALG00000010713	ENSGALG00000010713	0.409471	0.129603
2:17975752|17985248	ENSGALG00000007928	MLLT10	0.409561	0.129511
4:17766461|17771367	ENSGALG00000009096	MTM1	0.410868	0.128171
19:7379956|7380268	ENSGALG00000028801	YPEL2	0.411083	0.127952
2:117977313|117987548	ENSGALG00000040097	UBE2W	0.413425	0.12558
1:43532014|43533181	Gallus_gallus_newGene_7969	Gallus_gallus_newGene_7969	0.413449	0.125555
25:1811556|1816325	ENSGALG00000013348	OTUD7B	0.418027	0.121006
9:3804522|3807984	ENSGALG00000006655	MAP3K13	0.423883	0.115353
19:7379956|7396042	ENSGALG00000028801	YPEL2	0.429758	0.109868
3:39672252|39717981	ENSGALG00000039349	DISC1	0.431268	0.108487
W:366612|367322	ENSGALG00000027170	ENSGALG00000027170	0.43145	0.108322
9:23721269|23743428	ENSGALG00000010370	MED12L	0.4358	0.104417
5:5309911|5335933	ENSGALG00000012127	ELP4	0.437749	0.102701
2:14277625|14278379	ENSGALG00000007254	ARHGAP12	0.437991	0.102489
Z:34746119|34747326	ENSGALG00000015111	APBA1	0.44291	0.0982496
3:40427184|40435535	ENSGALG00000011111	PGBD5	0.452437	0.0903913
5:27839180|27840858	ENSGALG00000009400	SLC8A3	0.453642	0.0894294
4:62915440|62920083	ENSGALG00000013615	MTUS1	0.457358	0.086511
7:9651678|9653824	ENSGALG00000007777	SLC39A10	0.457844	0.0861345
1:72962509|72973642	ENSGALG00000031666	CCDC91	0.458958	0.0852755
1:73308519|73317633	ENSGALG00000017291	FAR2	0.460461	0.0841262
1:84746264|84754763	ENSGALG00000029298	F5	0.462169	0.082833
3:8281399|8283365	ENSGALG00000009092	STON1	0.466189	0.0798465
11:10828719|10862933	ENSGALG00000040725	ENSGALG00000040725	0.471244	0.0762015
17:10009291|10017457	ENSGALG00000000977	MAPKAP1	0.471903	0.0757352
1:34254502|34256037	Gallus_gallus_newGene_7584	Gallus_gallus_newGene_7584	0.475541	0.0731977
20:9597515|9599473	ENSGALG00000006062	ZBTB46	0.477003	0.0721948
2:78268664|78269978	ENSGALG00000013006	ROPN1L	0.478635	0.0710876
8:21093649|21095390	ENSGALG00000020716	ARMH1	0.47891	0.0709027
19:5737938|5763621	ENSGALG00000003108	SMG6	0.47984	0.0702785
1:194018559|194021233	ENSGALG00000054619	GAB2	0.491851	0.0625676
14:14524001|14526775	ENSGALG00000009205	ENSGALG00000009205	0.49244	0.062206
6:30780682|30799567	ENSGALG00000009314	CACUL1	0.493223	0.0617279
19:1368798|1371014	ENSGALG00000001130	GALNT17	0.493897	0.0613185
5:22519022|22521651	ENSGALG00000008053	PRDM11	0.500573	0.0573675
9:15658931|15669104	ENSGALG00000007767	DIS3L2	0.504993	0.0548555
4:2301334|2302095	ENSGALG00000005533	ZMYM3	0.505522	0.0545608
3:21800496|21814380	ENSGALG00000009796	RPS6KC1	0.508041	0.0531713
7:2547911|2552162	ENSGALG00000002789	MAP2	0.509051	0.0526216
1:56932513|56949852	ENSGALG00000012865	BRAF	0.510674	0.0517469
3:104232959|104235895	ENSGALG00000016504	ITSN2	0.515239	0.0493446
11:6727527|6814385	ENSGALG00000003891	ZNF423	0.516086	0.0489076
4:33775019|33775573	ENSGALG00000054412	ENSGALG00000054412	0.52322	0.0453425
4:17823764|17825464	ENSGALG00000009098	MAMLD1	0.531	0.0416778
11:4189377|4202841	Gallus_gallus_newGene_7061	Gallus_gallus_newGene_7061	0.537853	0.0386363
7:2210046|2223347	Gallus_gallus_newGene_4154	Gallus_gallus_newGene_4154	0.538563	0.0383306
Z:22266329|22285588	ENSGALG00000014813	HOMER1	0.538818	0.0382213
W:3169627|3178412	ENSGALG00000031355	ENSGALG00000031355	0.543409	0.0362941
1:72888897|72898978	ENSGALG00000031666	CCDC91	0.553805	0.0321991
Z:54384952|54392066	Gallus_gallus_newGene_6067	Gallus_gallus_newGene_6067	0.561826	0.029285
3:108803299|108810645	ENSGALG00000016697	MMUT	0.562612	0.0290105
3:71437706|71454219	ENSGALG00000015478	USP45	0.568004	0.0271795
32:497196|498589	ENSGALG00000034282	ENSGALG00000034282	0.58414	0.0222206
13:18048576|18050915	ENSGALG00000033938	ARHGAP26	0.586332	0.0216042
19:8694399|8696446	Gallus_gallus_newGene_8261	Gallus_gallus_newGene_8261	0.5907	0.020415
7:4707923|4710257	ENSGALG00000003862	LRRFIP1	0.596652	0.0188758
3:79102403|79139204	ENSGALG00000040702	BCKDHB	0.601331	0.0177296
17:9761220|9767617	ENSGALG00000001073	NR6A1	0.605736	0.0167003
19:7959819|7964524	ENSGALG00000005295	BCAS3	0.609341	0.0158925
Z:27739926|27748088	ENSGALG00000015036	RIC1	0.616869	0.0143031
10:14808623|14809088	ENSGALG00000006871	SLCO3A1	0.617153	0.0142456
3:82739868|82744840	ENSGALG00000015969	FAM135A	0.618248	0.0140258
5:49377000|49405546	Gallus_gallus_newGene_3702	Gallus_gallus_newGene_3702	0.6248	0.0127644
2:24908440|24927050	ENSGALG00000035239	GLCCI1	0.626735	0.0124094
33:7335695|7341928	ENSGALG00000033090	VDR	0.62688	0.0123831
1:16282038|16290898	ENSGALG00000019397	CERK	0.627988	0.0121836
1:56938302|56949904	ENSGALG00000012865	BRAF	0.630356	0.0117655
5:9762649|9765711	ENSGALG00000032161	SCUBE2	0.654197	0.00814829
5:27839047|27840858	ENSGALG00000009400	SLC8A3	0.654968	0.00804802
2:89172539|89177919	ENSGALG00000013441	INVS	0.656287	0.00787857
17:9124543|9141864	ENSGALG00000001225	RABGAP1	0.66157	0.00722815
4:1762265|1762986	ENSGALG00000003860	MID2	0.664268	0.00691276
17:5862105|5872779	Gallus_gallus_newGene_8002	Gallus_gallus_newGene_8002	0.667073	0.00659632
2:98481277|98508521	ENSGALG00000032092	PPP4R1	0.708375	0.0031194
14:8833613|8844262	ENSGALG00000030534	SYT17	0.716132	0.00267311
1:107983051|107986514	ENSGALG00000036556	MORC4	0.719179	0.00251247
2:38326108|38378275	ENSGALG00000011322	NEK10	0.726612	0.00215277
1:1377308|1380616	ENSGALG00000032868	AHCYL2	0.735349	0.00178408
2:55117245|55118504	ENSGALG00000039139	TNS3	0.738444	0.0016664
1:138732763|138744663	ENSGALG00000029145	DCUN1D2	0.754551	0.00115045
1:127785717|127814490	ENSGALG00000016622	STS	0.76396	0.000914702
2:16895177|16906007	ENSGALG00000007721	ARHGAP21	0.765209	0.000886613
1:135120215|135128182	ENSGALG00000043044	IL1R1	0.775026	0.000689175
2:5361327|5366043	ENSGALG00000006052	WDR48	0.782802	0.000559565
14:8816217|8818041	ENSGALG00000030546	CLEC19A	0.790929	0.000446044
5:25346596|25348346	ENSGALG00000052873	MAPKBP1	0.811099	0.000243018
1:56932513|56949904	ENSGALG00000012865	BRAF	0.874889	1.96e-05
Z:54753283|54755962	Gallus_gallus_newGene_6068	Gallus_gallus_newGene_6068	0.899931	4.89e-06
3:104232959|104234270	ENSGALG00000016504	ITSN2	0.934098	3.52e-07
2:124177752|124184063	ENSGALG00000043535	RIPK2	0.969204	2.73e-09

## Sheet: intronic_circRNA-parental _gene
Pearson correlation analysis of intronic circRNAs expression and their parental genes expression
circRNA_id	Parental_gene_id	Gene_symbol	Pearson_correlation (rs)	Pvalue
3:59295908|59303347	ENSGALG00000014828	ECHDC1	-0.472192	0.0755313
10:2905614|2913235	ENSGALG00000040181	EDC3	-0.454799	0.0885136
7:6409808|6413152	ENSGALG00000004288	HDAC4	-0.445956	0.0956869
24:4567894|4569211	ENSGALG00000038540	ZBTB32	-0.422129	0.117027
3:25538689|25541082	ENSGALG00000030691	PPM1B	-0.420467	0.118628
W:4033679|4047269	ENSGALG00000030382	ENSGALG00000030382	-0.409751	0.129315
3:50434091|50434560	ENSGALG00000013635	SCAF8	-0.382847	0.158991
4:9345576|9349483	ENSGALG00000007128	SH3BGRL	-0.382152	0.159813
Z:50140014|50142406	ENSGALG00000015256	PAM	-0.372674	0.171301
15:8625310|8625701	ENSGALG00000006455	SMPD4	-0.364109	0.182139
2:131349180|131349884	ENSGALG00000042182	OXR1	-0.351986	0.198226
12:16920513|16940406	ENSGALG00000007810	PPP4R2	-0.346318	0.206051
Z:32565738|32590345	ENSGALG00000015101	BNC2	-0.340569	0.214186
5:1911312|1914219	ENSGALG00000004085	ZDHHC13	-0.3401	0.214858
1:167556107|167556684	ENSGALG00000016959	DGKH	-0.335492	0.221537
Z:22617172|22619045	ENSGALG00000004437	LHFPL2	-0.33215	0.226462
7:6409808|6426489	ENSGALG00000004288	HDAC4	-0.328737	0.23156
2:63121551|63125515	ENSGALG00000019570	C1orf145	-0.316396	0.250592
5:11991484|11994361	ENSGALG00000006121	PIK3C2A	-0.316119	0.25103
3:32498288|32520115	ENSGALG00000032640	CRIM1	-0.309423	0.261757
1:147872698|147876866	ENSGALG00000016897	GPR180	-0.3072	0.26538
19:6097752|6098885	ENSGALG00000003741	MYO18A	-0.293896	0.287685
Z:10294480|10302174	ENSGALG00000003295	ADAMTS12	-0.284197	0.304624
16:2597868|2598499	ENSGALG00000029381	ENSGALG00000029381	-0.27951	0.313014
1:81276480|81305925	ENSGALG00000015018	CASQ2	-0.279419	0.313177
4:55020414|55025581	ENSGALG00000012004	PRSS12	-0.275563	0.320182
12:577711|579759	ENSGALG00000034572	ENSGALG00000034572	-0.270161	0.330142
1:60826837|60827222	ENSGALG00000012994	ERC1	-0.267933	0.334302
2:126254708|126267224	ENSGALG00000037955	INTS8	-0.267788	0.334574
15:11026515|11027581	ENSGALG00000007758	OSBP2	-0.256419	0.356265
Z:42208146|42210230	ENSGALG00000012628	HABP4	-0.256132	0.356821
3:104792814|104797960	ENSGALG00000016531	ASXL2	-0.231127	0.407216
4:68295864|68317252	ENSGALG00000014242	BEND4	-0.226738	0.416427
6:13311521|13317344	ENSGALG00000004850	ZMIZ1	-0.225674	0.418676
2:38948962|38955580	ENSGALG00000011439	RBMS3	-0.224073	0.422073
7:33194367|33205390	ENSGALG00000012424	GTDC1	-0.223613	0.423051
4:13653607|13656372	ENSGALG00000008074	AMMECR1	-0.21748	0.436207
1:127848379|127858271	ENSGALG00000040388	PUDP	-0.215733	0.439993
2:111825377|111829695	Gallus_gallus_newGene_158	Gallus_gallus_newGene_158	-0.212146	0.447815
2:42742750|42745038	ENSGALG00000054523	LZTFL1	-0.209354	0.453953
2:149361157|149364694	Gallus_gallus_newGene_442	Gallus_gallus_newGene_442	-0.19383	0.488822
11:10801785|10822620	ENSGALG00000040725	ENSGALG00000040725	-0.187361	0.503717
9:10506368|10508834	ENSGALG00000025759	TFDP2	-0.185371	0.50834
27:5304112|5307631	ENSGALG00000000603	KANSL1	-0.174796	0.533234
1:1670105|1673502	ENSGALG00000008162	FBXO18	-0.168594	0.54808
17:9124543|9150291	ENSGALG00000001225	RABGAP1	-0.165578	0.555364
3:46605193|46615121	ENSGALG00000012275	EPM2A	-0.15475	0.581851
20:1034725|1036100	ENSGALG00000001550	RBM39	-0.154026	0.58364
15:393364|395255	ENSGALG00000040756	PI4KA	-0.1444	0.607641
20:1034725|1036141	ENSGALG00000001550	RBM39	-0.140542	0.617366
1:184359310|184363005	ENSGALG00000029416	TRPC6	-0.136902	0.626597
3:32498288|32540551	ENSGALG00000032640	CRIM1	-0.133284	0.635824
2:56009608|56013656	ENSGALG00000036829	RECK	-0.130077	0.644045
1:75708133|75723185	ENSGALG00000040184	RIMKLB	-0.129249	0.646173
1:138385321|138385582	ENSGALG00000016817	RASA3	-0.128487	0.648132
33:3191025|3210011	ENSGALG00000043728	SCN8A	-0.121332	0.666653
3:32498288|32523117	ENSGALG00000032640	CRIM1	-0.108183	0.701149
Z:37637789|37639912	ENSGALG00000015170	VPS13A	-0.105148	0.70919
6:13311521|13312853	ENSGALG00000004850	ZMIZ1	-0.0914523	0.745828
Z:27489395|27492311	ENSGALG00000015024	RCL1	-0.090518	0.748347
2:149392025|149393300	Gallus_gallus_newGene_442	Gallus_gallus_newGene_442	-0.0893501	0.751499
2:62913125|62916475	ENSGALG00000032683	ADTRP	-0.086129	0.760211
3:51999980|52002268	Gallus_gallus_newGene_1796	Gallus_gallus_newGene_1796	-0.0765317	0.786323
11:2348577|2371516	ENSGALG00000003169	CBFB	-0.0693772	0.805929
6:23421283|23434129	ENSGALG00000028512	LCOR	-0.0372107	0.895255
18:10690106|10697437	ENSGALG00000007974	NUP85	-0.0367443	0.896561
2:128358323|128359070	ENSGALG00000038772	RNF19A	-0.0354469	0.900196
15:4227583|4229307	ENSGALG00000002714	TMEM132C	-0.0259244	0.92693
14:8965432|8967856	ENSGALG00000006933	MOSMO	-0.0258808	0.927052
7:33194367|33215404	ENSGALG00000012424	GTDC1	-0.0219468	0.938119
30:179968|180154	ENSGALG00000030599	TYK2	-0.0187291	0.947179
3:9111433|9112853	ENSGALG00000009024	CLIP4	0.000218971	0.999382
2:4058423|4066213	ENSGALG00000005582	KLHL18	0.00203262	0.994264
2:3915483|3916044	ENSGALG00000005487	CCDC12	0.0142184	0.95989
3:35083440|35084271	ENSGALG00000034081	AKT3	0.0202139	0.942998
6:21720050|21733623	ENSGALG00000038924	IDE	0.0267184	0.924697
21:5231759|5236191	Gallus_gallus_newGene_655	Gallus_gallus_newGene_655	0.0293963	0.917173
3:8604754|8606753	ENSGALG00000009056	LCLAT1	0.060724	0.829785
Z:58318512|58373273	ENSGALG00000014661	FAM172A	0.0691724	0.806492
7:33215247|33226575	ENSGALG00000012424	GTDC1	0.0734196	0.794837
2:63121790|63125515	ENSGALG00000019570	C1orf145	0.078677	0.780467
2:47820433|47860389	ENSGALG00000031650	BBS9	0.0857858	0.76114
14:4843710|4845187	Gallus_gallus_newGene_7664	Gallus_gallus_newGene_7664	0.102305	0.716751
2:62163165|62166054	ENSGALG00000012730	GFOD1	0.108324	0.700776
1:71314711|71343721	ENSGALG00000014551	ENSGALG00000014551	0.119173	0.672276
5:26152126|26166195	Gallus_gallus_newGene_3506	Gallus_gallus_newGene_3506	0.122521	0.663562
1:4529199|4548796	ENSGALG00000009279	SFMBT2	0.128105	0.649117
22:204263|205687	ENSGALG00000041911	AAK1	0.131847	0.639503
16:2598371|2599206	ENSGALG00000029381	ENSGALG00000029381	0.145639	0.604529
4:1761985|1762986	ENSGALG00000003860	MID2	0.147779	0.599172
3:54133087|54137617	ENSGALG00000013824	HECA	0.149888	0.59391
12:11743762|11747667	ENSGALG00000052318	ENSGALG00000052318	0.150654	0.592001
26:628275|629198	ENSGALG00000000374	RNPEP	0.151007	0.591125
11:10822002|10839297	ENSGALG00000040725	ENSGALG00000040725	0.157579	0.574879
11:10822002|10862933	ENSGALG00000040725	ENSGALG00000040725	0.157579	0.574879
9:9430658|9445760	ENSGALG00000004957	RHBDD1	0.162167	0.563652
3:32498288|32523114	ENSGALG00000032640	CRIM1	0.171895	0.540155
20:9597515|9599631	ENSGALG00000006062	ZBTB46	0.173422	0.536508
2:67596356|67608410	ENSGALG00000012856	WRNIP1	0.196898	0.481833
9:23721269|23727507	ENSGALG00000010370	MED12L	0.198344	0.478554
3:25538689|25548236	ENSGALG00000030691	PPM1B	0.202337	0.469558
5:13926806|13936891	Gallus_gallus_newGene_3401	Gallus_gallus_newGene_3401	0.212073	0.447977
1:145940163|145941181	ENSGALG00000016878	TM9SF2	0.220735	0.429201
8:19610512|19611617	ENSGALG00000009021	ST6GALNAC5	0.222179	0.426109
2:135981882|135987855	ENSGALG00000039013	EXT1	0.2316	0.406229
4:35628834|35644310	ENSGALG00000010392	CCSER1	0.242536	0.383777
8:19399324|19402629	ENSGALG00000008988	ZZZ3	0.246629	0.37555
W:526875|529263	ENSGALG00000027170	ENSGALG00000027170	0.259122	0.351038
3:54133285|54137617	ENSGALG00000013824	HECA	0.284615	0.303882
1:71314711|71343721	ENSGALG00000048687	ENSGALG00000048687	0.30008	0.277183
2:20782392|20782704	ENSGALG00000008954	RUNDC3B	0.320734	0.243796
1:186411952|186413783	ENSGALG00000017199	MAML2	0.322542	0.240999
1:37721131|37747238	ENSGALG00000010204	KCNC2	0.32852	0.231887
18:746304|769505	ENSGALG00000032178	MAP2K4	0.34461	0.208446
3:32514975|32523117	ENSGALG00000032640	CRIM1	0.348694	0.202747
1:137648143|137742230	ENSGALG00000046960	ENSGALG00000046960	0.35014	0.200753
2:98837834|98840143	ENSGALG00000053721	ENSGALG00000053721	0.375631	0.16766
4:82758056|82773972	ENSGALG00000015687	ENSGALG00000015687	0.385411	0.155985
1:137648143|137742230	ENSGALG00000029970	LIMS1	0.400608	0.138939
1:64555425|64559176	ENSGALG00000038026	AEBP2	0.413589	0.125414
1:127785702|127814490	ENSGALG00000016622	STS	0.434669	0.105423
26:628275|632603	ENSGALG00000000374	RNPEP	0.434818	0.10529
1:72961018|72973642	ENSGALG00000031666	CCDC91	0.458958	0.0852755
Z:68866373|68866976	ENSGALG00000001856	MOB3B	0.487839	0.0650715
4:82758056|82773972	ENSGALG00000037214	ENSGALG00000037214	0.525029	0.0444701
20:7936103|7937261	ENSGALG00000005338	RPS21	0.529953	0.0421576
26:2671396|2679616	ENSGALG00000030007	ENSGALG00000030007	0.556406	0.0312314
20:6210615|6211659	ENSGALG00000004621	PREX1	0.568265	0.0270933
8:11211399|11212188	ENSGALG00000045555	IVNS1ABP	0.59052	0.0204628
4:84658187|84659435	ENSGALG00000039942	CTBP1	0.69284	0.00419158

## Sheet: intergenic_circRNA-parent gene
Pearson correlation analysis of intergenic circRNAs expression and their parental genes expression
circRNA_id	Parental_gene_id	Gene_symbol	Pearson_correlation (rs)	Pvalue
8:12366961|12378540	ENSGALG00000005340	SLC35A3	-0.59005	0.0205888
2:112915168|112917022	ENSGALG00000041080	CHD7	-0.586819	0.021469
15:773890|794499	ENSGALG00000039121	PPM1F	-0.567205	0.0274454
26:628275|647781	ENSGALG00000037370	NAV1	-0.465777	0.0801493
Z:41733892|41743883	ENSGALG00000012618	FANCC	-0.451557	0.0910974
1:65316859|65323089	ENSGALG00000013174	RECQL	-0.447956	0.0940295
9:841527|856445	ENSGALG00000047235	ENSGALG00000047235	-0.44663	0.0951259
7:11479249|11480605	ENSGALG00000008370	TRAK2	-0.404548	0.134734
22:5281432|5282917	ENSGALG00000036175	CAPG	-0.395877	0.144103
23:175287|177924	ENSGALG00000029316	ENSGALG00000029316	-0.384697	0.156817
33:6352514|6353101	ENSGALG00000037946	ENSGALG00000037946	-0.370038	0.17459
9:1161538|1166156	ENSGALG00000038730	GIGYF2	-0.366188	0.179467
1:80901678|80924609	ENSGALG00000050404	ENSGALG00000050404	-0.353753	0.195825
1:71902835|71910573	ENSGALG00000028155	DUSP16	-0.338206	0.217587
8:24782461|24784803	ENSGALG00000010629	TUT4	-0.304702	0.269485
1:167690043|167707455	ENSGALG00000016959	DGKH	-0.29928	0.278527
8:4965462|5030850	ENSGALG00000033244	DNM3	-0.296133	0.283858
21:6637936|6638407	ENSGALG00000010084	EIF4G3	-0.281863	0.308785
30:792353|792819	ENSGALG00000039573	ENSGALG00000039573	-0.278121	0.315526
7:11310424|11317275	ENSGALG00000008228	PPIL3	-0.275965	0.319447
Z:60803901|60829582	ENSGALG00000010896	TMEM161B	-0.254134	0.360715
8:29325514|29335728	ENSGALG00000011284	LRRC7	-0.234847	0.399493
4:56480782|56484836	ENSGALG00000033286	ARSJ	-0.232799	0.403735
1:197529186|197530994	ENSGALG00000017334	ENSGALG00000017334	-0.226401	0.417139
15:6162811|6164216	ENSGALG00000004467	CLIP1	-0.214556	0.442552
21:6637936|6646631	ENSGALG00000010084	EIF4G3	-0.210852	0.450655
21:3156857|3157327	ENSGALG00000002232	ENSGALG00000002232	-0.210282	0.451908
5:12518163|12523981	ENSGALG00000006231	SERGEF	-0.208851	0.455064
7:9651678|9670033	ENSGALG00000007777	SLC39A10	-0.204169	0.46546
21:3146053|3157327	ENSGALG00000002232	ENSGALG00000002232	-0.199167	0.476694
11:15485748|15498260	ENSGALG00000013437	GAN	-0.188153	0.501882
Z:64304527|64308986	ENSGALG00000015577	ENSGALG00000015577	-0.184856	0.509539
8:30150504|30176299	ENSGALG00000011388	RABGGTB	-0.175982	0.530414
7:4187723|4210154	ENSGALG00000003472	VWC2L	-0.174383	0.534215
3:81969250|82022770	ENSGALG00000052970	ENSGALG00000052970	-0.174303	0.534408
19:9374522|9378543	ENSGALG00000041802	LYRM9	-0.171851	0.540261
28:1203277|1203920	ENSGALG00000041643	NFIC	-0.17106	0.542155
6:21199576|21201169	ENSGALG00000039528	PLCE1	-0.154339	0.582865
21:3122688|3157327	ENSGALG00000002232	ENSGALG00000002232	-0.152691	0.586944
7:11985939|11990872	ENSGALG00000008474	CARF	-0.15114	0.590795
4:69035577|69040842	ENSGALG00000053335	ENSGALG00000053335	-0.150924	0.591332
19:7216149|7223765	ENSGALG00000005037	ENSGALG00000005037	-0.150311	0.592856
4:8624107|8654290	ENSGALG00000006906	CHM	-0.149259	0.595476
2:112915168|112945750	ENSGALG00000041080	CHD7	-0.147582	0.599664
6:11384400|11406119	ENSGALG00000031604	ENSGALG00000031604	-0.138621	0.622231
6:11384400|11388916	ENSGALG00000031604	ENSGALG00000031604	-0.133858	0.634357
10:3510338|3513597	ENSGALG00000002759	PEAK1	-0.124466	0.658519
4:8620209|8654290	ENSGALG00000006906	CHM	-0.111442	0.692544
3:104719456|104726038	ENSGALG00000038191	ENSGALG00000038191	-0.107971	0.701708
14:2652601|2676442	ENSGALG00000044199	CYP2AC7	-0.100106	0.722613
1:167243201|167247767	ENSGALG00000040808	ENSGALG00000040808	-0.0998012	0.723428
6:11384400|11388912	ENSGALG00000031604	ENSGALG00000031604	-0.0979573	0.728358
2:22634352|22637572	ENSGALG00000035761	ENSGALG00000035761	-0.0879456	0.755294
18:4667720|4688647	ENSGALG00000002278	UNK	-0.0870852	0.757622
10:4326575|4343820	ENSGALG00000003336	DAPK2	-0.0672505	0.811778
9:6798384|6799240	ENSGALG00000032053	SPSB4	-0.0174776	0.950705
1:130466378|130493459	ENSGALG00000046156	ENSGALG00000046156	-0.00789505	0.977722
30:962028|962287	ENSGALG00000050805	ENSGALG00000050805	-0.00637358	0.982015
10:8705925|8709179	ENSGALG00000051831	ENSGALG00000051831	0.00754321	0.978715
2:2146481|2152868	ENSGALG00000053578	ENSGALG00000053578	0.0108011	0.969525
32:307562|309683	ENSGALG00000052101	ENSGALG00000052101	0.0131701	0.962845
10:3892301|3896503	ENSGALG00000002945	TMEM266	0.0241281	0.931981
1:167244201|167247767	ENSGALG00000040808	ENSGALG00000040808	0.0244401	0.931104
17:615469|635112	ENSGALG00000033920	ENSGALG00000033920	0.0364951	0.897259
23:5817766|5834747	ENSGALG00000004221	IL22RA1	0.0557336	0.843608
7:22025559|22026564	ENSGALG00000011224	SLC4A3	0.0575493	0.838574
9:9672046|9681106	ENSGALG00000003025	ENSGALG00000003025	0.0622364	0.825605
6:33206519|33210750	ENSGALG00000009738	CTBP2	0.0653827	0.816923
9:6798384|6864586	ENSGALG00000032053	SPSB4	0.0820267	0.771344
Z:27786235|27787094	ENSGALG00000000438	ERMP1	0.0907134	0.74782
15:773890|794844	ENSGALG00000039121	PPM1F	0.108699	0.699783
3:17318660|17334905	ENSGALG00000009291	EPHX1	0.122564	0.663452
8:27030542|27045656	ENSGALG00000051992	CYP2J23	0.138166	0.623386
19:7221553|7223765	ENSGALG00000005037	ENSGALG00000005037	0.139196	0.620772
6:31133168|31145255	ENSGALG00000009403	GRK5	0.146785	0.601657
4:34559383|34593472	ENSGALG00000010214	JADE1	0.155785	0.579297
3:54130201|54137617	ENSGALG00000013824	HECA	0.179058	0.523136
8:1761700|1775737	ENSGALG00000002145	CAMSAP2	0.189979	0.497662
10:2965930|2966600	ENSGALG00000001376	ARID3B	0.202067	0.470164
19:7221036|7223765	ENSGALG00000005037	ENSGALG00000005037	0.208465	0.455916
Z:68866373|68872952	ENSGALG00000001856	MOB3B	0.217407	0.436364
7:669188|680653	ENSGALG00000035584	COL3A1	0.252296	0.364317
4:82907788|82916609	ENSGALG00000015692	ENSGALG00000015692	0.259201	0.350887
2:28277014|28280116	ENSGALG00000010795	CRPPA	0.274846	0.321493
19:7218677|7223765	ENSGALG00000005037	ENSGALG00000005037	0.292283	0.290462
6:32306181|32307393	ENSGALG00000053705	ENSGALG00000053705	0.294621	0.286441
9:22969547|22976688	ENSGALG00000052586	ENSGALG00000052586	0.30387	0.270862
10:12574340|12607185	ENSGALG00000006388	IL16	0.309495	0.26164
6:5127213|5129058	ENSGALG00000002426	EXOSC3	0.31423	0.254029
3:57837120|57844001	ENSGALG00000002282	TMEM200A	0.316246	0.250829
Z:54674624|54755962	ENSGALG00000015428	ENSGALG00000015428	0.372076	0.172044
3:46686929|46699981	ENSGALG00000012289	SHPRH	0.385652	0.155703
Z:68866373|68881830	ENSGALG00000001856	MOB3B	0.407069	0.13209
25:2440513|2442492	ENSGALG00000030643	VANGL2	0.41123	0.127802
2:38164933|38172162	ENSGALG00000011314	LRRC3B	0.421234	0.117887
10:3963866|3975644	ENSGALG00000046862	UBE2Q2	0.423269	0.115937
2:93528793|93535290	ENSGALG00000013731	SOCS6	0.435843	0.104379
2:38299230|38378275	ENSGALG00000011322	NEK10	0.449317	0.0929138
2:137982823|137986190	ENSGALG00000034999	ZHX1	0.449682	0.0926161
19:5174763|5181614	ENSGALG00000002618	KCTD7	0.50322	0.0558532
3:16420488|16422320	ENSGALG00000008544	SLC8A1	0.511442	0.051337
7:785803|805496	ENSGALG00000054944	GULP1	0.522262	0.0458097
11:7771291|7788418	ENSGALG00000017363	C11H16ORF87	0.526997	0.0435349
Z:54706332|54755962	ENSGALG00000015428	ENSGALG00000015428	0.751439	0.00123842
20:3819573|3824333	ENSGALG00000044404	ENSGALG00000044404	0.832241	0.000118607
Z:54730600|54755962	ENSGALG00000048151	ENSGALG00000048151	0.846566	6.89e-05
