# Supplementary material for: Dynamic Expression and Regulatory Network of Circular RNA for Abdominal Preadipocytes Differentiation in Chicken (Gallus gallus)
Source: Front Cell Dev Biol. 2021 Nov 12;9:761638. doi: 10.3389/fcell.2021.761638 (PMC8633312; doi:10.3389/fcell.2021.761638)
Supplement: Supplementary file 2 [file DataSheet1.ZIP › Table S12 ceRNA network construction based on DE-circRNAs, DE-miRNAs and DE-mRNAs.xlsx]

## Sheet: DEcircRNAs-DEmRNAs
Differentially expressed circRNAs and mRNAs pairs commonly targeted by differentially expressed miRNAs
circRNA_ID	Gene_ID	Gene_symbol	Pearson_correlation	Pvalue
1:37721131|37747238	ENSGALG00000006190	FHL1	0.0906713	0.747933
1:49768594|49771560	ENSGALG00000006190	FHL1	0.274804	0.32157
1:65316859|65323089	ENSGALG00000006190	FHL1	0.210445	0.451551
1:100085864|100139955	ENSGALG00000006190	FHL1	0.380249	0.162078
1:127785702|127814490	ENSGALG00000006190	FHL1	0.470514	0.0767205
1:197529186|197530994	ENSGALG00000006190	FHL1	0.240045	0.388832
10:12574340|12607185	ENSGALG00000006190	FHL1	0.676519	0.00561381
11:18296679|18307292	ENSGALG00000006190	FHL1	-0.399022	0.140655
11:19493186|19524631	ENSGALG00000006190	FHL1	0.609503	0.0158568
11:19493186|19557574	ENSGALG00000006190	FHL1	0.395998	0.14397
11:19493186|19566429	ENSGALG00000006190	FHL1	0.247509	0.373794
14:8816217|8818041	ENSGALG00000006190	FHL1	0.401029	0.138485
14:8833613|8844262	ENSGALG00000006190	FHL1	0.357585	0.190686
15:8441185|8448343	ENSGALG00000006190	FHL1	0.0855281	0.761839
17:615469|635112	ENSGALG00000006190	FHL1	0.0855281	0.761839
17:5862105|5872779	ENSGALG00000006190	FHL1	0.701068	0.00359239
17:5862105|5897058	ENSGALG00000006190	FHL1	-0.0912652	0.746332
19:5174763|5181614	ENSGALG00000006190	FHL1	0.205056	0.463482
2:40985888|40987688	ENSGALG00000006190	FHL1	0.529869	0.0421965
2:50762415|50768664	ENSGALG00000006190	FHL1	0.0855281	0.761839
2:55117245|55118504	ENSGALG00000006190	FHL1	0.805442	0.000290139
2:59883518|59957525	ENSGALG00000006190	FHL1	0.0855281	0.761839
2:61578916|61580941	ENSGALG00000006190	FHL1	0.256495	0.356117
2:61713913|61766340	ENSGALG00000006190	FHL1	0.292952	0.289308
2:90857939|90865969	ENSGALG00000006190	FHL1	0.121787	0.665469
2:112915168|112917022	ENSGALG00000006190	FHL1	0.240237	0.388441
2:112915168|112945750	ENSGALG00000006190	FHL1	0.0855281	0.761839
20:1448355|1455586	ENSGALG00000006190	FHL1	-0.226138	0.417696
20:3782261|3782661	ENSGALG00000006190	FHL1	0.299657	0.277893
20:4937048|4939988	ENSGALG00000006190	FHL1	-0.166638	0.552798
20:9597515|9599473	ENSGALG00000006190	FHL1	0.69561	0.00398161
20:9597515|9599631	ENSGALG00000006190	FHL1	0.162142	0.563713
23:175287|177924	ENSGALG00000006190	FHL1	0.263424	0.342809
23:5817766|5834747	ENSGALG00000006190	FHL1	0.0855281	0.761839
26:628275|647781	ENSGALG00000006190	FHL1	0.22308	0.424188
26:2671396|2679616	ENSGALG00000006190	FHL1	-0.142463	0.612516
27:5306233|5307631	ENSGALG00000006190	FHL1	-0.258184	0.352847
28:1210501|1213423	ENSGALG00000006190	FHL1	0.183672	0.512303
28:1210501|1214882	ENSGALG00000006190	FHL1	0.405471	0.133762
3:16420488|16422320	ENSGALG00000006190	FHL1	0.433719	0.106273
3:19845666|19855858	ENSGALG00000006190	FHL1	0.487866	0.0650544
3:32498288|32523114	ENSGALG00000006190	FHL1	0.0454004	0.87236
3:32498288|32523117	ENSGALG00000006190	FHL1	-0.0224546	0.93669
3:46605193|46615121	ENSGALG00000006190	FHL1	-0.125192	0.656639
3:54133285|54137617	ENSGALG00000006190	FHL1	-0.106376	0.705932
3:93525156|93529307	ENSGALG00000006190	FHL1	0.562587	0.0290192
3:104719456|104726038	ENSGALG00000006190	FHL1	0.190491	0.496483
32:497196|498589	ENSGALG00000006190	FHL1	0.568365	0.0270602
33:3191025|3210011	ENSGALG00000006190	FHL1	-0.288549	0.296953
4:1762265|1762986	ENSGALG00000006190	FHL1	0.889558	9.05e-06
4:17823764|17825464	ENSGALG00000006190	FHL1	0.391611	0.14887
4:29575933|29615312	ENSGALG00000006190	FHL1	0.0855281	0.761839
4:31262532|31291921	ENSGALG00000006190	FHL1	-0.425439	0.113882
4:34559383|34593472	ENSGALG00000006190	FHL1	0.108408	0.700553
4:56480782|56484836	ENSGALG00000006190	FHL1	0.67519	0.0057446
4:91212200|91213766	ENSGALG00000006190	FHL1	0.435684	0.10452
5:1911312|1914219	ENSGALG00000006190	FHL1	0.529322	0.0424491
5:25346596|25348346	ENSGALG00000006190	FHL1	0.486846	0.0657022
5:38248809|38268609	ENSGALG00000006190	FHL1	0.332692	0.225657
6:11384400|11388916	ENSGALG00000006190	FHL1	0.565281	0.0280928
6:11384400|11406119	ENSGALG00000006190	FHL1	0.540996	0.0372979
6:23380375|23384648	ENSGALG00000006190	FHL1	0.633192	0.0112796
6:31133168|31145255	ENSGALG00000006190	FHL1	0.0222386	0.937298
7:22627546|22629237	ENSGALG00000006190	FHL1	0.289559	0.295189
7:33194367|33205390	ENSGALG00000006190	FHL1	0.214481	0.442716
8:27030542|27045656	ENSGALG00000006190	FHL1	0.156077	0.578577
8:29325514|29332659	ENSGALG00000006190	FHL1	0.595306	0.0192158
8:29325514|29335728	ENSGALG00000006190	FHL1	0.219181	0.432538
8:30150504|30176299	ENSGALG00000006190	FHL1	0.444417	0.0969753
9:841527|856445	ENSGALG00000006190	FHL1	0.468442	0.0782067
9:6798384|6864586	ENSGALG00000006190	FHL1	0.371867	0.172303
9:23721269|23727507	ENSGALG00000006190	FHL1	0.38604	0.155253
9:23721269|23743428	ENSGALG00000006190	FHL1	0.544751	0.0357445
Z:32565738|32590345	ENSGALG00000006190	FHL1	0.0855281	0.761839
Z:34746119|34747326	ENSGALG00000006190	FHL1	-0.147604	0.599608
Z:54674624|54755962	ENSGALG00000006190	FHL1	0.300366	0.276702
Z:54706332|54755962	ENSGALG00000006190	FHL1	0.609126	0.0159397
Z:54730600|54755962	ENSGALG00000006190	FHL1	0.686253	0.00472628
Z:54753283|54755962	ENSGALG00000006190	FHL1	0.59046	0.020479
Z:58318512|58373273	ENSGALG00000006190	FHL1	0.42429	0.114966
22:1961745|2012219	ENSGALG00000006190	FHL1	0.190491	0.496483
1:37721131|37747238	ENSGALG00000016820	GAS6	0.0905072	0.748376
1:49768594|49771560	ENSGALG00000016820	GAS6	0.302495	0.273144
1:65316859|65323089	ENSGALG00000016820	GAS6	0.209374	0.453909
1:100085864|100139955	ENSGALG00000016820	GAS6	0.324098	0.238606
1:127785702|127814490	ENSGALG00000016820	GAS6	0.393963	0.146228
1:197529186|197530994	ENSGALG00000016820	GAS6	0.131602	0.640131
10:12574340|12607185	ENSGALG00000016820	GAS6	0.509469	0.0523956
11:18296679|18307292	ENSGALG00000016820	GAS6	-0.355604	0.193332
11:19493186|19524631	ENSGALG00000016820	GAS6	0.663726	0.00697519
11:19493186|19557574	ENSGALG00000016820	GAS6	0.447032	0.0947925
11:19493186|19566429	ENSGALG00000016820	GAS6	0.102832	0.715347
14:8816217|8818041	ENSGALG00000016820	GAS6	0.431356	0.108407
14:8833613|8844262	ENSGALG00000016820	GAS6	0.339745	0.215369
15:8441185|8448343	ENSGALG00000016820	GAS6	0.099849	0.723301
17:615469|635112	ENSGALG00000016820	GAS6	0.099849	0.723301
17:5862105|5872779	ENSGALG00000016820	GAS6	0.61837	0.0140015
17:5862105|5897058	ENSGALG00000016820	GAS6	-0.027419	0.922728
19:5174763|5181614	ENSGALG00000016820	GAS6	0.371851	0.172323
2:40985888|40987688	ENSGALG00000016820	GAS6	0.597404	0.0186879
2:50762415|50768664	ENSGALG00000016820	GAS6	0.099849	0.723301
2:55117245|55118504	ENSGALG00000016820	GAS6	0.800437	0.000337824
2:59883518|59957525	ENSGALG00000016820	GAS6	0.099849	0.723301
2:61578916|61580941	ENSGALG00000016820	GAS6	0.241651	0.38557
2:61713913|61766340	ENSGALG00000016820	GAS6	0.264622	0.340537
2:90857939|90865969	ENSGALG00000016820	GAS6	0.0082588	0.976696
2:112915168|112917022	ENSGALG00000016820	GAS6	0.205812	0.461797
2:112915168|112945750	ENSGALG00000016820	GAS6	0.099849	0.723301
20:1448355|1455586	ENSGALG00000016820	GAS6	-0.244111	0.380601
20:3782261|3782661	ENSGALG00000016820	GAS6	0.385159	0.156278
20:4937048|4939988	ENSGALG00000016820	GAS6	-0.0980161	0.728201
20:9597515|9599473	ENSGALG00000016820	GAS6	0.666159	0.00669816
20:9597515|9599631	ENSGALG00000016820	GAS6	0.25677	0.355583
23:175287|177924	ENSGALG00000016820	GAS6	0.107397	0.703228
23:5817766|5834747	ENSGALG00000016820	GAS6	0.099849	0.723301
26:628275|647781	ENSGALG00000016820	GAS6	0.295709	0.284582
26:2671396|2679616	ENSGALG00000016820	GAS6	-0.0652	0.817427
27:5306233|5307631	ENSGALG00000016820	GAS6	-0.0825856	0.769825
28:1210501|1213423	ENSGALG00000016820	GAS6	0.139983	0.618781
28:1210501|1214882	ENSGALG00000016820	GAS6	0.354502	0.194814
3:16420488|16422320	ENSGALG00000016820	GAS6	0.444015	0.0973141
3:19845666|19855858	ENSGALG00000016820	GAS6	0.441911	0.0990997
3:32498288|32523114	ENSGALG00000016820	GAS6	-0.033871	0.904614
3:32498288|32523117	ENSGALG00000016820	GAS6	-0.0419995	0.881857
3:46605193|46615121	ENSGALG00000016820	GAS6	-0.234597	0.400009
3:54133285|54137617	ENSGALG00000016820	GAS6	-0.175779	0.530897
3:93525156|93529307	ENSGALG00000016820	GAS6	0.630759	0.0116955
3:104719456|104726038	ENSGALG00000016820	GAS6	0.267352	0.33539
32:497196|498589	ENSGALG00000016820	GAS6	0.507623	0.0534003
33:3191025|3210011	ENSGALG00000016820	GAS6	-0.338041	0.217827
4:1762265|1762986	ENSGALG00000016820	GAS6	0.785768	0.000515684
4:17823764|17825464	ENSGALG00000016820	GAS6	0.34558	0.207084
4:29575933|29615312	ENSGALG00000016820	GAS6	0.099849	0.723301
4:31262532|31291921	ENSGALG00000016820	GAS6	-0.376847	0.166177
4:34559383|34593472	ENSGALG00000016820	GAS6	0.200309	0.474118
4:56480782|56484836	ENSGALG00000016820	GAS6	0.71341	0.00282348
4:91212200|91213766	ENSGALG00000016820	GAS6	0.513523	0.0502377
5:1911312|1914219	ENSGALG00000016820	GAS6	0.423305	0.115902
5:25346596|25348346	ENSGALG00000016820	GAS6	0.376603	0.166475
5:38248809|38268609	ENSGALG00000016820	GAS6	0.380704	0.161533
6:11384400|11388916	ENSGALG00000016820	GAS6	0.497941	0.058902
6:11384400|11406119	ENSGALG00000016820	GAS6	0.492503	0.0621678
6:23380375|23384648	ENSGALG00000016820	GAS6	0.713224	0.00283401
6:31133168|31145255	ENSGALG00000016820	GAS6	-0.00666715	0.981186
7:22627546|22629237	ENSGALG00000016820	GAS6	0.209145	0.454414
7:33194367|33205390	ENSGALG00000016820	GAS6	0.196261	0.48328
8:27030542|27045656	ENSGALG00000016820	GAS6	0.101627	0.718558
8:29325514|29332659	ENSGALG00000016820	GAS6	0.600084	0.0180298
8:29325514|29335728	ENSGALG00000016820	GAS6	0.219827	0.431149
8:30150504|30176299	ENSGALG00000016820	GAS6	0.445069	0.0964281
9:841527|856445	ENSGALG00000016820	GAS6	0.500805	0.0572332
9:6798384|6864586	ENSGALG00000016820	GAS6	0.381771	0.160265
9:23721269|23727507	ENSGALG00000016820	GAS6	0.522684	0.0456039
9:23721269|23743428	ENSGALG00000016820	GAS6	0.475369	0.0733163
Z:32565738|32590345	ENSGALG00000016820	GAS6	0.099849	0.723301
Z:34746119|34747326	ENSGALG00000016820	GAS6	-0.184638	0.510048
Z:54674624|54755962	ENSGALG00000016820	GAS6	0.336529	0.220022
Z:54706332|54755962	ENSGALG00000016820	GAS6	0.567023	0.0275062
Z:54730600|54755962	ENSGALG00000016820	GAS6	0.649581	0.00876943
Z:54753283|54755962	ENSGALG00000016820	GAS6	0.608635	0.0160482
Z:58318512|58373273	ENSGALG00000016820	GAS6	0.413705	0.125298
22:1961745|2012219	ENSGALG00000016820	GAS6	0.267352	0.33539
1:37721131|37747238	ENSGALG00000003473	SFRP1	0.297908	0.280845
1:49768594|49771560	ENSGALG00000003473	SFRP1	0.406044	0.133161
1:65316859|65323089	ENSGALG00000003473	SFRP1	0.285564	0.302202
1:100085864|100139955	ENSGALG00000003473	SFRP1	0.585574	0.0218157
1:127785702|127814490	ENSGALG00000003473	SFRP1	0.457544	0.086367
1:197529186|197530994	ENSGALG00000003473	SFRP1	0.597288	0.0187169
10:12574340|12607185	ENSGALG00000003473	SFRP1	0.184714	0.50987
11:18296679|18307292	ENSGALG00000003473	SFRP1	-0.134445	0.632857
11:19493186|19524631	ENSGALG00000003473	SFRP1	0.277906	0.315914
11:19493186|19557574	ENSGALG00000003473	SFRP1	0.162118	0.563771
11:19493186|19566429	ENSGALG00000003473	SFRP1	-0.0176324	0.950268
14:8816217|8818041	ENSGALG00000003473	SFRP1	0.74619	0.00139907
14:8833613|8844262	ENSGALG00000003473	SFRP1	0.857991	4.29e-05
15:8441185|8448343	ENSGALG00000003473	SFRP1	0.185667	0.50765
17:615469|635112	ENSGALG00000003473	SFRP1	0.185667	0.50765
17:5862105|5872779	ENSGALG00000003473	SFRP1	0.629036	0.0119971
17:5862105|5897058	ENSGALG00000003473	SFRP1	-0.0151175	0.957355
19:5174763|5181614	ENSGALG00000003473	SFRP1	-0.216742	0.437804
2:40985888|40987688	ENSGALG00000003473	SFRP1	0.389296	0.1515
2:50762415|50768664	ENSGALG00000003473	SFRP1	0.185667	0.50765
2:55117245|55118504	ENSGALG00000003473	SFRP1	0.558123	0.0306043
2:59883518|59957525	ENSGALG00000003473	SFRP1	0.185667	0.50765
2:61578916|61580941	ENSGALG00000003473	SFRP1	0.678626	0.00541136
2:61713913|61766340	ENSGALG00000003473	SFRP1	0.799063	0.000351974
2:90857939|90865969	ENSGALG00000003473	SFRP1	0.15927	0.570732
2:112915168|112917022	ENSGALG00000003473	SFRP1	0.480229	0.070018
2:112915168|112945750	ENSGALG00000003473	SFRP1	0.185667	0.50765
20:1448355|1455586	ENSGALG00000003473	SFRP1	-0.101585	0.718668
20:3782261|3782661	ENSGALG00000003473	SFRP1	0.249991	0.368863
20:4937048|4939988	ENSGALG00000003473	SFRP1	0.107383	0.703265
20:9597515|9599473	ENSGALG00000003473	SFRP1	0.473318	0.0747403
20:9597515|9599631	ENSGALG00000003473	SFRP1	0.312412	0.256935
23:175287|177924	ENSGALG00000003473	SFRP1	0.614455	0.0147988
23:5817766|5834747	ENSGALG00000003473	SFRP1	0.185667	0.50765
26:628275|647781	ENSGALG00000003473	SFRP1	0.11885	0.673118
26:2671396|2679616	ENSGALG00000003473	SFRP1	0.113851	0.686208
27:5306233|5307631	ENSGALG00000003473	SFRP1	-0.149213	0.595591
28:1210501|1213423	ENSGALG00000003473	SFRP1	0.399879	0.139726
28:1210501|1214882	ENSGALG00000003473	SFRP1	0.519133	0.0473606
3:16420488|16422320	ENSGALG00000003473	SFRP1	0.642663	0.00976917
3:19845666|19855858	ENSGALG00000003473	SFRP1	0.0703298	0.803312
3:32498288|32523114	ENSGALG00000003473	SFRP1	-0.269356	0.331642
3:32498288|32523117	ENSGALG00000003473	SFRP1	-0.268375	0.333475
3:46605193|46615121	ENSGALG00000003473	SFRP1	0.170108	0.544439
3:54133285|54137617	ENSGALG00000003473	SFRP1	0.154769	0.581803
3:93525156|93529307	ENSGALG00000003473	SFRP1	-0.192421	0.492048
3:104719456|104726038	ENSGALG00000003473	SFRP1	0.328156	0.232435
32:497196|498589	ENSGALG00000003473	SFRP1	0.609962	0.0157565
33:3191025|3210011	ENSGALG00000003473	SFRP1	-0.136659	0.627216
4:1762265|1762986	ENSGALG00000003473	SFRP1	0.554679	0.0318714
4:17823764|17825464	ENSGALG00000003473	SFRP1	0.524134	0.0449002
4:29575933|29615312	ENSGALG00000003473	SFRP1	0.185667	0.50765
4:31262532|31291921	ENSGALG00000003473	SFRP1	-0.0813541	0.773174
4:34559383|34593472	ENSGALG00000003473	SFRP1	-0.169394	0.546154
4:56480782|56484836	ENSGALG00000003473	SFRP1	0.1028	0.715431
4:91212200|91213766	ENSGALG00000003473	SFRP1	-0.131799	0.639626
5:1911312|1914219	ENSGALG00000003473	SFRP1	0.656156	0.00789529
5:25346596|25348346	ENSGALG00000003473	SFRP1	0.606512	0.0165236
5:38248809|38268609	ENSGALG00000003473	SFRP1	0.745644	0.0014167
6:11384400|11388916	ENSGALG00000003473	SFRP1	0.499049	0.0582521
6:11384400|11406119	ENSGALG00000003473	SFRP1	0.722403	0.00235099
6:23380375|23384648	ENSGALG00000003473	SFRP1	0.374149	0.169479
6:31133168|31145255	ENSGALG00000003473	SFRP1	0.160238	0.568362
7:22627546|22629237	ENSGALG00000003473	SFRP1	0.69212	0.00424758
7:33194367|33205390	ENSGALG00000003473	SFRP1	0.0147456	0.958403
8:27030542|27045656	ENSGALG00000003473	SFRP1	-0.13618	0.628434
8:29325514|29332659	ENSGALG00000003473	SFRP1	0.112511	0.689731
8:29325514|29335728	ENSGALG00000003473	SFRP1	0.330706	0.22861
8:30150504|30176299	ENSGALG00000003473	SFRP1	-0.162654	0.562465
9:841527|856445	ENSGALG00000003473	SFRP1	0.269823	0.330772
9:6798384|6864586	ENSGALG00000003473	SFRP1	-0.265991	0.337951
9:23721269|23727507	ENSGALG00000003473	SFRP1	-0.183169	0.513479
9:23721269|23743428	ENSGALG00000003473	SFRP1	0.479074	0.070792
Z:32565738|32590345	ENSGALG00000003473	SFRP1	0.185667	0.50765
Z:34746119|34747326	ENSGALG00000003473	SFRP1	0.304432	0.26993
Z:54674624|54755962	ENSGALG00000003473	SFRP1	0.815633	0.00020995
Z:54706332|54755962	ENSGALG00000003473	SFRP1	0.771151	0.000762316
Z:54730600|54755962	ENSGALG00000003473	SFRP1	0.614752	0.014737
Z:54753283|54755962	ENSGALG00000003473	SFRP1	0.540102	0.037675
Z:58318512|58373273	ENSGALG00000003473	SFRP1	0.095179	0.735805
22:1961745|2012219	ENSGALG00000003473	SFRP1	0.328156	0.232435
1:37721131|37747238	Gallus_gallus_newGene_2157	Gallus_gallus_newGene_2157	-0.182432	0.515205
1:49768594|49771560	Gallus_gallus_newGene_2157	Gallus_gallus_newGene_2157	0.287949	0.298004
1:65316859|65323089	Gallus_gallus_newGene_2157	Gallus_gallus_newGene_2157	0.35575	0.193137
1:100085864|100139955	Gallus_gallus_newGene_2157	Gallus_gallus_newGene_2157	0.156278	0.578082
1:127785702|127814490	Gallus_gallus_newGene_2157	Gallus_gallus_newGene_2157	0.52806	0.043036
1:197529186|197530994	Gallus_gallus_newGene_2157	Gallus_gallus_newGene_2157	0.488967	0.06436
10:12574340|12607185	Gallus_gallus_newGene_2157	Gallus_gallus_newGene_2157	0.599321	0.0182152
11:18296679|18307292	Gallus_gallus_newGene_2157	Gallus_gallus_newGene_2157	-0.178574	0.524279
11:19493186|19524631	Gallus_gallus_newGene_2157	Gallus_gallus_newGene_2157	0.126452	0.653382
11:19493186|19557574	Gallus_gallus_newGene_2157	Gallus_gallus_newGene_2157	0.221227	0.428146
11:19493186|19566429	Gallus_gallus_newGene_2157	Gallus_gallus_newGene_2157	0.400928	0.138593
14:8816217|8818041	Gallus_gallus_newGene_2157	Gallus_gallus_newGene_2157	0.106125	0.706599
14:8833613|8844262	Gallus_gallus_newGene_2157	Gallus_gallus_newGene_2157	0.439677	0.101021
15:8441185|8448343	Gallus_gallus_newGene_2157	Gallus_gallus_newGene_2157	0.275898	0.319569
17:615469|635112	Gallus_gallus_newGene_2157	Gallus_gallus_newGene_2157	0.275898	0.319569
17:5862105|5872779	Gallus_gallus_newGene_2157	Gallus_gallus_newGene_2157	0.542866	0.036518
17:5862105|5897058	Gallus_gallus_newGene_2157	Gallus_gallus_newGene_2157	-0.00142848	0.995969
19:5174763|5181614	Gallus_gallus_newGene_2157	Gallus_gallus_newGene_2157	-0.48869	0.0645343
2:40985888|40987688	Gallus_gallus_newGene_2157	Gallus_gallus_newGene_2157	-0.076642	0.786021
2:50762415|50768664	Gallus_gallus_newGene_2157	Gallus_gallus_newGene_2157	0.275898	0.319569
2:55117245|55118504	Gallus_gallus_newGene_2157	Gallus_gallus_newGene_2157	0.369217	0.175623
2:59883518|59957525	Gallus_gallus_newGene_2157	Gallus_gallus_newGene_2157	0.275898	0.319569
2:61578916|61580941	Gallus_gallus_newGene_2157	Gallus_gallus_newGene_2157	0.115397	0.68215
2:61713913|61766340	Gallus_gallus_newGene_2157	Gallus_gallus_newGene_2157	-0.00835368	0.976428
2:90857939|90865969	Gallus_gallus_newGene_2157	Gallus_gallus_newGene_2157	0.489026	0.0643235
2:112915168|112917022	Gallus_gallus_newGene_2157	Gallus_gallus_newGene_2157	0.556226	0.0312976
2:112915168|112945750	Gallus_gallus_newGene_2157	Gallus_gallus_newGene_2157	0.275898	0.319569
20:1448355|1455586	Gallus_gallus_newGene_2157	Gallus_gallus_newGene_2157	0.324969	0.237273
20:3782261|3782661	Gallus_gallus_newGene_2157	Gallus_gallus_newGene_2157	0.0510624	0.856585
20:4937048|4939988	Gallus_gallus_newGene_2157	Gallus_gallus_newGene_2157	-0.0244325	0.931125
20:9597515|9599473	Gallus_gallus_newGene_2157	Gallus_gallus_newGene_2157	0.308953	0.262521
20:9597515|9599631	Gallus_gallus_newGene_2157	Gallus_gallus_newGene_2157	-0.224317	0.421554
23:175287|177924	Gallus_gallus_newGene_2157	Gallus_gallus_newGene_2157	0.561605	0.0293626
23:5817766|5834747	Gallus_gallus_newGene_2157	Gallus_gallus_newGene_2157	0.275898	0.319569
26:628275|647781	Gallus_gallus_newGene_2157	Gallus_gallus_newGene_2157	-0.123033	0.662234
26:2671396|2679616	Gallus_gallus_newGene_2157	Gallus_gallus_newGene_2157	-0.399129	0.14054
27:5306233|5307631	Gallus_gallus_newGene_2157	Gallus_gallus_newGene_2157	-0.52177	0.0460514
28:1210501|1213423	Gallus_gallus_newGene_2157	Gallus_gallus_newGene_2157	0.138961	0.621368
28:1210501|1214882	Gallus_gallus_newGene_2157	Gallus_gallus_newGene_2157	0.264543	0.340686
3:16420488|16422320	Gallus_gallus_newGene_2157	Gallus_gallus_newGene_2157	0.32784	0.232913
3:19845666|19855858	Gallus_gallus_newGene_2157	Gallus_gallus_newGene_2157	0.0494748	0.861003
3:32498288|32523114	Gallus_gallus_newGene_2157	Gallus_gallus_newGene_2157	-0.0931603	0.741229
3:32498288|32523117	Gallus_gallus_newGene_2157	Gallus_gallus_newGene_2157	0.0707539	0.802148
3:46605193|46615121	Gallus_gallus_newGene_2157	Gallus_gallus_newGene_2157	0.0204296	0.94239
3:54133285|54137617	Gallus_gallus_newGene_2157	Gallus_gallus_newGene_2157	0.212154	0.447799
3:93525156|93529307	Gallus_gallus_newGene_2157	Gallus_gallus_newGene_2157	0.205175	0.463216
3:104719456|104726038	Gallus_gallus_newGene_2157	Gallus_gallus_newGene_2157	0.186036	0.506793
32:497196|498589	Gallus_gallus_newGene_2157	Gallus_gallus_newGene_2157	0.441401	0.0995365
33:3191025|3210011	Gallus_gallus_newGene_2157	Gallus_gallus_newGene_2157	0.0324984	0.908465
4:1762265|1762986	Gallus_gallus_newGene_2157	Gallus_gallus_newGene_2157	0.421691	0.117447
4:17823764|17825464	Gallus_gallus_newGene_2157	Gallus_gallus_newGene_2157	0.0711621	0.801027
4:29575933|29615312	Gallus_gallus_newGene_2157	Gallus_gallus_newGene_2157	0.275898	0.319569
4:31262532|31291921	Gallus_gallus_newGene_2157	Gallus_gallus_newGene_2157	-0.124068	0.65955
4:34559383|34593472	Gallus_gallus_newGene_2157	Gallus_gallus_newGene_2157	-0.327856	0.232888
4:56480782|56484836	Gallus_gallus_newGene_2157	Gallus_gallus_newGene_2157	0.0088414	0.975053
4:91212200|91213766	Gallus_gallus_newGene_2157	Gallus_gallus_newGene_2157	-0.0701446	0.803821
5:1911312|1914219	Gallus_gallus_newGene_2157	Gallus_gallus_newGene_2157	0.706445	0.00323921
5:25346596|25348346	Gallus_gallus_newGene_2157	Gallus_gallus_newGene_2157	0.487423	0.0653352
5:38248809|38268609	Gallus_gallus_newGene_2157	Gallus_gallus_newGene_2157	0.226472	0.416988
6:11384400|11388916	Gallus_gallus_newGene_2157	Gallus_gallus_newGene_2157	0.264617	0.340547
6:11384400|11406119	Gallus_gallus_newGene_2157	Gallus_gallus_newGene_2157	0.416442	0.122568
6:23380375|23384648	Gallus_gallus_newGene_2157	Gallus_gallus_newGene_2157	0.0623676	0.825243
6:31133168|31145255	Gallus_gallus_newGene_2157	Gallus_gallus_newGene_2157	0.230605	0.408305
7:22627546|22629237	Gallus_gallus_newGene_2157	Gallus_gallus_newGene_2157	0.0549513	0.845779
7:33194367|33205390	Gallus_gallus_newGene_2157	Gallus_gallus_newGene_2157	0.396244	0.143698
8:27030542|27045656	Gallus_gallus_newGene_2157	Gallus_gallus_newGene_2157	0.00432549	0.987794
8:29325514|29332659	Gallus_gallus_newGene_2157	Gallus_gallus_newGene_2157	0.422554	0.116619
8:29325514|29335728	Gallus_gallus_newGene_2157	Gallus_gallus_newGene_2157	0.0157948	0.955446
8:30150504|30176299	Gallus_gallus_newGene_2157	Gallus_gallus_newGene_2157	0.214086	0.443577
9:841527|856445	Gallus_gallus_newGene_2157	Gallus_gallus_newGene_2157	0.361135	0.186003
9:6798384|6864586	Gallus_gallus_newGene_2157	Gallus_gallus_newGene_2157	0.192731	0.491338
9:23721269|23727507	Gallus_gallus_newGene_2157	Gallus_gallus_newGene_2157	-0.159838	0.56934
9:23721269|23743428	Gallus_gallus_newGene_2157	Gallus_gallus_newGene_2157	0.559584	0.0300785
Z:32565738|32590345	Gallus_gallus_newGene_2157	Gallus_gallus_newGene_2157	0.275898	0.319569
Z:34746119|34747326	Gallus_gallus_newGene_2157	Gallus_gallus_newGene_2157	0.064896	0.818265
Z:54674624|54755962	Gallus_gallus_newGene_2157	Gallus_gallus_newGene_2157	0.115989	0.680598
Z:54706332|54755962	Gallus_gallus_newGene_2157	Gallus_gallus_newGene_2157	0.444065	0.0972715
Z:54730600|54755962	Gallus_gallus_newGene_2157	Gallus_gallus_newGene_2157	0.358079	0.19003
Z:54753283|54755962	Gallus_gallus_newGene_2157	Gallus_gallus_newGene_2157	0.183123	0.513587
Z:58318512|58373273	Gallus_gallus_newGene_2157	Gallus_gallus_newGene_2157	-0.00439817	0.987588
22:1961745|2012219	Gallus_gallus_newGene_2157	Gallus_gallus_newGene_2157	0.186036	0.506793
1:37721131|37747238	ENSGALG00000010364	AADAC	0.18216	0.51584
1:49768594|49771560	ENSGALG00000010364	AADAC	0.35297	0.196887
1:65316859|65323089	ENSGALG00000010364	AADAC	0.252194	0.364519
1:100085864|100139955	ENSGALG00000010364	AADAC	0.454416	0.0888158
1:127785702|127814490	ENSGALG00000010364	AADAC	0.543881	0.0361001
1:197529186|197530994	ENSGALG00000010364	AADAC	0.35527	0.193781
10:12574340|12607185	ENSGALG00000010364	AADAC	0.584138	0.0222212
11:18296679|18307292	ENSGALG00000010364	AADAC	-0.362364	0.1844
11:19493186|19524631	ENSGALG00000010364	AADAC	0.63263	0.0113746
11:19493186|19557574	ENSGALG00000010364	AADAC	0.372772	0.171179
11:19493186|19566429	ENSGALG00000010364	AADAC	0.170566	0.543339
14:8816217|8818041	ENSGALG00000010364	AADAC	0.540228	0.0376214
14:8833613|8844262	ENSGALG00000010364	AADAC	0.532526	0.0409857
15:8441185|8448343	ENSGALG00000010364	AADAC	0.103473	0.713641
17:615469|635112	ENSGALG00000010364	AADAC	0.103473	0.713641
17:5862105|5872779	ENSGALG00000010364	AADAC	0.795158	0.000394871
17:5862105|5897058	ENSGALG00000010364	AADAC	-0.0509195	0.856982
19:5174763|5181614	ENSGALG00000010364	AADAC	0.212695	0.446614
2:40985888|40987688	ENSGALG00000010364	AADAC	0.594295	0.0194744
2:50762415|50768664	ENSGALG00000010364	AADAC	0.103473	0.713641
2:55117245|55118504	ENSGALG00000010364	AADAC	0.854298	5.02e-05
2:59883518|59957525	ENSGALG00000010364	AADAC	0.103473	0.713641
2:61578916|61580941	ENSGALG00000010364	AADAC	0.38888	0.151976
2:61713913|61766340	ENSGALG00000010364	AADAC	0.45962	0.084768
2:90857939|90865969	ENSGALG00000010364	AADAC	0.131633	0.640051
2:112915168|112917022	ENSGALG00000010364	AADAC	0.337051	0.219263
2:112915168|112945750	ENSGALG00000010364	AADAC	0.103473	0.713641
20:1448355|1455586	ENSGALG00000010364	AADAC	-0.233253	0.402793
20:3782261|3782661	ENSGALG00000010364	AADAC	0.300683	0.276171
20:4937048|4939988	ENSGALG00000010364	AADAC	-0.128833	0.647242
20:9597515|9599473	ENSGALG00000010364	AADAC	0.753167	0.00118892
20:9597515|9599631	ENSGALG00000010364	AADAC	0.285411	0.302472
23:175287|177924	ENSGALG00000010364	AADAC	0.368991	0.175908
23:5817766|5834747	ENSGALG00000010364	AADAC	0.103473	0.713641
26:628275|647781	ENSGALG00000010364	AADAC	0.185921	0.50706
26:2671396|2679616	ENSGALG00000010364	AADAC	-0.0503206	0.858649
27:5306233|5307631	ENSGALG00000010364	AADAC	-0.226465	0.417004
28:1210501|1213423	ENSGALG00000010364	AADAC	0.233001	0.403316
28:1210501|1214882	ENSGALG00000010364	AADAC	0.519555	0.0471494
3:16420488|16422320	ENSGALG00000010364	AADAC	0.566866	0.0275585
3:19845666|19855858	ENSGALG00000010364	AADAC	0.432316	0.107536
3:32498288|32523114	ENSGALG00000010364	AADAC	-0.0834359	0.767515
3:32498288|32523117	ENSGALG00000010364	AADAC	-0.10712	0.70396
3:46605193|46615121	ENSGALG00000010364	AADAC	-0.0705757	0.802637
3:54133285|54137617	ENSGALG00000010364	AADAC	-0.00397249	0.98879
3:93525156|93529307	ENSGALG00000010364	AADAC	0.412539	0.126474
3:104719456|104726038	ENSGALG00000010364	AADAC	0.304454	0.269894
32:497196|498589	ENSGALG00000010364	AADAC	0.640054	0.0101684
33:3191025|3210011	ENSGALG00000010364	AADAC	-0.282791	0.307126
4:1762265|1762986	ENSGALG00000010364	AADAC	0.916964	1.52e-06
4:17823764|17825464	ENSGALG00000010364	AADAC	0.477812	0.071645
4:29575933|29615312	ENSGALG00000010364	AADAC	0.103473	0.713641
4:31262532|31291921	ENSGALG00000010364	AADAC	-0.423118	0.116081
4:34559383|34593472	ENSGALG00000010364	AADAC	0.0363083	0.897783
4:56480782|56484836	ENSGALG00000010364	AADAC	0.656169	0.00789368
4:91212200|91213766	ENSGALG00000010364	AADAC	0.329519	0.230386
5:1911312|1914219	ENSGALG00000010364	AADAC	0.630829	0.0116833
5:25346596|25348346	ENSGALG00000010364	AADAC	0.609368	0.0158866
5:38248809|38268609	ENSGALG00000010364	AADAC	0.51638	0.0487571
6:11384400|11388916	ENSGALG00000010364	AADAC	0.63421	0.0111091
6:11384400|11406119	ENSGALG00000010364	AADAC	0.656568	0.00784285
6:23380375|23384648	ENSGALG00000010364	AADAC	0.656424	0.00786122
6:31133168|31145255	ENSGALG00000010364	AADAC	0.113794	0.686357
7:22627546|22629237	ENSGALG00000010364	AADAC	0.399723	0.139895
7:33194367|33205390	ENSGALG00000010364	AADAC	0.160068	0.568776
8:27030542|27045656	ENSGALG00000010364	AADAC	0.0747351	0.791235
8:29325514|29332659	ENSGALG00000010364	AADAC	0.537786	0.038665
8:29325514|29335728	ENSGALG00000010364	AADAC	0.225918	0.418161
8:30150504|30176299	ENSGALG00000010364	AADAC	0.381109	0.161051
9:841527|856445	ENSGALG00000010364	AADAC	0.434981	0.105145
9:6798384|6864586	ENSGALG00000010364	AADAC	0.284949	0.30329
9:23721269|23727507	ENSGALG00000010364	AADAC	0.34958	0.201524
9:23721269|23743428	ENSGALG00000010364	AADAC	0.575556	0.0247642
Z:32565738|32590345	ENSGALG00000010364	AADAC	0.103473	0.713641
Z:34746119|34747326	ENSGALG00000010364	AADAC	-0.0259622	0.926823
Z:54674624|54755962	ENSGALG00000010364	AADAC	0.508545	0.0528965
Z:54706332|54755962	ENSGALG00000010364	AADAC	0.741325	0.00156257
Z:54730600|54755962	ENSGALG00000010364	AADAC	0.772427	0.000737561
Z:54753283|54755962	ENSGALG00000010364	AADAC	0.689676	0.00444201
Z:58318512|58373273	ENSGALG00000010364	AADAC	0.38024	0.162088
22:1961745|2012219	ENSGALG00000010364	AADAC	0.304454	0.269894
1:37721131|37747238	ENSGALG00000002667	OLFML2B	0.108345	0.700719
1:49768594|49771560	ENSGALG00000002667	OLFML2B	0.302721	0.272768
1:65316859|65323089	ENSGALG00000002667	OLFML2B	0.16463	0.557661
1:100085864|100139955	ENSGALG00000002667	OLFML2B	0.56139	0.029438
1:127785702|127814490	ENSGALG00000002667	OLFML2B	0.393351	0.146913
1:197529186|197530994	ENSGALG00000002667	OLFML2B	0.477166	0.0720837
10:12574340|12607185	ENSGALG00000002667	OLFML2B	0.546571	0.0350097
11:18296679|18307292	ENSGALG00000002667	OLFML2B	-0.363922	0.18238
11:19493186|19524631	ENSGALG00000002667	OLFML2B	0.642607	0.00977753
11:19493186|19557574	ENSGALG00000002667	OLFML2B	0.477978	0.0715318
11:19493186|19566429	ENSGALG00000002667	OLFML2B	0.0660789	0.815005
14:8816217|8818041	ENSGALG00000002667	OLFML2B	0.501621	0.0567645
14:8833613|8844262	ENSGALG00000002667	OLFML2B	0.530366	0.0419678
15:8441185|8448343	ENSGALG00000002667	OLFML2B	0.424081	0.115164
17:615469|635112	ENSGALG00000002667	OLFML2B	0.424081	0.115164
17:5862105|5872779	ENSGALG00000002667	OLFML2B	0.710182	0.00301049
17:5862105|5897058	ENSGALG00000002667	OLFML2B	-0.131008	0.641653
19:5174763|5181614	ENSGALG00000002667	OLFML2B	0.262358	0.344837
2:40985888|40987688	ENSGALG00000002667	OLFML2B	0.511298	0.0514135
2:50762415|50768664	ENSGALG00000002667	OLFML2B	0.424081	0.115164
2:55117245|55118504	ENSGALG00000002667	OLFML2B	0.880999	1.44e-05
2:59883518|59957525	ENSGALG00000002667	OLFML2B	0.424081	0.115164
2:61578916|61580941	ENSGALG00000002667	OLFML2B	0.514641	0.0496542
2:61713913|61766340	ENSGALG00000002667	OLFML2B	0.43875	0.101826
2:90857939|90865969	ENSGALG00000002667	OLFML2B	0.311579	0.258273
2:112915168|112917022	ENSGALG00000002667	OLFML2B	0.26521	0.339424
2:112915168|112945750	ENSGALG00000002667	OLFML2B	0.424081	0.115164
20:1448355|1455586	ENSGALG00000002667	OLFML2B	-0.0742611	0.792533
20:3782261|3782661	ENSGALG00000002667	OLFML2B	0.535809	0.0395253
20:4937048|4939988	ENSGALG00000002667	OLFML2B	-0.15694	0.576453
20:9597515|9599473	ENSGALG00000002667	OLFML2B	0.694812	0.00404122
20:9597515|9599631	ENSGALG00000002667	OLFML2B	0.247753	0.373307
23:175287|177924	ENSGALG00000002667	OLFML2B	0.414189	0.124812
23:5817766|5834747	ENSGALG00000002667	OLFML2B	0.424081	0.115164
26:628275|647781	ENSGALG00000002667	OLFML2B	0.219043	0.432835
26:2671396|2679616	ENSGALG00000002667	OLFML2B	-0.0524257	0.852794
27:5306233|5307631	ENSGALG00000002667	OLFML2B	-0.19291	0.490927
28:1210501|1213423	ENSGALG00000002667	OLFML2B	0.354545	0.194756
28:1210501|1214882	ENSGALG00000002667	OLFML2B	0.411992	0.127028
3:16420488|16422320	ENSGALG00000002667	OLFML2B	0.532143	0.0411583
3:19845666|19855858	ENSGALG00000002667	OLFML2B	0.549166	0.0339812
3:32498288|32523114	ENSGALG00000002667	OLFML2B	-0.117069	0.677772
3:32498288|32523117	ENSGALG00000002667	OLFML2B	-0.00534121	0.984928
3:46605193|46615121	ENSGALG00000002667	OLFML2B	-0.219138	0.43263
3:54133285|54137617	ENSGALG00000002667	OLFML2B	-0.00359865	0.989845
3:93525156|93529307	ENSGALG00000002667	OLFML2B	0.522839	0.0455281
3:104719456|104726038	ENSGALG00000002667	OLFML2B	0.245567	0.377675
32:497196|498589	ENSGALG00000002667	OLFML2B	0.684759	0.00485468
33:3191025|3210011	ENSGALG00000002667	OLFML2B	-0.148161	0.598216
4:1762265|1762986	ENSGALG00000002667	OLFML2B	0.844218	7.56e-05
4:17823764|17825464	ENSGALG00000002667	OLFML2B	0.541144	0.0372355
4:29575933|29615312	ENSGALG00000002667	OLFML2B	0.424081	0.115164
4:31262532|31291921	ENSGALG00000002667	OLFML2B	-0.41444	0.124561
4:34559383|34593472	ENSGALG00000002667	OLFML2B	0.0597246	0.83255
4:56480782|56484836	ENSGALG00000002667	OLFML2B	0.630174	0.0117972
4:91212200|91213766	ENSGALG00000002667	OLFML2B	0.543365	0.036312
5:1911312|1914219	ENSGALG00000002667	OLFML2B	0.613243	0.0150524
5:25346596|25348346	ENSGALG00000002667	OLFML2B	0.649628	0.00876293
5:38248809|38268609	ENSGALG00000002667	OLFML2B	0.562944	0.028895
6:11384400|11388916	ENSGALG00000002667	OLFML2B	0.531161	0.0416044
6:11384400|11406119	ENSGALG00000002667	OLFML2B	0.567877	0.0272219
6:23380375|23384648	ENSGALG00000002667	OLFML2B	0.792182	0.000430346
6:31133168|31145255	ENSGALG00000002667	OLFML2B	0.0182336	0.948575
7:22627546|22629237	ENSGALG00000002667	OLFML2B	0.214313	0.443081
7:33194367|33205390	ENSGALG00000002667	OLFML2B	0.386766	0.154411
8:27030542|27045656	ENSGALG00000002667	OLFML2B	0.0665347	0.813749
8:29325514|29332659	ENSGALG00000002667	OLFML2B	0.723197	0.00231251
8:29325514|29335728	ENSGALG00000002667	OLFML2B	0.0994643	0.724328
8:30150504|30176299	ENSGALG00000002667	OLFML2B	0.296073	0.283961
9:841527|856445	ENSGALG00000002667	OLFML2B	0.477088	0.0721368
9:6798384|6864586	ENSGALG00000002667	OLFML2B	0.26505	0.339728
9:23721269|23727507	ENSGALG00000002667	OLFML2B	0.486172	0.0661326
9:23721269|23743428	ENSGALG00000002667	OLFML2B	0.674495	0.00581393
Z:32565738|32590345	ENSGALG00000002667	OLFML2B	0.424081	0.115164
Z:34746119|34747326	ENSGALG00000002667	OLFML2B	0.101267	0.719516
Z:54674624|54755962	ENSGALG00000002667	OLFML2B	0.506895	0.0538001
Z:54706332|54755962	ENSGALG00000002667	OLFML2B	0.720515	0.0024445
Z:54730600|54755962	ENSGALG00000002667	OLFML2B	0.770416	0.000776873
Z:54753283|54755962	ENSGALG00000002667	OLFML2B	0.677929	0.00547769
Z:58318512|58373273	ENSGALG00000002667	OLFML2B	0.278168	0.31544
22:1961745|2012219	ENSGALG00000002667	OLFML2B	0.245567	0.377675
1:37721131|37747238	ENSGALG00000005975	ZNF488	0.038169	0.892571
1:49768594|49771560	ENSGALG00000005975	ZNF488	-0.0543041	0.847575
1:65316859|65323089	ENSGALG00000005975	ZNF488	-0.155491	0.580021
1:100085864|100139955	ENSGALG00000005975	ZNF488	0.0645671	0.819172
1:127785702|127814490	ENSGALG00000005975	ZNF488	0.0856038	0.761634
1:197529186|197530994	ENSGALG00000005975	ZNF488	-0.208321	0.456234
10:12574340|12607185	ENSGALG00000005975	ZNF488	0.411064	0.127972
11:18296679|18307292	ENSGALG00000005975	ZNF488	-0.226774	0.416352
11:19493186|19524631	ENSGALG00000005975	ZNF488	0.389105	0.151718
11:19493186|19557574	ENSGALG00000005975	ZNF488	0.130746	0.642325
11:19493186|19566429	ENSGALG00000005975	ZNF488	-0.027782	0.921708
14:8816217|8818041	ENSGALG00000005975	ZNF488	-0.0495377	0.860828
14:8833613|8844262	ENSGALG00000005975	ZNF488	-0.212648	0.446717
15:8441185|8448343	ENSGALG00000005975	ZNF488	-0.0856044	0.761632
17:615469|635112	ENSGALG00000005975	ZNF488	-0.0856044	0.761632
17:5862105|5872779	ENSGALG00000005975	ZNF488	0.289376	0.295507
17:5862105|5897058	ENSGALG00000005975	ZNF488	0.0310053	0.912655
19:5174763|5181614	ENSGALG00000005975	ZNF488	0.575264	0.0248543
2:40985888|40987688	ENSGALG00000005975	ZNF488	0.283462	0.305931
2:50762415|50768664	ENSGALG00000005975	ZNF488	-0.0856044	0.761632
2:55117245|55118504	ENSGALG00000005975	ZNF488	0.353693	0.195907
2:59883518|59957525	ENSGALG00000005975	ZNF488	-0.0856044	0.761632
2:61578916|61580941	ENSGALG00000005975	ZNF488	-0.0834683	0.767427
2:61713913|61766340	ENSGALG00000005975	ZNF488	-0.0612282	0.828391
2:90857939|90865969	ENSGALG00000005975	ZNF488	-0.150994	0.591156
2:112915168|112917022	ENSGALG00000005975	ZNF488	-0.193128	0.490428
2:112915168|112945750	ENSGALG00000005975	ZNF488	-0.0856044	0.761632
20:1448355|1455586	ENSGALG00000005975	ZNF488	-0.172371	0.539016
20:3782261|3782661	ENSGALG00000005975	ZNF488	0.123557	0.660873
20:4937048|4939988	ENSGALG00000005975	ZNF488	-0.223871	0.422503
20:9597515|9599473	ENSGALG00000005975	ZNF488	0.464117	0.0813762
20:9597515|9599631	ENSGALG00000005975	ZNF488	0.00796981	0.977511
23:175287|177924	ENSGALG00000005975	ZNF488	-0.147248	0.6005
23:5817766|5834747	ENSGALG00000005975	ZNF488	-0.0856044	0.761632
26:628275|647781	ENSGALG00000005975	ZNF488	0.0530542	0.851047
26:2671396|2679616	ENSGALG00000005975	ZNF488	-0.0644232	0.819569
27:5306233|5307631	ENSGALG00000005975	ZNF488	-0.0881762	0.75467
28:1210501|1213423	ENSGALG00000005975	ZNF488	-0.0132928	0.962499
28:1210501|1214882	ENSGALG00000005975	ZNF488	0.0472465	0.867211
3:16420488|16422320	ENSGALG00000005975	ZNF488	-0.0078668	0.977802
3:19845666|19855858	ENSGALG00000005975	ZNF488	0.532694	0.0409098
3:32498288|32523114	ENSGALG00000005975	ZNF488	0.201551	0.471323
3:32498288|32523117	ENSGALG00000005975	ZNF488	-0.070566	0.802664
3:46605193|46615121	ENSGALG00000005975	ZNF488	-0.304953	0.269072
3:54133285|54137617	ENSGALG00000005975	ZNF488	-0.187433	0.50355
3:93525156|93529307	ENSGALG00000005975	ZNF488	0.535841	0.0395112
3:104719456|104726038	ENSGALG00000005975	ZNF488	-0.0810681	0.773952
32:497196|498589	ENSGALG00000005975	ZNF488	0.051726	0.854739
33:3191025|3210011	ENSGALG00000005975	ZNF488	-0.285075	0.303066
4:1762265|1762986	ENSGALG00000005975	ZNF488	0.53808	0.0385381
4:17823764|17825464	ENSGALG00000005975	ZNF488	0.154177	0.583266
4:29575933|29615312	ENSGALG00000005975	ZNF488	-0.0856044	0.761632
4:31262532|31291921	ENSGALG00000005975	ZNF488	-0.226398	0.417145
4:34559383|34593472	ENSGALG00000005975	ZNF488	0.313492	0.255206
4:56480782|56484836	ENSGALG00000005975	ZNF488	0.579748	0.0234957
4:91212200|91213766	ENSGALG00000005975	ZNF488	0.539115	0.0380944
5:1911312|1914219	ENSGALG00000005975	ZNF488	-0.0194397	0.945178
5:25346596|25348346	ENSGALG00000005975	ZNF488	0.0952773	0.735541
5:38248809|38268609	ENSGALG00000005975	ZNF488	-0.122867	0.662664
6:11384400|11388916	ENSGALG00000005975	ZNF488	0.177495	0.526829
6:11384400|11406119	ENSGALG00000005975	ZNF488	0.0961733	0.733137
6:23380375|23384648	ENSGALG00000005975	ZNF488	0.396	0.143968
6:31133168|31145255	ENSGALG00000005975	ZNF488	-0.238856	0.391258
7:22627546|22629237	ENSGALG00000005975	ZNF488	-0.0983727	0.727247
7:33194367|33205390	ENSGALG00000005975	ZNF488	0.0833848	0.767654
8:27030542|27045656	ENSGALG00000005975	ZNF488	0.205815	0.461792
8:29325514|29332659	ENSGALG00000005975	ZNF488	0.344593	0.208471
8:29325514|29335728	ENSGALG00000005975	ZNF488	0.00650283	0.98165
8:30150504|30176299	ENSGALG00000005975	ZNF488	0.383472	0.158254
9:841527|856445	ENSGALG00000005975	ZNF488	0.120233	0.669512
9:6798384|6864586	ENSGALG00000005975	ZNF488	0.554843	0.0318101
9:23721269|23727507	ENSGALG00000005975	ZNF488	0.537744	0.038683
9:23721269|23743428	ENSGALG00000005975	ZNF488	0.101636	0.718532
Z:32565738|32590345	ENSGALG00000005975	ZNF488	-0.0856044	0.761632
Z:34746119|34747326	ENSGALG00000005975	ZNF488	-0.274255	0.322578
Z:54674624|54755962	ENSGALG00000005975	ZNF488	-0.15634	0.577928
Z:54706332|54755962	ENSGALG00000005975	ZNF488	0.0447302	0.87423
Z:54730600|54755962	ENSGALG00000005975	ZNF488	0.238589	0.391803
Z:54753283|54755962	ENSGALG00000005975	ZNF488	0.246905	0.374999
Z:58318512|58373273	ENSGALG00000005975	ZNF488	0.239273	0.390405
22:1961745|2012219	ENSGALG00000005975	ZNF488	-0.0810681	0.773952
1:37721131|37747238	ENSGALG00000052932	SHROOM3	0.0628663	0.823865
1:49768594|49771560	ENSGALG00000052932	SHROOM3	-0.0465971	0.869022
1:65316859|65323089	ENSGALG00000052932	SHROOM3	-0.169514	0.545865
1:100085864|100139955	ENSGALG00000052932	SHROOM3	0.02484	0.929979
1:127785702|127814490	ENSGALG00000052932	SHROOM3	0.0615046	0.827627
1:197529186|197530994	ENSGALG00000052932	SHROOM3	-0.312357	0.257024
10:12574340|12607185	ENSGALG00000052932	SHROOM3	0.426864	0.112546
11:18296679|18307292	ENSGALG00000052932	SHROOM3	-0.215394	0.440729
11:19493186|19524631	ENSGALG00000052932	SHROOM3	0.394385	0.145758
11:19493186|19557574	ENSGALG00000052932	SHROOM3	0.132062	0.638951
11:19493186|19566429	ENSGALG00000052932	SHROOM3	-0.029679	0.916379
14:8816217|8818041	ENSGALG00000052932	SHROOM3	-0.0160063	0.95485
14:8833613|8844262	ENSGALG00000052932	SHROOM3	-0.202587	0.468999
15:8441185|8448343	ENSGALG00000052932	SHROOM3	-0.0208218	0.941286
17:615469|635112	ENSGALG00000052932	SHROOM3	-0.0208218	0.941286
17:5862105|5872779	ENSGALG00000052932	SHROOM3	0.212394	0.447274
17:5862105|5897058	ENSGALG00000052932	SHROOM3	0.0538694	0.848782
19:5174763|5181614	ENSGALG00000052932	SHROOM3	0.576503	0.024473
2:40985888|40987688	ENSGALG00000052932	SHROOM3	0.272551	0.325714
2:50762415|50768664	ENSGALG00000052932	SHROOM3	-0.0208218	0.941286
2:55117245|55118504	ENSGALG00000052932	SHROOM3	0.346475	0.205831
2:59883518|59957525	ENSGALG00000052932	SHROOM3	-0.0208218	0.941286
2:61578916|61580941	ENSGALG00000052932	SHROOM3	-0.056926	0.840301
2:61713913|61766340	ENSGALG00000052932	SHROOM3	-0.0639312	0.820926
2:90857939|90865969	ENSGALG00000052932	SHROOM3	-0.155694	0.579521
2:112915168|112917022	ENSGALG00000052932	SHROOM3	-0.152607	0.587154
2:112915168|112945750	ENSGALG00000052932	SHROOM3	-0.0208218	0.941286
20:1448355|1455586	ENSGALG00000052932	SHROOM3	-0.14612	0.603323
20:3782261|3782661	ENSGALG00000052932	SHROOM3	0.246018	0.376771
20:4937048|4939988	ENSGALG00000052932	SHROOM3	-0.191362	0.49448
20:9597515|9599473	ENSGALG00000052932	SHROOM3	0.43489	0.105226
20:9597515|9599631	ENSGALG00000052932	SHROOM3	-0.0119448	0.9663
23:175287|177924	ENSGALG00000052932	SHROOM3	-0.258522	0.352194
23:5817766|5834747	ENSGALG00000052932	SHROOM3	-0.0208218	0.941286
26:628275|647781	ENSGALG00000052932	SHROOM3	0.190832	0.495699
26:2671396|2679616	ENSGALG00000052932	SHROOM3	-0.0702903	0.803421
27:5306233|5307631	ENSGALG00000052932	SHROOM3	-0.0171445	0.951643
28:1210501|1213423	ENSGALG00000052932	SHROOM3	-0.0606315	0.830041
28:1210501|1214882	ENSGALG00000052932	SHROOM3	-0.0729188	0.79621
3:16420488|16422320	ENSGALG00000052932	SHROOM3	0.0118064	0.96669
3:19845666|19855858	ENSGALG00000052932	SHROOM3	0.480165	0.070061
3:32498288|32523114	ENSGALG00000052932	SHROOM3	0.223424	0.423454
3:32498288|32523117	ENSGALG00000052932	SHROOM3	-0.115386	0.68218
3:46605193|46615121	ENSGALG00000052932	SHROOM3	-0.357772	0.190438
3:54133285|54137617	ENSGALG00000052932	SHROOM3	-0.257096	0.354951
3:93525156|93529307	ENSGALG00000052932	SHROOM3	0.721722	0.00238438
3:104719456|104726038	ENSGALG00000052932	SHROOM3	-0.118618	0.673724
32:497196|498589	ENSGALG00000052932	SHROOM3	0.0326899	0.907927
33:3191025|3210011	ENSGALG00000052932	SHROOM3	-0.301509	0.274789
4:1762265|1762986	ENSGALG00000052932	SHROOM3	0.466535	0.079593
4:17823764|17825464	ENSGALG00000052932	SHROOM3	0.0616299	0.827281
4:29575933|29615312	ENSGALG00000052932	SHROOM3	-0.0208218	0.941286
4:31262532|31291921	ENSGALG00000052932	SHROOM3	-0.219255	0.432378
4:34559383|34593472	ENSGALG00000052932	SHROOM3	0.289478	0.29533
4:56480782|56484836	ENSGALG00000052932	SHROOM3	0.560099	0.0298948
4:91212200|91213766	ENSGALG00000052932	SHROOM3	0.529603	0.0423189
5:1911312|1914219	ENSGALG00000052932	SHROOM3	-0.0309728	0.912746
5:25346596|25348346	ENSGALG00000052932	SHROOM3	-0.0151748	0.957194
5:38248809|38268609	ENSGALG00000052932	SHROOM3	-0.132267	0.638426
6:11384400|11388916	ENSGALG00000052932	SHROOM3	0.0829156	0.768928
6:11384400|11406119	ENSGALG00000052932	SHROOM3	0.0631726	0.82302
6:23380375|23384648	ENSGALG00000052932	SHROOM3	0.462805	0.0823554
6:31133168|31145255	ENSGALG00000052932	SHROOM3	-0.27482	0.321541
7:22627546|22629237	ENSGALG00000052932	SHROOM3	-0.115581	0.681669
7:33194367|33205390	ENSGALG00000052932	SHROOM3	0.172213	0.539395
8:27030542|27045656	ENSGALG00000052932	SHROOM3	0.100173	0.722434
8:29325514|29332659	ENSGALG00000052932	SHROOM3	0.357201	0.191197
8:29325514|29335728	ENSGALG00000052932	SHROOM3	0.0461224	0.870345
8:30150504|30176299	ENSGALG00000052932	SHROOM3	0.360625	0.186672
9:841527|856445	ENSGALG00000052932	SHROOM3	0.303681	0.271173
9:6798384|6864586	ENSGALG00000052932	SHROOM3	0.631415	0.0115822
9:23721269|23727507	ENSGALG00000052932	SHROOM3	0.506188	0.0541907
9:23721269|23743428	ENSGALG00000052932	SHROOM3	0.15542	0.580195
Z:32565738|32590345	ENSGALG00000052932	SHROOM3	-0.0208218	0.941286
Z:34746119|34747326	ENSGALG00000052932	SHROOM3	-0.308661	0.262995
Z:54674624|54755962	ENSGALG00000052932	SHROOM3	-0.15955	0.570045
Z:54706332|54755962	ENSGALG00000052932	SHROOM3	0.0274766	0.922566
Z:54730600|54755962	ENSGALG00000052932	SHROOM3	0.208734	0.455321
Z:54753283|54755962	ENSGALG00000052932	SHROOM3	0.231571	0.40629
Z:58318512|58373273	ENSGALG00000052932	SHROOM3	0.301504	0.274798
22:1961745|2012219	ENSGALG00000052932	SHROOM3	-0.118618	0.673724
1:37721131|37747238	ENSGALG00000015433	ABCA1	0.0920186	0.744302
1:49768594|49771560	ENSGALG00000015433	ABCA1	0.126583	0.653043
1:65316859|65323089	ENSGALG00000015433	ABCA1	0.00718886	0.979714
1:100085864|100139955	ENSGALG00000015433	ABCA1	0.246182	0.376443
1:127785702|127814490	ENSGALG00000015433	ABCA1	0.342945	0.210799
1:197529186|197530994	ENSGALG00000015433	ABCA1	0.00458615	0.987058
10:12574340|12607185	ENSGALG00000015433	ABCA1	0.60675	0.01647
11:18296679|18307292	ENSGALG00000015433	ABCA1	-0.331099	0.228023
11:19493186|19524631	ENSGALG00000015433	ABCA1	0.529659	0.0422934
11:19493186|19557574	ENSGALG00000015433	ABCA1	0.272739	0.325367
11:19493186|19566429	ENSGALG00000015433	ABCA1	0.0768186	0.785539
14:8816217|8818041	ENSGALG00000015433	ABCA1	0.266149	0.337653
14:8833613|8844262	ENSGALG00000015433	ABCA1	0.165197	0.556287
15:8441185|8448343	ENSGALG00000015433	ABCA1	0.100559	0.721404
17:615469|635112	ENSGALG00000015433	ABCA1	0.100559	0.721404
17:5862105|5872779	ENSGALG00000015433	ABCA1	0.544679	0.0357741
17:5862105|5897058	ENSGALG00000015433	ABCA1	-0.0288242	0.91878
19:5174763|5181614	ENSGALG00000015433	ABCA1	0.438829	0.101757
2:40985888|40987688	ENSGALG00000015433	ABCA1	0.428308	0.111204
2:50762415|50768664	ENSGALG00000015433	ABCA1	0.100559	0.721404
2:55117245|55118504	ENSGALG00000015433	ABCA1	0.655396	0.0079927
2:59883518|59957525	ENSGALG00000015433	ABCA1	0.100559	0.721404
2:61578916|61580941	ENSGALG00000015433	ABCA1	0.177909	0.525849
2:61713913|61766340	ENSGALG00000015433	ABCA1	0.178855	0.523616
2:90857939|90865969	ENSGALG00000015433	ABCA1	0.0204103	0.942445
2:112915168|112917022	ENSGALG00000015433	ABCA1	0.0893033	0.751625
2:112915168|112945750	ENSGALG00000015433	ABCA1	0.100559	0.721404
20:1448355|1455586	ENSGALG00000015433	ABCA1	-0.204366	0.465019
20:3782261|3782661	ENSGALG00000015433	ABCA1	0.35262	0.197363
20:4937048|4939988	ENSGALG00000015433	ABCA1	-0.19904	0.476981
20:9597515|9599473	ENSGALG00000015433	ABCA1	0.625467	0.0126412
20:9597515|9599631	ENSGALG00000015433	ABCA1	0.117871	0.675674
23:175287|177924	ENSGALG00000015433	ABCA1	0.0163296	0.953939
23:5817766|5834747	ENSGALG00000015433	ABCA1	0.100559	0.721404
26:628275|647781	ENSGALG00000015433	ABCA1	0.216064	0.439275
26:2671396|2679616	ENSGALG00000015433	ABCA1	-0.0715985	0.79983
27:5306233|5307631	ENSGALG00000015433	ABCA1	-0.141965	0.613772
28:1210501|1213423	ENSGALG00000015433	ABCA1	0.0728312	0.79645
28:1210501|1214882	ENSGALG00000015433	ABCA1	0.162514	0.562805
3:16420488|16422320	ENSGALG00000015433	ABCA1	0.26961	0.331169
3:19845666|19855858	ENSGALG00000015433	ABCA1	0.511016	0.0515643
3:32498288|32523114	ENSGALG00000015433	ABCA1	0.064268	0.819997
3:32498288|32523117	ENSGALG00000015433	ABCA1	-0.0954275	0.735138
3:46605193|46615121	ENSGALG00000015433	ABCA1	-0.30639	0.266706
3:54133285|54137617	ENSGALG00000015433	ABCA1	-0.180037	0.520829
3:93525156|93529307	ENSGALG00000015433	ABCA1	0.692381	0.00422718
3:104719456|104726038	ENSGALG00000015433	ABCA1	0.0695171	0.805545
32:497196|498589	ENSGALG00000015433	ABCA1	0.347339	0.204627
33:3191025|3210011	ENSGALG00000015433	ABCA1	-0.315084	0.252671
4:1762265|1762986	ENSGALG00000015433	ABCA1	0.746224	0.00139797
4:17823764|17825464	ENSGALG00000015433	ABCA1	0.268693	0.33288
4:29575933|29615312	ENSGALG00000015433	ABCA1	0.100559	0.721404
4:31262532|31291921	ENSGALG00000015433	ABCA1	-0.387674	0.153362
4:34559383|34593472	ENSGALG00000015433	ABCA1	0.17995	0.521033
4:56480782|56484836	ENSGALG00000015433	ABCA1	0.653452	0.00824617
4:91212200|91213766	ENSGALG00000015433	ABCA1	0.512469	0.050792
5:1911312|1914219	ENSGALG00000015433	ABCA1	0.30904	0.262379
5:25346596|25348346	ENSGALG00000015433	ABCA1	0.300036	0.277257
5:38248809|38268609	ENSGALG00000015433	ABCA1	0.18284	0.514248
6:11384400|11388916	ENSGALG00000015433	ABCA1	0.328096	0.232525
6:11384400|11406119	ENSGALG00000015433	ABCA1	0.373032	0.170857
6:23380375|23384648	ENSGALG00000015433	ABCA1	0.6693	0.00635332
6:31133168|31145255	ENSGALG00000015433	ABCA1	-0.106707	0.705057
7:22627546|22629237	ENSGALG00000015433	ABCA1	0.0869103	0.758095
7:33194367|33205390	ENSGALG00000015433	ABCA1	0.214475	0.442729
8:27030542|27045656	ENSGALG00000015433	ABCA1	0.0804831	0.775545
8:29325514|29332659	ENSGALG00000015433	ABCA1	0.528584	0.0427914
8:29325514|29335728	ENSGALG00000015433	ABCA1	0.103453	0.713695
8:30150504|30176299	ENSGALG00000015433	ABCA1	0.416463	0.122547
9:841527|856445	ENSGALG00000015433	ABCA1	0.454004	0.0891425
9:6798384|6864586	ENSGALG00000015433	ABCA1	0.530091	0.0420942
9:23721269|23727507	ENSGALG00000015433	ABCA1	0.483543	0.0678316
9:23721269|23743428	ENSGALG00000015433	ABCA1	0.428533	0.110996
Z:32565738|32590345	ENSGALG00000015433	ABCA1	0.100559	0.721404
Z:34746119|34747326	ENSGALG00000015433	ABCA1	-0.218946	0.433045
Z:54674624|54755962	ENSGALG00000015433	ABCA1	0.154984	0.581271
Z:54706332|54755962	ENSGALG00000015433	ABCA1	0.39579	0.1442
Z:54730600|54755962	ENSGALG00000015433	ABCA1	0.525746	0.0441277
Z:54753283|54755962	ENSGALG00000015433	ABCA1	0.479627	0.070421
Z:58318512|58373273	ENSGALG00000015433	ABCA1	0.389584	0.151171
22:1961745|2012219	ENSGALG00000015433	ABCA1	0.0695171	0.805545
1:37721131|37747238	ENSGALG00000009823	PTPRE	0.0176406	0.950245
1:49768594|49771560	ENSGALG00000009823	PTPRE	0.00768457	0.978316
1:65316859|65323089	ENSGALG00000009823	PTPRE	-0.173684	0.535882
1:100085864|100139955	ENSGALG00000009823	PTPRE	0.060455	0.830529
1:127785702|127814490	ENSGALG00000009823	PTPRE	0.0154883	0.95631
1:197529186|197530994	ENSGALG00000009823	PTPRE	-0.305361	0.268398
10:12574340|12607185	ENSGALG00000009823	PTPRE	0.369344	0.175463
11:18296679|18307292	ENSGALG00000009823	PTPRE	-0.236747	0.395577
11:19493186|19524631	ENSGALG00000009823	PTPRE	0.335523	0.221491
11:19493186|19557574	ENSGALG00000009823	PTPRE	0.103715	0.712999
11:19493186|19566429	ENSGALG00000009823	PTPRE	-0.0741661	0.792793
14:8816217|8818041	ENSGALG00000009823	PTPRE	-0.0438672	0.876639
14:8833613|8844262	ENSGALG00000009823	PTPRE	-0.244996	0.378821
15:8441185|8448343	ENSGALG00000009823	PTPRE	-0.0709171	0.8017
17:615469|635112	ENSGALG00000009823	PTPRE	-0.0709171	0.8017
17:5862105|5872779	ENSGALG00000009823	PTPRE	0.212025	0.448081
17:5862105|5897058	ENSGALG00000009823	PTPRE	0.0413982	0.883538
19:5174763|5181614	ENSGALG00000009823	PTPRE	0.584166	0.0222131
2:40985888|40987688	ENSGALG00000009823	PTPRE	0.272993	0.324899
2:50762415|50768664	ENSGALG00000009823	PTPRE	-0.0709171	0.8017
2:55117245|55118504	ENSGALG00000009823	PTPRE	0.323249	0.23991
2:59883518|59957525	ENSGALG00000009823	PTPRE	-0.0709171	0.8017
2:61578916|61580941	ENSGALG00000009823	PTPRE	-0.0545902	0.846781
2:61713913|61766340	ENSGALG00000009823	PTPRE	-0.0312314	0.91202
2:90857939|90865969	ENSGALG00000009823	PTPRE	-0.187419	0.503581
2:112915168|112917022	ENSGALG00000009823	PTPRE	-0.288953	0.296246
2:112915168|112945750	ENSGALG00000009823	PTPRE	-0.0709171	0.8017
20:1448355|1455586	ENSGALG00000009823	PTPRE	-0.158926	0.571573
20:3782261|3782661	ENSGALG00000009823	PTPRE	0.176403	0.529416
20:4937048|4939988	ENSGALG00000009823	PTPRE	-0.0500931	0.859282
20:9597515|9599473	ENSGALG00000009823	PTPRE	0.393763	0.146453
20:9597515|9599631	ENSGALG00000009823	PTPRE	0.0776709	0.783212
23:175287|177924	ENSGALG00000009823	PTPRE	-0.267876	0.334408
23:5817766|5834747	ENSGALG00000009823	PTPRE	-0.0709171	0.8017
26:628275|647781	ENSGALG00000009823	PTPRE	0.0748274	0.790983
26:2671396|2679616	ENSGALG00000009823	PTPRE	0.0433761	0.878011
27:5306233|5307631	ENSGALG00000009823	PTPRE	0.0423526	0.88087
28:1210501|1213423	ENSGALG00000009823	PTPRE	-0.0342617	0.903519
28:1210501|1214882	ENSGALG00000009823	PTPRE	-0.0299533	0.915608
3:16420488|16422320	ENSGALG00000009823	PTPRE	0.0198817	0.943933
3:19845666|19855858	ENSGALG00000009823	PTPRE	0.512815	0.0506099
3:32498288|32523114	ENSGALG00000009823	PTPRE	0.230656	0.408199
3:32498288|32523117	ENSGALG00000009823	PTPRE	-0.173644	0.535979
3:46605193|46615121	ENSGALG00000009823	PTPRE	-0.384239	0.157354
3:54133285|54137617	ENSGALG00000009823	PTPRE	-0.328566	0.231817
3:93525156|93529307	ENSGALG00000009823	PTPRE	0.571262	0.0261168
3:104719456|104726038	ENSGALG00000009823	PTPRE	-0.0838071	0.766507
32:497196|498589	ENSGALG00000009823	PTPRE	0.0375562	0.894287
33:3191025|3210011	ENSGALG00000009823	PTPRE	-0.339551	0.215647
4:1762265|1762986	ENSGALG00000009823	PTPRE	0.477247	0.0720286
4:17823764|17825464	ENSGALG00000009823	PTPRE	0.0969895	0.73095
4:29575933|29615312	ENSGALG00000009823	PTPRE	-0.0709171	0.8017
4:31262532|31291921	ENSGALG00000009823	PTPRE	-0.102093	0.717315
4:34559383|34593472	ENSGALG00000009823	PTPRE	0.468948	0.0778418
4:56480782|56484836	ENSGALG00000009823	PTPRE	0.534099	0.0402811
4:91212200|91213766	ENSGALG00000009823	PTPRE	0.565203	0.0281195
5:1911312|1914219	ENSGALG00000009823	PTPRE	-0.105147	0.709194
5:25346596|25348346	ENSGALG00000009823	PTPRE	0.0377983	0.893609
5:38248809|38268609	ENSGALG00000009823	PTPRE	-0.103921	0.712449
6:11384400|11388916	ENSGALG00000009823	PTPRE	0.0978531	0.728637
6:11384400|11406119	ENSGALG00000009823	PTPRE	0.0795469	0.778095
6:23380375|23384648	ENSGALG00000009823	PTPRE	0.408307	0.130804
6:31133168|31145255	ENSGALG00000009823	PTPRE	-0.279361	0.313283
7:22627546|22629237	ENSGALG00000009823	PTPRE	-0.0898425	0.750169
7:33194367|33205390	ENSGALG00000009823	PTPRE	0.0579939	0.837342
8:27030542|27045656	ENSGALG00000009823	PTPRE	0.159943	0.569083
8:29325514|29332659	ENSGALG00000009823	PTPRE	0.322455	0.241132
8:29325514|29335728	ENSGALG00000009823	PTPRE	0.0248092	0.930066
8:30150504|30176299	ENSGALG00000009823	PTPRE	0.350027	0.200908
9:841527|856445	ENSGALG00000009823	PTPRE	0.196287	0.48322
9:6798384|6864586	ENSGALG00000009823	PTPRE	0.548757	0.0341417
9:23721269|23727507	ENSGALG00000009823	PTPRE	0.50621	0.0541786
9:23721269|23743428	ENSGALG00000009823	PTPRE	0.0744824	0.791927
Z:32565738|32590345	ENSGALG00000009823	PTPRE	-0.0709171	0.8017
Z:34746119|34747326	ENSGALG00000009823	PTPRE	-0.285796	0.301792
Z:54674624|54755962	ENSGALG00000009823	PTPRE	-0.133506	0.635257
Z:54706332|54755962	ENSGALG00000009823	PTPRE	0.0301835	0.914962
Z:54730600|54755962	ENSGALG00000009823	PTPRE	0.222585	0.425242
Z:54753283|54755962	ENSGALG00000009823	PTPRE	0.253315	0.362319
Z:58318512|58373273	ENSGALG00000009823	PTPRE	0.256505	0.356097
22:1961745|2012219	ENSGALG00000009823	PTPRE	-0.0838071	0.766507
1:37721131|37747238	ENSGALG00000012124	PELI2	0.0720252	0.798659
1:49768594|49771560	ENSGALG00000012124	PELI2	0.134909	0.631673
1:65316859|65323089	ENSGALG00000012124	PELI2	0.0105648	0.970191
1:100085864|100139955	ENSGALG00000012124	PELI2	0.206521	0.460224
1:127785702|127814490	ENSGALG00000012124	PELI2	0.266896	0.336248
1:197529186|197530994	ENSGALG00000012124	PELI2	-0.0415209	0.883195
10:12574340|12607185	ENSGALG00000012124	PELI2	0.515252	0.0493377
11:18296679|18307292	ENSGALG00000012124	PELI2	-0.320479	0.244194
11:19493186|19524631	ENSGALG00000012124	PELI2	0.5333	0.0406377
11:19493186|19557574	ENSGALG00000012124	PELI2	0.275748	0.319842
11:19493186|19566429	ENSGALG00000012124	PELI2	0.0637623	0.821392
14:8816217|8818041	ENSGALG00000012124	PELI2	0.193391	0.489826
14:8833613|8844262	ENSGALG00000012124	PELI2	0.0592837	0.83377
15:8441185|8448343	ENSGALG00000012124	PELI2	-0.00472337	0.986671
17:615469|635112	ENSGALG00000012124	PELI2	-0.00472337	0.986671
17:5862105|5872779	ENSGALG00000012124	PELI2	0.494946	0.0606849
17:5862105|5897058	ENSGALG00000012124	PELI2	-0.0256534	0.927692
19:5174763|5181614	ENSGALG00000012124	PELI2	0.496509	0.0597495
2:40985888|40987688	ENSGALG00000012124	PELI2	0.458882	0.0853341
2:50762415|50768664	ENSGALG00000012124	PELI2	-0.00472337	0.986671
2:55117245|55118504	ENSGALG00000012124	PELI2	0.61145	0.015434
2:59883518|59957525	ENSGALG00000012124	PELI2	-0.00472337	0.986671
2:61578916|61580941	ENSGALG00000012124	PELI2	0.0897004	0.750553
2:61713913|61766340	ENSGALG00000012124	PELI2	0.122895	0.662591
2:90857939|90865969	ENSGALG00000012124	PELI2	-0.0568322	0.840561
2:112915168|112917022	ENSGALG00000012124	PELI2	-0.0149446	0.957842
2:112915168|112945750	ENSGALG00000012124	PELI2	-0.00472337	0.986671
20:1448355|1455586	ENSGALG00000012124	PELI2	-0.240973	0.386944
20:3782261|3782661	ENSGALG00000012124	PELI2	0.255687	0.357686
20:4937048|4939988	ENSGALG00000012124	PELI2	-0.158745	0.572019
20:9597515|9599473	ENSGALG00000012124	PELI2	0.585516	0.0218322
20:9597515|9599631	ENSGALG00000012124	PELI2	0.15685	0.576674
23:175287|177924	ENSGALG00000012124	PELI2	-0.0309886	0.912702
23:5817766|5834747	ENSGALG00000012124	PELI2	-0.00472337	0.986671
26:628275|647781	ENSGALG00000012124	PELI2	0.167306	0.551185
26:2671396|2679616	ENSGALG00000012124	PELI2	-0.0445567	0.874714
27:5306233|5307631	ENSGALG00000012124	PELI2	-0.0915463	0.745575
28:1210501|1213423	ENSGALG00000012124	PELI2	0.0532863	0.850402
28:1210501|1214882	ENSGALG00000012124	PELI2	0.207539	0.457965
3:16420488|16422320	ENSGALG00000012124	PELI2	0.231182	0.407101
3:19845666|19855858	ENSGALG00000012124	PELI2	0.525725	0.0441378
3:32498288|32523114	ENSGALG00000012124	PELI2	0.0996386	0.723863
3:32498288|32523117	ENSGALG00000012124	PELI2	-0.0705624	0.802673
3:46605193|46615121	ENSGALG00000012124	PELI2	-0.276097	0.319206
3:54133285|54137617	ENSGALG00000012124	PELI2	-0.20681	0.459581
3:93525156|93529307	ENSGALG00000012124	PELI2	0.596597	0.0188896
3:104719456|104726038	ENSGALG00000012124	PELI2	0.0899999	0.749744
32:497196|498589	ENSGALG00000012124	PELI2	0.301258	0.275208
33:3191025|3210011	ENSGALG00000012124	PELI2	-0.332282	0.226266
4:1762265|1762986	ENSGALG00000012124	PELI2	0.716611	0.00264731
4:17823764|17825464	ENSGALG00000012124	PELI2	0.261186	0.347077
4:29575933|29615312	ENSGALG00000012124	PELI2	-0.00472337	0.986671
4:31262532|31291921	ENSGALG00000012124	PELI2	-0.331787	0.227
4:34559383|34593472	ENSGALG00000012124	PELI2	0.287685	0.298467
4:56480782|56484836	ENSGALG00000012124	PELI2	0.684558	0.00487221
4:91212200|91213766	ENSGALG00000012124	PELI2	0.545543	0.0354232
5:1911312|1914219	ENSGALG00000012124	PELI2	0.209478	0.453679
5:25346596|25348346	ENSGALG00000012124	PELI2	0.26907	0.332176
5:38248809|38268609	ENSGALG00000012124	PELI2	0.134244	0.63337
6:11384400|11388916	ENSGALG00000012124	PELI2	0.360078	0.18739
6:11384400|11406119	ENSGALG00000012124	PELI2	0.317226	0.249283
6:23380375|23384648	ENSGALG00000012124	PELI2	0.588367	0.0210438
6:31133168|31145255	ENSGALG00000012124	PELI2	-0.106058	0.706777
7:22627546|22629237	ENSGALG00000012124	PELI2	0.0683714	0.808694
7:33194367|33205390	ENSGALG00000012124	PELI2	0.117839	0.675759
8:27030542|27045656	ENSGALG00000012124	PELI2	0.156029	0.578694
8:29325514|29332659	ENSGALG00000012124	PELI2	0.487624	0.0652076
8:29325514|29335728	ENSGALG00000012124	PELI2	0.100234	0.722272
8:30150504|30176299	ENSGALG00000012124	PELI2	0.448836	0.0933069
9:841527|856445	ENSGALG00000012124	PELI2	0.323213	0.239964
9:6798384|6864586	ENSGALG00000012124	PELI2	0.487836	0.0650733
9:23721269|23727507	ENSGALG00000012124	PELI2	0.535587	0.0396231
9:23721269|23743428	ENSGALG00000012124	PELI2	0.304089	0.270499
Z:32565738|32590345	ENSGALG00000012124	PELI2	-0.00472337	0.986671
Z:34746119|34747326	ENSGALG00000012124	PELI2	-0.240274	0.388365
Z:54674624|54755962	ENSGALG00000012124	PELI2	0.102279	0.716819
Z:54706332|54755962	ENSGALG00000012124	PELI2	0.333207	0.224896
Z:54730600|54755962	ENSGALG00000012124	PELI2	0.482053	0.0688089
Z:54753283|54755962	ENSGALG00000012124	PELI2	0.460966	0.0837421
Z:58318512|58373273	ENSGALG00000012124	PELI2	0.372319	0.171741
22:1961745|2012219	ENSGALG00000012124	PELI2	0.0899999	0.749744
1:37721131|37747238	ENSGALG00000000521	SPIRE2	0.0153163	0.956795
1:49768594|49771560	ENSGALG00000000521	SPIRE2	0.353088	0.196727
1:65316859|65323089	ENSGALG00000000521	SPIRE2	0.341953	0.212208
1:100085864|100139955	ENSGALG00000000521	SPIRE2	0.52924	0.0424871
1:127785702|127814490	ENSGALG00000000521	SPIRE2	0.36161	0.185383
1:197529186|197530994	ENSGALG00000000521	SPIRE2	0.398857	0.140835
10:12574340|12607185	ENSGALG00000000521	SPIRE2	0.555436	0.0315896
11:18296679|18307292	ENSGALG00000000521	SPIRE2	-0.481866	0.0689323
11:19493186|19524631	ENSGALG00000000521	SPIRE2	0.586386	0.0215891
11:19493186|19557574	ENSGALG00000000521	SPIRE2	0.554024	0.0321169
11:19493186|19566429	ENSGALG00000000521	SPIRE2	0.271967	0.326792
14:8816217|8818041	ENSGALG00000000521	SPIRE2	0.504154	0.0553264
14:8833613|8844262	ENSGALG00000000521	SPIRE2	0.400937	0.138584
15:8441185|8448343	ENSGALG00000000521	SPIRE2	0.169105	0.54685
17:615469|635112	ENSGALG00000000521	SPIRE2	0.169105	0.54685
17:5862105|5872779	ENSGALG00000000521	SPIRE2	0.607338	0.0163375
17:5862105|5897058	ENSGALG00000000521	SPIRE2	-0.186817	0.504977
19:5174763|5181614	ENSGALG00000000521	SPIRE2	0.0622038	0.825695
2:40985888|40987688	ENSGALG00000000521	SPIRE2	0.620403	0.0136008
2:50762415|50768664	ENSGALG00000000521	SPIRE2	0.169105	0.54685
2:55117245|55118504	ENSGALG00000000521	SPIRE2	0.871639	2.3e-05
2:59883518|59957525	ENSGALG00000000521	SPIRE2	0.169105	0.54685
2:61578916|61580941	ENSGALG00000000521	SPIRE2	0.325245	0.236851
2:61713913|61766340	ENSGALG00000000521	SPIRE2	0.33567	0.221276
2:90857939|90865969	ENSGALG00000000521	SPIRE2	0.169833	0.5451
2:112915168|112917022	ENSGALG00000000521	SPIRE2	0.169477	0.545954
2:112915168|112945750	ENSGALG00000000521	SPIRE2	0.169105	0.54685
20:1448355|1455586	ENSGALG00000000521	SPIRE2	-0.358958	0.188867
20:3782261|3782661	ENSGALG00000000521	SPIRE2	0.343235	0.210389
20:4937048|4939988	ENSGALG00000000521	SPIRE2	-0.0577895	0.837908
20:9597515|9599473	ENSGALG00000000521	SPIRE2	0.589209	0.020815
20:9597515|9599631	ENSGALG00000000521	SPIRE2	0.356791	0.191744
23:175287|177924	ENSGALG00000000521	SPIRE2	0.255609	0.357838
23:5817766|5834747	ENSGALG00000000521	SPIRE2	0.169105	0.54685
26:628275|647781	ENSGALG00000000521	SPIRE2	0.244144	0.380533
26:2671396|2679616	ENSGALG00000000521	SPIRE2	0.0334275	0.905858
27:5306233|5307631	ENSGALG00000000521	SPIRE2	-0.0720101	0.798701
28:1210501|1213423	ENSGALG00000000521	SPIRE2	0.313886	0.254577
28:1210501|1214882	ENSGALG00000000521	SPIRE2	0.494644	0.0608667
3:16420488|16422320	ENSGALG00000000521	SPIRE2	0.434995	0.105133
3:19845666|19855858	ENSGALG00000000521	SPIRE2	0.406078	0.133125
3:32498288|32523114	ENSGALG00000000521	SPIRE2	-0.0134392	0.962086
3:32498288|32523117	ENSGALG00000000521	SPIRE2	0.0832708	0.767963
3:46605193|46615121	ENSGALG00000000521	SPIRE2	-0.100369	0.721913
3:54133285|54137617	ENSGALG00000000521	SPIRE2	-0.18137	0.517695
3:93525156|93529307	ENSGALG00000000521	SPIRE2	0.443122	0.0980689
3:104719456|104726038	ENSGALG00000000521	SPIRE2	0.262998	0.343619
32:497196|498589	ENSGALG00000000521	SPIRE2	0.697192	0.00386553
33:3191025|3210011	ENSGALG00000000521	SPIRE2	-0.280221	0.311732
4:1762265|1762986	ENSGALG00000000521	SPIRE2	0.843414	7.8e-05
4:17823764|17825464	ENSGALG00000000521	SPIRE2	0.48885	0.0644339
4:29575933|29615312	ENSGALG00000000521	SPIRE2	0.169105	0.54685
4:31262532|31291921	ENSGALG00000000521	SPIRE2	-0.427003	0.112416
4:34559383|34593472	ENSGALG00000000521	SPIRE2	0.2386	0.39178
4:56480782|56484836	ENSGALG00000000521	SPIRE2	0.669818	0.00629791
4:91212200|91213766	ENSGALG00000000521	SPIRE2	0.514282	0.0498414
5:1911312|1914219	ENSGALG00000000521	SPIRE2	0.469357	0.0775478
5:25346596|25348346	ENSGALG00000000521	SPIRE2	0.545764	0.0353341
5:38248809|38268609	ENSGALG00000000521	SPIRE2	0.438283	0.102234
6:11384400|11388916	ENSGALG00000000521	SPIRE2	0.649071	0.00884029
6:11384400|11406119	ENSGALG00000000521	SPIRE2	0.60675	0.0164698
6:23380375|23384648	ENSGALG00000000521	SPIRE2	0.649099	0.00883634
6:31133168|31145255	ENSGALG00000000521	SPIRE2	0.0352064	0.900871
7:22627546|22629237	ENSGALG00000000521	SPIRE2	0.357382	0.190956
7:33194367|33205390	ENSGALG00000000521	SPIRE2	0.185638	0.507718
8:27030542|27045656	ENSGALG00000000521	SPIRE2	0.34494	0.207983
8:29325514|29332659	ENSGALG00000000521	SPIRE2	0.699511	0.00370017
8:29325514|29335728	ENSGALG00000000521	SPIRE2	0.249793	0.369257
8:30150504|30176299	ENSGALG00000000521	SPIRE2	0.47875	0.0710101
9:841527|856445	ENSGALG00000000521	SPIRE2	0.449846	0.0924828
9:6798384|6864586	ENSGALG00000000521	SPIRE2	0.0964855	0.7323
9:23721269|23727507	ENSGALG00000000521	SPIRE2	0.368282	0.176804
9:23721269|23743428	ENSGALG00000000521	SPIRE2	0.530089	0.042095
Z:32565738|32590345	ENSGALG00000000521	SPIRE2	0.169105	0.54685
Z:34746119|34747326	ENSGALG00000000521	SPIRE2	-0.0695708	0.805397
Z:54674624|54755962	ENSGALG00000000521	SPIRE2	0.383905	0.157746
Z:54706332|54755962	ENSGALG00000000521	SPIRE2	0.70191	0.00353518
Z:54730600|54755962	ENSGALG00000000521	SPIRE2	0.797021	0.0003739
Z:54753283|54755962	ENSGALG00000000521	SPIRE2	0.687092	0.00465528
Z:58318512|58373273	ENSGALG00000000521	SPIRE2	0.387406	0.153671
22:1961745|2012219	ENSGALG00000000521	SPIRE2	0.262998	0.343619
1:37721131|37747238	ENSGALG00000000528	ENSGALG00000000528	0.0944849	0.737669
1:49768594|49771560	ENSGALG00000000528	ENSGALG00000000528	0.285445	0.302413
1:65316859|65323089	ENSGALG00000000528	ENSGALG00000000528	0.244853	0.379107
1:100085864|100139955	ENSGALG00000000528	ENSGALG00000000528	0.516001	0.0489513
1:127785702|127814490	ENSGALG00000000528	ENSGALG00000000528	0.539778	0.037812
1:197529186|197530994	ENSGALG00000000528	ENSGALG00000000528	0.382879	0.158953
10:12574340|12607185	ENSGALG00000000528	ENSGALG00000000528	0.69058	0.00436933
11:18296679|18307292	ENSGALG00000000528	ENSGALG00000000528	-0.476957	0.0722263
11:19493186|19524631	ENSGALG00000000528	ENSGALG00000000528	0.467271	0.0790561
11:19493186|19557574	ENSGALG00000000528	ENSGALG00000000528	0.339194	0.216162
11:19493186|19566429	ENSGALG00000000528	ENSGALG00000000528	0.274021	0.323007
14:8816217|8818041	ENSGALG00000000528	ENSGALG00000000528	0.528806	0.042688
14:8833613|8844262	ENSGALG00000000528	ENSGALG00000000528	0.498499	0.0585744
15:8441185|8448343	ENSGALG00000000528	ENSGALG00000000528	0.0613316	0.828105
17:615469|635112	ENSGALG00000000528	ENSGALG00000000528	0.0613316	0.828105
17:5862105|5872779	ENSGALG00000000528	ENSGALG00000000528	0.741218	0.00156631
17:5862105|5897058	ENSGALG00000000528	ENSGALG00000000528	-0.198717	0.47771
19:5174763|5181614	ENSGALG00000000528	ENSGALG00000000528	-0.03849	0.891673
2:40985888|40987688	ENSGALG00000000528	ENSGALG00000000528	0.488654	0.064557
2:50762415|50768664	ENSGALG00000000528	ENSGALG00000000528	0.0613316	0.828105
2:55117245|55118504	ENSGALG00000000528	ENSGALG00000000528	0.784413	0.000535375
2:59883518|59957525	ENSGALG00000000528	ENSGALG00000000528	0.0613316	0.828105
2:61578916|61580941	ENSGALG00000000528	ENSGALG00000000528	0.387573	0.153478
2:61713913|61766340	ENSGALG00000000528	ENSGALG00000000528	0.482747	0.0683526
2:90857939|90865969	ENSGALG00000000528	ENSGALG00000000528	0.151324	0.590337
2:112915168|112917022	ENSGALG00000000528	ENSGALG00000000528	0.245853	0.377103
2:112915168|112945750	ENSGALG00000000528	ENSGALG00000000528	0.0613316	0.828105
20:1448355|1455586	ENSGALG00000000528	ENSGALG00000000528	-0.297452	0.281616
20:3782261|3782661	ENSGALG00000000528	ENSGALG00000000528	0.231655	0.406115
20:4937048|4939988	ENSGALG00000000528	ENSGALG00000000528	-0.0937138	0.739741
20:9597515|9599473	ENSGALG00000000528	ENSGALG00000000528	0.651888	0.00845457
20:9597515|9599631	ENSGALG00000000528	ENSGALG00000000528	0.210179	0.452134
23:175287|177924	ENSGALG00000000528	ENSGALG00000000528	0.404238	0.135062
23:5817766|5834747	ENSGALG00000000528	ENSGALG00000000528	0.0613316	0.828105
26:628275|647781	ENSGALG00000000528	ENSGALG00000000528	0.157631	0.574753
26:2671396|2679616	ENSGALG00000000528	ENSGALG00000000528	-0.056101	0.842589
27:5306233|5307631	ENSGALG00000000528	ENSGALG00000000528	-0.305976	0.267387
28:1210501|1213423	ENSGALG00000000528	ENSGALG00000000528	0.253761	0.361445
28:1210501|1214882	ENSGALG00000000528	ENSGALG00000000528	0.467827	0.0786523
3:16420488|16422320	ENSGALG00000000528	ENSGALG00000000528	0.439752	0.100957
3:19845666|19855858	ENSGALG00000000528	ENSGALG00000000528	0.454629	0.0886476
3:32498288|32523114	ENSGALG00000000528	ENSGALG00000000528	0.0230162	0.93511
3:32498288|32523117	ENSGALG00000000528	ENSGALG00000000528	-0.0505785	0.857931
3:46605193|46615121	ENSGALG00000000528	ENSGALG00000000528	0.0153304	0.956755
3:54133285|54137617	ENSGALG00000000528	ENSGALG00000000528	-0.125948	0.654684
3:93525156|93529307	ENSGALG00000000528	ENSGALG00000000528	0.306806	0.266024
3:104719456|104726038	ENSGALG00000000528	ENSGALG00000000528	0.186984	0.504591
32:497196|498589	ENSGALG00000000528	ENSGALG00000000528	0.641327	0.00997208
33:3191025|3210011	ENSGALG00000000528	ENSGALG00000000528	-0.255697	0.357668
4:1762265|1762986	ENSGALG00000000528	ENSGALG00000000528	0.932593	4.07e-07
4:17823764|17825464	ENSGALG00000000528	ENSGALG00000000528	0.505846	0.0543804
4:29575933|29615312	ENSGALG00000000528	ENSGALG00000000528	0.0613316	0.828105
4:31262532|31291921	ENSGALG00000000528	ENSGALG00000000528	-0.42214	0.117016
4:34559383|34593472	ENSGALG00000000528	ENSGALG00000000528	0.0975496	0.72945
4:56480782|56484836	ENSGALG00000000528	ENSGALG00000000528	0.552152	0.0328259
4:91212200|91213766	ENSGALG00000000528	ENSGALG00000000528	0.308501	0.263256
5:1911312|1914219	ENSGALG00000000528	ENSGALG00000000528	0.59718	0.0187436
5:25346596|25348346	ENSGALG00000000528	ENSGALG00000000528	0.584525	0.0221114
5:38248809|38268609	ENSGALG00000000528	ENSGALG00000000528	0.425518	0.113808
6:11384400|11388916	ENSGALG00000000528	ENSGALG00000000528	0.610182	0.0157086
6:11384400|11406119	ENSGALG00000000528	ENSGALG00000000528	0.654168	0.00815206
6:23380375|23384648	ENSGALG00000000528	ENSGALG00000000528	0.570843	0.0262517
6:31133168|31145255	ENSGALG00000000528	ENSGALG00000000528	0.0340836	0.904018
7:22627546|22629237	ENSGALG00000000528	ENSGALG00000000528	0.50495	0.0548799
7:33194367|33205390	ENSGALG00000000528	ENSGALG00000000528	0.101969	0.717645
8:27030542|27045656	ENSGALG00000000528	ENSGALG00000000528	0.184399	0.510606
8:29325514|29332659	ENSGALG00000000528	ENSGALG00000000528	0.479396	0.0705759
8:29325514|29335728	ENSGALG00000000528	ENSGALG00000000528	0.258556	0.35213
8:30150504|30176299	ENSGALG00000000528	ENSGALG00000000528	0.313702	0.25487
9:841527|856445	ENSGALG00000000528	ENSGALG00000000528	0.403428	0.135921
9:6798384|6864586	ENSGALG00000000528	ENSGALG00000000528	0.128602	0.647837
9:23721269|23727507	ENSGALG00000000528	ENSGALG00000000528	0.184164	0.511154
9:23721269|23743428	ENSGALG00000000528	ENSGALG00000000528	0.543623	0.0362059
Z:32565738|32590345	ENSGALG00000000528	ENSGALG00000000528	0.0613316	0.828105
Z:34746119|34747326	ENSGALG00000000528	ENSGALG00000000528	-0.0640903	0.820487
Z:54674624|54755962	ENSGALG00000000528	ENSGALG00000000528	0.428714	0.110829
Z:54706332|54755962	ENSGALG00000000528	ENSGALG00000000528	0.700993	0.00359755
Z:54730600|54755962	ENSGALG00000000528	ENSGALG00000000528	0.740327	0.00159792
Z:54753283|54755962	ENSGALG00000000528	ENSGALG00000000528	0.595317	0.0192129
Z:58318512|58373273	ENSGALG00000000528	ENSGALG00000000528	0.400219	0.139358
22:1961745|2012219	ENSGALG00000000528	ENSGALG00000000528	0.186984	0.504591
1:37721131|37747238	ENSGALG00000034722	TLR2A	0.056517	0.841435
1:49768594|49771560	ENSGALG00000034722	TLR2A	0.454878	0.0884513
1:65316859|65323089	ENSGALG00000034722	TLR2A	0.426285	0.113087
1:100085864|100139955	ENSGALG00000034722	TLR2A	0.444542	0.09687
1:127785702|127814490	ENSGALG00000034722	TLR2A	0.543859	0.0361093
1:197529186|197530994	ENSGALG00000034722	TLR2A	0.360696	0.186579
10:12574340|12607185	ENSGALG00000034722	TLR2A	0.410093	0.128964
11:18296679|18307292	ENSGALG00000034722	TLR2A	-0.428667	0.110872
11:19493186|19524631	ENSGALG00000034722	TLR2A	0.677925	0.00547805
11:19493186|19557574	ENSGALG00000034722	TLR2A	0.522777	0.0455584
11:19493186|19566429	ENSGALG00000034722	TLR2A	0.0665761	0.813635
14:8816217|8818041	ENSGALG00000034722	TLR2A	0.617682	0.0141391
14:8833613|8844262	ENSGALG00000034722	TLR2A	0.583377	0.0224382
15:8441185|8448343	ENSGALG00000034722	TLR2A	0.178062	0.525489
17:615469|635112	ENSGALG00000034722	TLR2A	0.178062	0.525489
17:5862105|5872779	ENSGALG00000034722	TLR2A	0.726168	0.00217301
17:5862105|5897058	ENSGALG00000034722	TLR2A	-0.0045393	0.98719
19:5174763|5181614	ENSGALG00000034722	TLR2A	0.195761	0.484417
2:40985888|40987688	ENSGALG00000034722	TLR2A	0.636268	0.0107704
2:50762415|50768664	ENSGALG00000034722	TLR2A	0.178062	0.525489
2:55117245|55118504	ENSGALG00000034722	TLR2A	0.896366	6.09e-06
2:59883518|59957525	ENSGALG00000034722	TLR2A	0.178062	0.525489
2:61578916|61580941	ENSGALG00000034722	TLR2A	0.384119	0.157495
2:61713913|61766340	ENSGALG00000034722	TLR2A	0.409214	0.129868
2:90857939|90865969	ENSGALG00000034722	TLR2A	0.103075	0.7147
2:112915168|112917022	ENSGALG00000034722	TLR2A	0.343518	0.209988
2:112915168|112945750	ENSGALG00000034722	TLR2A	0.178062	0.525489
20:1448355|1455586	ENSGALG00000034722	TLR2A	-0.187415	0.503591
20:3782261|3782661	ENSGALG00000034722	TLR2A	0.313952	0.254472
20:4937048|4939988	ENSGALG00000034722	TLR2A	0.0662862	0.814434
20:9597515|9599473	ENSGALG00000034722	TLR2A	0.733348	0.00186367
20:9597515|9599631	ENSGALG00000034722	TLR2A	0.476683	0.0724136
23:175287|177924	ENSGALG00000034722	TLR2A	0.315944	0.251307
23:5817766|5834747	ENSGALG00000034722	TLR2A	0.178062	0.525489
26:628275|647781	ENSGALG00000034722	TLR2A	0.119451	0.671551
26:2671396|2679616	ENSGALG00000034722	TLR2A	0.106481	0.705656
27:5306233|5307631	ENSGALG00000034722	TLR2A	-0.0538686	0.848785
28:1210501|1213423	ENSGALG00000034722	TLR2A	0.204302	0.465164
28:1210501|1214882	ENSGALG00000034722	TLR2A	0.581386	0.0230138
3:16420488|16422320	ENSGALG00000034722	TLR2A	0.650132	0.00869343
3:19845666|19855858	ENSGALG00000034722	TLR2A	0.318991	0.246514
3:32498288|32523114	ENSGALG00000034722	TLR2A	-0.254258	0.360472
3:32498288|32523117	ENSGALG00000034722	TLR2A	-0.108302	0.700833
3:46605193|46615121	ENSGALG00000034722	TLR2A	-0.163337	0.560802
3:54133285|54137617	ENSGALG00000034722	TLR2A	-0.0379828	0.893093
3:93525156|93529307	ENSGALG00000034722	TLR2A	0.424083	0.115163
3:104719456|104726038	ENSGALG00000034722	TLR2A	0.515736	0.0490878
32:497196|498589	ENSGALG00000034722	TLR2A	0.696602	0.00390848
33:3191025|3210011	ENSGALG00000034722	TLR2A	-0.268574	0.333101
4:1762265|1762986	ENSGALG00000034722	TLR2A	0.82826	0.000136743
4:17823764|17825464	ENSGALG00000034722	TLR2A	0.47834	0.0712874
4:29575933|29615312	ENSGALG00000034722	TLR2A	0.178062	0.525489
4:31262532|31291921	ENSGALG00000034722	TLR2A	-0.41443	0.124571
4:34559383|34593472	ENSGALG00000034722	TLR2A	0.12679	0.652509
4:56480782|56484836	ENSGALG00000034722	TLR2A	0.669357	0.00634721
4:91212200|91213766	ENSGALG00000034722	TLR2A	0.340939	0.213656
5:1911312|1914219	ENSGALG00000034722	TLR2A	0.662436	0.00712577
5:25346596|25348346	ENSGALG00000034722	TLR2A	0.639169	0.0103068
5:38248809|38268609	ENSGALG00000034722	TLR2A	0.674621	0.00580128
6:11384400|11388916	ENSGALG00000034722	TLR2A	0.608055	0.016177
6:11384400|11406119	ENSGALG00000034722	TLR2A	0.664117	0.00693007
6:23380375|23384648	ENSGALG00000034722	TLR2A	0.669411	0.00634144
6:31133168|31145255	ENSGALG00000034722	TLR2A	0.181658	0.517019
7:22627546|22629237	ENSGALG00000034722	TLR2A	0.334196	0.223438
7:33194367|33205390	ENSGALG00000034722	TLR2A	0.21504	0.441498
8:27030542|27045656	ENSGALG00000034722	TLR2A	0.0850043	0.763259
8:29325514|29332659	ENSGALG00000034722	TLR2A	0.640604	0.0100832
8:29325514|29335728	ENSGALG00000034722	TLR2A	0.148939	0.596273
8:30150504|30176299	ENSGALG00000034722	TLR2A	0.449088	0.0931008
9:841527|856445	ENSGALG00000034722	TLR2A	0.514121	0.0499253
9:6798384|6864586	ENSGALG00000034722	TLR2A	0.268576	0.333099
9:23721269|23727507	ENSGALG00000034722	TLR2A	0.495324	0.0604573
9:23721269|23743428	ENSGALG00000034722	TLR2A	0.59097	0.020343
Z:32565738|32590345	ENSGALG00000034722	TLR2A	0.178062	0.525489
Z:34746119|34747326	ENSGALG00000034722	TLR2A	0.0249552	0.929655
Z:54674624|54755962	ENSGALG00000034722	TLR2A	0.614564	0.014776
Z:54706332|54755962	ENSGALG00000034722	TLR2A	0.806661	0.000279401
Z:54730600|54755962	ENSGALG00000034722	TLR2A	0.834799	0.000108035
Z:54753283|54755962	ENSGALG00000034722	TLR2A	0.770045	0.000784307
Z:58318512|58373273	ENSGALG00000034722	TLR2A	0.255897	0.357278
22:1961745|2012219	ENSGALG00000034722	TLR2A	0.515736	0.0490878
1:37721131|37747238	ENSGALG00000004127	ENSGALG00000004127	0.148292	0.597889
1:49768594|49771560	ENSGALG00000004127	ENSGALG00000004127	0.235749	0.397632
1:65316859|65323089	ENSGALG00000004127	ENSGALG00000004127	0.0658281	0.815696
1:100085864|100139955	ENSGALG00000004127	ENSGALG00000004127	0.285825	0.30174
1:127785702|127814490	ENSGALG00000004127	ENSGALG00000004127	0.338941	0.216526
1:197529186|197530994	ENSGALG00000004127	ENSGALG00000004127	0.021209	0.940196
10:12574340|12607185	ENSGALG00000004127	ENSGALG00000004127	0.435355	0.104812
11:18296679|18307292	ENSGALG00000004127	ENSGALG00000004127	-0.376002	0.167207
11:19493186|19524631	ENSGALG00000004127	ENSGALG00000004127	0.546524	0.0350285
11:19493186|19557574	ENSGALG00000004127	ENSGALG00000004127	0.26623	0.337501
11:19493186|19566429	ENSGALG00000004127	ENSGALG00000004127	-0.0339407	0.904419
14:8816217|8818041	ENSGALG00000004127	ENSGALG00000004127	0.346169	0.206259
14:8833613|8844262	ENSGALG00000004127	ENSGALG00000004127	0.210984	0.450365
15:8441185|8448343	ENSGALG00000004127	ENSGALG00000004127	-0.0200147	0.943558
17:615469|635112	ENSGALG00000004127	ENSGALG00000004127	-0.0200147	0.943558
17:5862105|5872779	ENSGALG00000004127	ENSGALG00000004127	0.568704	0.0269487
17:5862105|5897058	ENSGALG00000004127	ENSGALG00000004127	0.0351322	0.901078
19:5174763|5181614	ENSGALG00000004127	ENSGALG00000004127	0.50609	0.0542451
2:40985888|40987688	ENSGALG00000004127	ENSGALG00000004127	0.544205	0.0359676
2:50762415|50768664	ENSGALG00000004127	ENSGALG00000004127	-0.0200147	0.943558
2:55117245|55118504	ENSGALG00000004127	ENSGALG00000004127	0.662017	0.0071751
2:59883518|59957525	ENSGALG00000004127	ENSGALG00000004127	-0.0200147	0.943558
2:61578916|61580941	ENSGALG00000004127	ENSGALG00000004127	0.207462	0.458136
2:61713913|61766340	ENSGALG00000004127	ENSGALG00000004127	0.289602	0.295114
2:90857939|90865969	ENSGALG00000004127	ENSGALG00000004127	-0.105158	0.709165
2:112915168|112917022	ENSGALG00000004127	ENSGALG00000004127	0.0509673	0.856849
2:112915168|112945750	ENSGALG00000004127	ENSGALG00000004127	-0.0200147	0.943558
20:1448355|1455586	ENSGALG00000004127	ENSGALG00000004127	-0.276893	0.317755
20:3782261|3782661	ENSGALG00000004127	ENSGALG00000004127	0.239678	0.389578
20:4937048|4939988	ENSGALG00000004127	ENSGALG00000004127	-0.073767	0.793886
20:9597515|9599473	ENSGALG00000004127	ENSGALG00000004127	0.674858	0.00577765
20:9597515|9599631	ENSGALG00000004127	ENSGALG00000004127	0.325955	0.23577
23:175287|177924	ENSGALG00000004127	ENSGALG00000004127	0.0118384	0.9666
23:5817766|5834747	ENSGALG00000004127	ENSGALG00000004127	-0.0200147	0.943558
26:628275|647781	ENSGALG00000004127	ENSGALG00000004127	0.120265	0.66943
26:2671396|2679616	ENSGALG00000004127	ENSGALG00000004127	0.0889161	0.752671
27:5306233|5307631	ENSGALG00000004127	ENSGALG00000004127	0.00408136	0.988482
28:1210501|1213423	ENSGALG00000004127	ENSGALG00000004127	0.0712778	0.80071
28:1210501|1214882	ENSGALG00000004127	ENSGALG00000004127	0.316141	0.250995
3:16420488|16422320	ENSGALG00000004127	ENSGALG00000004127	0.333018	0.225176
3:19845666|19855858	ENSGALG00000004127	ENSGALG00000004127	0.494294	0.0610781
3:32498288|32523114	ENSGALG00000004127	ENSGALG00000004127	0.00272969	0.992297
3:32498288|32523117	ENSGALG00000004127	ENSGALG00000004127	-0.20251	0.46917
3:46605193|46615121	ENSGALG00000004127	ENSGALG00000004127	-0.219627	0.431578
3:54133285|54137617	ENSGALG00000004127	ENSGALG00000004127	-0.181709	0.5169
3:93525156|93529307	ENSGALG00000004127	ENSGALG00000004127	0.480391	0.0699103
3:104719456|104726038	ENSGALG00000004127	ENSGALG00000004127	0.204696	0.464284
32:497196|498589	ENSGALG00000004127	ENSGALG00000004127	0.363152	0.183376
33:3191025|3210011	ENSGALG00000004127	ENSGALG00000004127	-0.36727	0.178088
4:1762265|1762986	ENSGALG00000004127	ENSGALG00000004127	0.780374	0.0005977
4:17823764|17825464	ENSGALG00000004127	ENSGALG00000004127	0.338219	0.217568
4:29575933|29615312	ENSGALG00000004127	ENSGALG00000004127	-0.0200147	0.943558
4:31262532|31291921	ENSGALG00000004127	ENSGALG00000004127	-0.330898	0.228323
4:34559383|34593472	ENSGALG00000004127	ENSGALG00000004127	0.288282	0.29742
4:56480782|56484836	ENSGALG00000004127	ENSGALG00000004127	0.721194	0.0024105
4:91212200|91213766	ENSGALG00000004127	ENSGALG00000004127	0.481002	0.0695037
5:1911312|1914219	ENSGALG00000004127	ENSGALG00000004127	0.294826	0.286091
5:25346596|25348346	ENSGALG00000004127	ENSGALG00000004127	0.376374	0.166753
5:38248809|38268609	ENSGALG00000004127	ENSGALG00000004127	0.307837	0.264339
6:11384400|11388916	ENSGALG00000004127	ENSGALG00000004127	0.424811	0.114473
6:11384400|11406119	ENSGALG00000004127	ENSGALG00000004127	0.465497	0.080355
6:23380375|23384648	ENSGALG00000004127	ENSGALG00000004127	0.601991	0.0175724
6:31133168|31145255	ENSGALG00000004127	ENSGALG00000004127	-0.0858468	0.760975
7:22627546|22629237	ENSGALG00000004127	ENSGALG00000004127	0.20274	0.468657
7:33194367|33205390	ENSGALG00000004127	ENSGALG00000004127	0.0571943	0.839557
8:27030542|27045656	ENSGALG00000004127	ENSGALG00000004127	0.122148	0.664531
8:29325514|29332659	ENSGALG00000004127	ENSGALG00000004127	0.434234	0.105811
8:29325514|29335728	ENSGALG00000004127	ENSGALG00000004127	0.115618	0.681572
8:30150504|30176299	ENSGALG00000004127	ENSGALG00000004127	0.433333	0.106619
9:841527|856445	ENSGALG00000004127	ENSGALG00000004127	0.297993	0.280701
9:6798384|6864586	ENSGALG00000004127	ENSGALG00000004127	0.435087	0.105051
9:23721269|23727507	ENSGALG00000004127	ENSGALG00000004127	0.52767	0.0432185
9:23721269|23743428	ENSGALG00000004127	ENSGALG00000004127	0.291001	0.292681
Z:32565738|32590345	ENSGALG00000004127	ENSGALG00000004127	-0.0200147	0.943558
Z:34746119|34747326	ENSGALG00000004127	ENSGALG00000004127	-0.140466	0.617559
Z:54674624|54755962	ENSGALG00000004127	ENSGALG00000004127	0.288006	0.297903
Z:54706332|54755962	ENSGALG00000004127	ENSGALG00000004127	0.462894	0.0822891
Z:54730600|54755962	ENSGALG00000004127	ENSGALG00000004127	0.592387	0.0199694
Z:54753283|54755962	ENSGALG00000004127	ENSGALG00000004127	0.58719	0.0213665
Z:58318512|58373273	ENSGALG00000004127	ENSGALG00000004127	0.327159	0.233942
22:1961745|2012219	ENSGALG00000004127	ENSGALG00000004127	0.204696	0.464284
1:37721131|37747238	ENSGALG00000005473	PNAT3	0.140471	0.617545
1:49768594|49771560	ENSGALG00000005473	PNAT3	0.30691	0.265855
1:65316859|65323089	ENSGALG00000005473	PNAT3	0.201064	0.472419
1:100085864|100139955	ENSGALG00000005473	PNAT3	0.48091	0.0695652
1:127785702|127814490	ENSGALG00000005473	PNAT3	0.457179	0.0866497
1:197529186|197530994	ENSGALG00000005473	PNAT3	0.326082	0.235577
10:12574340|12607185	ENSGALG00000005473	PNAT3	0.611526	0.0154178
11:18296679|18307292	ENSGALG00000005473	PNAT3	-0.428124	0.111374
11:19493186|19524631	ENSGALG00000005473	PNAT3	0.61782	0.0141113
11:19493186|19557574	ENSGALG00000005473	PNAT3	0.385413	0.155981
11:19493186|19566429	ENSGALG00000005473	PNAT3	0.154539	0.582372
14:8816217|8818041	ENSGALG00000005473	PNAT3	0.470443	0.0767706
14:8833613|8844262	ENSGALG00000005473	PNAT3	0.426168	0.113197
15:8441185|8448343	ENSGALG00000005473	PNAT3	0.183684	0.512275
17:615469|635112	ENSGALG00000005473	PNAT3	0.183684	0.512275
17:5862105|5872779	ENSGALG00000005473	PNAT3	0.717134	0.00261939
17:5862105|5897058	ENSGALG00000005473	PNAT3	-0.0586288	0.835583
19:5174763|5181614	ENSGALG00000005473	PNAT3	0.242842	0.383158
2:40985888|40987688	ENSGALG00000005473	PNAT3	0.553577	0.032285
2:50762415|50768664	ENSGALG00000005473	PNAT3	0.183684	0.512275
2:55117245|55118504	ENSGALG00000005473	PNAT3	0.840917	8.59e-05
2:59883518|59957525	ENSGALG00000005473	PNAT3	0.183684	0.512275
2:61578916|61580941	ENSGALG00000005473	PNAT3	0.385244	0.156178
2:61713913|61766340	ENSGALG00000005473	PNAT3	0.407402	0.131743
2:90857939|90865969	ENSGALG00000005473	PNAT3	0.179075	0.523096
2:112915168|112917022	ENSGALG00000005473	PNAT3	0.223652	0.422969
2:112915168|112945750	ENSGALG00000005473	PNAT3	0.183684	0.512275
20:1448355|1455586	ENSGALG00000005473	PNAT3	-0.188124	0.501948
20:3782261|3782661	ENSGALG00000005473	PNAT3	0.331242	0.227811
20:4937048|4939988	ENSGALG00000005473	PNAT3	-0.130061	0.644086
20:9597515|9599473	ENSGALG00000005473	PNAT3	0.752351	0.0012121
20:9597515|9599631	ENSGALG00000005473	PNAT3	0.297027	0.282339
23:175287|177924	ENSGALG00000005473	PNAT3	0.320559	0.244068
23:5817766|5834747	ENSGALG00000005473	PNAT3	0.183684	0.512275
26:628275|647781	ENSGALG00000005473	PNAT3	0.143169	0.610737
26:2671396|2679616	ENSGALG00000005473	PNAT3	0.0032152	0.990927
27:5306233|5307631	ENSGALG00000005473	PNAT3	-0.178408	0.524671
28:1210501|1213423	ENSGALG00000005473	PNAT3	0.246759	0.375289
28:1210501|1214882	ENSGALG00000005473	PNAT3	0.463052	0.0821707
3:16420488|16422320	ENSGALG00000005473	PNAT3	0.506095	0.0542424
3:19845666|19855858	ENSGALG00000005473	PNAT3	0.504392	0.0551922
3:32498288|32523114	ENSGALG00000005473	PNAT3	-0.0196295	0.944643
3:32498288|32523117	ENSGALG00000005473	PNAT3	-0.119398	0.671689
3:46605193|46615121	ENSGALG00000005473	PNAT3	-0.134362	0.63307
3:54133285|54137617	ENSGALG00000005473	PNAT3	-0.0350901	0.901196
3:93525156|93529307	ENSGALG00000005473	PNAT3	0.505443	0.0546045
3:104719456|104726038	ENSGALG00000005473	PNAT3	0.232503	0.404349
32:497196|498589	ENSGALG00000005473	PNAT3	0.63493	0.0109897
33:3191025|3210011	ENSGALG00000005473	PNAT3	-0.239946	0.389034
4:1762265|1762986	ENSGALG00000005473	PNAT3	0.918193	1.38e-06
4:17823764|17825464	ENSGALG00000005473	PNAT3	0.480212	0.0700297
4:29575933|29615312	ENSGALG00000005473	PNAT3	0.183684	0.512275
4:31262532|31291921	ENSGALG00000005473	PNAT3	-0.438553	0.101998
4:34559383|34593472	ENSGALG00000005473	PNAT3	0.0982181	0.72766
4:56480782|56484836	ENSGALG00000005473	PNAT3	0.690924	0.00434187
4:91212200|91213766	ENSGALG00000005473	PNAT3	0.422856	0.116331
5:1911312|1914219	ENSGALG00000005473	PNAT3	0.584078	0.0222383
5:25346596|25348346	ENSGALG00000005473	PNAT3	0.622979	0.0131059
5:38248809|38268609	ENSGALG00000005473	PNAT3	0.458661	0.085504
6:11384400|11388916	ENSGALG00000005473	PNAT3	0.580375	0.0233104
6:11384400|11406119	ENSGALG00000005473	PNAT3	0.598959	0.0183039
6:23380375|23384648	ENSGALG00000005473	PNAT3	0.656167	0.00789388
6:31133168|31145255	ENSGALG00000005473	PNAT3	0.0325808	0.908233
7:22627546|22629237	ENSGALG00000005473	PNAT3	0.321466	0.242661
7:33194367|33205390	ENSGALG00000005473	PNAT3	0.257756	0.353673
8:27030542|27045656	ENSGALG00000005473	PNAT3	0.138348	0.622924
8:29325514|29332659	ENSGALG00000005473	PNAT3	0.620021	0.0136753
8:29325514|29335728	ENSGALG00000005473	PNAT3	0.147982	0.598664
8:30150504|30176299	ENSGALG00000005473	PNAT3	0.421965	0.117184
9:841527|856445	ENSGALG00000005473	PNAT3	0.4439	0.0974114
9:6798384|6864586	ENSGALG00000005473	PNAT3	0.374999	0.168434
9:23721269|23727507	ENSGALG00000005473	PNAT3	0.422248	0.116912
9:23721269|23743428	ENSGALG00000005473	PNAT3	0.588085	0.0211206
Z:32565738|32590345	ENSGALG00000005473	PNAT3	0.183684	0.512275
Z:34746119|34747326	ENSGALG00000005473	PNAT3	0.0107878	0.969563
Z:54674624|54755962	ENSGALG00000005473	PNAT3	0.428421	0.111099
Z:54706332|54755962	ENSGALG00000005473	PNAT3	0.698749	0.00375386
Z:54730600|54755962	ENSGALG00000005473	PNAT3	0.780855	0.000589978
Z:54753283|54755962	ENSGALG00000005473	PNAT3	0.693002	0.00417901
Z:58318512|58373273	ENSGALG00000005473	PNAT3	0.335507	0.221515
22:1961745|2012219	ENSGALG00000005473	PNAT3	0.232503	0.404349
1:37721131|37747238	ENSGALG00000005472	NAT	0.135961	0.628993
1:49768594|49771560	ENSGALG00000005472	NAT	0.32292	0.240416
1:65316859|65323089	ENSGALG00000005472	NAT	0.193525	0.48952
1:100085864|100139955	ENSGALG00000005472	NAT	0.482333	0.0686242
1:127785702|127814490	ENSGALG00000005472	NAT	0.425144	0.11416
1:197529186|197530994	ENSGALG00000005472	NAT	0.317025	0.2496
10:12574340|12607185	ENSGALG00000005472	NAT	0.555998	0.0313816
11:18296679|18307292	ENSGALG00000005472	NAT	-0.434101	0.10593
11:19493186|19524631	ENSGALG00000005472	NAT	0.626613	0.0124316
11:19493186|19557574	ENSGALG00000005472	NAT	0.408571	0.130531
11:19493186|19566429	ENSGALG00000005472	NAT	0.1126	0.689497
14:8816217|8818041	ENSGALG00000005472	NAT	0.481413	0.0692315
14:8833613|8844262	ENSGALG00000005472	NAT	0.422518	0.116654
15:8441185|8448343	ENSGALG00000005472	NAT	0.187635	0.50308
17:615469|635112	ENSGALG00000005472	NAT	0.187635	0.50308
17:5862105|5872779	ENSGALG00000005472	NAT	0.696904	0.00388642
17:5862105|5897058	ENSGALG00000005472	NAT	-0.0784261	0.781151
19:5174763|5181614	ENSGALG00000005472	NAT	0.293496	0.288371
2:40985888|40987688	ENSGALG00000005472	NAT	0.581798	0.0228937
2:50762415|50768664	ENSGALG00000005472	NAT	0.187635	0.50308
2:55117245|55118504	ENSGALG00000005472	NAT	0.847323	6.68e-05
2:59883518|59957525	ENSGALG00000005472	NAT	0.187635	0.50308
2:61578916|61580941	ENSGALG00000005472	NAT	0.392527	0.147837
2:61713913|61766340	ENSGALG00000005472	NAT	0.414821	0.12418
2:90857939|90865969	ENSGALG00000005472	NAT	0.152187	0.588195
2:112915168|112917022	ENSGALG00000005472	NAT	0.191486	0.494195
2:112915168|112945750	ENSGALG00000005472	NAT	0.187635	0.50308
20:1448355|1455586	ENSGALG00000005472	NAT	-0.216638	0.43803
20:3782261|3782661	ENSGALG00000005472	NAT	0.357795	0.190407
20:4937048|4939988	ENSGALG00000005472	NAT	-0.100854	0.720619
20:9597515|9599473	ENSGALG00000005472	NAT	0.728177	0.00208259
20:9597515|9599631	ENSGALG00000005472	NAT	0.343857	0.209509
23:175287|177924	ENSGALG00000005472	NAT	0.277335	0.316951
23:5817766|5834747	ENSGALG00000005472	NAT	0.187635	0.50308
26:628275|647781	ENSGALG00000005472	NAT	0.163703	0.559913
26:2671396|2679616	ENSGALG00000005472	NAT	0.0378823	0.893374
27:5306233|5307631	ENSGALG00000005472	NAT	-0.116637	0.678903
28:1210501|1213423	ENSGALG00000005472	NAT	0.240175	0.388568
28:1210501|1214882	ENSGALG00000005472	NAT	0.458	0.0860138
3:16420488|16422320	ENSGALG00000005472	NAT	0.499963	0.0577205
3:19845666|19855858	ENSGALG00000005472	NAT	0.515242	0.0493429
3:32498288|32523114	ENSGALG00000005472	NAT	-0.0424124	0.880703
3:32498288|32523117	ENSGALG00000005472	NAT	-0.102284	0.716806
3:46605193|46615121	ENSGALG00000005472	NAT	-0.149068	0.595954
3:54133285|54137617	ENSGALG00000005472	NAT	-0.0769441	0.785196
3:93525156|93529307	ENSGALG00000005472	NAT	0.487837	0.065073
3:104719456|104726038	ENSGALG00000005472	NAT	0.259542	0.350231
32:497196|498589	ENSGALG00000005472	NAT	0.626609	0.0124323
33:3191025|3210011	ENSGALG00000005472	NAT	-0.252143	0.364619
4:1762265|1762986	ENSGALG00000005472	NAT	0.897018	5.85e-06
4:17823764|17825464	ENSGALG00000005472	NAT	0.485989	0.06625
4:29575933|29615312	ENSGALG00000005472	NAT	0.187635	0.50308
4:31262532|31291921	ENSGALG00000005472	NAT	-0.4311	0.10864
4:34559383|34593472	ENSGALG00000005472	NAT	0.156239	0.578177
4:56480782|56484836	ENSGALG00000005472	NAT	0.715295	0.00271865
4:91212200|91213766	ENSGALG00000005472	NAT	0.472586	0.075254
5:1911312|1914219	ENSGALG00000005472	NAT	0.541692	0.037006
5:25346596|25348346	ENSGALG00000005472	NAT	0.60398	0.017105
5:38248809|38268609	ENSGALG00000005472	NAT	0.484662	0.0671049
6:11384400|11388916	ENSGALG00000005472	NAT	0.576829	0.0243736
6:11384400|11406119	ENSGALG00000005472	NAT	0.589678	0.0206886
6:23380375|23384648	ENSGALG00000005472	NAT	0.690334	0.00438902
6:31133168|31145255	ENSGALG00000005472	NAT	0.0261654	0.926252
7:22627546|22629237	ENSGALG00000005472	NAT	0.303825	0.270935
7:33194367|33205390	ENSGALG00000005472	NAT	0.226222	0.417517
8:27030542|27045656	ENSGALG00000005472	NAT	0.138523	0.622479
8:29325514|29332659	ENSGALG00000005472	NAT	0.621322	0.0134226
8:29325514|29335728	ENSGALG00000005472	NAT	0.138098	0.623559
8:30150504|30176299	ENSGALG00000005472	NAT	0.420704	0.118398
9:841527|856445	ENSGALG00000005472	NAT	0.424424	0.114839
9:6798384|6864586	ENSGALG00000005472	NAT	0.330164	0.229419
9:23721269|23727507	ENSGALG00000005472	NAT	0.46758	0.0788317
9:23721269|23743428	ENSGALG00000005472	NAT	0.547671	0.0345709
Z:32565738|32590345	ENSGALG00000005472	NAT	0.187635	0.50308
Z:34746119|34747326	ENSGALG00000005472	NAT	0.00902136	0.974545
Z:54674624|54755962	ENSGALG00000005472	NAT	0.451427	0.0912027
Z:54706332|54755962	ENSGALG00000005472	NAT	0.69292	0.00418537
Z:54730600|54755962	ENSGALG00000005472	NAT	0.779331	0.000614717
Z:54753283|54755962	ENSGALG00000005472	NAT	0.706918	0.00320953
Z:58318512|58373273	ENSGALG00000005472	NAT	0.34319	0.210452
22:1961745|2012219	ENSGALG00000005472	NAT	0.259542	0.350231
1:37721131|37747238	ENSGALG00000016556	ENSGALG00000016556	0.0785073	0.780929
1:49768594|49771560	ENSGALG00000016556	ENSGALG00000016556	0.40313	0.136237
1:65316859|65323089	ENSGALG00000016556	ENSGALG00000016556	0.400492	0.139064
1:100085864|100139955	ENSGALG00000016556	ENSGALG00000016556	0.524011	0.0449594
1:127785702|127814490	ENSGALG00000016556	ENSGALG00000016556	0.565718	0.0279448
1:197529186|197530994	ENSGALG00000016556	ENSGALG00000016556	0.522245	0.0458181
10:12574340|12607185	ENSGALG00000016556	ENSGALG00000016556	0.602457	0.0174619
11:18296679|18307292	ENSGALG00000016556	ENSGALG00000016556	-0.431729	0.108068
11:19493186|19524631	ENSGALG00000016556	ENSGALG00000016556	0.609929	0.0157636
11:19493186|19557574	ENSGALG00000016556	ENSGALG00000016556	0.49528	0.0604838
11:19493186|19566429	ENSGALG00000016556	ENSGALG00000016556	0.278232	0.315324
14:8816217|8818041	ENSGALG00000016556	ENSGALG00000016556	0.575278	0.0248501
14:8833613|8844262	ENSGALG00000016556	ENSGALG00000016556	0.607673	0.0162623
15:8441185|8448343	ENSGALG00000016556	ENSGALG00000016556	0.190105	0.497374
17:615469|635112	ENSGALG00000016556	ENSGALG00000016556	0.190105	0.497374
17:5862105|5872779	ENSGALG00000016556	ENSGALG00000016556	0.783382	0.000550743
17:5862105|5897058	ENSGALG00000016556	ENSGALG00000016556	-0.121366	0.666565
19:5174763|5181614	ENSGALG00000016556	ENSGALG00000016556	-0.0273314	0.922974
2:40985888|40987688	ENSGALG00000016556	ENSGALG00000016556	0.566381	0.0277213
2:50762415|50768664	ENSGALG00000016556	ENSGALG00000016556	0.190105	0.497374
2:55117245|55118504	ENSGALG00000016556	ENSGALG00000016556	0.892931	7.46e-06
2:59883518|59957525	ENSGALG00000016556	ENSGALG00000016556	0.190105	0.497374
2:61578916|61580941	ENSGALG00000016556	ENSGALG00000016556	0.405073	0.13418
2:61713913|61766340	ENSGALG00000016556	ENSGALG00000016556	0.430162	0.109497
2:90857939|90865969	ENSGALG00000016556	ENSGALG00000016556	0.253217	0.36251
2:112915168|112917022	ENSGALG00000016556	ENSGALG00000016556	0.410339	0.128712
2:112915168|112945750	ENSGALG00000016556	ENSGALG00000016556	0.190105	0.497374
20:1448355|1455586	ENSGALG00000016556	ENSGALG00000016556	-0.202051	0.4702
20:3782261|3782661	ENSGALG00000016556	ENSGALG00000016556	0.289259	0.295712
20:4937048|4939988	ENSGALG00000016556	ENSGALG00000016556	-0.0910153	0.747006
20:9597515|9599473	ENSGALG00000016556	ENSGALG00000016556	0.704212	0.00338239
20:9597515|9599631	ENSGALG00000016556	ENSGALG00000016556	0.286062	0.301323
23:175287|177924	ENSGALG00000016556	ENSGALG00000016556	0.491347	0.0628783
23:5817766|5834747	ENSGALG00000016556	ENSGALG00000016556	0.190105	0.497374
26:628275|647781	ENSGALG00000016556	ENSGALG00000016556	0.164998	0.55677
26:2671396|2679616	ENSGALG00000016556	ENSGALG00000016556	-0.0796837	0.777722
27:5306233|5307631	ENSGALG00000016556	ENSGALG00000016556	-0.264131	0.341466
28:1210501|1213423	ENSGALG00000016556	ENSGALG00000016556	0.303182	0.272002
28:1210501|1214882	ENSGALG00000016556	ENSGALG00000016556	0.596365	0.0189479
3:16420488|16422320	ENSGALG00000016556	ENSGALG00000016556	0.58324	0.0224774
3:19845666|19855858	ENSGALG00000016556	ENSGALG00000016556	0.36637	0.179236
3:32498288|32523114	ENSGALG00000016556	ENSGALG00000016556	-0.118516	0.67399
3:32498288|32523117	ENSGALG00000016556	ENSGALG00000016556	0.0146408	0.958699
3:46605193|46615121	ENSGALG00000016556	ENSGALG00000016556	-0.000343	0.999032
3:54133285|54137617	ENSGALG00000016556	ENSGALG00000016556	0.0232552	0.934437
3:93525156|93529307	ENSGALG00000016556	ENSGALG00000016556	0.359621	0.187992
3:104719456|104726038	ENSGALG00000016556	ENSGALG00000016556	0.356823	0.191702
32:497196|498589	ENSGALG00000016556	ENSGALG00000016556	0.755563	0.00112295
33:3191025|3210011	ENSGALG00000016556	ENSGALG00000016556	-0.207533	0.457979
4:1762265|1762986	ENSGALG00000016556	ENSGALG00000016556	0.904123	3.74e-06
4:17823764|17825464	ENSGALG00000016556	ENSGALG00000016556	0.515875	0.0490164
4:29575933|29615312	ENSGALG00000016556	ENSGALG00000016556	0.190105	0.497374
4:31262532|31291921	ENSGALG00000016556	ENSGALG00000016556	-0.453948	0.0891869
4:34559383|34593472	ENSGALG00000016556	ENSGALG00000016556	-0.0113488	0.96798
4:56480782|56484836	ENSGALG00000016556	ENSGALG00000016556	0.603032	0.0173266
4:91212200|91213766	ENSGALG00000016556	ENSGALG00000016556	0.305424	0.268294
5:1911312|1914219	ENSGALG00000016556	ENSGALG00000016556	0.73253	0.00189701
5:25346596|25348346	ENSGALG00000016556	ENSGALG00000016556	0.687556	0.00461638
5:38248809|38268609	ENSGALG00000016556	ENSGALG00000016556	0.568261	0.0270948
6:11384400|11388916	ENSGALG00000016556	ENSGALG00000016556	0.693999	0.00410269
6:11384400|11406119	ENSGALG00000016556	ENSGALG00000016556	0.701266	0.00357886
6:23380375|23384648	ENSGALG00000016556	ENSGALG00000016556	0.601762	0.0176269
6:31133168|31145255	ENSGALG00000016556	ENSGALG00000016556	0.167115	0.551647
7:22627546|22629237	ENSGALG00000016556	ENSGALG00000016556	0.425821	0.113522
7:33194367|33205390	ENSGALG00000016556	ENSGALG00000016556	0.242894	0.383054
8:27030542|27045656	ENSGALG00000016556	ENSGALG00000016556	0.1726	0.538471
8:29325514|29332659	ENSGALG00000016556	ENSGALG00000016556	0.637432	0.0105824
8:29325514|29335728	ENSGALG00000016556	ENSGALG00000016556	0.227826	0.414134
8:30150504|30176299	ENSGALG00000016556	ENSGALG00000016556	0.403386	0.135965
9:841527|856445	ENSGALG00000016556	ENSGALG00000016556	0.46802	0.078512
9:6798384|6864586	ENSGALG00000016556	ENSGALG00000016556	0.154049	0.583582
9:23721269|23727507	ENSGALG00000016556	ENSGALG00000016556	0.28359	0.305704
9:23721269|23743428	ENSGALG00000016556	ENSGALG00000016556	0.650603	0.00862881
Z:32565738|32590345	ENSGALG00000016556	ENSGALG00000016556	0.190105	0.497374
Z:34746119|34747326	ENSGALG00000016556	ENSGALG00000016556	0.035058	0.901286
Z:54674624|54755962	ENSGALG00000016556	ENSGALG00000016556	0.524592	0.0446796
Z:54706332|54755962	ENSGALG00000016556	ENSGALG00000016556	0.817541	0.000197188
Z:54730600|54755962	ENSGALG00000016556	ENSGALG00000016556	0.83038	0.000126821
Z:54753283|54755962	ENSGALG00000016556	ENSGALG00000016556	0.699942	0.00367014
Z:58318512|58373273	ENSGALG00000016556	ENSGALG00000016556	0.323449	0.239601
22:1961745|2012219	ENSGALG00000016556	ENSGALG00000016556	0.356823	0.191702
1:37721131|37747238	ENSGALG00000012074	ALPK1	0.013866	0.960883
1:49768594|49771560	ENSGALG00000012074	ALPK1	0.352298	0.197801
1:65316859|65323089	ENSGALG00000012074	ALPK1	0.384096	0.157521
1:100085864|100139955	ENSGALG00000012074	ALPK1	0.46571	0.0801984
1:127785702|127814490	ENSGALG00000012074	ALPK1	0.467393	0.0789671
1:197529186|197530994	ENSGALG00000012074	ALPK1	0.507654	0.0533833
10:12574340|12607185	ENSGALG00000012074	ALPK1	0.52899	0.0426026
11:18296679|18307292	ENSGALG00000012074	ALPK1	-0.479986	0.0701807
11:19493186|19524631	ENSGALG00000012074	ALPK1	0.0865661	0.759027
11:19493186|19557574	ENSGALG00000012074	ALPK1	0.216519	0.438288
11:19493186|19566429	ENSGALG00000012074	ALPK1	0.504054	0.0553821
14:8816217|8818041	ENSGALG00000012074	ALPK1	0.451256	0.0913405
14:8833613|8844262	ENSGALG00000012074	ALPK1	0.549173	0.0339783
15:8441185|8448343	ENSGALG00000012074	ALPK1	0.0613323	0.828103
17:615469|635112	ENSGALG00000012074	ALPK1	0.0613323	0.828103
17:5862105|5872779	ENSGALG00000012074	ALPK1	0.495767	0.0601923
17:5862105|5897058	ENSGALG00000012074	ALPK1	-0.17494	0.53289
19:5174763|5181614	ENSGALG00000012074	ALPK1	-0.648007	0.00898953
2:40985888|40987688	ENSGALG00000012074	ALPK1	0.247165	0.374479
2:50762415|50768664	ENSGALG00000012074	ALPK1	0.0613323	0.828103
2:55117245|55118504	ENSGALG00000012074	ALPK1	0.48306	0.0681473
2:59883518|59957525	ENSGALG00000012074	ALPK1	0.0613323	0.828103
2:61578916|61580941	ENSGALG00000012074	ALPK1	0.366258	0.179378
2:61713913|61766340	ENSGALG00000012074	ALPK1	0.454206	0.088982
2:90857939|90865969	ENSGALG00000012074	ALPK1	0.343001	0.210719
2:112915168|112917022	ENSGALG00000012074	ALPK1	0.320809	0.243679
2:112915168|112945750	ENSGALG00000012074	ALPK1	0.0613323	0.828103
20:1448355|1455586	ENSGALG00000012074	ALPK1	-0.123939	0.659884
20:3782261|3782661	ENSGALG00000012074	ALPK1	0.0303521	0.914489
20:4937048|4939988	ENSGALG00000012074	ALPK1	0.0390757	0.890034
20:9597515|9599473	ENSGALG00000012074	ALPK1	0.313976	0.254434
20:9597515|9599631	ENSGALG00000012074	ALPK1	0.190504	0.496454
23:175287|177924	ENSGALG00000012074	ALPK1	0.489575	0.0639796
23:5817766|5834747	ENSGALG00000012074	ALPK1	0.0613323	0.828103
26:628275|647781	ENSGALG00000012074	ALPK1	0.063246	0.822817
26:2671396|2679616	ENSGALG00000012074	ALPK1	-0.0814369	0.772949
27:5306233|5307631	ENSGALG00000012074	ALPK1	-0.239154	0.390649
28:1210501|1213423	ENSGALG00000012074	ALPK1	0.229489	0.41064
28:1210501|1214882	ENSGALG00000012074	ALPK1	0.436404	0.103883
3:16420488|16422320	ENSGALG00000012074	ALPK1	0.345436	0.207285
3:19845666|19855858	ENSGALG00000012074	ALPK1	0.0733948	0.794905
3:32498288|32523114	ENSGALG00000012074	ALPK1	0.0878906	0.755443
3:32498288|32523117	ENSGALG00000012074	ALPK1	-0.0117827	0.966757
3:46605193|46615121	ENSGALG00000012074	ALPK1	0.374598	0.168927
3:54133285|54137617	ENSGALG00000012074	ALPK1	-0.019634	0.94463
3:93525156|93529307	ENSGALG00000012074	ALPK1	-0.0493688	0.861298
3:104719456|104726038	ENSGALG00000012074	ALPK1	0.137255	0.625699
32:497196|498589	ENSGALG00000012074	ALPK1	0.63331	0.0112599
33:3191025|3210011	ENSGALG00000012074	ALPK1	0.059282	0.833775
4:1762265|1762986	ENSGALG00000012074	ALPK1	0.619816	0.0137155
4:17823764|17825464	ENSGALG00000012074	ALPK1	0.299083	0.27886
4:29575933|29615312	ENSGALG00000012074	ALPK1	0.0613323	0.828103
4:31262532|31291921	ENSGALG00000012074	ALPK1	-0.26721	0.335657
4:34559383|34593472	ENSGALG00000012074	ALPK1	-0.153821	0.584148
4:56480782|56484836	ENSGALG00000012074	ALPK1	0.16799	0.549535
4:91212200|91213766	ENSGALG00000012074	ALPK1	-0.0882511	0.754468
5:1911312|1914219	ENSGALG00000012074	ALPK1	0.623515	0.0130047
5:25346596|25348346	ENSGALG00000012074	ALPK1	0.537431	0.0388182
5:38248809|38268609	ENSGALG00000012074	ALPK1	0.371926	0.17223
6:11384400|11388916	ENSGALG00000012074	ALPK1	0.522816	0.0455391
6:11384400|11406119	ENSGALG00000012074	ALPK1	0.593313	0.019728
6:23380375|23384648	ENSGALG00000012074	ALPK1	0.0839042	0.766244
6:31133168|31145255	ENSGALG00000012074	ALPK1	0.122684	0.663138
7:22627546|22629237	ENSGALG00000012074	ALPK1	0.623047	0.013093
7:33194367|33205390	ENSGALG00000012074	ALPK1	0.0833903	0.767639
8:27030542|27045656	ENSGALG00000012074	ALPK1	0.167668	0.550311
8:29325514|29332659	ENSGALG00000012074	ALPK1	0.255074	0.358881
8:29325514|29335728	ENSGALG00000012074	ALPK1	0.286633	0.300316
8:30150504|30176299	ENSGALG00000012074	ALPK1	0.159329	0.570585
9:841527|856445	ENSGALG00000012074	ALPK1	0.233269	0.40276
9:6798384|6864586	ENSGALG00000012074	ALPK1	-0.209799	0.452971
9:23721269|23727507	ENSGALG00000012074	ALPK1	-0.277467	0.316712
9:23721269|23743428	ENSGALG00000012074	ALPK1	0.427975	0.111513
Z:32565738|32590345	ENSGALG00000012074	ALPK1	0.0613323	0.828103
Z:34746119|34747326	ENSGALG00000012074	ALPK1	0.12627	0.653852
Z:54674624|54755962	ENSGALG00000012074	ALPK1	0.365071	0.180899
Z:54706332|54755962	ENSGALG00000012074	ALPK1	0.654568	0.00809984
Z:54730600|54755962	ENSGALG00000012074	ALPK1	0.598823	0.0183372
Z:54753283|54755962	ENSGALG00000012074	ALPK1	0.394634	0.145481
Z:58318512|58373273	ENSGALG00000012074	ALPK1	0.270573	0.329376
22:1961745|2012219	ENSGALG00000012074	ALPK1	0.137255	0.625699
1:37721131|37747238	Gallus_gallus_newGene_6936	Gallus_gallus_newGene_6936	0.155089	0.581013
1:49768594|49771560	Gallus_gallus_newGene_6936	Gallus_gallus_newGene_6936	0.249528	0.369781
1:65316859|65323089	Gallus_gallus_newGene_6936	Gallus_gallus_newGene_6936	0.254101	0.36078
1:100085864|100139955	Gallus_gallus_newGene_6936	Gallus_gallus_newGene_6936	0.382724	0.159136
1:127785702|127814490	Gallus_gallus_newGene_6936	Gallus_gallus_newGene_6936	0.0628126	0.824014
1:197529186|197530994	Gallus_gallus_newGene_6936	Gallus_gallus_newGene_6936	0.463654	0.081721
10:12574340|12607185	Gallus_gallus_newGene_6936	Gallus_gallus_newGene_6936	0.518889	0.0474831
11:18296679|18307292	Gallus_gallus_newGene_6936	Gallus_gallus_newGene_6936	-0.0970596	0.730762
11:19493186|19524631	Gallus_gallus_newGene_6936	Gallus_gallus_newGene_6936	0.492772	0.0620028
11:19493186|19557574	Gallus_gallus_newGene_6936	Gallus_gallus_newGene_6936	0.406765	0.132406
11:19493186|19566429	Gallus_gallus_newGene_6936	Gallus_gallus_newGene_6936	0.747029	0.00137231
14:8816217|8818041	Gallus_gallus_newGene_6936	Gallus_gallus_newGene_6936	0.150884	0.591431
14:8833613|8844262	Gallus_gallus_newGene_6936	Gallus_gallus_newGene_6936	0.135069	0.631267
15:8441185|8448343	Gallus_gallus_newGene_6936	Gallus_gallus_newGene_6936	-0.00544459	0.984636
17:615469|635112	Gallus_gallus_newGene_6936	Gallus_gallus_newGene_6936	-0.00544459	0.984636
17:5862105|5872779	Gallus_gallus_newGene_6936	Gallus_gallus_newGene_6936	0.390216	0.150451
17:5862105|5897058	Gallus_gallus_newGene_6936	Gallus_gallus_newGene_6936	-0.323513	0.239504
19:5174763|5181614	Gallus_gallus_newGene_6936	Gallus_gallus_newGene_6936	-0.195639	0.484696
2:40985888|40987688	Gallus_gallus_newGene_6936	Gallus_gallus_newGene_6936	0.512116	0.0509792
2:50762415|50768664	Gallus_gallus_newGene_6936	Gallus_gallus_newGene_6936	-0.00544459	0.984636
2:55117245|55118504	Gallus_gallus_newGene_6936	Gallus_gallus_newGene_6936	0.619628	0.0137525
2:59883518|59957525	Gallus_gallus_newGene_6936	Gallus_gallus_newGene_6936	-0.00544459	0.984636
2:61578916|61580941	Gallus_gallus_newGene_6936	Gallus_gallus_newGene_6936	0.113575	0.686933
2:61713913|61766340	Gallus_gallus_newGene_6936	Gallus_gallus_newGene_6936	0.155288	0.580521
2:90857939|90865969	Gallus_gallus_newGene_6936	Gallus_gallus_newGene_6936	0.366669	0.178853
2:112915168|112917022	Gallus_gallus_newGene_6936	Gallus_gallus_newGene_6936	0.138635	0.622195
2:112915168|112945750	Gallus_gallus_newGene_6936	Gallus_gallus_newGene_6936	-0.00544459	0.984636
20:1448355|1455586	Gallus_gallus_newGene_6936	Gallus_gallus_newGene_6936	-0.333914	0.223854
20:3782261|3782661	Gallus_gallus_newGene_6936	Gallus_gallus_newGene_6936	0.165643	0.555207
20:4937048|4939988	Gallus_gallus_newGene_6936	Gallus_gallus_newGene_6936	-0.318111	0.247892
20:9597515|9599473	Gallus_gallus_newGene_6936	Gallus_gallus_newGene_6936	0.215907	0.439615
20:9597515|9599631	Gallus_gallus_newGene_6936	Gallus_gallus_newGene_6936	-0.0179885	0.949265
23:175287|177924	Gallus_gallus_newGene_6936	Gallus_gallus_newGene_6936	0.37828	0.164442
23:5817766|5834747	Gallus_gallus_newGene_6936	Gallus_gallus_newGene_6936	-0.00544459	0.984636
26:628275|647781	Gallus_gallus_newGene_6936	Gallus_gallus_newGene_6936	0.45066	0.0918217
26:2671396|2679616	Gallus_gallus_newGene_6936	Gallus_gallus_newGene_6936	-0.364122	0.182121
27:5306233|5307631	Gallus_gallus_newGene_6936	Gallus_gallus_newGene_6936	-0.299045	0.278925
28:1210501|1213423	Gallus_gallus_newGene_6936	Gallus_gallus_newGene_6936	0.391407	0.1491
28:1210501|1214882	Gallus_gallus_newGene_6936	Gallus_gallus_newGene_6936	0.489077	0.064291
3:16420488|16422320	Gallus_gallus_newGene_6936	Gallus_gallus_newGene_6936	0.326647	0.234718
3:19845666|19855858	Gallus_gallus_newGene_6936	Gallus_gallus_newGene_6936	0.261149	0.347146
3:32498288|32523114	Gallus_gallus_newGene_6936	Gallus_gallus_newGene_6936	0.354055	0.195417
3:32498288|32523117	Gallus_gallus_newGene_6936	Gallus_gallus_newGene_6936	0.41394	0.125062
3:46605193|46615121	Gallus_gallus_newGene_6936	Gallus_gallus_newGene_6936	0.326867	0.234385
3:54133285|54137617	Gallus_gallus_newGene_6936	Gallus_gallus_newGene_6936	0.0488154	0.862839
3:93525156|93529307	Gallus_gallus_newGene_6936	Gallus_gallus_newGene_6936	0.207805	0.457375
3:104719456|104726038	Gallus_gallus_newGene_6936	Gallus_gallus_newGene_6936	-0.0494943	0.860949
32:497196|498589	Gallus_gallus_newGene_6936	Gallus_gallus_newGene_6936	0.616335	0.0144116
33:3191025|3210011	Gallus_gallus_newGene_6936	Gallus_gallus_newGene_6936	-0.0540863	0.84818
4:1762265|1762986	Gallus_gallus_newGene_6936	Gallus_gallus_newGene_6936	0.559297	0.0301814
4:17823764|17825464	Gallus_gallus_newGene_6936	Gallus_gallus_newGene_6936	0.295871	0.284305
4:29575933|29615312	Gallus_gallus_newGene_6936	Gallus_gallus_newGene_6936	-0.00544459	0.984636
4:31262532|31291921	Gallus_gallus_newGene_6936	Gallus_gallus_newGene_6936	-0.27746	0.316725
4:34559383|34593472	Gallus_gallus_newGene_6936	Gallus_gallus_newGene_6936	-0.0382302	0.8924
4:56480782|56484836	Gallus_gallus_newGene_6936	Gallus_gallus_newGene_6936	0.421468	0.117661
4:91212200|91213766	Gallus_gallus_newGene_6936	Gallus_gallus_newGene_6936	0.269922	0.330587
5:1911312|1914219	Gallus_gallus_newGene_6936	Gallus_gallus_newGene_6936	0.286062	0.301323
5:25346596|25348346	Gallus_gallus_newGene_6936	Gallus_gallus_newGene_6936	0.341279	0.21317
5:38248809|38268609	Gallus_gallus_newGene_6936	Gallus_gallus_newGene_6936	0.0448741	0.873828
6:11384400|11388916	Gallus_gallus_newGene_6936	Gallus_gallus_newGene_6936	0.761996	0.000960368
6:11384400|11406119	Gallus_gallus_newGene_6936	Gallus_gallus_newGene_6936	0.275924	0.319522
6:23380375|23384648	Gallus_gallus_newGene_6936	Gallus_gallus_newGene_6936	0.253115	0.36271
6:31133168|31145255	Gallus_gallus_newGene_6936	Gallus_gallus_newGene_6936	0.218449	0.434116
7:22627546|22629237	Gallus_gallus_newGene_6936	Gallus_gallus_newGene_6936	0.383691	0.157997
7:33194367|33205390	Gallus_gallus_newGene_6936	Gallus_gallus_newGene_6936	0.0924884	0.743037
8:27030542|27045656	Gallus_gallus_newGene_6936	Gallus_gallus_newGene_6936	0.381191	0.160953
8:29325514|29332659	Gallus_gallus_newGene_6936	Gallus_gallus_newGene_6936	0.482742	0.0683554
8:29325514|29335728	Gallus_gallus_newGene_6936	Gallus_gallus_newGene_6936	0.450675	0.0918098
8:30150504|30176299	Gallus_gallus_newGene_6936	Gallus_gallus_newGene_6936	0.330173	0.229406
9:841527|856445	Gallus_gallus_newGene_6936	Gallus_gallus_newGene_6936	0.18239	0.515302
9:6798384|6864586	Gallus_gallus_newGene_6936	Gallus_gallus_newGene_6936	-0.188294	0.501555
9:23721269|23727507	Gallus_gallus_newGene_6936	Gallus_gallus_newGene_6936	-0.0709354	0.801649
9:23721269|23743428	Gallus_gallus_newGene_6936	Gallus_gallus_newGene_6936	0.405497	0.133734
Z:32565738|32590345	Gallus_gallus_newGene_6936	Gallus_gallus_newGene_6936	-0.00544459	0.984636
Z:34746119|34747326	Gallus_gallus_newGene_6936	Gallus_gallus_newGene_6936	-0.0630564	0.823341
Z:54674624|54755962	Gallus_gallus_newGene_6936	Gallus_gallus_newGene_6936	0.0706088	0.802546
Z:54706332|54755962	Gallus_gallus_newGene_6936	Gallus_gallus_newGene_6936	0.46024	0.0842946
Z:54730600|54755962	Gallus_gallus_newGene_6936	Gallus_gallus_newGene_6936	0.469887	0.0771676
Z:54753283|54755962	Gallus_gallus_newGene_6936	Gallus_gallus_newGene_6936	0.361835	0.185089
Z:58318512|58373273	Gallus_gallus_newGene_6936	Gallus_gallus_newGene_6936	0.572956	0.0255765
22:1961745|2012219	Gallus_gallus_newGene_6936	Gallus_gallus_newGene_6936	-0.0494943	0.860949
1:37721131|37747238	ENSGALG00000009864	TRAF5	0.0771595	0.784608
1:49768594|49771560	ENSGALG00000009864	TRAF5	0.310345	0.260264
1:65316859|65323089	ENSGALG00000009864	TRAF5	0.323753	0.239135
1:100085864|100139955	ENSGALG00000009864	TRAF5	0.670584	0.00621649
1:127785702|127814490	ENSGALG00000009864	TRAF5	0.313681	0.254904
1:197529186|197530994	ENSGALG00000009864	TRAF5	0.712542	0.00287282
10:12574340|12607185	ENSGALG00000009864	TRAF5	0.624876	0.0127504
11:18296679|18307292	ENSGALG00000009864	TRAF5	-0.430945	0.108781
11:19493186|19524631	ENSGALG00000009864	TRAF5	0.355484	0.193494
11:19493186|19557574	ENSGALG00000009864	TRAF5	0.425951	0.113401
11:19493186|19566429	ENSGALG00000009864	TRAF5	0.519781	0.0470365
14:8816217|8818041	ENSGALG00000009864	TRAF5	0.464375	0.0811844
14:8833613|8844262	ENSGALG00000009864	TRAF5	0.557584	0.0308003
15:8441185|8448343	ENSGALG00000009864	TRAF5	0.409776	0.12929
17:615469|635112	ENSGALG00000009864	TRAF5	0.409776	0.12929
17:5862105|5872779	ENSGALG00000009864	TRAF5	0.512708	0.0506663
17:5862105|5897058	ENSGALG00000009864	TRAF5	-0.297988	0.280708
19:5174763|5181614	ENSGALG00000009864	TRAF5	-0.498511	0.0585673
2:40985888|40987688	ENSGALG00000009864	TRAF5	0.326827	0.234446
2:50762415|50768664	ENSGALG00000009864	TRAF5	0.409776	0.12929
2:55117245|55118504	ENSGALG00000009864	TRAF5	0.703424	0.00343406
2:59883518|59957525	ENSGALG00000009864	TRAF5	0.409776	0.12929
2:61578916|61580941	ENSGALG00000009864	TRAF5	0.541495	0.0370884
2:61713913|61766340	ENSGALG00000009864	TRAF5	0.483152	0.0680874
2:90857939|90865969	ENSGALG00000009864	TRAF5	0.588099	0.0211169
2:112915168|112917022	ENSGALG00000009864	TRAF5	0.321189	0.243091
2:112915168|112945750	ENSGALG00000009864	TRAF5	0.409776	0.12929
20:1448355|1455586	ENSGALG00000009864	TRAF5	-0.0248476	0.929958
20:3782261|3782661	ENSGALG00000009864	TRAF5	0.343112	0.210562
20:4937048|4939988	ENSGALG00000009864	TRAF5	-0.141678	0.614495
20:9597515|9599473	ENSGALG00000009864	TRAF5	0.418855	0.120195
20:9597515|9599631	ENSGALG00000009864	TRAF5	0.109306	0.698179
23:175287|177924	ENSGALG00000009864	TRAF5	0.663529	0.00699799
23:5817766|5834747	ENSGALG00000009864	TRAF5	0.409776	0.12929
26:628275|647781	ENSGALG00000009864	TRAF5	0.242126	0.384606
26:2671396|2679616	ENSGALG00000009864	TRAF5	-0.177345	0.527183
27:5306233|5307631	ENSGALG00000009864	TRAF5	-0.326344	0.235178
28:1210501|1213423	ENSGALG00000009864	TRAF5	0.471514	0.07601
28:1210501|1214882	ENSGALG00000009864	TRAF5	0.472634	0.0752202
3:16420488|16422320	ENSGALG00000009864	TRAF5	0.461721	0.0831706
3:19845666|19855858	ENSGALG00000009864	TRAF5	0.314416	0.253733
3:32498288|32523114	ENSGALG00000009864	TRAF5	0.139	0.621271
3:32498288|32523117	ENSGALG00000009864	TRAF5	0.144435	0.607551
3:46605193|46615121	ENSGALG00000009864	TRAF5	0.267531	0.335054
3:54133285|54137617	ENSGALG00000009864	TRAF5	0.0899496	0.74988
3:93525156|93529307	ENSGALG00000009864	TRAF5	0.235654	0.397828
3:104719456|104726038	ENSGALG00000009864	TRAF5	0.045794	0.871262
32:497196|498589	ENSGALG00000009864	TRAF5	0.826624	0.000144825
33:3191025|3210011	ENSGALG00000009864	TRAF5	0.145135	0.605795
4:1762265|1762986	ENSGALG00000009864	TRAF5	0.709055	0.00307809
4:17823764|17825464	ENSGALG00000009864	TRAF5	0.488863	0.0644256
4:29575933|29615312	ENSGALG00000009864	TRAF5	0.409776	0.12929
4:31262532|31291921	ENSGALG00000009864	TRAF5	-0.375071	0.168346
4:34559383|34593472	ENSGALG00000009864	TRAF5	-0.200868	0.472858
4:56480782|56484836	ENSGALG00000009864	TRAF5	0.310646	0.259778
4:91212200|91213766	ENSGALG00000009864	TRAF5	0.181764	0.516769
5:1911312|1914219	ENSGALG00000009864	TRAF5	0.720698	0.00243527
5:25346596|25348346	ENSGALG00000009864	TRAF5	0.676266	0.00563856
5:38248809|38268609	ENSGALG00000009864	TRAF5	0.429609	0.110004
6:11384400|11388916	ENSGALG00000009864	TRAF5	0.61878	0.01392
6:11384400|11406119	ENSGALG00000009864	TRAF5	0.539382	0.0379808
6:23380375|23384648	ENSGALG00000009864	TRAF5	0.352222	0.197905
6:31133168|31145255	ENSGALG00000009864	TRAF5	0.0882061	0.754589
7:22627546|22629237	ENSGALG00000009864	TRAF5	0.514621	0.0496649
7:33194367|33205390	ENSGALG00000009864	TRAF5	0.433777	0.106221
8:27030542|27045656	ENSGALG00000009864	TRAF5	0.20828	0.456326
8:29325514|29332659	ENSGALG00000009864	TRAF5	0.590167	0.0205573
8:29325514|29335728	ENSGALG00000009864	TRAF5	0.25951	0.350291
8:30150504|30176299	ENSGALG00000009864	TRAF5	0.150004	0.59362
9:841527|856445	ENSGALG00000009864	TRAF5	0.40704	0.13212
9:6798384|6864586	ENSGALG00000009864	TRAF5	-0.112086	0.690848
9:23721269|23727507	ENSGALG00000009864	TRAF5	-0.0871624	0.757413
9:23721269|23743428	ENSGALG00000009864	TRAF5	0.709135	0.00307323
Z:32565738|32590345	ENSGALG00000009864	TRAF5	0.409776	0.12929
Z:34746119|34747326	ENSGALG00000009864	TRAF5	0.275846	0.319664
Z:54674624|54755962	ENSGALG00000009864	TRAF5	0.403309	0.136047
Z:54706332|54755962	ENSGALG00000009864	TRAF5	0.745939	0.00140713
Z:54730600|54755962	ENSGALG00000009864	TRAF5	0.716056	0.00267721
Z:54753283|54755962	ENSGALG00000009864	TRAF5	0.508465	0.0529399
Z:58318512|58373273	ENSGALG00000009864	TRAF5	0.28548	0.302351
22:1961745|2012219	ENSGALG00000009864	TRAF5	0.045794	0.871262
1:37721131|37747238	ENSGALG00000049293	ENSGALG00000049293	-0.016617	0.953129
1:49768594|49771560	ENSGALG00000049293	ENSGALG00000049293	0.170519	0.543452
1:65316859|65323089	ENSGALG00000049293	ENSGALG00000049293	0.0280301	0.921011
1:100085864|100139955	ENSGALG00000049293	ENSGALG00000049293	0.471185	0.0762427
1:127785702|127814490	ENSGALG00000049293	ENSGALG00000049293	0.482883	0.0682636
1:197529186|197530994	ENSGALG00000049293	ENSGALG00000049293	0.384239	0.157353
10:12574340|12607185	ENSGALG00000049293	ENSGALG00000049293	0.6787	0.00540441
11:18296679|18307292	ENSGALG00000049293	ENSGALG00000049293	-0.39972	0.139898
11:19493186|19524631	ENSGALG00000049293	ENSGALG00000049293	0.32745	0.233502
11:19493186|19557574	ENSGALG00000049293	ENSGALG00000049293	0.280954	0.310415
11:19493186|19566429	ENSGALG00000049293	ENSGALG00000049293	0.113245	0.6878
14:8816217|8818041	ENSGALG00000049293	ENSGALG00000049293	0.412984	0.126024
14:8833613|8844262	ENSGALG00000049293	ENSGALG00000049293	0.456011	0.0875615
15:8441185|8448343	ENSGALG00000049293	ENSGALG00000049293	0.206684	0.459861
17:615469|635112	ENSGALG00000049293	ENSGALG00000049293	0.206684	0.459861
17:5862105|5872779	ENSGALG00000049293	ENSGALG00000049293	0.732607	0.00189388
17:5862105|5897058	ENSGALG00000049293	ENSGALG00000049293	-0.325255	0.236836
19:5174763|5181614	ENSGALG00000049293	ENSGALG00000049293	0.11057	0.694843
2:40985888|40987688	ENSGALG00000049293	ENSGALG00000049293	0.322007	0.241824
2:50762415|50768664	ENSGALG00000049293	ENSGALG00000049293	0.206684	0.459861
2:55117245|55118504	ENSGALG00000049293	ENSGALG00000049293	0.701588	0.00355695
2:59883518|59957525	ENSGALG00000049293	ENSGALG00000049293	0.206684	0.459861
2:61578916|61580941	ENSGALG00000049293	ENSGALG00000049293	0.401764	0.137695
2:61713913|61766340	ENSGALG00000049293	ENSGALG00000049293	0.415944	0.123061
2:90857939|90865969	ENSGALG00000049293	ENSGALG00000049293	0.196952	0.481709
2:112915168|112917022	ENSGALG00000049293	ENSGALG00000049293	0.135808	0.629382
2:112915168|112945750	ENSGALG00000049293	ENSGALG00000049293	0.206684	0.459861
20:1448355|1455586	ENSGALG00000049293	ENSGALG00000049293	-0.253659	0.361644
20:3782261|3782661	ENSGALG00000049293	ENSGALG00000049293	0.384257	0.157332
20:4937048|4939988	ENSGALG00000049293	ENSGALG00000049293	-0.122726	0.663029
20:9597515|9599473	ENSGALG00000049293	ENSGALG00000049293	0.494149	0.0611659
20:9597515|9599631	ENSGALG00000049293	ENSGALG00000049293	0.0883257	0.754266
23:175287|177924	ENSGALG00000049293	ENSGALG00000049293	0.3216	0.242454
23:5817766|5834747	ENSGALG00000049293	ENSGALG00000049293	0.206684	0.459861
26:628275|647781	ENSGALG00000049293	ENSGALG00000049293	0.139606	0.619736
26:2671396|2679616	ENSGALG00000049293	ENSGALG00000049293	-0.0891681	0.75199
27:5306233|5307631	ENSGALG00000049293	ENSGALG00000049293	-0.333055	0.22512
28:1210501|1213423	ENSGALG00000049293	ENSGALG00000049293	0.235967	0.397182
28:1210501|1214882	ENSGALG00000049293	ENSGALG00000049293	0.229702	0.410194
3:16420488|16422320	ENSGALG00000049293	ENSGALG00000049293	0.270728	0.329088
3:19845666|19855858	ENSGALG00000049293	ENSGALG00000049293	0.565793	0.0279194
3:32498288|32523114	ENSGALG00000049293	ENSGALG00000049293	-0.0688764	0.807306
3:32498288|32523117	ENSGALG00000049293	ENSGALG00000049293	0.0612363	0.828369
3:46605193|46615121	ENSGALG00000049293	ENSGALG00000049293	-0.204369	0.465014
3:54133285|54137617	ENSGALG00000049293	ENSGALG00000049293	-0.240384	0.388142
3:93525156|93529307	ENSGALG00000049293	ENSGALG00000049293	0.27184	0.327028
3:104719456|104726038	ENSGALG00000049293	ENSGALG00000049293	0.116992	0.677973
32:497196|498589	ENSGALG00000049293	ENSGALG00000049293	0.496122	0.0599803
33:3191025|3210011	ENSGALG00000049293	ENSGALG00000049293	-0.251482	0.365919
4:1762265|1762986	ENSGALG00000049293	ENSGALG00000049293	0.826139	0.000147297
4:17823764|17825464	ENSGALG00000049293	ENSGALG00000049293	0.476043	0.072852
4:29575933|29615312	ENSGALG00000049293	ENSGALG00000049293	0.206684	0.459861
4:31262532|31291921	ENSGALG00000049293	ENSGALG00000049293	-0.364216	0.182
4:34559383|34593472	ENSGALG00000049293	ENSGALG00000049293	0.208721	0.45535
4:56480782|56484836	ENSGALG00000049293	ENSGALG00000049293	0.44783	0.0941337
4:91212200|91213766	ENSGALG00000049293	ENSGALG00000049293	0.511386	0.051367
5:1911312|1914219	ENSGALG00000049293	ENSGALG00000049293	0.429083	0.110488
5:25346596|25348346	ENSGALG00000049293	ENSGALG00000049293	0.495772	0.0601893
5:38248809|38268609	ENSGALG00000049293	ENSGALG00000049293	0.382288	0.159652
6:11384400|11388916	ENSGALG00000049293	ENSGALG00000049293	0.402455	0.136956
6:11384400|11406119	ENSGALG00000049293	ENSGALG00000049293	0.548737	0.0341497
6:23380375|23384648	ENSGALG00000049293	ENSGALG00000049293	0.729746	0.00201409
6:31133168|31145255	ENSGALG00000049293	ENSGALG00000049293	-0.0411582	0.884208
7:22627546|22629237	ENSGALG00000049293	ENSGALG00000049293	0.250091	0.368666
7:33194367|33205390	ENSGALG00000049293	ENSGALG00000049293	0.0511736	0.856275
8:27030542|27045656	ENSGALG00000049293	ENSGALG00000049293	0.100133	0.722542
8:29325514|29332659	ENSGALG00000049293	ENSGALG00000049293	0.476865	0.0722896
8:29325514|29335728	ENSGALG00000049293	ENSGALG00000049293	0.0964127	0.732495
8:30150504|30176299	ENSGALG00000049293	ENSGALG00000049293	0.189146	0.499585
9:841527|856445	ENSGALG00000049293	ENSGALG00000049293	0.323886	0.23893
9:6798384|6864586	ENSGALG00000049293	ENSGALG00000049293	0.0261368	0.926332
9:23721269|23727507	ENSGALG00000049293	ENSGALG00000049293	0.259849	0.349639
9:23721269|23743428	ENSGALG00000049293	ENSGALG00000049293	0.470875	0.076463
Z:32565738|32590345	ENSGALG00000049293	ENSGALG00000049293	0.206684	0.459861
Z:34746119|34747326	ENSGALG00000049293	ENSGALG00000049293	-0.131458	0.640498
Z:54674624|54755962	ENSGALG00000049293	ENSGALG00000049293	0.366616	0.178921
Z:54706332|54755962	ENSGALG00000049293	ENSGALG00000049293	0.550592	0.0334255
Z:54730600|54755962	ENSGALG00000049293	ENSGALG00000049293	0.600331	0.0179701
Z:54753283|54755962	ENSGALG00000049293	ENSGALG00000049293	0.455824	0.0877074
Z:58318512|58373273	ENSGALG00000049293	ENSGALG00000049293	0.3773	0.165628
22:1961745|2012219	ENSGALG00000049293	ENSGALG00000049293	0.116992	0.677973
1:37721131|37747238	Gallus_gallus_newGene_7536	Gallus_gallus_newGene_7536	0.00380755	0.989255
1:49768594|49771560	Gallus_gallus_newGene_7536	Gallus_gallus_newGene_7536	0.212214	0.447666
1:65316859|65323089	Gallus_gallus_newGene_7536	Gallus_gallus_newGene_7536	0.176337	0.529573
1:100085864|100139955	Gallus_gallus_newGene_7536	Gallus_gallus_newGene_7536	0.312349	0.257036
1:127785702|127814490	Gallus_gallus_newGene_7536	Gallus_gallus_newGene_7536	0.610769	0.015581
1:197529186|197530994	Gallus_gallus_newGene_7536	Gallus_gallus_newGene_7536	0.511898	0.0510948
10:12574340|12607185	Gallus_gallus_newGene_7536	Gallus_gallus_newGene_7536	0.614526	0.0147839
11:18296679|18307292	Gallus_gallus_newGene_7536	Gallus_gallus_newGene_7536	-0.3381	0.217741
11:19493186|19524631	Gallus_gallus_newGene_7536	Gallus_gallus_newGene_7536	-0.0331047	0.906763
11:19493186|19557574	Gallus_gallus_newGene_7536	Gallus_gallus_newGene_7536	0.0399965	0.887457
11:19493186|19566429	Gallus_gallus_newGene_7536	Gallus_gallus_newGene_7536	0.337886	0.218051
14:8816217|8818041	Gallus_gallus_newGene_7536	Gallus_gallus_newGene_7536	0.32939	0.230579
14:8833613|8844262	Gallus_gallus_newGene_7536	Gallus_gallus_newGene_7536	0.605069	0.0168531
15:8441185|8448343	Gallus_gallus_newGene_7536	Gallus_gallus_newGene_7536	0.102921	0.715111
17:615469|635112	Gallus_gallus_newGene_7536	Gallus_gallus_newGene_7536	0.102921	0.715111
17:5862105|5872779	Gallus_gallus_newGene_7536	Gallus_gallus_newGene_7536	0.615952	0.0144898
17:5862105|5897058	Gallus_gallus_newGene_7536	Gallus_gallus_newGene_7536	-0.247876	0.373062
19:5174763|5181614	Gallus_gallus_newGene_7536	Gallus_gallus_newGene_7536	-0.545715	0.035354
2:40985888|40987688	Gallus_gallus_newGene_7536	Gallus_gallus_newGene_7536	-0.0301222	0.915134
2:50762415|50768664	Gallus_gallus_newGene_7536	Gallus_gallus_newGene_7536	0.102921	0.715111
2:55117245|55118504	Gallus_gallus_newGene_7536	Gallus_gallus_newGene_7536	0.334412	0.22312
2:59883518|59957525	Gallus_gallus_newGene_7536	Gallus_gallus_newGene_7536	0.102921	0.715111
2:61578916|61580941	Gallus_gallus_newGene_7536	Gallus_gallus_newGene_7536	0.342956	0.210784
2:61713913|61766340	Gallus_gallus_newGene_7536	Gallus_gallus_newGene_7536	0.398454	0.141274
2:90857939|90865969	Gallus_gallus_newGene_7536	Gallus_gallus_newGene_7536	0.350082	0.200832
2:112915168|112917022	Gallus_gallus_newGene_7536	Gallus_gallus_newGene_7536	0.479916	0.0702276
2:112915168|112945750	Gallus_gallus_newGene_7536	Gallus_gallus_newGene_7536	0.102921	0.715111
20:1448355|1455586	Gallus_gallus_newGene_7536	Gallus_gallus_newGene_7536	0.0378839	0.89337
20:3782261|3782661	Gallus_gallus_newGene_7536	Gallus_gallus_newGene_7536	0.0326586	0.908015
20:4937048|4939988	Gallus_gallus_newGene_7536	Gallus_gallus_newGene_7536	-0.0604892	0.830434
20:9597515|9599473	Gallus_gallus_newGene_7536	Gallus_gallus_newGene_7536	0.289954	0.2945
20:9597515|9599631	Gallus_gallus_newGene_7536	Gallus_gallus_newGene_7536	-0.143289	0.610436
23:175287|177924	Gallus_gallus_newGene_7536	Gallus_gallus_newGene_7536	0.590398	0.0204955
23:5817766|5834747	Gallus_gallus_newGene_7536	Gallus_gallus_newGene_7536	0.102921	0.715111
26:628275|647781	Gallus_gallus_newGene_7536	Gallus_gallus_newGene_7536	-0.021542	0.939258
26:2671396|2679616	Gallus_gallus_newGene_7536	Gallus_gallus_newGene_7536	-0.306167	0.267073
27:5306233|5307631	Gallus_gallus_newGene_7536	Gallus_gallus_newGene_7536	-0.532189	0.0411379
28:1210501|1213423	Gallus_gallus_newGene_7536	Gallus_gallus_newGene_7536	0.109852	0.696737
28:1210501|1214882	Gallus_gallus_newGene_7536	Gallus_gallus_newGene_7536	0.247587	0.373638
3:16420488|16422320	Gallus_gallus_newGene_7536	Gallus_gallus_newGene_7536	0.232197	0.404987
3:19845666|19855858	Gallus_gallus_newGene_7536	Gallus_gallus_newGene_7536	0.190987	0.495341
3:32498288|32523114	Gallus_gallus_newGene_7536	Gallus_gallus_newGene_7536	-0.0354305	0.900242
3:32498288|32523117	Gallus_gallus_newGene_7536	Gallus_gallus_newGene_7536	0.0221708	0.937489
3:46605193|46615121	Gallus_gallus_newGene_7536	Gallus_gallus_newGene_7536	0.309697	0.261313
3:54133285|54137617	Gallus_gallus_newGene_7536	Gallus_gallus_newGene_7536	0.0444088	0.875127
3:93525156|93529307	Gallus_gallus_newGene_7536	Gallus_gallus_newGene_7536	-0.127659	0.650268
3:104719456|104726038	Gallus_gallus_newGene_7536	Gallus_gallus_newGene_7536	0.0821148	0.771105
32:497196|498589	Gallus_gallus_newGene_7536	Gallus_gallus_newGene_7536	0.415716	0.123288
33:3191025|3210011	Gallus_gallus_newGene_7536	Gallus_gallus_newGene_7536	0.0338004	0.904812
4:1762265|1762986	Gallus_gallus_newGene_7536	Gallus_gallus_newGene_7536	0.558255	0.0305567
4:17823764|17825464	Gallus_gallus_newGene_7536	Gallus_gallus_newGene_7536	0.2433	0.382234
4:29575933|29615312	Gallus_gallus_newGene_7536	Gallus_gallus_newGene_7536	0.102921	0.715111
4:31262532|31291921	Gallus_gallus_newGene_7536	Gallus_gallus_newGene_7536	-0.246938	0.374932
4:34559383|34593472	Gallus_gallus_newGene_7536	Gallus_gallus_newGene_7536	-0.293477	0.288405
4:56480782|56484836	Gallus_gallus_newGene_7536	Gallus_gallus_newGene_7536	0.0214613	0.939486
4:91212200|91213766	Gallus_gallus_newGene_7536	Gallus_gallus_newGene_7536	-0.130128	0.643912
5:1911312|1914219	Gallus_gallus_newGene_7536	Gallus_gallus_newGene_7536	0.681508	0.00514382
5:25346596|25348346	Gallus_gallus_newGene_7536	Gallus_gallus_newGene_7536	0.476075	0.07283
5:38248809|38268609	Gallus_gallus_newGene_7536	Gallus_gallus_newGene_7536	0.312743	0.256405
6:11384400|11388916	Gallus_gallus_newGene_7536	Gallus_gallus_newGene_7536	0.317866	0.248277
6:11384400|11406119	Gallus_gallus_newGene_7536	Gallus_gallus_newGene_7536	0.531204	0.0415846
6:23380375|23384648	Gallus_gallus_newGene_7536	Gallus_gallus_newGene_7536	0.140108	0.618464
6:31133168|31145255	Gallus_gallus_newGene_7536	Gallus_gallus_newGene_7536	0.124072	0.659538
7:22627546|22629237	Gallus_gallus_newGene_7536	Gallus_gallus_newGene_7536	0.419025	0.120029
7:33194367|33205390	Gallus_gallus_newGene_7536	Gallus_gallus_newGene_7536	0.069226	0.806344
8:27030542|27045656	Gallus_gallus_newGene_7536	Gallus_gallus_newGene_7536	-0.0750064	0.790493
8:29325514|29332659	Gallus_gallus_newGene_7536	Gallus_gallus_newGene_7536	0.0932125	0.741089
8:29325514|29335728	Gallus_gallus_newGene_7536	Gallus_gallus_newGene_7536	0.104453	0.711035
8:30150504|30176299	Gallus_gallus_newGene_7536	Gallus_gallus_newGene_7536	-0.0306194	0.913738
9:841527|856445	Gallus_gallus_newGene_7536	Gallus_gallus_newGene_7536	0.180164	0.520529
9:6798384|6864586	Gallus_gallus_newGene_7536	Gallus_gallus_newGene_7536	-0.157781	0.574384
9:23721269|23727507	Gallus_gallus_newGene_7536	Gallus_gallus_newGene_7536	-0.335335	0.221767
9:23721269|23743428	Gallus_gallus_newGene_7536	Gallus_gallus_newGene_7536	0.389044	0.151788
Z:32565738|32590345	Gallus_gallus_newGene_7536	Gallus_gallus_newGene_7536	0.102921	0.715111
Z:34746119|34747326	Gallus_gallus_newGene_7536	Gallus_gallus_newGene_7536	0.0856004	0.761643
Z:54674624|54755962	Gallus_gallus_newGene_7536	Gallus_gallus_newGene_7536	0.316551	0.250347
Z:54706332|54755962	Gallus_gallus_newGene_7536	Gallus_gallus_newGene_7536	0.492688	0.0620542
Z:54730600|54755962	Gallus_gallus_newGene_7536	Gallus_gallus_newGene_7536	0.377319	0.165605
Z:54753283|54755962	Gallus_gallus_newGene_7536	Gallus_gallus_newGene_7536	0.180358	0.520073
Z:58318512|58373273	Gallus_gallus_newGene_7536	Gallus_gallus_newGene_7536	0.1834	0.512938
22:1961745|2012219	Gallus_gallus_newGene_7536	Gallus_gallus_newGene_7536	0.0821148	0.771105
1:37721131|37747238	ENSGALG00000000619	ANGPTL4	0.268051	0.334081
1:49768594|49771560	ENSGALG00000000619	ANGPTL4	0.0841362	0.765614
1:65316859|65323089	ENSGALG00000000619	ANGPTL4	0.19516	0.485787
1:100085864|100139955	ENSGALG00000000619	ANGPTL4	0.278022	0.315706
1:127785702|127814490	ENSGALG00000000619	ANGPTL4	0.210631	0.45114
1:197529186|197530994	ENSGALG00000000619	ANGPTL4	0.56069	0.029685
10:12574340|12607185	ENSGALG00000000619	ANGPTL4	0.15666	0.57714
11:18296679|18307292	ENSGALG00000000619	ANGPTL4	0.369389	0.175406
11:19493186|19524631	ENSGALG00000000619	ANGPTL4	0.522139	0.0458701
11:19493186|19557574	ENSGALG00000000619	ANGPTL4	0.267011	0.336031
11:19493186|19566429	ENSGALG00000000619	ANGPTL4	0.14719	0.600643
14:8816217|8818041	ENSGALG00000000619	ANGPTL4	0.29924	0.278595
14:8833613|8844262	ENSGALG00000000619	ANGPTL4	0.464558	0.0810487
15:8441185|8448343	ENSGALG00000000619	ANGPTL4	0.153363	0.585281
17:615469|635112	ENSGALG00000000619	ANGPTL4	0.153363	0.585281
17:5862105|5872779	ENSGALG00000000619	ANGPTL4	0.466049	0.0799493
17:5862105|5897058	ENSGALG00000000619	ANGPTL4	-0.106401	0.705866
19:5174763|5181614	ENSGALG00000000619	ANGPTL4	-0.00409862	0.988434
2:40985888|40987688	ENSGALG00000000619	ANGPTL4	0.261045	0.347347
2:50762415|50768664	ENSGALG00000000619	ANGPTL4	0.153363	0.585281
2:55117245|55118504	ENSGALG00000000619	ANGPTL4	0.425264	0.114046
2:59883518|59957525	ENSGALG00000000619	ANGPTL4	0.153363	0.585281
2:61578916|61580941	ENSGALG00000000619	ANGPTL4	0.256413	0.356275
2:61713913|61766340	ENSGALG00000000619	ANGPTL4	0.252799	0.363331
2:90857939|90865969	ENSGALG00000000619	ANGPTL4	0.205495	0.462504
2:112915168|112917022	ENSGALG00000000619	ANGPTL4	0.540622	0.0374554
2:112915168|112945750	ENSGALG00000000619	ANGPTL4	0.153363	0.585281
20:1448355|1455586	ENSGALG00000000619	ANGPTL4	0.00833483	0.976482
20:3782261|3782661	ENSGALG00000000619	ANGPTL4	0.196056	0.483746
20:4937048|4939988	ENSGALG00000000619	ANGPTL4	-0.344981	0.207925
20:9597515|9599473	ENSGALG00000000619	ANGPTL4	0.313637	0.254975
20:9597515|9599631	ENSGALG00000000619	ANGPTL4	-0.284833	0.303496
23:175287|177924	ENSGALG00000000619	ANGPTL4	0.712278	0.00288795
23:5817766|5834747	ENSGALG00000000619	ANGPTL4	0.153363	0.585281
26:628275|647781	ENSGALG00000000619	ANGPTL4	0.288654	0.296768
26:2671396|2679616	ENSGALG00000000619	ANGPTL4	-0.429461	0.11014
27:5306233|5307631	ENSGALG00000000619	ANGPTL4	-0.564941	0.0282088
28:1210501|1213423	ENSGALG00000000619	ANGPTL4	0.430606	0.109091
28:1210501|1214882	ENSGALG00000000619	ANGPTL4	0.450913	0.0916175
3:16420488|16422320	ENSGALG00000000619	ANGPTL4	0.478045	0.0714865
3:19845666|19855858	ENSGALG00000000619	ANGPTL4	0.1084	0.700574
3:32498288|32523114	ENSGALG00000000619	ANGPTL4	-0.165489	0.555579
3:32498288|32523117	ENSGALG00000000619	ANGPTL4	0.257831	0.353529
3:46605193|46615121	ENSGALG00000000619	ANGPTL4	0.133662	0.634857
3:54133285|54137617	ENSGALG00000000619	ANGPTL4	0.46914	0.0777039
3:93525156|93529307	ENSGALG00000000619	ANGPTL4	-0.0131629	0.962865
3:104719456|104726038	ENSGALG00000000619	ANGPTL4	0.140274	0.618044
32:497196|498589	ENSGALG00000000619	ANGPTL4	0.381672	0.160382
33:3191025|3210011	ENSGALG00000000619	ANGPTL4	-0.0792307	0.778957
4:1762265|1762986	ENSGALG00000000619	ANGPTL4	0.269371	0.331614
4:17823764|17825464	ENSGALG00000000619	ANGPTL4	0.409786	0.12928
4:29575933|29615312	ENSGALG00000000619	ANGPTL4	0.153363	0.585281
4:31262532|31291921	ENSGALG00000000619	ANGPTL4	-0.101062	0.720064
4:34559383|34593472	ENSGALG00000000619	ANGPTL4	-0.416743	0.12227
4:56480782|56484836	ENSGALG00000000619	ANGPTL4	0.0461345	0.870312
4:91212200|91213766	ENSGALG00000000619	ANGPTL4	-0.0697927	0.804787
5:1911312|1914219	ENSGALG00000000619	ANGPTL4	0.484868	0.0669717
5:25346596|25348346	ENSGALG00000000619	ANGPTL4	0.314525	0.253559
5:38248809|38268609	ENSGALG00000000619	ANGPTL4	0.294198	0.287167
6:11384400|11388916	ENSGALG00000000619	ANGPTL4	0.485221	0.0667439
6:11384400|11406119	ENSGALG00000000619	ANGPTL4	0.237669	0.393685
6:23380375|23384648	ENSGALG00000000619	ANGPTL4	0.304138	0.270417
6:31133168|31145255	ENSGALG00000000619	ANGPTL4	0.302956	0.272378
7:22627546|22629237	ENSGALG00000000619	ANGPTL4	0.243329	0.382176
7:33194367|33205390	ENSGALG00000000619	ANGPTL4	0.189139	0.499602
8:27030542|27045656	ENSGALG00000000619	ANGPTL4	-0.0659723	0.815298
8:29325514|29332659	ENSGALG00000000619	ANGPTL4	0.204026	0.46578
8:29325514|29335728	ENSGALG00000000619	ANGPTL4	0.3098	0.261146
8:30150504|30176299	ENSGALG00000000619	ANGPTL4	-0.164514	0.557943
9:841527|856445	ENSGALG00000000619	ANGPTL4	0.1964	0.482963
9:6798384|6864586	ENSGALG00000000619	ANGPTL4	-0.134684	0.632248
9:23721269|23727507	ENSGALG00000000619	ANGPTL4	-0.0737413	0.793956
9:23721269|23743428	ENSGALG00000000619	ANGPTL4	0.484346	0.0673097
Z:32565738|32590345	ENSGALG00000000619	ANGPTL4	0.153363	0.585281
Z:34746119|34747326	ENSGALG00000000619	ANGPTL4	0.116557	0.679111
Z:54674624|54755962	ENSGALG00000000619	ANGPTL4	0.358398	0.189607
Z:54706332|54755962	ENSGALG00000000619	ANGPTL4	0.366784	0.178707
Z:54730600|54755962	ENSGALG00000000619	ANGPTL4	0.198173	0.478942
Z:54753283|54755962	ENSGALG00000000619	ANGPTL4	0.174074	0.534953
Z:58318512|58373273	ENSGALG00000000619	ANGPTL4	0.0814284	0.772972
22:1961745|2012219	ENSGALG00000000619	ANGPTL4	0.140274	0.618044
1:37721131|37747238	ENSGALG00000007158	SOCS1	-0.00310741	0.991231
1:49768594|49771560	ENSGALG00000007158	SOCS1	0.340208	0.214704
1:65316859|65323089	ENSGALG00000007158	SOCS1	0.286488	0.300571
1:100085864|100139955	ENSGALG00000007158	SOCS1	0.456057	0.0875249
1:127785702|127814490	ENSGALG00000007158	SOCS1	0.598233	0.0184825
1:197529186|197530994	ENSGALG00000007158	SOCS1	0.352839	0.197065
10:12574340|12607185	ENSGALG00000007158	SOCS1	0.634992	0.0109795
11:18296679|18307292	ENSGALG00000007158	SOCS1	-0.520593	0.0466323
11:19493186|19524631	ENSGALG00000007158	SOCS1	0.395427	0.144601
11:19493186|19557574	ENSGALG00000007158	SOCS1	0.319997	0.244942
11:19493186|19566429	ENSGALG00000007158	SOCS1	0.23929	0.390371
14:8816217|8818041	ENSGALG00000007158	SOCS1	0.512837	0.0505984
14:8833613|8844262	ENSGALG00000007158	SOCS1	0.499889	0.0577631
15:8441185|8448343	ENSGALG00000007158	SOCS1	0.0332211	0.906437
17:615469|635112	ENSGALG00000007158	SOCS1	0.0332211	0.906437
17:5862105|5872779	ENSGALG00000007158	SOCS1	0.754428	0.00115384
17:5862105|5897058	ENSGALG00000007158	SOCS1	-0.199572	0.47578
19:5174763|5181614	ENSGALG00000007158	SOCS1	-0.0420523	0.881709
2:40985888|40987688	ENSGALG00000007158	SOCS1	0.457901	0.0860901
2:50762415|50768664	ENSGALG00000007158	SOCS1	0.0332211	0.906437
2:55117245|55118504	ENSGALG00000007158	SOCS1	0.762536	0.000947619
2:59883518|59957525	ENSGALG00000007158	SOCS1	0.0332211	0.906437
2:61578916|61580941	ENSGALG00000007158	SOCS1	0.350201	0.200669
2:61713913|61766340	ENSGALG00000007158	SOCS1	0.449301	0.0929273
2:90857939|90865969	ENSGALG00000007158	SOCS1	0.142628	0.612099
2:112915168|112917022	ENSGALG00000007158	SOCS1	0.198004	0.479325
2:112915168|112945750	ENSGALG00000007158	SOCS1	0.0332211	0.906437
20:1448355|1455586	ENSGALG00000007158	SOCS1	-0.289853	0.294677
20:3782261|3782661	ENSGALG00000007158	SOCS1	0.166699	0.552651
20:4937048|4939988	ENSGALG00000007158	SOCS1	0.0443329	0.875339
20:9597515|9599473	ENSGALG00000007158	SOCS1	0.594885	0.019323
20:9597515|9599631	ENSGALG00000007158	SOCS1	0.326469	0.234988
23:175287|177924	ENSGALG00000007158	SOCS1	0.336982	0.219363
23:5817766|5834747	ENSGALG00000007158	SOCS1	0.0332211	0.906437
26:628275|647781	ENSGALG00000007158	SOCS1	0.0312464	0.911978
26:2671396|2679616	ENSGALG00000007158	SOCS1	0.0548982	0.845926
27:5306233|5307631	ENSGALG00000007158	SOCS1	-0.232989	0.40334
28:1210501|1213423	ENSGALG00000007158	SOCS1	0.165547	0.55544
28:1210501|1214882	ENSGALG00000007158	SOCS1	0.467027	0.0792339
3:16420488|16422320	ENSGALG00000007158	SOCS1	0.449416	0.092833
3:19845666|19855858	ENSGALG00000007158	SOCS1	0.39659	0.143316
3:32498288|32523114	ENSGALG00000007158	SOCS1	-0.0750844	0.79028
3:32498288|32523117	ENSGALG00000007158	SOCS1	-0.0780271	0.78224
3:46605193|46615121	ENSGALG00000007158	SOCS1	-0.0404182	0.886278
3:54133285|54137617	ENSGALG00000007158	SOCS1	-0.179458	0.522192
3:93525156|93529307	ENSGALG00000007158	SOCS1	0.218339	0.434353
3:104719456|104726038	ENSGALG00000007158	SOCS1	0.304404	0.269978
32:497196|498589	ENSGALG00000007158	SOCS1	0.626552	0.0124427
33:3191025|3210011	ENSGALG00000007158	SOCS1	-0.252771	0.363385
4:1762265|1762986	ENSGALG00000007158	SOCS1	0.897454	5.7e-06
4:17823764|17825464	ENSGALG00000007158	SOCS1	0.459594	0.0847873
4:29575933|29615312	ENSGALG00000007158	SOCS1	0.0332211	0.906437
4:31262532|31291921	ENSGALG00000007158	SOCS1	-0.407181	0.131973
4:34559383|34593472	ENSGALG00000007158	SOCS1	0.186597	0.505488
[truncated: 27,000 more rows]

## Sheet: DEcircRNA-all_targets_miRNAs
All potential miRNAs sponged by differentially expressed circRNAs
circRNA_ID	miRNA_ID	Pearson_correlation	Pvalue
Z:54674624|54755962	novel_miR_143	-0.229816	0.409956
5:38248809|38268609	novel_miR_143	-0.368698	0.176278
Z:54674624|54755962	novel_miR_70	-0.0805433	0.775381
Z:54674624|54755962	gga-miR-148b-5p	-0.475144	0.0734714
5:38248809|38268609	gga-miR-148b-5p	-0.536055	0.0394173
20:1448100|1455586	gga-miR-12295-3p	0.0199042	0.94387
Z:54674624|54755962	gga-miR-12295-3p	-0.259409	0.350485
5:38248809|38268609	gga-miR-12295-3p	-0.344139	0.209111
10:12574340|12607185	novel_miR_281	0.334801	0.22255
10:12574340|12607185	gga-miR-92-5p	-0.634296	0.0110949
10:12574340|12607185	novel_miR_378	-0.3943	0.145853
20:1448100|1455586	novel_miR_378	0.189368	0.499074
Z:54674624|54755962	novel_miR_378	0.134927	0.631626
8:30150504|30176299	gga-miR-1604	-0.131323	0.640846
1:4529199|4548796	gga-miR-1604	-0.43599	0.104249
20:1448100|1455586	gga-miR-1604	-0.115527	0.681811
Z:54674624|54755962	gga-miR-1604	-0.5643	0.0284276
20:1448100|1455586	gga-miR-12283-3p	-0.185543	0.50794
19:7379956|7396042	gga-miR-6589-5p	-0.165049	0.556645
Z:54674624|54755962	novel_miR_488	-0.379841	0.162565
10:12574340|12607185	novel_miR_241	-0.286615	0.300347
Z:54674624|54755962	novel_miR_528	-0.315635	0.251796
Z:54674624|54755962	novel_miR_646	-0.462438	0.082631
10:12574340|12607185	gga-miR-7449-3p	-0.444052	0.0972831
Z:54674624|54755962	gga-miR-7449-3p	-0.000113221	0.99968
2:4058452|4066213	novel_miR_172	-0.188274	0.501602
11:2348577|2371516	novel_miR_172	0.376986	0.166009
10:12574340|12607185	novel_miR_172	-0.245529	0.377751
8:30150504|30176299	novel_miR_172	-0.0347594	0.902123
20:1448100|1455586	novel_miR_172	-0.3013	0.275139
Z:54674624|54755962	novel_miR_172	-0.342444	0.211511
28:2140683|2165769	novel_miR_172	-0.158704	0.572119
Z:54674624|54755962	novel_miR_294	-0.427892	0.11159
Z:54674624|54755962	novel_miR_409	0.193845	0.488787
20:1448100|1455586	gga-miR-6566-3p	-9.36e-05	0.999736
Z:54674624|54755962	gga-miR-6566-3p	-0.217313	0.436568
Z:54674624|54755962	gga-miR-6599-3p	0.256742	0.355637
1:4529199|4548796	gga-miR-7467-3p	-0.13361	0.63499
2:102486533|102511558	novel_miR_624	-0.486879	0.0656809
20:8191640|8192543	novel_miR_624	0.140109	0.618462
4:91195247|91197932	novel_miR_624	-0.276172	0.319069
5:55765053|55765698	novel_miR_624	-0.304675	0.26953
1:4529199|4548796	novel_miR_624	-0.208571	0.455681
20:1448100|1455586	novel_miR_624	0.0450427	0.873358
Z:54674624|54755962	novel_miR_624	-0.336388	0.220227
4:69035577|69040842	novel_miR_507	-0.220486	0.429734
10:12574340|12607185	novel_miR_507	0.304644	0.269581
12:5692296|5697816	novel_miR_257	-0.452969	0.0899658
19:7379956|7396042	novel_miR_257	-0.303868	0.270865
2:98837834|98840143	novel_miR_257	0.261801	0.345901
8:30150504|30176299	novel_miR_257	-0.278854	0.314199
1:4529199|4548796	novel_miR_257	-0.102114	0.717258
Z:54674624|54755962	novel_miR_257	-0.323887	0.238929
5:38248809|38268609	gga-miR-6625-5p	-0.230085	0.409392
11:2348577|2371516	novel_miR_107	-0.290472	0.293599
10:12574340|12607185	novel_miR_107	-0.356337	0.192351
20:1448100|1455586	novel_miR_107	-0.0200999	0.943319
Z:54674624|54755962	novel_miR_107	-0.178476	0.524509
Z:54674624|54755962	novel_miR_357	0.173861	0.53546
10:12574340|12607185	novel_miR_555	0.0180615	0.94906
Z:54674624|54755962	novel_miR_555	0.19887	0.477364
Z:54674624|54755962	novel_miR_467	-0.00188491	0.994681
20:1448100|1455586	gga-miR-1737	-0.170308	0.543958
14:4606863|4609603	gga-miR-6609-3p	0.426704	0.112696
11:2348577|2371516	gga-miR-6609-3p	0.181225	0.518035
10:12574340|12607185	gga-miR-6609-3p	-0.312271	0.257162
20:1448100|1455586	gga-miR-6609-3p	-0.202981	0.468116
Z:54674624|54755962	gga-miR-6609-3p	-0.583537	0.0223923
Z:54674624|54755962	gga-miR-6668-3p	-0.469244	0.0776291
Z:54674624|54755962	gga-miR-6604-5p	-0.302177	0.273674
11:2348577|2371516	novel_miR_595	0.0603735	0.830755
10:12574340|12607185	gga-miR-1602	-0.416017	0.122989
2:68283766|68298253	novel_miR_44	0.0222831	0.937173
2:104635|107958	novel_miR_44	0.0538094	0.848949
1:4529199|4548796	novel_miR_44	-0.284854	0.303458
Z:54674624|54755962	novel_miR_44	-0.019416	0.945244
5:38248809|38268609	novel_miR_44	0.0388364	0.890703
26:5070548|5072732	novel_miR_44	-0.169657	0.545522
7:13545067|13550848	gga-miR-1459	-0.235674	0.397785
11:2348577|2371516	novel_miR_576	-0.285282	0.3027
Z:54674624|54755962	novel_miR_576	0.791339	0.000440849
5:2137642|2148981	novel_miR_114	-0.381106	0.161055
28:2140683|2165769	novel_miR_114	-0.130344	0.643358
24:3360878|3364131	gga-miR-1618-3p	-0.212715	0.446571
20:1448100|1455586	gga-miR-1618-3p	-0.0933139	0.740816
26:658648|659308	gga-miR-140-3p	-0.0735139	0.794579
10:12574340|12607185	novel_miR_11	-0.286615	0.300347
19:5151207|5158018	novel_miR_566	0.0802004	0.776315
20:1448100|1455586	novel_miR_566	-0.203811	0.466259
10:3963866|3975644	novel_miR_446	-0.0575041	0.838699
4:62915440|62920083	novel_miR_446	-0.512999	0.0505127
Z:54674624|54755962	novel_miR_446	-0.35546	0.193525
10:12574340|12607185	gga-miR-6606-5p	0.303753	0.271055
8:30150504|30176299	gga-miR-6606-5p	-0.185755	0.507446
1:4529199|4548796	gga-miR-6606-5p	0.279192	0.313587
20:1448100|1455586	gga-miR-6606-5p	0.070653	0.802425
10:12574340|12607185	gga-miR-122-5p	-0.717123	0.00261999
10:12574340|12607185	gga-miR-1764-3p	-0.304875	0.269199
20:1448100|1455586	gga-miR-1764-3p	-0.331728	0.227087
Z:54674624|54755962	gga-miR-1764-3p	-0.26648	0.337029
Z:47466892|47475421	novel_miR_232	-0.324837	0.237474
20:1448100|1455586	novel_miR_232	-0.179671	0.52169
Z:54674624|54755962	novel_miR_232	-0.5656	0.0279847
20:8191640|8192543	novel_miR_610	-0.235861	0.397401
Z:54674624|54755962	novel_miR_610	-0.0634624	0.82222
Z:54674624|54755962	gga-miR-6559-5p	-0.128507	0.648083
1:56238776|56242986	novel_miR_239	0.116323	0.679725
6:21720050|21733623	novel_miR_563	-0.409731	0.129336
11:2348577|2371516	novel_miR_563	-0.152711	0.586896
10:12574340|12607185	novel_miR_563	-0.206151	0.461044
Z:2878050|2878710	novel_miR_563	-0.223041	0.424269
1:4529199|4548796	novel_miR_563	-0.195601	0.484782
20:1448100|1455586	novel_miR_563	-0.0849921	0.763292
Z:54674624|54755962	novel_miR_563	-0.217301	0.436595
5:38248809|38268609	novel_miR_563	-0.191676	0.493759
Z:54674624|54755962	novel_miR_484	-0.174483	0.53398
6:21720050|21733623	novel_miR_505	-0.308774	0.262812
1:56238776|56242986	novel_miR_505	0.287915	0.298063
6:21720050|21733623	gga-miR-1736-3p	0.370521	0.173985
Z:54674624|54755962	gga-miR-1608	0.540784	0.0373868
Z:54674624|54755962	gga-miR-1648-5p	0.198099	0.479109
20:1448100|1455586	novel_miR_120	-0.338219	0.217568
20:8191640|8192543	gga-miR-12286-5p	0.335631	0.221334
3:51275448|51341368	gga-miR-12286-5p	-0.463343	0.0819529
11:2348577|2371516	gga-miR-12286-5p	-0.0310583	0.912506
1:56238776|56242986	gga-miR-12286-5p	-0.307412	0.265032
20:12628211|12631287	gga-miR-12286-5p	-0.127261	0.651293
20:1448100|1455586	gga-miR-12286-5p	0.307018	0.265677
Z:54674624|54755962	gga-miR-12286-5p	-0.303844	0.270904
10:3963866|3975644	gga-miR-6570-3p	-0.275408	0.320465
10:12574340|12607185	gga-miR-6570-3p	0.183726	0.512176
Z:54674624|54755962	gga-miR-6570-3p	-0.149558	0.594731
11:2348577|2371516	gga-miR-6654-3p	0.21582	0.439803
8:30150504|30176299	gga-miR-6654-3p	0.046673	0.86881
1:4529199|4548796	gga-miR-6654-3p	-0.197745	0.47991
Z:54674624|54755962	gga-miR-6654-3p	-0.306886	0.265894
Z:54674624|54755962	novel_miR_1	-0.249901	0.369041
5:38248809|38268609	novel_miR_1	-0.220432	0.42985
10:12574340|12607185	novel_miR_513	-0.361549	0.185462
10:12574340|12607185	gga-miR-3524a	-0.0982277	0.727635
Z:54674624|54755962	gga-miR-3524a	-0.573527	0.0253964
5:50931834|50932334	gga-miR-6685-3p	-0.131898	0.63937
26:658648|659308	gga-miR-1596-3p	0.146296	0.602882
20:1448100|1455586	gga-miR-456-5p	0.19706	0.481466
Z:54674624|54755962	gga-miR-456-5p	-0.26331	0.343026
Z:54674624|54755962	novel_miR_42	0.591809	0.020121
24:3360878|3364131	gga-miR-12243-3p	-0.153504	0.584931
11:2348577|2371516	gga-miR-12243-3p	-0.104313	0.711408
10:12574340|12607185	gga-miR-12243-3p	0.453695	0.0893877
8:30150504|30176299	gga-miR-12243-3p	-0.244156	0.380509
Z:54674624|54755962	gga-miR-12243-3p	-0.148433	0.597538
2:49898536|49910669	gga-miR-6645-5p	-0.268265	0.33368
12:10299237|10305604	gga-miR-6645-5p	-0.216248	0.438874
1:4529199|4548796	gga-miR-6645-5p	0.188768	0.50046
Z:54674624|54755962	gga-miR-6645-5p	-0.1642	0.558704
33:4729769|4733493	gga-miR-6649-3p	0.102827	0.715359
11:2348577|2371516	gga-miR-6649-3p	0.435497	0.104686
10:12574340|12607185	gga-miR-6649-3p	-0.114749	0.683849
1:4529199|4548796	gga-miR-6649-3p	-0.212077	0.447967
20:8191640|8192543	gga-miR-1762	0.225316	0.419435
1:4529199|4548796	gga-miR-1762	-0.196051	0.483757
20:1448100|1455586	gga-miR-1762	-0.0406402	0.885657
Z:54674624|54755962	gga-miR-1762	-0.217802	0.435513
5:38248809|38268609	gga-miR-1762	-0.192117	0.492745
10:12574340|12607185	gga-miR-1665	0.0660378	0.815118
10:3963866|3975644	novel_miR_469	0.0135874	0.961668
11:6727527|6814385	novel_miR_316	0.0854404	0.762076
10:12574340|12607185	novel_miR_316	-0.0499778	0.859603
8:30150504|30176299	novel_miR_316	-0.351569	0.198794
Z:2878050|2878710	novel_miR_316	-0.306513	0.266504
1:4529199|4548796	novel_miR_316	-0.340796	0.21386
20:1448100|1455586	novel_miR_316	0.00123598	0.996512
Z:54674624|54755962	novel_miR_316	-0.405084	0.134169
5:38248809|38268609	novel_miR_316	-0.363756	0.182594
Z:54674624|54755962	novel_miR_292	-0.285365	0.302555
20:1448100|1455586	gga-miR-6557-3p	-0.186197	0.506419
1:4529199|4548796	gga-miR-3530-5p	-0.194677	0.486888
12:10299237|10305604	novel_miR_89	0.0178997	0.949515
10:12574340|12607185	novel_miR_89	-0.371058	0.173312
Z:54674624|54755962	novel_miR_89	0.0629204	0.823716
20:8191640|8192543	gga-miR-12225-3p	0.229507	0.410604
20:1448100|1455586	gga-miR-12225-3p	0.104658	0.710491
10:3963866|3975644	novel_miR_503	0.131579	0.640188
2:66954207|66957349	novel_miR_503	0.23913	0.390697
Z:54674624|54755962	novel_miR_503	0.0805999	0.775227
11:2348577|2371516	novel_miR_112	0.0120016	0.96614
Z:54674624|54755962	novel_miR_112	0.188328	0.501477
10:12574340|12607185	novel_miR_289	-0.367656	0.177598
10:12574340|12607185	gga-miR-1793	-0.418311	0.120727
11:2348577|2371516	gga-miR-1650	0.111054	0.693567
3:9948596|9954365	gga-miR-1650	-0.0467387	0.868627
20:1448100|1455586	gga-miR-1650	-0.154073	0.583524
Z:54674624|54755962	gga-miR-1650	-0.33436	0.223197
19:7379956|7396042	gga-miR-1649-5p	0.307041	0.265639
20:1448100|1455586	gga-miR-1649-5p	-0.0892777	0.751694
5:57969403|57972281	novel_miR_603	-0.273307	0.32432
3:51275448|51341368	novel_miR_603	-0.437632	0.102803
Z:54674624|54755962	novel_miR_628	-0.357246	0.191137
1:4529199|4548796	gga-miR-1813	0.160282	0.568254
12:10299237|10305604	gga-miR-1625-5p	0.220957	0.428724
10:12574340|12607185	gga-miR-1625-5p	-0.559396	0.0301458
20:1448100|1455586	gga-miR-1625-5p	0.0504077	0.858406
Z:54674624|54755962	gga-miR-1625-5p	-0.467021	0.0792381
Z:54674624|54755962	novel_miR_518	-0.469505	0.0774417
20:1448100|1455586	novel_miR_481	-0.230788	0.407923
11:2348577|2371516	novel_miR_568	0.381115	0.161044
Z:54674624|54755962	novel_miR_568	-0.433255	0.10669
11:2348577|2371516	novel_miR_259	0.111578	0.692186
Z:54674624|54755962	novel_miR_259	-0.326254	0.235315
20:1448100|1455586	gga-miR-6568-3p	0.0397587	0.888122
11:2348577|2371516	novel_miR_179	-0.0988276	0.72603
Z:54674624|54755962	novel_miR_179	-0.266342	0.33729
Z:54674624|54755962	novel_miR_331	0.00781124	0.977959
10:12574340|12607185	novel_miR_633	-0.286615	0.300347
4:91195247|91197932	novel_miR_133	-0.24967	0.3695
11:6727527|6814385	novel_miR_133	-0.461569	0.0832861
24:3360878|3364131	novel_miR_133	-0.255794	0.35748
11:2348577|2371516	novel_miR_133	0.291347	0.292081
1:1575606|1577823	novel_miR_133	-0.402365	0.137053
20:12628211|12631287	novel_miR_133	0.110056	0.696199
Z:54674624|54755962	novel_miR_133	-0.178164	0.525247
Z:54674624|54755962	gga-miR-1614-3p	-0.31756	0.248758
20:1448100|1455586	novel_miR_310	0.461163	0.0835926
19:5151207|5158018	novel_miR_296	-0.347547	0.204338
8:30150504|30176299	novel_miR_296	-0.0146468	0.958682
Z:54674624|54755962	novel_miR_296	0.034055	0.904098
5:38248809|38268609	novel_miR_296	0.112858	0.688818
10:12574340|12607185	novel_miR_384	-0.190171	0.497221
20:1448100|1455586	novel_miR_384	-0.114861	0.683555
Z:54674624|54755962	novel_miR_384	-0.413907	0.125095
Z:54674624|54755962	gga-miR-1785	0.16465	0.557612
Z:54674624|54755962	gga-miR-193b-5p	-0.263021	0.343576
20:8191640|8192543	novel_miR_490	0.244978	0.378857
8:30150504|30176299	novel_miR_490	0.0787185	0.780354
Z:54674624|54755962	novel_miR_490	-0.358503	0.189468
10:12574340|12607185	gga-miR-6659-3p	0.124643	0.65806
11:2348577|2371516	gga-miR-6656-5p	0.289882	0.294627
Z:54674624|54755962	gga-miR-6656-5p	0.22958	0.41045
20:1448100|1455586	gga-miR-12277-3p	0.0745108	0.791849
2:66954207|66957349	gga-miR-1646	0.320666	0.243902
20:12628211|12631287	gga-miR-1646	0.24022	0.388475
Z:54674624|54755962	gga-miR-1646	0.484474	0.0672265
Z:54674624|54755962	novel_miR_396	-0.407339	0.131809
2:16904060|16906007	novel_miR_396	-0.493177	0.0617557
5:38248809|38268609	novel_miR_396	-0.424684	0.114594
Z:54674624|54755962	gga-miR-130b-5p	-0.299598	0.277992
5:38248809|38268609	gga-miR-130b-5p	-0.405356	0.133883
Z:54674624|54755962	novel_miR_640	-0.318338	0.247536
24:3360878|3364131	gga-miR-6596-3p	-0.153504	0.584931
20:1448100|1455586	gga-miR-6596-3p	-0.240189	0.388539
Z:54674624|54755962	gga-miR-6596-3p	-0.148433	0.597538
Z:54674624|54755962	gga-miR-1764-5p	-0.182335	0.515431
8:30150504|30176299	gga-miR-6669-3p	0.0856715	0.76145
Z:54674624|54755962	gga-miR-6669-3p	-0.334734	0.222647
11:2348577|2371516	gga-miR-1550-5p	0.487784	0.065106
6:21720050|21733623	gga-miR-12246-3p	-0.279877	0.312352
20:12628211|12631287	novel_miR_18	-0.0837848	0.766568
Z:54674624|54755962	novel_miR_18	-0.270878	0.32881
Z:54674624|54755962	gga-miR-1583	0.0758872	0.788084
20:1448100|1455586	novel_miR_13	0.210068	0.45238
Z:54674624|54755962	novel_miR_13	0.60609	0.0166195
5:38248809|38268609	novel_miR_13	0.629181	0.0119716
Z:54674624|54755962	novel_miR_37	-0.470725	0.0765697
Z:54674624|54755962	gga-miR-12225-5p	0.551581	0.0330444
11:2348577|2371516	novel_miR_162	0.129752	0.644878
20:1448100|1455586	novel_miR_162	-0.0740694	0.793058
22:5274631|5275032	novel_miR_530	0.427103	0.112323
Z:54674624|54755962	gga-miR-1388b-5p	-0.405425	0.13381
11:2348577|2371516	novel_miR_601	0.00820664	0.976843
10:12574340|12607185	novel_miR_601	-0.133143	0.636183
8:30150504|30176299	novel_miR_601	-0.226837	0.416219
Z:54674624|54755962	novel_miR_601	-0.20905	0.454624
11:2348577|2371516	gga-miR-6556-5p	0.0748829	0.790831
10:12574340|12607185	gga-miR-6556-5p	-0.257971	0.353258
8:30150504|30176299	gga-miR-6556-5p	-0.123909	0.659962
20:1448100|1455586	gga-miR-6556-5p	-0.352741	0.197199
Z:54674624|54755962	gga-miR-6556-5p	-0.175825	0.530787
Z:54674624|54755962	gga-miR-12221-3p	-0.136391	0.627897
10:12574340|12607185	gga-miR-214b-5p	-0.110535	0.694936
Z:54674624|54755962	gga-miR-214b-5p	0.0688365	0.807415
5:38248809|38268609	gga-miR-214b-5p	0.0296247	0.916531
3:27837407|27839203	novel_miR_21	0.254779	0.359456
19:7379956|7396042	gga-miR-12233-5p	-0.386004	0.155293
10:3963866|3975644	gga-miR-12233-5p	-0.263749	0.342192
6:21720050|21733623	gga-miR-12233-5p	-0.319282	0.246059
8:30150504|30176299	gga-miR-12233-5p	-0.35663	0.191959
20:1448100|1455586	gga-miR-12233-5p	-0.0707172	0.802248
Z:54674624|54755962	gga-miR-12233-5p	-0.146973	0.601186
5:57969403|57972281	novel_miR_196	0.170846	0.542669
11:2348577|2371516	novel_miR_196	0.0971672	0.730474
20:1448100|1455586	novel_miR_196	-0.442523	0.0985784
Z:54674624|54755962	novel_miR_196	0.0960917	0.733356
20:1448100|1455586	gga-miR-3523	-0.0402942	0.886625
10:12574340|12607185	gga-miR-12291-3p	-0.309411	0.261776
2:66954207|66957349	gga-miR-12291-3p	-0.0648406	0.818418
20:1448100|1455586	gga-miR-12291-3p	-0.425761	0.113579
Z:54674624|54755962	gga-miR-12291-3p	0.0973428	0.730003
5:38248809|38268609	gga-miR-12291-3p	-0.0543629	0.847412
8:30150504|30176299	novel_miR_567	-0.434555	0.105524
7:13545067|13550848	novel_miR_567	-0.28585	0.301696
20:1448100|1455586	gga-miR-12279-3p	-0.240189	0.388539
Z:54674624|54755962	novel_miR_449	-0.392314	0.148077
26:658648|659308	novel_miR_508	0.113605	0.686853
Z:54674624|54755962	novel_miR_508	0.0694526	0.805722
33:4729769|4733493	novel_miR_220	-0.279002	0.313931
1:56238776|56242986	novel_miR_220	0.00801105	0.977395
Z:54674624|54755962	novel_miR_220	-0.0887975	0.752991
Z:54674624|54755962	novel_miR_285	-0.345717	0.206891
28:2140683|2165769	novel_miR_285	-0.166365	0.553458
Z:54674624|54755962	gga-miR-6573-3p	-0.260051	0.349251
10:3963866|3975644	novel_miR_324	-0.305934	0.267455
10:12574340|12607185	novel_miR_324	0.0590664	0.834371
1:4529199|4548796	novel_miR_324	-0.243736	0.381356
Z:54674624|54755962	novel_miR_324	-0.168073	0.549335
20:1448100|1455586	novel_miR_59	0.394708	0.145399
Z:54674624|54755962	novel_miR_59	-0.168186	0.549062
10:12574340|12607185	gga-miR-1636	-0.00182156	0.994859
20:1448100|1455586	gga-miR-1636	-0.508752	0.0527838
5:38248809|38268609	gga-miR-1636	0.00810341	0.977134
19:7379956|7396042	novel_miR_219	-0.082676	0.769579
10:12574340|12607185	novel_miR_219	-0.429949	0.109692
8:30150504|30176299	novel_miR_219	-0.134575	0.632526
Z:54674624|54755962	novel_miR_219	-0.154239	0.583112
5:57838520|57841983	novel_miR_219	-0.237392	0.394254
Z:54674624|54755962	novel_miR_354	0.153166	0.585767
10:3963866|3975644	novel_miR_492	0.132021	0.639055
11:2348577|2371516	novel_miR_492	0.594944	0.0193081
8:30150504|30176299	novel_miR_492	-0.313987	0.254417
1:4529199|4548796	novel_miR_492	-0.14646	0.60247
20:1448100|1455586	novel_miR_492	-0.230719	0.408066
Z:54674624|54755962	gga-miR-1767	-0.148433	0.597538
1:75709208|75723185	novel_miR_425	-0.272287	0.326201
11:6727527|6814385	novel_miR_425	-0.377645	0.16521
11:2348577|2371516	novel_miR_425	-0.0617663	0.826904
10:12574340|12607185	novel_miR_425	-0.334705	0.22269
1:56238776|56242986	novel_miR_425	-0.217685	0.435764
1:4529199|4548796	novel_miR_425	-0.0656936	0.816066
Z:54674624|54755962	novel_miR_425	-0.231094	0.407284
20:8191640|8192543	novel_miR_439	-0.362374	0.184386
10:12574340|12607185	novel_miR_439	-0.0974587	0.729693
Z:54674624|54755962	novel_miR_439	0.524419	0.0447631
20:8191640|8192543	novel_miR_48	0.0618493	0.826675
11:2348577|2371516	novel_miR_48	0.434022	0.106001
20:1448100|1455586	novel_miR_48	0.301425	0.27493
Z:54674624|54755962	novel_miR_48	-0.0295707	0.916683
6:21720050|21733623	gga-miR-1640	-0.135376	0.630482
21:6554567|6555014	gga-miR-1640	-0.297136	0.282154
10:12574340|12607185	gga-miR-1640	-0.015343	0.95672
3:27837407|27839203	gga-miR-1640	-0.329432	0.230516
2:10484460|10488298	gga-miR-1640	0.0703973	0.803127
1:4529199|4548796	gga-miR-1640	-0.0276233	0.922154
Z:54674624|54755962	gga-miR-1640	-0.475338	0.0733374
1:56238776|56242986	novel_miR_366	-0.318107	0.247898
33:4729769|4733493	novel_miR_650	-0.0229574	0.935275
Z:54674624|54755962	novel_miR_650	-0.244427	0.379964
3:51275448|51341368	novel_miR_350	-0.391923	0.148517
20:12628211|12631287	novel_miR_350	0.283239	0.306328
Z:54674624|54755962	gga-miR-6615-5p	-0.148433	0.597538
21:6554567|6555014	novel_miR_173	-0.138662	0.622127
8:30150504|30176299	novel_miR_173	-0.287781	0.298298
20:1448100|1455586	novel_miR_173	-0.171606	0.540847
Z:54674624|54755962	novel_miR_173	-0.227645	0.414514
10:12574340|12607185	gga-miR-6655-5p	-0.154736	0.581886
Z:54674624|54755962	gga-miR-6655-5p	0.016392	0.953763
Z:54674624|54755962	novel_miR_574	0.747498	0.00135756
4:91195247|91197932	novel_miR_251	-0.271905	0.326908
11:6727527|6814385	novel_miR_251	-0.247205	0.374399
24:3360878|3364131	novel_miR_251	0.223701	0.422864
Z:54674624|54755962	novel_miR_251	0.0646939	0.818822
10:12574340|12607185	gga-miR-12288-3p	-0.255894	0.357284
20:1448100|1455586	gga-miR-12288-3p	0.221521	0.427516
2:4058452|4066213	novel_miR_254	0.436709	0.103614
Z:54674624|54755962	novel_miR_254	0.508747	0.0527865
11:2348577|2371516	novel_miR_178	-0.015521	0.956218
1:4529199|4548796	novel_miR_178	-0.312373	0.256998
Z:54674624|54755962	novel_miR_178	-0.238082	0.39284
20:1448100|1455586	gga-miR-12295-5p	-0.233029	0.403257
6:21720050|21733623	novel_miR_523	0.307311	0.265197
11:2348577|2371516	novel_miR_523	-0.206158	0.461028
Z:54674624|54755962	novel_miR_523	-0.0253559	0.928528
24:3360878|3364131	gga-miR-1723	-0.0576663	0.838249
Z:54674624|54755962	gga-miR-1765	-0.190516	0.496426
Z:54674624|54755962	novel_miR_572	-0.173254	0.536908
11:2348577|2371516	gga-miR-1751-5p	-0.138909	0.621501
Z:54674624|54755962	gga-miR-1751-5p	-0.197661	0.480101
28:2140683|2165769	novel_miR_494	-0.0513762	0.855712
11:6727527|6814385	gga-miR-12243-5p	-0.0104704	0.970458
10:12574340|12607185	gga-miR-12243-5p	0.0130328	0.963232
1:4529199|4548796	gga-miR-12243-5p	0.0640601	0.82057
Z:54674624|54755962	gga-miR-12243-5p	0.0599805	0.831842
5:38248809|38268609	gga-miR-12243-5p	0.0988146	0.726065
Z:54674624|54755962	novel_miR_201	-0.379841	0.162565
8:30150504|30176299	novel_miR_141	-0.257798	0.353593
3:51275448|51341368	novel_miR_116	0.11327	0.687735
1:4529199|4548796	novel_miR_116	0.184981	0.509249
10:12574340|12607185	gga-miR-12228-5p	0.016287	0.954059
8:30150504|30176299	gga-miR-12228-5p	0.175619	0.531277
1:4529199|4548796	gga-miR-12228-5p	-0.13361	0.63499
Z:54674624|54755962	gga-miR-12228-5p	-0.148433	0.597538
Z:54674624|54755962	novel_miR_415	-0.530791	0.0417731
11:2348577|2371516	novel_miR_445	-0.31019	0.260514
8:30150504|30176299	novel_miR_445	0.155701	0.579503
Z:54674624|54755962	novel_miR_445	-0.169048	0.546986
20:1448100|1455586	gga-miR-12285-3p	0.256445	0.356213
Z:54674624|54755962	gga-miR-12285-3p	-0.148433	0.597538
Z:54674624|54755962	gga-miR-12263-3p	-0.448751	0.0933769
Z:54674624|54755962	gga-miR-1699	0.484954	0.066916
Z:54674624|54755962	gga-miR-12246-5p	0.0760996	0.787504
10:12574340|12607185	novel_miR_209	-0.328328	0.232177
Z:54674624|54755962	novel_miR_209	-0.0209231	0.941001
11:2348577|2371516	novel_miR_652	0.13621	0.628357
20:1448100|1455586	novel_miR_652	-0.0307367	0.913409
Z:54674624|54755962	novel_miR_652	-0.293273	0.288755
Z:54674624|54755962	novel_miR_164	0.0234094	0.934003
Z:54674624|54755962	gga-miR-3525	0.881848	1.38e-05
10:12574340|12607185	gga-miR-1668-5p	-0.158061	0.573696
Z:54674624|54755962	gga-miR-1668-5p	-0.131235	0.64107
Z:54674624|54755962	gga-miR-1571	-0.264483	0.3408
11:2348577|2371516	gga-miR-6603-3p	0.605536	0.0167459
11:2348577|2371516	novel_miR_315	-0.218247	0.434551
10:12574340|12607185	novel_miR_315	-0.444388	0.0969995
20:1448100|1455586	novel_miR_315	-0.502531	0.0562446
Z:54674624|54755962	novel_miR_315	0.0224685	0.936651
Z:54674624|54755962	novel_miR_228	-0.0525997	0.85231
10:12574340|12607185	novel_miR_110	-0.286615	0.300347
11:6727527|6814385	novel_miR_477	-0.128333	0.648531
11:2348577|2371516	novel_miR_477	0.35438	0.19498
10:12574340|12607185	novel_miR_477	-0.162187	0.563603
8:30150504|30176299	novel_miR_477	0.00358932	0.989871
2:104635|107958	novel_miR_477	0.127528	0.650606
20:1448100|1455586	novel_miR_477	0.279122	0.313714
Z:54674624|54755962	novel_miR_477	-0.292522	0.29005
8:30150504|30176299	gga-miR-12267-5p	-0.292918	0.289367
11:2348577|2371516	gga-miR-6651-5p	0.0740373	0.793146
20:8191640|8192543	gga-miR-1611	0.363037	0.183526
1:4529199|4548796	gga-miR-1611	0.156489	0.577561
Z:54674624|54755962	gga-miR-1611	-0.194941	0.486286
Z:54674624|54755962	gga-miR-1655-5p	-0.142261	0.613025
12:10299237|10305604	novel_miR_504	0.314497	0.253604
11:6727527|6814385	novel_miR_504	-0.181214	0.518061
11:2348577|2371516	novel_miR_504	0.228239	0.413266
8:30150504|30176299	novel_miR_504	-0.275925	0.31952
Z:54674624|54755962	novel_miR_504	-0.367645	0.177612
26:5070548|5072732	novel_miR_504	-0.384854	0.156634
5:38248809|38268609	novel_miR_607	0.128071	0.649206
11:2348577|2371516	novel_miR_501	-0.20164	0.471124
10:12574340|12607185	novel_miR_501	0.0858163	0.761058
Z:54674624|54755962	novel_miR_501	-0.286924	0.299803
8:30150504|30176299	gga-miR-128-2-5p	-0.448504	0.0935789
Z:54674624|54755962	gga-miR-128-2-5p	-0.423903	0.115333
Z:54674624|54755962	novel_miR_305	-0.102602	0.71596
Z:54674624|54755962	novel_miR_225	-0.217378	0.436427
10:12574340|12607185	gga-miR-6567-3p	-0.149916	0.59384
Z:54674624|54755962	gga-miR-1626-3p	-0.246193	0.376422
11:2348577|2371516	novel_miR_329	0.217717	0.435696
4:69035577|69040842	novel_miR_590	0.135579	0.629965
10:12574340|12607185	novel_miR_590	0.0340384	0.904145
11:2348577|2371516	novel_miR_557	-0.250028	0.36879
Z:54674624|54755962	novel_miR_557	0.778205	0.000633529
20:1448100|1455586	gga-miR-214	0.183729	0.512169
24:3360878|3364131	novel_miR_262	-0.231308	0.406838
Z:54674624|54755962	novel_miR_262	-0.190208	0.497135
8:30150504|30176299	novel_miR_502	0.0430617	0.878889
20:1448100|1455586	novel_miR_502	0.162858	0.561969
Z:54674624|54755962	novel_miR_502	-0.465344	0.080468
28:2140683|2165769	novel_miR_502	-0.322779	0.240633
33:4729769|4733493	gga-miR-12259-5p	0.171123	0.542003
5:57969403|57972281	gga-miR-12259-5p	-0.195515	0.484978
10:3963866|3975644	gga-miR-12259-5p	-0.133359	0.635632
8:30150504|30176299	gga-miR-12259-5p	0.190732	0.495928
8:27886180|27889657	gga-miR-12259-5p	-0.119387	0.671719
Z:2878050|2878710	gga-miR-12259-5p	-0.494011	0.0612494
20:1448100|1455586	gga-miR-12259-5p	0.109496	0.697678
Z:54674624|54755962	gga-miR-12259-5p	-0.277128	0.317328
5:38248809|38268609	gga-miR-12259-5p	-0.244448	0.379923
Z:54674624|54755962	gga-miR-12260-3p	0.373863	0.16983
10:12574340|12607185	novel_miR_171	0.512818	0.0506081
8:30150504|30176299	novel_miR_171	0.381218	0.160922
1:4529199|4548796	novel_miR_171	0.542624	0.0366182
20:1448100|1455586	novel_miR_171	0.571017	0.0261956
Z:54674624|54755962	novel_miR_171	-0.162244	0.563464
6:21720050|21733623	novel_miR_274	0.393784	0.146429
10:12574340|12607185	novel_miR_274	0.0311276	0.912311
8:30150504|30176299	novel_miR_274	-0.188315	0.501507
20:1448100|1455586	novel_miR_274	-0.281194	0.309985
Z:54674624|54755962	novel_miR_274	0.691812	0.00427169
5:38248809|38268609	novel_miR_274	0.621859	0.0133193
8:30150504|30176299	gga-miR-12258-3p	-0.173296	0.536807
20:1448100|1455586	gga-miR-12258-3p	0.14407	0.608469
Z:54674624|54755962	gga-miR-12258-3p	-0.089802	0.750279
10:12574340|12607185	gga-miR-205b	0.229523	0.410569
Z:54674624|54755962	gga-miR-205b	-0.00132579	0.996259
5:38248809|38268609	gga-miR-205b	0.0732119	0.795407
10:12574340|12607185	novel_miR_410	-0.5206	0.0466287
1:4529199|4548796	novel_miR_410	0.0135506	0.961772
10:12574340|12607185	novel_miR_559	-0.0628339	0.823955
8:30150504|30176299	novel_miR_559	-0.0397253	0.888216
Z:54674624|54755962	novel_miR_559	-0.486314	0.0660419
20:8191640|8192543	gga-miR-12227-5p	0.323975	0.238793
24:3360878|3364131	gga-miR-12227-5p	-0.286656	0.300275
10:12574340|12607185	gga-miR-12227-5p	-0.535232	0.0397794
Z:54674624|54755962	gga-miR-12227-5p	-0.277187	0.317221
1:4529199|4548796	novel_miR_356	0.345552	0.207122
Z:54674624|54755962	novel_miR_356	0.275974	0.31943
3:9948596|9954365	gga-miR-1656	-0.164473	0.558044
Z:54674624|54755962	gga-miR-1656	-0.15504	0.581134
10:3963866|3975644	gga-miR-6597-3p	-0.104575	0.710712
8:30150504|30176299	gga-miR-6597-3p	-0.357457	0.190856
20:1448100|1455586	gga-miR-6597-3p	-9.36e-05	0.999736
Z:54674624|54755962	gga-miR-6597-3p	-0.217313	0.436568
5:38248809|38268609	gga-miR-6597-3p	-0.191687	0.493734
10:12574340|12607185	novel_miR_137	-0.267351	0.335394
8:30150504|30176299	novel_miR_137	0.152089	0.588438
Z:54674624|54755962	novel_miR_137	-0.0327553	0.907744
28:2140683|2165769	novel_miR_137	0.00996928	0.971871
20:1448100|1455586	gga-miR-1801	-0.395078	0.144989
1:56238776|56242986	gga-miR-7460-3p	0.12507	0.656953
20:8191640|8192543	novel_miR_519	0.0553425	0.844693
10:12574340|12607185	novel_miR_519	-0.324365	0.238196
20:1448100|1455586	novel_miR_519	-0.232712	0.403915
Z:54674624|54755962	novel_miR_519	0.059626	0.832823
26:658648|659308	gga-miR-12268-5p	0.431643	0.108146
Z:54674624|54755962	gga-miR-12268-5p	0.0229816	0.935207
1:4529199|4548796	gga-miR-1759-5p	0.00294316	0.991694
Z:54674624|54755962	gga-miR-1759-5p	-0.101386	0.719198
6:21720050|21733623	novel_miR_495	0.0654552	0.816723
10:12574340|12607185	novel_miR_495	-0.361859	0.185058
20:1448100|1455586	novel_miR_495	-0.0975084	0.72956
Z:54674624|54755962	novel_miR_495	-0.0440151	0.876226
10:12574340|12607185	novel_miR_221	-0.0269618	0.924013
Z:2878050|2878710	novel_miR_221	-0.160511	0.567694
20:1448100|1455586	novel_miR_221	-0.303663	0.271204
Z:54674624|54755962	novel_miR_221	0.0348717	0.901809
11:2348577|2371516	gga-miR-12220-5p	-0.194617	0.487024
5:2137642|2148981	gga-miR-12220-5p	-0.389646	0.151101
10:12574340|12607185	gga-miR-12220-5p	-0.0328818	0.907389
20:12628211|12631287	gga-miR-12220-5p	-0.24776	0.373293
20:1448100|1455586	gga-miR-12220-5p	-0.150383	0.592677
Z:54674624|54755962	gga-miR-12220-5p	-0.276932	0.317684
Z:54674624|54755962	gga-miR-6679-5p	0.216759	0.437768
20:1448100|1455586	gga-miR-1698	0.0240046	0.932329
Z:54674624|54755962	gga-miR-1698	-0.179117	0.522997
11:2348577|2371516	gga-miR-12219-5p	0.605536	0.0167459
10:12574340|12607185	gga-miR-12219-5p	-0.286615	0.300347
8:30150504|30176299	gga-miR-12219-5p	-0.244156	0.380509
20:1448100|1455586	gga-miR-12219-5p	-0.240189	0.388539
Z:54674624|54755962	gga-miR-12219-5p	-0.148433	0.597538
Z:54674624|54755962	gga-miR-12247-5p	-0.390035	0.150658
2:4058452|4066213	gga-miR-12249-3p	0.216414	0.438516
6:21720050|21733623	gga-miR-12249-3p	-0.279877	0.312352
10:12574340|12607185	gga-miR-12249-3p	-0.286615	0.300347
20:1448100|1455586	gga-miR-12249-3p	-0.240189	0.388539
Z:54674624|54755962	gga-miR-12249-3p	-0.148433	0.597538
20:1448100|1455586	novel_miR_260	-0.0526231	0.852245
3:51275448|51341368	novel_miR_515	-0.356202	0.192531
10:12574340|12607185	novel_miR_515	-0.0592409	0.833888
8:30150504|30176299	novel_miR_515	-0.100636	0.721201
1:4529199|4548796	novel_miR_515	-0.25687	0.35539
20:1448100|1455586	novel_miR_515	-0.0144166	0.959331
Z:54674624|54755962	novel_miR_515	0.0125276	0.964656
Z:54674624|54755962	gga-miR-7441-5p	0.186465	0.505795
12:10299237|10305604	gga-miR-6643-5p	0.0839314	0.76617
11:2348577|2371516	gga-miR-6643-5p	0.612417	0.0152273
10:12574340|12607185	gga-miR-6643-5p	0.220261	0.430217
3:27837407|27839203	gga-miR-6643-5p	-0.249565	0.369707
20:1448100|1455586	gga-miR-6643-5p	0.324041	0.238692
Z:54674624|54755962	gga-miR-6643-5p	-0.360098	0.187363
2:102486533|102511558	gga-miR-6582-3p	-0.237377	0.394284
11:2348577|2371516	gga-miR-1553-3p	0.299404	0.278319
1:4529199|4548796	gga-miR-1553-3p	-0.46357	0.0817837
Z:54674624|54755962	gga-miR-1553-3p	-0.197986	0.479365
1:15272025|15339851	gga-miR-762	-0.182111	0.515957
10:12574340|12607185	gga-miR-762	-0.13354	0.635169
3:27837407|27839203	gga-miR-762	-0.148854	0.596487
1:56238776|56242986	gga-miR-762	0.34484	0.208123
20:12628211|12631287	gga-miR-762	-0.192156	0.492656
Z:54674624|54755962	gga-miR-762	0.211822	0.448526
Z:54674624|54755962	novel_miR_516	-0.0710614	0.801304
20:1448100|1455586	novel_miR_533	0.178476	0.524509
Z:54674624|54755962	novel_miR_533	-0.201564	0.471294
5:11991484|11994361	gga-miR-6709-5p	0.356888	0.191614
Z:54674624|54755962	gga-miR-1453	-0.0111695	0.968486
1:4529199|4548796	gga-miR-6549-5p	-0.237404	0.394229
6:21720050|21733623	novel_miR_429	0.0654552	0.816723
10:12574340|12607185	novel_miR_429	-0.361859	0.185058
20:1448100|1455586	novel_miR_429	-0.0975084	0.72956
Z:54674624|54755962	novel_miR_429	-0.0440151	0.876226
Z:54674624|54755962	novel_miR_28	-0.217378	0.436427
11:2348577|2371516	novel_miR_435	0.109643	0.697289
10:12574340|12607185	novel_miR_435	-0.0433474	0.878091
20:1448100|1455586	novel_miR_435	0.262087	0.345354
24:1192892|1205086	novel_miR_435	0.11852	0.673979
1:4529199|4548796	novel_miR_308	0.344923	0.208006
Z:54674624|54755962	novel_miR_308	0.610436	0.0156533
20:1448100|1455586	gga-miR-1554	-0.240189	0.388539
8:30150504|30176299	novel_miR_87	0.0163813	0.953793
Z:54674624|54755962	novel_miR_87	-0.143488	0.609935
1:15272025|15339851	gga-miR-12263-5p	0.0868572	0.758239
20:1448100|1455586	gga-miR-12263-5p	0.37325	0.170588
Z:54674624|54755962	gga-miR-12263-5p	-0.0205425	0.942072
3:9948596|9954365	novel_miR_306	-0.329959	0.229727
10:12574340|12607185	novel_miR_263	-0.562946	0.0288945
Z:54674624|54755962	novel_miR_263	-0.428956	0.110605
11:2348577|2371516	novel_miR_342	-0.132847	0.636943
10:12574340|12607185	novel_miR_342	-0.365016	0.18097
Z:54674624|54755962	novel_miR_342	-0.119259	0.672052
20:12628211|12631287	gga-miR-1654	0.26885	0.332586
8:30150504|30176299	gga-miR-24-3p	-0.333848	0.22395
Z:54674624|54755962	gga-miR-6575-5p	-0.561666	0.0293412
8:30150504|30176299	novel_miR_626	0.233641	0.401987
5:38248809|38268609	novel_miR_626	0.188826	0.500324
Z:54674624|54755962	novel_miR_618	0.227129	0.415602
8:30150504|30176299	novel_miR_419	-0.208373	0.456119
7:13545067|13550848	gga-miR-145-5p	0.313954	0.254469
Z:54674624|54755962	gga-miR-145-5p	0.0189308	0.946611
20:8191640|8192543	gga-miR-1716	0.395074	0.144992
11:2348577|2371516	gga-miR-1716	0.163791	0.559699
10:12574340|12607185	gga-miR-12253-3p	0.177023	0.527947
8:30150504|30176299	gga-miR-12253-3p	-0.0550532	0.845496
20:1448100|1455586	gga-miR-12253-3p	-0.130358	0.643321
22:5274631|5275032	gga-miR-12253-3p	0.407832	0.131296
Z:54674624|54755962	gga-miR-12253-3p	-0.0245808	0.930708
5:38248809|38268609	gga-miR-12253-3p	-0.0966323	0.731907
Z:54674624|54755962	novel_miR_653	0.307375	0.265093
11:6727527|6814385	gga-miR-12223-3p	0.342951	0.210791
11:6727527|6814385	novel_miR_55	-0.281814	0.308872
10:12574340|12607185	novel_miR_55	0.0164929	0.953479
Z:54674624|54755962	novel_miR_55	-0.116955	0.67807
Z:54674624|54755962	gga-miR-6617-3p	-0.0397796	0.888064
10:12574340|12607185	novel_miR_604	-0.367656	0.177598
1:15272025|15339851	gga-miR-12216-5p	0.0557919	0.843446
14:4606863|4609603	gga-miR-12216-5p	0.130203	0.643721
Z:54674624|54755962	gga-miR-1696	-0.482169	0.0687325
10:12574340|12607185	novel_miR_553	-0.064321	0.819851
20:1448100|1455586	novel_miR_159	-0.253042	0.362854
Z:54674624|54755962	novel_miR_159	0.0251363	0.929146
11:2348577|2371516	novel_miR_81	-0.210319	0.451827
10:12574340|12607185	novel_miR_81	0.338215	0.217575
1:4529199|4548796	novel_miR_81	0.308803	0.262765
20:1448100|1455586	novel_miR_81	0.500371	0.0574842
Z:54674624|54755962	novel_miR_81	-0.299275	0.278536
5:38248809|38268609	novel_miR_81	-0.263983	0.341748
11:6727527|6814385	novel_miR_302	-0.166418	0.55333
Z:54674624|54755962	novel_miR_302	-0.116075	0.680373
11:2348577|2371516	gga-miR-16c-3p	-0.1513	0.590397
20:1448100|1455586	gga-miR-1595-3p	0.129652	0.645137
Z:54674624|54755962	gga-miR-1595-3p	-0.359264	0.188462
Z:54674624|54755962	novel_miR_32	-0.109193	0.698479
Z:54674624|54755962	novel_miR_381	-0.30996	0.260887
2:16904060|16906007	novel_miR_381	0.470571	0.0766794
3:51275448|51341368	novel_miR_638	-0.0485466	0.863588
8:30150504|30176299	novel_miR_75	-0.596438	0.0189297
11:2348577|2371516	novel_miR_644	0.105874	0.707264
Z:35565770|35568133	novel_miR_529	-0.0586885	0.835418
11:2348577|2371516	novel_miR_529	0.591925	0.0200907
7:13545067|13550848	novel_miR_529	-0.249638	0.369563
2:126254877|126267224	gga-miR-1694	-0.104828	0.710039
26:658648|659308	gga-miR-1694	-0.106125	0.706598
2:126253080|126267224	gga-miR-1694	-0.131038	0.641576
Z:54674624|54755962	gga-miR-1694	-0.148433	0.597538
11:2348577|2371516	novel_miR_144	-0.12825	0.648745
Z:54674624|54755962	novel_miR_180	-0.359155	0.188606
2:68283766|68298253	gga-miR-193a-5p	-0.185729	0.507507
Z:54674624|54755962	gga-miR-1456-5p	-0.35688	0.191625
20:1448100|1455586	gga-miR-1739	0.181862	0.516541
Z:54674624|54755962	gga-miR-1739	-0.0580556	0.837171
20:8191640|8192543	novel_miR_548	0.218148	0.434764
1:56238776|56242986	novel_miR_548	-0.374548	0.168987
20:12628211|12631287	novel_miR_548	-0.406321	0.132871
20:1448100|1455586	novel_miR_548	0.118977	0.672788
Z:54674624|54755962	novel_miR_548	-0.33324	0.224848
11:2348577|2371516	novel_miR_188	-0.0500673	0.859354
Z:54674624|54755962	novel_miR_188	0.470973	0.0763938
Z:54674624|54755962	gga-miR-181b-5p	-0.0690066	0.806948
Z:54674624|54755962	novel_miR_63	-0.0222109	0.937376
1:75709208|75723185	novel_miR_549	-0.236878	0.395308
Z:54674624|54755962	novel_miR_549	-0.118552	0.673896
Z:54674624|54755962	novel_miR_147	-0.198205	0.478868
15:6162811|6164216	gga-miR-1706	0.159521	0.570116
Z:54674624|54755962	novel_miR_369	0.181264	0.517945
20:1448100|1455586	gga-miR-12286-3p	-0.227163	0.415531
Z:54674624|54755962	gga-miR-12286-3p	-0.39521	0.144841
20:1448100|1455586	novel_miR_290	-0.0207283	0.941549
Z:54674624|54755962	novel_miR_290	-0.474188	0.0741336
11:2348577|2371516	gga-miR-6560-3p	-0.237548	0.393935
8:30150504|30176299	gga-miR-6560-3p	0.0391216	0.889905
10:12574340|12607185	novel_miR_236	-0.350576	0.200154
Z:54674624|54755962	novel_miR_236	0.0524677	0.852677
2:27580217|27605348	gga-miR-12282-3p	-0.488748	0.0644976
1:63119325|63130482	gga-miR-12282-3p	-0.0250535	0.929378
11:6727527|6814385	gga-miR-12282-3p	0.37625	0.166904
6:21720050|21733623	gga-miR-12282-3p	0.0659561	0.815343
8:30150504|30176299	gga-miR-12282-3p	-0.355021	0.194115
2:66954207|66957349	gga-miR-12282-3p	0.0629252	0.823703
20:1448100|1455586	gga-miR-12282-3p	0.166094	0.554114
Z:54674624|54755962	gga-miR-12282-3p	-0.0326969	0.907908
12:5692296|5697816	gga-miR-1466	0.203406	0.467166
20:1448100|1455586	gga-miR-1466	-0.240189	0.388539
Z:54674624|54755962	gga-miR-1466	-0.148433	0.597538
Z:54674624|54755962	novel_miR_629	0.381202	0.16094
10:12574340|12607185	gga-miR-6594-5p	0.0844852	0.764667
Z:54674624|54755962	gga-miR-6594-5p	-0.360878	0.18634
4:69035577|69040842	novel_miR_90	-0.171333	0.541501
20:1448100|1455586	novel_miR_90	-0.0285233	0.919625
Z:54674624|54755962	novel_miR_90	-0.200466	0.473765
2:67597995|67599204	gga-miR-6708-5p	0.0420428	0.881736
10:12574340|12607185	gga-miR-6708-5p	0.00895832	0.974723
Z:54674624|54755962	gga-miR-6708-5p	-0.420776	0.118329
12:10299237|10305604	novel_miR_391	-0.0516491	0.854953
11:6727527|6814385	novel_miR_391	-0.101294	0.719444
10:12574340|12607185	novel_miR_391	-0.38122	0.160919
20:12628211|12631287	novel_miR_391	0.346779	0.205407
20:1448100|1455586	novel_miR_391	0.312422	0.256918
Z:54674624|54755962	novel_miR_391	-0.318579	0.247157
20:8191640|8192543	gga-miR-12247-3p	0.492733	0.0620269
1:75709208|75723185	gga-miR-12247-3p	-0.265938	0.338051
11:2348577|2371516	gga-miR-12247-3p	0.0203522	0.942608
10:12574340|12607185	gga-miR-12247-3p	-0.408277	0.130835
8:30150504|30176299	gga-miR-12247-3p	-0.239787	0.389356
1:4529199|4548796	gga-miR-12247-3p	-0.271365	0.327907
20:1448100|1455586	gga-miR-12247-3p	0.293658	0.288093
Z:54674624|54755962	gga-miR-12247-3p	-0.268246	0.333715
Z:54674624|54755962	novel_miR_556	0.0250845	0.929291
Z:54674624|54755962	gga-miR-7471-3p	0.397944	0.141831
Z:54674624|54755962	gga-miR-1779	0.441348	0.0995817
11:2348577|2371516	novel_miR_432	-0.297629	0.281317
10:12574340|12607185	novel_miR_432	-0.332427	0.226051
11:6727527|6814385	novel_miR_297	-0.121626	0.665888
6:21720050|21733623	novel_miR_297	-0.367133	0.178262
11:2348577|2371516	novel_miR_297	0.538717	0.0382647
10:12574340|12607185	novel_miR_297	0.442925	0.0982367
8:30150504|30176299	novel_miR_297	0.389996	0.150701
20:1448100|1455586	novel_miR_297	0.154973	0.5813
Z:54674624|54755962	novel_miR_297	-0.19701	0.481578
20:1448100|1455586	novel_miR_580	-0.0921827	0.74386
Z:54674624|54755962	novel_miR_450	0.280716	0.310842
10:12574340|12607185	novel_miR_307	0.00935839	0.973594
5:57838520|57841983	novel_miR_427	0.407208	0.131945
8:30150504|30176299	gga-miR-6620-5p	-0.244156	0.380509
Z:54674624|54755962	gga-miR-6620-5p	-0.148433	0.597538
1:71122064|71157590	gga-miR-6584-5p	-0.140702	0.61696
1:4529199|4548796	gga-miR-30b-3p	-0.141016	0.616168
10:3963866|3975644	novel_miR_148	-0.24083	0.387235
11:2348577|2371516	novel_miR_148	0.28768	0.298475
Z:54674624|54755962	novel_miR_148	-0.381611	0.160454
20:1448100|1455586	gga-miR-7475-5p	-0.35247	0.197566
Z:54674624|54755962	novel_miR_335	0.29117	0.292388
8:30150504|30176299	novel_miR_399	-0.157248	0.575693
Z:54674624|54755962	novel_miR_399	-0.00327922	0.990746
11:2348577|2371516	gga-miR-12226-5p	0.368695	0.176281
10:12574340|12607185	gga-miR-12226-5p	-0.529822	0.0422181
22:5274631|5275032	gga-miR-12226-5p	0.618093	0.0140567
11:2348577|2371516	novel_miR_631	-0.253104	0.362732
Z:54674624|54755962	novel_miR_631	-0.25773	0.353723
Z:54674624|54755962	gga-miR-2131-5p	-0.332879	0.225381
19:5151207|5158018	novel_miR_598	0.544454	0.0358655
11:2348577|2371516	gga-miR-12220-3p	-0.342109	0.211986
20:1448100|1455586	gga-miR-12220-3p	-0.438591	0.101965
11:2348577|2371516	novel_miR_649	-0.257632	0.353914
10:12574340|12607185	novel_miR_649	-0.277042	0.317485
5:55765053|55765698	novel_miR_649	-0.0077918	0.978013
20:1448100|1455586	novel_miR_649	-0.4375	0.102918
Z:54674624|54755962	novel_miR_649	-0.265473	0.338927
Z:54674624|54755962	novel_miR_447	-0.0335655	0.905471
11:2348577|2371516	gga-miR-1648-3p	0.530452	0.0419284
Z:54674624|54755962	gga-miR-1648-3p	-0.258139	0.352934
11:2348577|2371516	novel_miR_643	0.535336	0.0397334
Z:54674624|54755962	novel_miR_643	-0.122282	0.664183
10:12574340|12607185	gga-miR-6663-5p	-0.486391	0.0659924
11:2348577|2371516	novel_miR_282	-0.270677	0.329183
8:30150504|30176299	novel_miR_282	0.171269	0.541655
Z:54674624|54755962	novel_miR_282	0.746749	0.0013812
10:12574340|12607185	gga-miR-12283-5p	0.259781	0.349771
1:56238776|56242986	gga-miR-12283-5p	-0.14712	0.600818
11:2348577|2371516	gga-miR-449c-3p	-0.104313	0.711408
20:1448100|1455586	gga-miR-449c-3p	-0.240189	0.388539
Z:54674624|54755962	gga-miR-449c-3p	-0.148433	0.597538
2:4058452|4066213	gga-miR-12216-3p	0.108158	0.701215
10:12574340|12607185	gga-miR-12216-3p	-0.0808977	0.774416
20:1448100|1455586	gga-miR-12216-3p	0.286081	0.30129
Z:54674624|54755962	gga-miR-12216-3p	0.0316248	0.910916
8:30150504|30176299	novel_miR_287	-0.0470095	0.867872
20:1448100|1455586	novel_miR_287	-0.0367775	0.896468
11:2348577|2371516	gga-miR-1796	0.0107417	0.969693
11:2348577|2371516	gga-miR-1556	0.133665	0.634849
Z:54674624|54755962	gga-miR-1556	0.061389	0.827947
19:7379956|7396042	novel_miR_470	0.10445	0.711044
11:2348577|2371516	novel_miR_470	-0.221626	0.427291
Z:54674624|54755962	novel_miR_470	0.023765	0.933003
Z:54674624|54755962	novel_miR_19	0.116594	0.679016
2:104635|107958	gga-miR-146a-3p	-0.265275	0.339302
1:4529199|4548796	gga-miR-146a-3p	0.446675	0.0950884
11:2348577|2371516	gga-miR-6677-5p	0.195259	0.48556
5:2137642|2148981	gga-miR-6677-5p	-0.383783	0.157889
10:12574340|12607185	gga-miR-6677-5p	0.511763	0.0511664
8:30150504|30176299	gga-miR-6677-5p	0.187265	0.50394
20:1448100|1455586	gga-miR-6677-5p	-0.0863825	0.759524
Z:54674624|54755962	gga-miR-6677-5p	-0.189523	0.498716
3:54434594|54439836	gga-miR-6646-3p	-0.184904	0.509427
11:2348577|2371516	gga-miR-6646-3p	-0.104313	0.711408
10:12574340|12607185	gga-miR-6646-3p	-0.286615	0.300347
Z:54674624|54755962	gga-miR-6646-3p	-0.148433	0.597538
24:3360878|3364131	novel_miR_642	-0.084046	0.765859
11:2348577|2371516	novel_miR_642	0.248069	0.372679
10:12574340|12607185	novel_miR_642	-0.31797	0.248113
2:66954207|66957349	novel_miR_642	-0.179545	0.521987
20:1448100|1455586	novel_miR_642	-0.416054	0.122953
Z:54674624|54755962	novel_miR_642	-0.165223	0.556223
Z:54674624|54755962	gga-miR-1690-5p	-0.148433	0.597538
11:2348577|2371516	novel_miR_343	-0.193883	0.488701
2:89030716|89037618	gga-miR-6666-3p	-0.00816049	0.976973
10:12574340|12607185	gga-miR-222b-5p	-0.41962	0.11945
24:1192892|1205086	gga-miR-222b-5p	-0.223124	0.424094
Z:54674624|54755962	gga-miR-222b-5p	-0.217313	0.436568
Z:54674624|54755962	gga-miR-3594-3p	-0.182607	0.514795
Z:54674624|54755962	novel_miR_333	-0.265269	0.339313
Z:54674624|54755962	novel_miR_522	-0.400178	0.139403
10:12574340|12607185	novel_miR_345	0.578884	0.0237532
2:27580217|27605348	gga-miR-1759-3p	0.331978	0.226717
11:2348577|2371516	gga-miR-1759-3p	-0.135678	0.629713
10:12574340|12607185	gga-miR-1759-3p	0.134221	0.633429
8:30150504|30176299	gga-miR-1759-3p	0.27014	0.330181
20:12628211|12631287	gga-miR-1759-3p	-0.172727	0.538167
5:11991484|11994361	gga-miR-1759-3p	0.567451	0.0273633
1:4529199|4548796	gga-miR-1759-3p	0.465524	0.0803351
Z:47466892|47475421	gga-miR-1759-3p	-0.256632	0.35585
20:1448100|1455586	gga-miR-1759-3p	-0.141464	0.615037
Z:54674624|54755962	gga-miR-1759-3p	-0.193064	0.490576
5:38248809|38268609	gga-miR-1759-3p	-0.170297	0.543986
10:3963866|3975644	novel_miR_374	-0.397787	0.142003
Z:54674624|54755962	novel_miR_374	-0.438595	0.101962
10:3963866|3975644	novel_miR_393	0.115784	0.681136
Z:54674624|54755962	novel_miR_393	0.345322	0.207445
11:2348577|2371516	novel_miR_100	0.310565	0.259909
12:10299237|10305604	novel_miR_575	0.235593	0.397953
2:126254877|126267224	novel_miR_575	-0.314739	0.253218
2:126253080|126267224	novel_miR_575	-0.443824	0.097475
Z:54674624|54755962	novel_miR_575	-0.36046	0.186888
11:2348577|2371516	novel_miR_648	-0.0383822	0.891975
5:50931834|50932334	novel_miR_648	0.161456	0.565386
20:1448100|1455586	novel_miR_648	-0.320227	0.244586
Z:54674624|54755962	novel_miR_648	-0.207379	0.458319
28:2140683|2165769	novel_miR_648	-0.184579	0.510186
5:38248809|38268609	novel_miR_648	-0.141764	0.614279
10:3963866|3975644	novel_miR_94	-0.397787	0.142003
Z:54674624|54755962	novel_miR_94	-0.438595	0.101962
11:2348577|2371516	gga-miR-6550-3p	-0.00869008	0.975479
19:5151207|5158018	gga-miR-6550-3p	0.391501	0.148994
8:30150504|30176299	gga-miR-1581	-0.244156	0.380509
Z:54674624|54755962	gga-miR-1581	0.0862846	0.759789
Z:54674624|54755962	novel_miR_407	-0.30261	0.272953
15:6162811|6164216	novel_miR_622	0.449241	0.0929762
20:1448100|1455586	novel_miR_622	0.00536652	0.984856
12:10299237|10305604	gga-miR-12290-3p	-0.274874	0.321442
6:21720050|21733623	novel_miR_35	-0.39155	0.148939
20:1448100|1455586	novel_miR_35	0.278288	0.315222
Z:54674624|54755962	novel_miR_213	-0.227225	0.415401
10:12574340|12607185	gga-miR-1811	-0.286615	0.300347
14:4606863|4609603	gga-miR-12273-3p	0.305464	0.268229
8:30150504|30176299	gga-miR-1626-5p	0.212733	0.44653
11:2348577|2371516	novel_miR_441	-0.136292	0.62815
10:12574340|12607185	novel_miR_441	-0.484536	0.0671863
Z:54674624|54755962	novel_miR_441	-0.216348	0.438659
20:12628211|12631287	gga-miR-1653	0.570443	0.0263808
1:4529199|4548796	gga-miR-1653	-0.353805	0.195756
Z:54674624|54755962	gga-miR-1653	-0.241564	0.385744
Z:54674624|54755962	gga-miR-1562-5p	-0.0285159	0.919646
8:30150504|30176299	novel_miR_330	0.350176	0.200704
Z:54674624|54755962	novel_miR_330	-0.0221788	0.937466
28:2140683|2165769	novel_miR_330	-0.0687671	0.807606
5:38248809|38268609	novel_miR_330	0.0572651	0.839361
11:6727527|6814385	gga-miR-1748	-0.185639	0.507716
Z:54674624|54755962	gga-miR-1748	-0.208467	0.455912
Z:54674624|54755962	gga-miR-12276-3p	-0.231205	0.407052
10:12574340|12607185	gga-miR-1668-3p	-0.29561	0.284751
Z:54674624|54755962	gga-miR-1668-3p	-0.394405	0.145736
11:2348577|2371516	gga-miR-7460-5p	-0.125911	0.65478
10:12574340|12607185	gga-miR-7460-5p	-0.0744774	0.791941
8:30150504|30176299	gga-miR-7460-5p	-0.15883	0.57181
1:4529199|4548796	gga-miR-7460-5p	-0.161274	0.565831
10:12574340|12607185	novel_miR_7	-0.246591	0.375626
8:30150504|30176299	novel_miR_7	0.0301999	0.914916
20:1448100|1455586	novel_miR_7	0.103582	0.71335
Z:54674624|54755962	novel_miR_7	0.565911	0.0278797
20:1448100|1455586	novel_miR_52	0.19008	0.49743
Z:54674624|54755962	novel_miR_531	-0.0595724	0.832971
8:30150504|30176299	gga-miR-6616-5p	-0.244156	0.380509
Z:35565770|35568133	gga-miR-12227-3p	-0.137534	0.624989
11:2348577|2371516	gga-miR-12227-3p	0.155789	0.579287
Z:54674624|54755962	gga-miR-12227-3p	-0.0745516	0.791738
1:4529199|4548796	gga-miR-182-5p	-0.120483	0.668862
3:9948596|9954365	gga-miR-7467-5p	0.104332	0.711358
Z:54674624|54755962	gga-miR-7467-5p	0.061653	0.827217
4:91195247|91197932	gga-miR-1763b-5p	-0.179149	0.52292
8:30150504|30176299	gga-miR-1763b-5p	-0.36634	0.179274
1:4529199|4548796	gga-miR-1763b-5p	0.444137	0.0972115
Z:54674624|54755962	gga-miR-1763b-5p	0.144383	0.607683
Z:54674624|54755962	gga-miR-6572-5p	-0.231359	0.406731
1:71122064|71157590	novel_miR_43	0.0156175	0.955946
11:6727527|6814385	novel_miR_43	-0.0315734	0.91106
8:30150504|30176299	novel_miR_43	-0.234596	0.400011
Z:54674624|54755962	novel_miR_43	-0.181362	0.517714
10:12574340|12607185	novel_miR_489	-0.25572	0.357623
Z:54674624|54755962	novel_miR_489	-0.155217	0.580697
20:1448100|1455586	novel_miR_474	-0.0650652	0.817798
20:8191640|8192543	novel_miR_373	0.246067	0.376674
Z:54674624|54755962	novel_miR_373	-0.287341	0.299071
Z:54674624|54755962	gga-miR-12257-3p	0.10587	0.707273
4:91195247|91197932	novel_miR_300	0.136582	0.627411
1:113454634|113456709	novel_miR_402	-0.240754	0.38739
20:1448100|1455586	novel_miR_402	-0.197878	0.47961
Z:54674624|54755962	novel_miR_402	-0.393823	0.146386
10:12574340|12607185	novel_miR_338	-0.350879	0.199739
20:1448100|1455586	novel_miR_338	0.0240128	0.932306
Z:54674624|54755962	novel_miR_338	-0.114242	0.685181
4:69035577|69040842	novel_miR_5	-0.414589	0.124412
10:12574340|12607185	novel_miR_5	-0.367997	0.177165
Z:54674624|54755962	novel_miR_5	-0.381162	0.160988
28:2140683|2165769	novel_miR_5	-0.268443	0.333347
2:67597995|67599204	novel_miR_468	0.39336	0.146903
11:2348577|2371516	novel_miR_468	-0.0383822	0.891975
5:50931834|50932334	novel_miR_468	0.161456	0.565386
20:1448100|1455586	novel_miR_468	-0.320227	0.244586
22:5274631|5275032	novel_miR_468	0.164349	0.558345
Z:54674624|54755962	novel_miR_468	-0.207379	0.458319
28:2140683|2165769	novel_miR_468	-0.184579	0.510186
5:38248809|38268609	novel_miR_468	-0.141764	0.614279
Z:54674624|54755962	novel_miR_498	0.325073	0.237115
5:38248809|38268609	gga-miR-12284-3p	0.0253209	0.928627
10:12574340|12607185	novel_miR_547	0.197099	0.481375
24:3360878|3364131	novel_miR_334	-0.164078	0.559001
11:2348577|2371516	novel_miR_334	0.0978489	0.728648
8:30150504|30176299	novel_miR_334	-0.507737	0.0533378
20:1448100|1455586	novel_miR_334	-0.317869	0.248272
Z:54674624|54755962	novel_miR_334	-0.390042	0.150649
10:12574340|12607185	gga-miR-6569-5p	0.0819272	0.771615
Z:54674624|54755962	gga-miR-6569-5p	0.391436	0.149068
10:12574340|12607185	gga-miR-12276-5p	-0.4133	0.125705
11:2348577|2371516	gga-miR-2954	-0.182951	0.513989
1:4529199|4548796	novel_miR_317	0.345552	0.207122
Z:54674624|54755962	novel_miR_317	0.275974	0.31943
10:12574340|12607185	novel_miR_284	-0.471766	0.0758317
10:12574340|12607185	novel_miR_65	-0.0397366	0.888185
1:4529199|4548796	novel_miR_65	0.420022	0.119059
3:51275448|51341368	novel_miR_597	-0.419281	0.11978
11:2348577|2371516	novel_miR_597	-0.196718	0.482241
10:12574340|12607185	novel_miR_597	-0.495001	0.0606516
1:4529199|4548796	novel_miR_597	-0.408768	0.130328
20:1448100|1455586	novel_miR_597	0.034286	0.90345
Z:54674624|54755962	novel_miR_597	-0.497214	0.0593314
12:10299237|10305604	novel_miR_323	-0.0552363	0.844988
Z:54674624|54755962	gga-miR-1680-5p	-0.563286	0.0287767
4:69035577|69040842	gga-miR-6563-3p	0.412537	0.126476
20:1448100|1455586	gga-miR-6563-3p	0.431385	0.108381
Z:54674624|54755962	gga-miR-6563-3p	0.551581	0.0330444
Z:54674624|54755962	gga-miR-455-3p	-0.0793975	0.778502
8:30150504|30176299	gga-miR-3534	-0.218622	0.433743
11:2348577|2371516	gga-miR-1689-5p	0.357476	0.190831
Z:54674624|54755962	gga-miR-1689-5p	-0.277492	0.316667
Z:54674624|54755962	gga-let-7g-3p	-0.240504	0.387898
12:5692296|5697816	novel_miR_657	-0.388723	0.152157
1:4529199|4548796	novel_miR_657	-0.293678	0.288059
20:1448100|1455586	novel_miR_657	0.0932179	0.741075
Z:54674624|54755962	novel_miR_657	0.130856	0.642045
Z:54674624|54755962	novel_miR_142	-0.338645	0.216953
2:68283766|68298253	novel_miR_412	0.0222831	0.937173
2:104635|107958	novel_miR_412	0.0538094	0.848949
1:4529199|4548796	novel_miR_412	-0.284854	0.303458
Z:54674624|54755962	novel_miR_412	-0.019416	0.945244
5:38248809|38268609	novel_miR_412	0.0388364	0.890703
26:5070548|5072732	novel_miR_412	-0.169657	0.545522
10:3963866|3975644	gga-miR-6587-3p	-0.0955661	0.734766
1:1575606|1577823	gga-miR-6587-3p	-0.0264673	0.925403
10:12574340|12607185	gga-miR-6587-3p	-0.222675	0.42505
8:30150504|30176299	gga-miR-6587-3p	-0.326662	0.234695
1:56238776|56242986	gga-miR-6587-3p	-0.014353	0.95951
20:12628211|12631287	gga-miR-6587-3p	-0.177673	0.526409
Z:54674624|54755962	gga-miR-6587-3p	0.316214	0.250881
5:38248809|38268609	gga-miR-6587-3p	0.0350628	0.901273
8:30150504|30176299	novel_miR_313	-0.0858195	0.761049
Z:54674624|54755962	novel_miR_313	0.122774	0.662904
11:2348577|2371516	novel_miR_182	-0.185455	0.508144
Z:54674624|54755962	novel_miR_182	0.227662	0.414478
10:12574340|12607185	novel_miR_211	0.159908	0.569169
Z:54674624|54755962	gga-miR-4732-5p	-0.228053	0.413656
8:30150504|30176299	novel_miR_385	-0.101748	0.718234
1:106907760|106916393	novel_miR_385	-0.360713	0.186556
33:4729769|4733493	novel_miR_537	0.611917	0.0153341
33:4729769|4733493	gga-miR-1635	-0.361752	0.185198
20:8191640|8192543	gga-miR-1635	0.291007	0.29267
2:4058452|4066213	gga-miR-1635	-0.194996	0.486159
3:51275448|51341368	gga-miR-1635	-0.509545	0.0523542
11:2348577|2371516	gga-miR-1635	-0.0905529	0.748252
10:12574340|12607185	gga-miR-1635	-0.462634	0.0824839
5:50931834|50932334	gga-miR-1635	0.307725	0.264521
8:30150504|30176299	gga-miR-1635	-0.347394	0.204551
20:1448100|1455586	gga-miR-1635	0.0195867	0.944764
Z:54674624|54755962	gga-miR-1635	-0.556033	0.0313686
Z:54674624|54755962	gga-miR-1754-5p	0.281979	0.308577
10:12574340|12607185	gga-miR-18b-3p	-0.438399	0.102132
Z:54674624|54755962	gga-miR-6676-3p	-0.148433	0.597538
Z:54674624|54755962	novel_miR_584	-0.217406	0.436367
20:12628211|12631287	novel_miR_61	0.374187	0.169431
Z:54674624|54755962	novel_miR_61	-0.696497	0.00391616
10:12574340|12607185	gga-miR-6556-3p	-0.286615	0.300347
5:52894570|52899307	gga-miR-7452-5p	-0.320314	0.24445
8:30150504|30176299	gga-miR-7452-5p	-0.244156	0.380509
Z:54674624|54755962	gga-miR-193b-3p	-0.202863	0.46838
Z:54674624|54755962	gga-miR-1683	-0.31423	0.254028
Z:54674624|54755962	gga-miR-12256-3p	-0.00165949	0.995317
10:12574340|12607185	gga-miR-6546-5p	-0.175972	0.530438
Z:54674624|54755962	gga-miR-6546-5p	-0.248667	0.371488
4:69035577|69040842	novel_miR_119	-0.037206	0.895268
20:1448100|1455586	novel_miR_79	-0.0817653	0.772055
10:3963866|3975644	novel_miR_73	-0.397787	0.142003
Z:54674624|54755962	novel_miR_73	-0.438595	0.101962
Z:54674624|54755962	gga-miR-1553-5p	0.342525	0.211396
2:67597995|67599204	gga-miR-1609	-0.401448	0.138035
11:2348577|2371516	gga-miR-1609	0.119587	0.671196
1:4529199|4548796	gga-miR-1609	-0.00192919	0.994556
11:2348577|2371516	gga-miR-449c-5p	-0.104313	0.711408
1:4529199|4548796	gga-miR-449c-5p	-0.13361	0.63499
Z:54674624|54755962	gga-miR-449c-5p	-0.148433	0.597538
28:2140683|2165769	gga-miR-449c-5p	-0.0714286	0.800296
5:2137642|2148981	novel_miR_175	0.135119	0.631139
10:12574340|12607185	novel_miR_175	0.120346	0.669218
8:30150504|30176299	novel_miR_175	-0.324063	0.238659
Z:54674624|54755962	novel_miR_175	0.451019	0.0915313
Z:54674624|54755962	novel_miR_436	0.747498	0.00135756
Z:54674624|54755962	novel_miR_362	0.162265	0.563413
14:4606863|4609603	gga-miR-12284-5p	-0.155577	0.57981
Z:54674624|54755962	novel_miR_146	-0.217378	0.436427
10:12574340|12607185	novel_miR_135	-0.382585	0.1593
5:55765053|55765698	novel_miR_569	-0.199603	0.47571
24:3360878|3364131	gga-miR-12239-3p	-0.135696	0.629666
20:12628211|12631287	gga-miR-12239-3p	-0.218994	0.43294
10:12574340|12607185	novel_miR_45	-0.229073	0.411513
28:2140683|2165769	novel_miR_45	-0.0527552	0.851878
10:3963866|3975644	gga-miR-7456-3p	0.262106	0.345318
8:30150504|30176299	gga-miR-30c-2-3p	-0.241006	0.386877
Z:54674624|54755962	novel_miR_389	-0.252375	0.364163
8:30150504|30176299	gga-miR-101-1-5p	-0.333514	0.224443
11:2348577|2371516	novel_miR_612	0.570055	0.0265067
20:1448100|1455586	novel_miR_612	-0.0526314	0.852222
Z:54674624|54755962	novel_miR_10	-0.0976917	0.729069
11:2348577|2371485	novel_miR_404	-0.300226	0.276938
6:21720050|21733623	novel_miR_404	-0.356007	0.192792
11:2348577|2371516	novel_miR_404	0.327891	0.232835
Z:54674624|54755962	novel_miR_404	-0.324989	0.237242
3:27837407|27839203	gga-miR-12238-3p	-0.299948	0.277404
1:4529199|4548796	gga-miR-12238-3p	-0.336894	0.21949
Z:54674624|54755962	gga-miR-12238-3p	-0.391203	0.149331
20:1448100|1455586	gga-miR-12258-5p	0.142415	0.612636
Z:54674624|54755962	gga-miR-12258-5p	-0.535544	0.0396417
11:2348577|2371485	novel_miR_475	-0.0373382	0.894898
14:4606863|4609603	novel_miR_475	0.00492394	0.986105
11:6727527|6814385	novel_miR_475	-0.183258	0.513271
6:21720050|21733623	novel_miR_475	0.141129	0.615882
11:2348577|2371516	novel_miR_475	0.0541932	0.847883
10:12574340|12607185	novel_miR_475	-0.346649	0.205588
8:30150504|30176299	novel_miR_475	-0.338507	0.217153
2:66954207|66957349	novel_miR_475	0.00162982	0.995401
20:1448100|1455586	novel_miR_475	0.172269	0.539261
Z:54674624|54755962	novel_miR_475	-0.113713	0.686571
12:10299237|10305604	novel_miR_248	-0.192793	0.491195
10:12574340|12607185	novel_miR_248	-0.16321	0.561112
20:1448100|1455586	novel_miR_248	0.353633	0.195988
Z:54674624|54755962	novel_miR_248	0.37075	0.173697
1:4529199|4548796	gga-miR-1807	-0.232636	0.404073
11:2348577|2371485	novel_miR_229	-0.300226	0.276938
6:21720050|21733623	novel_miR_229	-0.356007	0.192792
11:2348577|2371516	novel_miR_229	0.327891	0.232835
Z:54674624|54755962	novel_miR_229	-0.324989	0.237242
11:2348577|2371516	novel_miR_69	-0.238044	0.392918
Z:54674624|54755962	novel_miR_69	-0.0192797	0.945628
11:2348577|2371516	novel_miR_526	0.362839	0.183782
10:12574340|12607185	novel_miR_526	-0.113481	0.687179
Z:54674624|54755962	novel_miR_526	-0.415403	0.123599
11:6727527|6814385	gga-miR-1306-5p	0.112523	0.689698
6:21720050|21733623	gga-miR-1306-5p	0.0654435	0.816755
11:2348577|2371516	gga-miR-1306-5p	-0.054241	0.84775
8:30150504|30176299	gga-miR-1306-5p	-0.281388	0.309636
Z:54674624|54755962	gga-miR-1306-5p	-0.353652	0.195963
5:38248809|38268609	gga-miR-1306-5p	-0.332482	0.225969
11:2348577|2371516	gga-miR-7472-3p	-0.104313	0.711408
20:1448100|1455586	gga-miR-7472-3p	0.101648	0.7185
Z:54674624|54755962	gga-miR-7472-3p	-0.148433	0.597538
20:1448100|1455586	novel_miR_627	-0.11966	0.671005
5:38248809|38268609	novel_miR_627	-0.117823	0.675802
1:4529199|4548796	gga-miR-2130	-0.0849486	0.76341
Z:54674624|54755962	gga-miR-2130	-0.108112	0.701335
11:2348577|2371516	novel_miR_480	0.17739	0.527077
20:1448100|1455586	novel_miR_480	0.224022	0.422182
Z:54674624|54755962	novel_miR_480	-0.251418	0.366045
5:38248809|38268609	novel_miR_480	-0.261111	0.347221
10:12574340|12607185	novel_miR_463	-0.565601	0.0279845
Z:54674624|54755962	novel_miR_463	0.074064	0.793073
8:30150504|30176299	novel_miR_253	-0.0941741	0.738504
20:1448100|1455586	novel_miR_506	-0.0279398	0.921265
Z:54674624|54755962	novel_miR_506	0.266762	0.336499
12:10299237|10305604	novel_miR_118	0.41474	0.124261
11:2348577|2371516	gga-miR-6602-5p	-0.181583	0.517195
8:30150504|30176299	novel_miR_609	-0.103099	0.714638
2:66954207|66957349	novel_miR_609	0.216207	0.438964
Z:54674624|54755962	novel_miR_609	-0.111173	0.693254
5:38248809|38268609	novel_miR_609	-0.119002	0.672721
10:12574340|12607185	gga-miR-1687-3p	-0.379709	0.162724
Z:54674624|54755962	gga-miR-1687-3p	0.159935	0.569102
1:4529199|4548796	novel_miR_266	0.858646	4.17e-05
20:1448100|1455586	novel_miR_266	-0.0691386	0.806585
Z:54674624|54755962	novel_miR_266	0.248033	0.372751
15:6162811|6164216	gga-miR-12218-5p	-0.0518968	0.854264
20:1448100|1455586	gga-miR-12218-5p	0.211402	0.449448
Z:54674624|54755962	gga-miR-12218-5p	-0.232659	0.404025
Z:54674624|54755962	novel_miR_71	-0.108327	0.700768
12:10299237|10305604	gga-miR-1456-3p	-0.332589	0.22581
Z:54674624|54755962	gga-miR-1456-3p	0.0403035	0.886599
28:2140683|2165769	gga-miR-1456-3p	-0.0740963	0.792984
20:1448100|1455586	gga-miR-12279-5p	-0.240189	0.388539
8:19803013|19803422	gga-miR-449b-5p	-0.131376	0.640709
11:2348577|2371516	gga-miR-449b-5p	-0.104313	0.711408
1:4529199|4548796	gga-miR-449b-5p	-0.13361	0.63499
Z:54674624|54755962	gga-miR-449b-5p	0.0862846	0.759789
28:2140683|2165769	gga-miR-449b-5p	-0.0714286	0.800296
5:38248809|38268609	gga-miR-449b-5p	-0.130929	0.641856
6:21720050|21733623	novel_miR_136	0.307311	0.265197
11:2348577|2371516	novel_miR_136	-0.206158	0.461028
Z:54674624|54755962	novel_miR_136	-0.0253559	0.928528
24:3360878|3364131	novel_miR_585	-0.0887858	0.753023
8:30150504|30176299	novel_miR_585	-0.383867	0.157791
20:1448100|1455586	novel_miR_585	-0.233596	0.402081
Z:54674624|54755962	novel_miR_585	-0.153186	0.585718
2:67597995|67599204	novel_miR_157	0.487516	0.0652761
3:107147301|107151497	novel_miR_414	0.0872039	0.7573
2:102486533|102511558	novel_miR_440	-0.172684	0.53827
Z:54674624|54755962	novel_miR_440	-0.279002	0.31393
12:10299237|10305604	novel_miR_72	0.19662	0.482464
Z:54674624|54755962	novel_miR_72	-0.325809	0.235992
11:2348577|2371516	novel_miR_181	0.547581	0.0346065
11:6727527|6814385	novel_miR_244	0.0143283	0.95958
6:21720050|21733623	novel_miR_244	-0.0237194	0.933131
10:12574340|12607185	novel_miR_244	-0.233705	0.401855
8:30150504|30176299	novel_miR_244	-0.12042	0.669025
1:4529199|4548796	novel_miR_244	-0.223411	0.423482
Z:54674624|54755962	novel_miR_244	0.0475194	0.86645
5:38248809|38268609	novel_miR_244	0.0127699	0.963973
10:12574340|12607185	gga-miR-12228-3p	-0.113539	0.687028
21:6554567|6555014	novel_miR_311	-0.256536	0.356037
20:1448100|1455586	novel_miR_311	-0.0602421	0.831118
Z:54674624|54755962	novel_miR_311	-0.313898	0.254559
4:65767102|65791366	novel_miR_311	-0.0715062	0.800083
5:38248809|38268609	gga-miR-1757	-0.130929	0.641856
Z:54674624|54755962	gga-miR-6664-3p	-0.199312	0.476365
3:51275448|51341368	gga-miR-12240-3p	0.348706	0.20273
20:1448100|1455586	gga-miR-12240-3p	0.256445	0.356213
11:2348577|2371516	gga-miR-1564-3p	-0.152416	0.587627
10:12574340|12607185	gga-miR-1564-3p	0.0153802	0.956615
28:2140683|2165769	gga-miR-6557-5p	0.0241211	0.932001
10:12574340|12607185	novel_miR_320	-0.358659	0.189261
1:4529199|4548796	novel_miR_320	-0.150296	0.592895
Z:54674624|54755962	novel_miR_320	-0.0599318	0.831976
5:38248809|38268609	novel_miR_320	-0.183327	0.51311
11:2348577|2371516	gga-miR-1676-5p	-0.170255	0.544085
10:12574340|12607185	gga-miR-1676-5p	0.302862	0.272534
Z:54674624|54755962	gga-miR-1676-5p	-0.438325	0.102196
2:67597995|67599204	gga-miR-12226-3p	-0.0379071	0.893305
20:8191640|8192543	novel_miR_423	-0.292862	0.289463
14:4606863|4609603	novel_miR_423	0.0562356	0.842215
11:2348577|2371516	novel_miR_152	0.0604144	0.830641
Z:54674624|54755962	novel_miR_152	-0.150739	0.59179
11:2348577|2371516	gga-miR-1724	0.574971	0.0249453
20:1448100|1455586	gga-miR-1724	0.131923	0.639308
Z:54674624|54755962	gga-miR-1724	-0.293355	0.288615
8:30150504|30176299	novel_miR_358	0.115816	0.681053
20:1448100|1455586	novel_miR_358	-0.089978	0.749804
Z:54674624|54755962	novel_miR_358	0.136655	0.627224
1:4529199|4548796	gga-miR-1467-3p	-0.354812	0.194396
Z:54674624|54755962	novel_miR_588	0.182487	0.515076
8:30150504|30176299	gga-miR-183	-0.0702635	0.803494
Z:54674624|54755962	novel_miR_660	-0.379841	0.162565
20:8191640|8192543	gga-miR-12282-5p	-0.00200414	0.994344
12:10299237|10305604	gga-miR-12282-5p	-0.278385	0.315047
24:3360878|3364131	gga-miR-12282-5p	-0.175469	0.531633
8:30150504|30176299	gga-miR-12282-5p	-0.370295	0.174267
10:12574340|12607185	gga-miR-7455-3p	-0.0195448	0.944882
8:30150504|30176299	gga-miR-7455-3p	-0.296174	0.283789
2:66954207|66957349	gga-miR-7455-3p	-0.315742	0.251627
Z:54674624|54755962	gga-miR-7455-3p	-0.166257	0.553721
5:38248809|38268609	gga-miR-7455-3p	-0.259609	0.3501
20:1448100|1455586	gga-miR-12229-3p	-0.421495	0.117635
1:106907760|106916393	novel_miR_328	-0.224725	0.420688
8:30150504|30176299	gga-miR-7476-3p	-0.0130156	0.96328
Z:54674624|54755962	novel_miR_382	0.0234136	0.933992
10:12574340|12607185	novel_miR_583	-0.293935	0.287618
8:30150504|30176299	novel_miR_583	-0.157231	0.575736
1:4529199|4548796	novel_miR_583	-0.275746	0.319846
5:9696389|9698586	novel_miR_235	-0.0491929	0.861788
8:30150504|30176299	novel_miR_235	0.210797	0.450776
Z:54674624|54755962	novel_miR_235	-0.123604	0.660753
Z:54674624|54755962	novel_miR_186	-0.131976	0.63917
Z:54674624|54755962	novel_miR_230	-0.213414	0.445042
10:12574340|12607185	gga-miR-7442-5p	0.0492812	0.861542
2:89030716|89037618	gga-miR-456-3p	-0.286721	0.30016

## Sheet: DEcircRNA-DE_targets_miRNAs
All potential differentially expressed miRNAs sponged by differentially expressed circRNAs
circRNA_ID	miRNA_ID	Pearson_correlation	Pvalue
10:12574340|12607185	gga-miR-92-5p	-0.634296	0.0110949
Z:54674624|54755962	novel_miR_357	0.173861	0.53546
10:12574340|12607185	novel_miR_555	0.0180615	0.94906
Z:54674624|54755962	novel_miR_555	0.19887	0.477364
20:1448100|1455586	gga-miR-1737	-0.170308	0.543958
Z:54674624|54755962	gga-miR-6604-5p	-0.302177	0.273674
7:13545067|13550848	gga-miR-1459	-0.235674	0.397785
11:2348577|2371516	novel_miR_576	-0.285282	0.3027
Z:54674624|54755962	novel_miR_576	0.791339	0.000440849
19:5151207|5158018	novel_miR_566	0.0802004	0.776315
20:1448100|1455586	novel_miR_566	-0.203811	0.466259
Z:47466892|47475421	novel_miR_232	-0.324837	0.237474
20:1448100|1455586	novel_miR_232	-0.179671	0.52169
Z:54674624|54755962	novel_miR_232	-0.5656	0.0279847
20:8191640|8192543	novel_miR_610	-0.235861	0.397401
Z:54674624|54755962	novel_miR_610	-0.0634624	0.82222
20:1448100|1455586	novel_miR_120	-0.338219	0.217568
33:4729769|4733493	gga-miR-6649-3p	0.102827	0.715359
11:2348577|2371516	gga-miR-6649-3p	0.435497	0.104686
10:12574340|12607185	gga-miR-6649-3p	-0.114749	0.683849
1:4529199|4548796	gga-miR-6649-3p	-0.212077	0.447967
20:8191640|8192543	gga-miR-12225-3p	0.229507	0.410604
20:1448100|1455586	gga-miR-12225-3p	0.104658	0.710491
10:3963866|3975644	novel_miR_503	0.131579	0.640188
2:66954207|66957349	novel_miR_503	0.23913	0.390697
Z:54674624|54755962	novel_miR_503	0.0805999	0.775227
11:2348577|2371516	novel_miR_568	0.381115	0.161044
Z:54674624|54755962	novel_miR_568	-0.433255	0.10669
Z:54674624|54755962	gga-miR-193b-5p	-0.263021	0.343576
10:12574340|12607185	gga-miR-6659-3p	0.124643	0.65806
20:1448100|1455586	gga-miR-12277-3p	0.0745108	0.791849
8:30150504|30176299	gga-miR-6669-3p	0.0856715	0.76145
Z:54674624|54755962	gga-miR-6669-3p	-0.334734	0.222647
5:57969403|57972281	novel_miR_196	0.170846	0.542669
11:2348577|2371516	novel_miR_196	0.0971672	0.730474
20:1448100|1455586	novel_miR_196	-0.442523	0.0985784
Z:54674624|54755962	novel_miR_196	0.0960917	0.733356
10:3963866|3975644	novel_miR_324	-0.305934	0.267455
10:12574340|12607185	novel_miR_324	0.0590664	0.834371
1:4529199|4548796	novel_miR_324	-0.243736	0.381356
Z:54674624|54755962	novel_miR_324	-0.168073	0.549335
33:4729769|4733493	novel_miR_650	-0.0229574	0.935275
Z:54674624|54755962	novel_miR_650	-0.244427	0.379964
Z:54674624|54755962	novel_miR_574	0.747498	0.00135756
2:4058452|4066213	novel_miR_254	0.436709	0.103614
Z:54674624|54755962	novel_miR_254	0.508747	0.0527865
Z:54674624|54755962	novel_miR_572	-0.173254	0.536908
Z:54674624|54755962	gga-miR-3525	0.881848	1.38e-05
11:2348577|2371516	gga-miR-6651-5p	0.0740373	0.793146
Z:54674624|54755962	gga-miR-1626-3p	-0.246193	0.376422
11:2348577|2371516	novel_miR_557	-0.250028	0.36879
Z:54674624|54755962	novel_miR_557	0.778205	0.000633529
20:1448100|1455586	gga-miR-214	0.183729	0.512169
10:12574340|12607185	novel_miR_171	0.512818	0.0506081
8:30150504|30176299	novel_miR_171	0.381218	0.160922
1:4529199|4548796	novel_miR_171	0.542624	0.0366182
20:1448100|1455586	novel_miR_171	0.571017	0.0261956
Z:54674624|54755962	novel_miR_171	-0.162244	0.563464
3:9948596|9954365	gga-miR-1656	-0.164473	0.558044
Z:54674624|54755962	gga-miR-1656	-0.15504	0.581134
20:1448100|1455586	gga-miR-1801	-0.395078	0.144989
Z:54674624|54755962	gga-miR-12247-5p	-0.390035	0.150658
20:1448100|1455586	novel_miR_260	-0.0526231	0.852245
1:4529199|4548796	gga-miR-6549-5p	-0.237404	0.394229
10:12574340|12607185	novel_miR_263	-0.562946	0.0288945
Z:54674624|54755962	novel_miR_263	-0.428956	0.110605
8:30150504|30176299	novel_miR_626	0.233641	0.401987
5:38248809|38268609	novel_miR_626	0.188826	0.500324
7:13545067|13550848	gga-miR-145-5p	0.313954	0.254469
Z:54674624|54755962	gga-miR-145-5p	0.0189308	0.946611
20:8191640|8192543	gga-miR-1716	0.395074	0.144992
11:2348577|2371516	gga-miR-1716	0.163791	0.559699
Z:54674624|54755962	gga-miR-1696	-0.482169	0.0687325
3:51275448|51341368	novel_miR_638	-0.0485466	0.863588
11:2348577|2371516	novel_miR_144	-0.12825	0.648745
11:2348577|2371516	novel_miR_188	-0.0500673	0.859354
Z:54674624|54755962	novel_miR_188	0.470973	0.0763938
10:12574340|12607185	gga-miR-6594-5p	0.0844852	0.764667
Z:54674624|54755962	gga-miR-6594-5p	-0.360878	0.18634
10:3963866|3975644	novel_miR_148	-0.24083	0.387235
11:2348577|2371516	novel_miR_148	0.28768	0.298475
Z:54674624|54755962	novel_miR_148	-0.381611	0.160454
11:2348577|2371516	gga-miR-12226-5p	0.368695	0.176281
10:12574340|12607185	gga-miR-12226-5p	-0.529822	0.0422181
22:5274631|5275032	gga-miR-12226-5p	0.618093	0.0140567
Z:54674624|54755962	gga-miR-2131-5p	-0.332879	0.225381
10:12574340|12607185	gga-miR-6663-5p	-0.486391	0.0659924
11:2348577|2371516	novel_miR_282	-0.270677	0.329183
8:30150504|30176299	novel_miR_282	0.171269	0.541655
Z:54674624|54755962	novel_miR_282	0.746749	0.0013812
2:104635|107958	gga-miR-146a-3p	-0.265275	0.339302
1:4529199|4548796	gga-miR-146a-3p	0.446675	0.0950884
Z:54674624|54755962	novel_miR_522	-0.400178	0.139403
Z:54674624|54755962	novel_miR_407	-0.30261	0.272953
10:12574340|12607185	gga-miR-1668-3p	-0.29561	0.284751
Z:54674624|54755962	gga-miR-1668-3p	-0.394405	0.145736
24:3360878|3364131	novel_miR_334	-0.164078	0.559001
11:2348577|2371516	novel_miR_334	0.0978489	0.728648
8:30150504|30176299	novel_miR_334	-0.507737	0.0533378
20:1448100|1455586	novel_miR_334	-0.317869	0.248272
Z:54674624|54755962	novel_miR_334	-0.390042	0.150649
10:12574340|12607185	novel_miR_65	-0.0397366	0.888185
1:4529199|4548796	novel_miR_65	0.420022	0.119059
3:51275448|51341368	novel_miR_597	-0.419281	0.11978
11:2348577|2371516	novel_miR_597	-0.196718	0.482241
10:12574340|12607185	novel_miR_597	-0.495001	0.0606516
1:4529199|4548796	novel_miR_597	-0.408768	0.130328
20:1448100|1455586	novel_miR_597	0.034286	0.90345
Z:54674624|54755962	novel_miR_597	-0.497214	0.0593314
Z:54674624|54755962	gga-miR-4732-5p	-0.228053	0.413656
33:4729769|4733493	gga-miR-1635	-0.361752	0.185198
20:8191640|8192543	gga-miR-1635	0.291007	0.29267
2:4058452|4066213	gga-miR-1635	-0.194996	0.486159
3:51275448|51341368	gga-miR-1635	-0.509545	0.0523542
11:2348577|2371516	gga-miR-1635	-0.0905529	0.748252
10:12574340|12607185	gga-miR-1635	-0.462634	0.0824839
5:50931834|50932334	gga-miR-1635	0.307725	0.264521
8:30150504|30176299	gga-miR-1635	-0.347394	0.204551
20:1448100|1455586	gga-miR-1635	0.0195867	0.944764
Z:54674624|54755962	gga-miR-1635	-0.556033	0.0313686
Z:54674624|54755962	gga-miR-1754-5p	0.281979	0.308577
10:12574340|12607185	gga-miR-18b-3p	-0.438399	0.102132
Z:54674624|54755962	gga-miR-193b-3p	-0.202863	0.46838
20:1448100|1455586	novel_miR_79	-0.0817653	0.772055
2:67597995|67599204	gga-miR-1609	-0.401448	0.138035
11:2348577|2371516	gga-miR-1609	0.119587	0.671196
1:4529199|4548796	gga-miR-1609	-0.00192919	0.994556
Z:54674624|54755962	novel_miR_436	0.747498	0.00135756
20:1448100|1455586	novel_miR_506	-0.0279398	0.921265
Z:54674624|54755962	novel_miR_506	0.266762	0.336499
11:2348577|2371516	gga-miR-1676-5p	-0.170255	0.544085
10:12574340|12607185	gga-miR-1676-5p	0.302862	0.272534
Z:54674624|54755962	gga-miR-1676-5p	-0.438325	0.102196
2:67597995|67599204	gga-miR-12226-3p	-0.0379071	0.893305
11:2348577|2371516	gga-miR-1724	0.574971	0.0249453
20:1448100|1455586	gga-miR-1724	0.131923	0.639308
Z:54674624|54755962	gga-miR-1724	-0.293355	0.288615
10:12574340|12607185	novel_miR_583	-0.293935	0.287618
8:30150504|30176299	novel_miR_583	-0.157231	0.575736
1:4529199|4548796	novel_miR_583	-0.275746	0.319846

## Sheet: DEmiRNA-DE_targets_mRNA
All potential differentially expressed mRNAs targeted by differentially expressed miRNAs
miRNA_ID	Gene_ID	Gene_symbol	Pearson_correlation	Pvalue
gga-miR-92-5p	ENSGALG00000002816	STK10	-0.594174	0.0195054
gga-miR-92-5p	ENSGALG00000042181	DDHD2	-0.277079	0.317418
gga-miR-92-5p	ENSGALG00000012220	CDKN3	0.882766	1.31195e-05
gga-miR-92-5p	Gallus_gallus_newGene_7290	Gallus_gallus_newGene_7290	-0.270538	0.329442
novel_miR_232	ENSGALG00000013956	MYB	0.55741	0.0308635
novel_miR_232	ENSGALG00000006198	LSS	0.667217	0.0065804
novel_miR_232	ENSGALG00000011331	CTH	0.0461175	0.870359
novel_miR_232	Gallus_gallus_newGene_7846	Gallus_gallus_newGene_7846	0.732352	0.00190433
novel_miR_232	Gallus_gallus_newGene_4178	Gallus_gallus_newGene_4178	-0.297313	0.281853
novel_miR_232	ENSGALG00000009628	ENSGALG00000009628	-0.68474	0.00485639
novel_miR_232	Gallus_gallus_newGene_2157	Gallus_gallus_newGene_2157	-0.572254	0.0257993
novel_miR_232	Gallus_gallus_newGene_7644	Gallus_gallus_newGene_7644	0.393421	0.146835
novel_miR_232	ENSGALG00000001329	EPB41	0.318871	0.2467
novel_miR_232	Gallus_gallus_newGene_256	Gallus_gallus_newGene_256	0.678532	0.00542033
novel_miR_232	ENSGALG00000035903	FAM46A	0.0756097	0.788843
novel_miR_232	ENSGALG00000005460	SLCO4A1	0.00259877	0.992666
novel_miR_232	Gallus_gallus_newGene_8409	Gallus_gallus_newGene_8409	0.566494	0.0276832
novel_miR_232	ENSGALG00000025945	AVD	0.0274746	0.922572
novel_miR_232	ENSGALG00000005215	CACNA1H	-0.160587	0.567508
novel_miR_232	ENSGALG00000003833	CACNA1E	-0.790771	0.000448052
novel_miR_232	Gallus_gallus_newGene_4025	Gallus_gallus_newGene_4025	0.382677	0.159192
novel_miR_232	ENSGALG00000005095	SLC25A25	0.321587	0.242474
novel_miR_232	ENSGALG00000037889	PTPRT	0.679266	0.00535102
novel_miR_232	ENSGALG00000040079	ZFPM2	0.265158	0.339523
novel_miR_232	Gallus_gallus_newGene_7508	Gallus_gallus_newGene_7508	-0.766086	0.000867292
novel_miR_232	Gallus_gallus_newGene_6971	Gallus_gallus_newGene_6971	0.126335	0.653683
novel_miR_232	ENSGALG00000051443	C1orf216	-0.236418	0.396255
novel_miR_232	ENSGALG00000003589	VTN	-0.140799	0.616716
novel_miR_232	Gallus_gallus_newGene_4647	Gallus_gallus_newGene_4647	0.719511	0.00249544
novel_miR_232	Gallus_gallus_newGene_6845	Gallus_gallus_newGene_6845	0.58476	0.0220449
novel_miR_232	ENSGALG00000039269	RNF213	-0.629119	0.0119826
novel_miR_232	ENSGALG00000003282	STAT5A	-0.723468	0.00229948
novel_miR_232	ENSGALG00000006992	MMP9	-0.423898	0.115339
novel_miR_232	ENSGALG00000010884	DDX24	0.835679	0.000104583
novel_miR_232	ENSGALG00000002242	GALNT9	-0.462726	0.082415
novel_miR_232	Gallus_gallus_newGene_4342	Gallus_gallus_newGene_4342	-0.759194	0.00102867
novel_miR_232	ENSGALG00000010224	GLIPR1L	-0.814312	0.000219176
novel_miR_232	ENSGALG00000035584	COL3A1	-0.727045	0.00213317
novel_miR_232	Gallus_gallus_newGene_3397	Gallus_gallus_newGene_3397	-0.811667	0.000238657
novel_miR_232	ENSGALG00000002312	TMEM132E	-0.80127	0.000329467
novel_miR_232	Gallus_gallus_newGene_6463	Gallus_gallus_newGene_6463	0.100099	0.722632
novel_miR_232	Gallus_gallus_newGene_3426	Gallus_gallus_newGene_3426	-0.797297	0.000370876
novel_miR_232	Gallus_gallus_newGene_1390	Gallus_gallus_newGene_1390	-0.448307	0.0937409
novel_miR_263	ENSGALG00000007409	SCN4B	-0.530625	0.0418495
novel_miR_263	Gallus_gallus_newGene_3726	Gallus_gallus_newGene_3726	0.340679	0.214028
novel_miR_263	ENSGALG00000002893	STC2	-0.10276	0.715539
novel_miR_263	Gallus_gallus_newGene_5244	Gallus_gallus_newGene_5244	0.140485	0.617511
novel_miR_263	Gallus_gallus_newGene_6058	Gallus_gallus_newGene_6058	-0.739189	0.00163902
novel_miR_263	ENSGALG00000036310	ENSGALG00000036310	-0.715443	0.00271052
novel_miR_263	ENSGALG00000003135	ANK3	0.067909	0.809966
novel_miR_263	ENSGALG00000002204	SLC7A4	-0.339071	0.216339
novel_miR_263	Gallus_gallus_newGene_7846	Gallus_gallus_newGene_7846	0.809746	0.000253671
novel_miR_263	ENSGALG00000007300	PYCR1	-0.293231	0.288828
novel_miR_263	ENSGALG00000002675	SCUBE3	-0.425848	0.113498
novel_miR_263	ENSGALG00000042908	CTC-575C13.4	0.176808	0.528457
novel_miR_263	Gallus_gallus_newGene_2647	Gallus_gallus_newGene_2647	0.383194	0.158581
novel_miR_263	ENSGALG00000054378	LRRC43	-0.085938	0.760728
novel_miR_263	Gallus_gallus_newGene_1582	Gallus_gallus_newGene_1582	-0.07677	0.785672
novel_miR_263	ENSGALG00000010226	ENSGALG00000010226	0.775655	0.000677862
novel_miR_263	Gallus_gallus_newGene_6483	Gallus_gallus_newGene_6483	-0.289317	0.295611
novel_miR_263	ENSGALG00000001489	SSU72	-0.395462	0.144563
novel_miR_263	ENSGALG00000000521	SPIRE2	-0.800761	0.000334555
novel_miR_263	ENSGALG00000028612	ENSGALG00000028612	0.533004	0.0407707
novel_miR_263	ENSGALG00000034344	MTHFD2	-0.181477	0.517443
novel_miR_263	Gallus_gallus_newGene_6971	Gallus_gallus_newGene_6971	0.19008	0.497432
novel_miR_263	Gallus_gallus_newGene_1390	Gallus_gallus_newGene_1390	-0.133822	0.634449
novel_miR_263	ENSGALG00000023517	AGPAT2	-0.45882	0.0853814
novel_miR_263	ENSGALG00000016173	UBASH3A	0.790197	0.000455422
novel_miR_263	ENSGALG00000003670	MAFB	-0.736106	0.00175473
novel_miR_263	Gallus_gallus_newGene_5624	Gallus_gallus_newGene_5624	-0.255474	0.358101
novel_miR_263	ENSGALG00000035007	USP35	-0.480666	0.0697273
novel_miR_263	Gallus_gallus_newGene_8807	Gallus_gallus_newGene_8807	-0.739244	0.00163701
novel_miR_263	ENSGALG00000003282	STAT5A	-0.817046	0.000200439
gga-miR-12226-5p	ENSGALG00000042077	HIC1	-0.509085	0.0526034
gga-miR-12226-5p	Gallus_gallus_newGene_6929	Gallus_gallus_newGene_6929	-0.0508526	0.857168
gga-miR-12226-5p	ENSGALG00000000478	TANC2	0.249047	0.370734
gga-miR-12226-5p	ENSGALG00000013848	MVK	0.731633	0.00193411
gga-miR-12226-5p	ENSGALG00000014948	HMGCR	0.812933	0.000229164
gga-miR-12226-5p	ENSGALG00000005842	GDPD2	-0.754311	0.00115706
gga-miR-12226-5p	ENSGALG00000030603	ANTXR1	-0.640093	0.0101624
gga-miR-12226-5p	ENSGALG00000010129	PLK3	0.310927	0.259325
gga-miR-12226-5p	ENSGALG00000012178	PDGFB	-0.208517	0.455801
gga-miR-12226-5p	Gallus_gallus_newGene_3036	Gallus_gallus_newGene_3036	-0.233578	0.402118
gga-miR-12226-5p	ENSGALG00000013907	KDR	-0.0894051	0.75135
gga-miR-12226-5p	ENSGALG00000023396	ASPHD2	-0.76167	0.000968109
gga-miR-12226-5p	ENSGALG00000025822	CYP1B1	-0.00946379	0.973297
gga-miR-12226-5p	ENSGALG00000048926	WAS	-0.513061	0.0504803
gga-miR-12226-5p	ENSGALG00000000059	TUBB3	-0.541088	0.0372591
gga-miR-12226-5p	ENSGALG00000003833	CACNA1E	-0.569718	0.0266163
gga-miR-12226-5p	Gallus_gallus_newGene_882	Gallus_gallus_newGene_882	-0.2936	0.288193
gga-miR-12226-5p	ENSGALG00000003553	ABCA12	-0.244286	0.380248
gga-miR-12226-5p	ENSGALG00000007268	ENSGALG00000007268	-0.0269789	0.923965
gga-miR-12226-5p	ENSGALG00000046023	NAXE	-0.668016	0.0064926
gga-miR-12226-5p	ENSGALG00000036497	SOX4	-0.561465	0.0294117
gga-miR-12226-5p	ENSGALG00000047565	ENSGALG00000047565	0.117641	0.676277
gga-miR-12226-5p	ENSGALG00000013143	PDE3A	-0.0869169	0.758077
gga-miR-12226-5p	Gallus_gallus_newGene_1359	Gallus_gallus_newGene_1359	0.399955	0.139644
gga-miR-12226-5p	ENSGALG00000015122	TAF4B	0.784506	0.000533998
gga-miR-12226-5p	ENSGALG00000026518	RUNDC3A	-0.754415	0.0011542
gga-miR-12226-5p	Gallus_gallus_newGene_2165	Gallus_gallus_newGene_2165	0.485597	0.0665019
gga-miR-12226-5p	Gallus_gallus_newGene_5462	Gallus_gallus_newGene_5462	0.263217	0.343201
gga-miR-12226-5p	ENSGALG00000009837	DTL	0.544801	0.0357242
gga-miR-12226-5p	ENSGALG00000007665	POLE	0.623282	0.0130487
gga-miR-12226-5p	ENSGALG00000004215	WIPI1	-0.275494	0.320308
gga-miR-12226-5p	Gallus_gallus_newGene_4570	Gallus_gallus_newGene_4570	0.0156853	0.955755
gga-miR-12226-5p	ENSGALG00000000891	NSUN5	0.287863	0.298154
gga-miR-12226-5p	Gallus_gallus_newGene_1132	Gallus_gallus_newGene_1132	-0.713789	0.00280213
gga-miR-12226-5p	Gallus_gallus_newGene_7318	Gallus_gallus_newGene_7318	-0.387824	0.153189
gga-miR-12226-5p	Gallus_gallus_newGene_4178	Gallus_gallus_newGene_4178	-0.16827	0.548861
gga-miR-12226-5p	Gallus_gallus_newGene_1577	Gallus_gallus_newGene_1577	0.172442	0.538847
gga-miR-12226-5p	Gallus_gallus_newGene_806	Gallus_gallus_newGene_806	0.0853421	0.762343
gga-miR-12226-5p	ENSGALG00000012055	ENSGALG00000012055	-0.624519	0.0128167
gga-miR-12226-5p	ENSGALG00000006453	TF	-0.0670218	0.812408
gga-miR-12226-5p	ENSGALG00000014513	CDCA3	0.36715	0.178241
gga-miR-12226-5p	ENSGALG00000009626	THBS1	0.695871	0.00396226
gga-miR-12226-5p	Gallus_gallus_newGene_5749	Gallus_gallus_newGene_5749	0.184598	0.510141
gga-miR-12226-5p	ENSGALG00000012401	GPR137C	-0.71332	0.00282854
gga-miR-12226-5p	ENSGALG00000025751	NMRK2	0.721595	0.00239061
gga-miR-12226-5p	ENSGALG00000012956	TMTC1	0.458681	0.0854883
gga-miR-12226-5p	ENSGALG00000038393	DMB2	-0.698155	0.00379619
gga-miR-12226-5p	ENSGALG00000005840	DENND5A	-0.00301493	0.991492
gga-miR-12226-5p	ENSGALG00000013956	MYB	0.500398	0.0574685
gga-miR-12226-5p	ENSGALG00000015433	ABCA1	-0.366342	0.179271
gga-miR-1635	ENSGALG00000037603	SESN2	-0.168291	0.548811
gga-miR-1635	ENSGALG00000012260	LCT	0.650883	0.00859056
gga-miR-1635	ENSGALG00000036258	PCDH8	-0.238019	0.392968
gga-miR-1635	Gallus_gallus_newGene_3726	Gallus_gallus_newGene_3726	0.284673	0.303778
gga-miR-1635	ENSGALG00000038728	ENSGALG00000038728	-0.579704	0.0235088
gga-miR-1635	Gallus_gallus_newGene_8351	Gallus_gallus_newGene_8351	-0.158547	0.572504
gga-miR-1635	ENSGALG00000026263	RGS8	0.506296	0.054131
gga-miR-1635	Gallus_gallus_newGene_1050	Gallus_gallus_newGene_1050	-0.343492	0.210024
gga-miR-1635	Gallus_gallus_newGene_1359	Gallus_gallus_newGene_1359	0.575273	0.0248516
gga-miR-1635	ENSGALG00000010733	CEP170	-0.076792	0.785612
gga-miR-1635	ENSGALG00000016522	PPEF1	0.529907	0.0421791
gga-miR-1635	Gallus_gallus_newGene_4457	Gallus_gallus_newGene_4457	-0.287646	0.298536
gga-miR-1635	ENSGALG00000004365	ENSGALG00000004365	-0.273692	0.323612
gga-miR-1635	ENSGALG00000011708	MYLK	-0.716991	0.00262702
gga-miR-1635	ENSGALG00000014692	LMNB1	0.700057	0.00366212
gga-miR-1635	Gallus_gallus_newGene_2157	Gallus_gallus_newGene_2157	-0.533402	0.0405923
gga-miR-1635	ENSGALG00000035960	ENSGALG00000035960	-0.656608	0.00783789
gga-miR-1635	ENSGALG00000010402	HPGDS	-0.538854	0.0382059
gga-miR-1635	Gallus_gallus_newGene_1132	Gallus_gallus_newGene_1132	-0.711899	0.00290984
gga-miR-1635	Gallus_gallus_newGene_7318	Gallus_gallus_newGene_7318	-0.568001	0.0271806
gga-miR-1635	ENSGALG00000005739	SCD	0.722636	0.00233963
gga-miR-1635	ENSGALG00000012454	CYTH4	-0.675434	0.00572039
gga-miR-1635	Gallus_gallus_newGene_7644	Gallus_gallus_newGene_7644	0.260867	0.347687
gga-miR-1635	Gallus_gallus_newGene_903	Gallus_gallus_newGene_903	-0.398086	0.141676
gga-miR-1635	ENSGALG00000002783	SLC43A2	-0.757367	0.00107526
gga-miR-1635	ENSGALG00000010323	BATF	-0.121718	0.66565
gga-miR-1635	ENSGALG00000008798	ZMYND19	0.821614	0.000172063
gga-miR-1635	ENSGALG00000036915	SQLE	0.712988	0.0028474
gga-miR-1635	Gallus_gallus_newGene_7645	Gallus_gallus_newGene_7645	0.678678	0.00540649
gga-miR-1635	ENSGALG00000008409	GSTO2	-0.361463	0.185575
gga-miR-1635	ENSGALG00000015253	COL8A1	-0.684137	0.00490901
gga-miR-1635	ENSGALG00000007078	ENTPD1	-0.77195	0.00074674
gga-miR-1635	ENSGALG00000016617	NCOA1	-0.100023	0.722836
gga-miR-1635	Gallus_gallus_newGene_7295	Gallus_gallus_newGene_7295	0.000253302	0.999285
gga-miR-1635	Gallus_gallus_newGene_1850	Gallus_gallus_newGene_1850	-0.731799	0.00192723
gga-miR-1635	Gallus_gallus_newGene_4376	Gallus_gallus_newGene_4376	0.0501954	0.858997
gga-miR-1635	ENSGALG00000050887	CACNB3	-0.765707	0.000875589
gga-miR-1635	ENSGALG00000036920	SLC22A5	-0.757213	0.00107928
gga-miR-1635	ENSGALG00000003845	MKNK2	-0.731657	0.00193314
gga-miR-1635	ENSGALG00000007178	FADS2	0.584132	0.0222228
gga-miR-1635	ENSGALG00000002204	SLC7A4	-0.296142	0.283844
gga-miR-1635	Gallus_gallus_newGene_7467	Gallus_gallus_newGene_7467	-0.766679	0.000854436
gga-miR-1635	ENSGALG00000014182	ADORA2B	-0.21154	0.449144
gga-miR-1635	ENSGALG00000040648	RGS11	-0.663151	0.00704193
gga-miR-1635	ENSGALG00000011615	ENSGALG00000011615	-0.804908	0.000294946
gga-miR-1635	ENSGALG00000006402	NRROS	-0.247419	0.373973
gga-miR-1635	ENSGALG00000012377	HNMT	-0.165395	0.555807
gga-miR-1635	Gallus_gallus_newGene_806	Gallus_gallus_newGene_806	-0.213851	0.444089
gga-miR-1635	ENSGALG00000012055	ENSGALG00000012055	-0.763398	0.000927576
gga-miR-1635	Gallus_gallus_newGene_7846	Gallus_gallus_newGene_7846	0.723134	0.00231553
gga-miR-1635	ENSGALG00000044485	F2RL3	-0.784185	0.000538735
gga-miR-1635	ENSGALG00000008811	SLC1A4	-0.0734603	0.794726
gga-miR-1635	ENSGALG00000036327	NGEF	-0.625646	0.0126083
gga-miR-1635	Gallus_gallus_newGene_4178	Gallus_gallus_newGene_4178	-0.146594	0.602135
gga-miR-1635	Gallus_gallus_newGene_6203	Gallus_gallus_newGene_6203	-0.527957	0.0430839
gga-miR-1635	Gallus_gallus_newGene_1577	Gallus_gallus_newGene_1577	-0.0472962	0.867072
gga-miR-1635	ENSGALG00000034688	TIMELESS	0.553012	0.0324986
gga-miR-1635	ENSGALG00000051882	ENSGALG00000051882	0.599228	0.018238
gga-miR-1635	Gallus_gallus_newGene_1848	Gallus_gallus_newGene_1848	-0.5486	0.0342033
gga-miR-1635	Gallus_gallus_newGene_7020	Gallus_gallus_newGene_7020	-0.258863	0.351536
gga-miR-1635	ENSGALG00000002675	SCUBE3	-0.377588	0.165279
gga-miR-1635	ENSGALG00000044889	FYB2	0.136463	0.627713
gga-miR-1635	Gallus_gallus_newGene_6757	Gallus_gallus_newGene_6757	0.065272	0.817228
gga-miR-1635	ENSGALG00000000545	REN	-0.328112	0.232502
gga-miR-1635	ENSGALG00000023742	AHR2	-0.616282	0.0144224
gga-miR-1635	ENSGALG00000005840	DENND5A	-0.26636	0.337256
gga-miR-1635	ENSGALG00000023933	G0S2	-0.344136	0.209115
gga-miR-1635	Gallus_gallus_newGene_5723	Gallus_gallus_newGene_5723	-0.0173854	0.950964
gga-miR-1635	Gallus_gallus_newGene_3702	Gallus_gallus_newGene_3702	-0.468615	0.0780817
gga-miR-1635	Gallus_gallus_newGene_5749	Gallus_gallus_newGene_5749	0.278063	0.31563
gga-miR-1635	ENSGALG00000005263	SOX8	0.444416	0.0969759
gga-miR-1635	ENSGALG00000030730	NOL6	0.830824	0.000124819
gga-miR-1635	ENSGALG00000026167	PIK3R5	0.154035	0.583618
gga-miR-1635	Gallus_gallus_newGene_6651	Gallus_gallus_newGene_6651	-0.451151	0.0914247
gga-miR-1635	ENSGALG00000014659	C1R	-0.649765	0.00874401
gga-miR-1635	ENSGALG00000004203	PSMG3	0.435291	0.104869
gga-miR-1635	Gallus_gallus_newGene_860	Gallus_gallus_newGene_860	-0.342162	0.211912
gga-miR-1635	ENSGALG00000037611	ENSGALG00000037611	-0.801113	0.000331031
gga-miR-1635	ENSGALG00000041616	IRF2BPL	0.420577	0.118522
gga-miR-1635	ENSGALG00000017169	ELMOD1	-0.268303	0.33361
gga-miR-1635	ENSGALG00000026299	ENSGALG00000026299	-0.434577	0.105505
gga-miR-1635	Gallus_gallus_newGene_6964	Gallus_gallus_newGene_6964	-0.68735	0.00463359
gga-miR-1635	ENSGALG00000010440	MKNK1	-0.337734	0.218271
gga-miR-1635	ENSGALG00000000478	TANC2	0.331289	0.227741
gga-miR-1635	ENSGALG00000016556	ENSGALG00000016556	-0.788561	0.000476974
gga-miR-1635	ENSGALG00000012295	CDKL1	0.420724	0.118379
gga-miR-1635	ENSGALG00000042148	FKBP5	-0.69036	0.00438689
gga-miR-1635	ENSGALG00000010770	SCIN	-0.171401	0.541339
gga-miR-1635	Gallus_gallus_newGene_3382	Gallus_gallus_newGene_3382	0.418159	0.120877
gga-miR-1635	Gallus_gallus_newGene_6984	Gallus_gallus_newGene_6984	-0.427343	0.112099
gga-miR-1635	ENSGALG00000048409	TXNIP	-0.444574	0.0968434
gga-miR-1635	ENSGALG00000017627	C10orf2	0.722935	0.00232512
gga-miR-1635	ENSGALG00000033002	SLC7A3	0.273024	0.324841
gga-miR-1635	ENSGALG00000054891	RTKN	-0.638308	0.0104426
gga-miR-1635	Gallus_gallus_newGene_4663	Gallus_gallus_newGene_4663	-0.0537085	0.849229
gga-miR-1635	Gallus_gallus_newGene_1243	Gallus_gallus_newGene_1243	-0.611886	0.0153406
gga-miR-1635	ENSGALG00000042908	CTC-575C13.4	0.224956	0.420197
gga-miR-1635	ENSGALG00000029572	TOP1MT	-0.164099	0.558951
gga-miR-1635	ENSGALG00000040156	CCDC88C	0.256808	0.355509
gga-miR-1635	ENSGALG00000041955	LRRC56	-0.758155	0.00105497
gga-miR-1635	Gallus_gallus_newGene_6929	Gallus_gallus_newGene_6929	0.0268538	0.924317
gga-miR-1635	ENSGALG00000005095	SLC25A25	0.0854923	0.761936
gga-miR-1635	ENSGALG00000002564	RGS4	-0.407946	0.131178
gga-miR-1635	ENSGALG00000005956	ENSGALG00000005956	-0.134869	0.631776
gga-miR-1635	ENSGALG00000002816	STK10	-0.547355	0.0346964
gga-miR-1635	Gallus_gallus_newGene_1681	Gallus_gallus_newGene_1681	-0.664213	0.00691908
gga-miR-1635	ENSGALG00000006719	GNAZ	0.0331109	0.906746
gga-miR-1635	Gallus_gallus_newGene_8659	Gallus_gallus_newGene_8659	0.017244	0.951363
gga-miR-1635	Gallus_gallus_newGene_3036	Gallus_gallus_newGene_3036	-0.231557	0.406318
gga-miR-1635	Gallus_gallus_newGene_2005	Gallus_gallus_newGene_2005	0.658726	0.00757281
gga-miR-1635	Gallus_gallus_newGene_6331	Gallus_gallus_newGene_6331	0.0604284	0.830603
gga-miR-1635	ENSGALG00000013869	IL20RA	-0.456177	0.0874311
gga-miR-1635	ENSGALG00000000632	CHTF8	0.727894	0.00209516
gga-miR-1635	ENSGALG00000010364	AADAC	-0.744752	0.00144588
gga-miR-1635	Gallus_gallus_newGene_4742	Gallus_gallus_newGene_4742	-0.0441711	0.875791
gga-miR-1635	ENSGALG00000000558	SLC1A6	-0.432083	0.107747
gga-miR-1635	ENSGALG00000016602	ARHGAP6	-0.685991	0.00474853
gga-miR-1635	ENSGALG00000003713	ENSGALG00000003713	0.156525	0.577473
gga-miR-1635	ENSGALG00000007886	ENSGALG00000007886	-0.737171	0.00171404
gga-miR-1635	ENSGALG00000015441	CD247	-0.391849	0.148602
gga-miR-1635	ENSGALG00000006871	SLCO3A1	0.71295	0.00284952
gga-miR-1635	ENSGALG00000005215	CACNA1H	-0.0338036	0.904803
gga-miR-1635	ENSGALG00000027255	NRXN3	0.632092	0.0114662
gga-miR-1635	ENSGALG00000000528	ENSGALG00000000528	-0.70435	0.00337336
gga-miR-1635	ENSGALG00000032220	ELN	-0.706964	0.00320662
gga-miR-1635	Gallus_gallus_newGene_6130	Gallus_gallus_newGene_6130	0.298148	0.280439
gga-miR-1635	ENSGALG00000005298	ENSGALG00000005298	-0.624316	0.0128546
gga-miR-1635	Gallus_gallus_newGene_3528	Gallus_gallus_newGene_3528	-0.359659	0.187942
gga-miR-1635	ENSGALG00000012709	ATXN1	0.150705	0.591876
gga-miR-1635	Gallus_gallus_newGene_8338	Gallus_gallus_newGene_8338	-0.563391	0.0287405
gga-miR-1635	ENSGALG00000003833	CACNA1E	-0.721592	0.00239078
gga-miR-1635	ENSGALG00000039080	CD44	-0.0499014	0.859815
gga-miR-1635	ENSGALG00000015712	SLBP	0.745509	0.00142107
gga-miR-1635	ENSGALG00000003473	SFRP1	-0.526398	0.043818
gga-miR-1635	ENSGALG00000012277	MAFF	-0.128955	0.646928
gga-miR-1635	ENSGALG00000005888	PGP	0.714847	0.0027433
gga-miR-1635	Gallus_gallus_newGene_8347	Gallus_gallus_newGene_8347	-0.41951	0.119557
gga-miR-1635	ENSGALG00000006190	FHL1	-0.704943	0.00333494
gga-miR-1635	ENSGALG00000016721	PLCXD1	-0.589221	0.0208118
gga-miR-1635	ENSGALG00000001749	ACSBG2	0.607272	0.0163522
gga-miR-1635	ENSGALG00000005460	SLCO4A1	-0.276241	0.318943
gga-miR-1635	ENSGALG00000035903	FAM46A	0.337608	0.218454
gga-miR-1635	ENSGALG00000012117	STEAP3	-0.410919	0.12812
gga-miR-1635	ENSGALG00000037166	ENSGALG00000037166	-0.178966	0.523353
gga-miR-1635	ENSGALG00000044480	IL13RA1	-0.779207	0.00061676
gga-miR-1635	ENSGALG00000002982	SLC2A6	-0.650819	0.00859936
gga-miR-1635	ENSGALG00000054378	LRRC43	-0.122747	0.662975
gga-miR-1635	ENSGALG00000004745	NATD1	-0.757339	0.00107601
gga-miR-1635	Gallus_gallus_newGene_5470	Gallus_gallus_newGene_5470	0.447645	0.0942863
gga-miR-1635	ENSGALG00000007161	LRRK2	-0.318379	0.247472
gga-miR-1635	ENSGALG00000037193	HECW1	-0.269819	0.330779
gga-miR-1635	Gallus_gallus_newGene_4647	Gallus_gallus_newGene_4647	0.817487	0.000197542
gga-miR-1635	Gallus_gallus_newGene_1582	Gallus_gallus_newGene_1582	-0.0625136	0.824839
gga-miR-1635	ENSGALG00000002021	ZC3H12A	-0.515244	0.049342
gga-miR-1635	ENSGALG00000006355	SPTY2D1	-0.32786	0.232882
gga-miR-1635	Gallus_gallus_newGene_5464	Gallus_gallus_newGene_5464	0.324718	0.237657
gga-miR-1635	Gallus_gallus_newGene_5165	Gallus_gallus_newGene_5165	0.332307	0.226228
gga-miR-1635	ENSGALG00000039541	SH3GLB2	-0.705924	0.00327217
gga-miR-1635	ENSGALG00000013143	PDE3A	-0.261015	0.347403
gga-miR-1635	ENSGALG00000023172	ENSGALG00000023172	-0.765521	0.000879684
gga-miR-1635	ENSGALG00000035194	ARHGAP25	-0.427025	0.112396
gga-miR-1635	Gallus_gallus_newGene_7198	Gallus_gallus_newGene_7198	-0.316195	0.25091
gga-miR-1635	Gallus_gallus_newGene_5482	Gallus_gallus_newGene_5482	0.476308	0.0726704
gga-miR-1635	ENSGALG00000010098	SLC6A9	0.299266	0.278552
gga-miR-1635	ENSGALG00000026518	RUNDC3A	-0.661799	0.00720096
gga-miR-1635	Gallus_gallus_newGene_2165	Gallus_gallus_newGene_2165	0.651062	0.00856626
gga-miR-1635	ENSGALG00000004127	ENSGALG00000004127	-0.568808	0.0269145
gga-miR-1635	Gallus_gallus_newGene_8243	Gallus_gallus_newGene_8243	0.189262	0.499318
gga-miR-1635	ENSGALG00000007426	MKX	-0.222826	0.424728
gga-miR-1635	ENSGALG00000023083	ENSGALG00000023083	-0.649879	0.00872832
gga-miR-1635	ENSGALG00000010433	ENSGALG00000010433	-0.315292	0.25234
gga-miR-1635	ENSGALG00000006785	IRF1	-0.731655	0.00193323
gga-miR-1635	Gallus_gallus_newGene_4539	Gallus_gallus_newGene_4539	-0.271605	0.327463
gga-miR-1635	ENSGALG00000010326	FLVCR2	-0.392811	0.147519
gga-miR-1635	ENSGALG00000054319	ELOVL6	0.631126	0.011632
gga-miR-1635	Gallus_gallus_newGene_7675	Gallus_gallus_newGene_7675	-0.333828	0.22398
gga-miR-1635	ENSGALG00000029811	BMPER	0.255856	0.357358
gga-miR-1635	Gallus_gallus_newGene_4889	Gallus_gallus_newGene_4889	-0.441311	0.0996133
gga-miR-1635	ENSGALG00000010226	ENSGALG00000010226	0.759735	0.00101518
gga-miR-1635	Gallus_gallus_newGene_2206	Gallus_gallus_newGene_2206	-0.0900231	0.749682
gga-miR-1635	Gallus_gallus_newGene_2633	Gallus_gallus_newGene_2633	0.4993	0.0581059
gga-miR-1635	ENSGALG00000020067	VASH2	-0.0500632	0.859365
gga-miR-1635	ENSGALG00000016676	MCM3	0.726667	0.00215029
gga-miR-1635	ENSGALG00000011166	ENSGALG00000011166	0.562822	0.0289374
gga-miR-1635	ENSGALG00000012546	MCM5	0.68983	0.00442953
gga-miR-1635	Gallus_gallus_newGene_870	Gallus_gallus_newGene_870	-0.572638	0.0256774
gga-miR-1635	ENSGALG00000006453	TF	-0.254814	0.359387
gga-miR-1635	ENSGALG00000006855	MELTF	0.0990635	0.725399
gga-miR-1635	ENSGALG00000006425	SLC6A6	-0.663663	0.00698254
gga-miR-1635	ENSGALG00000008077	ENSGALG00000008077	-0.699092	0.00372963
gga-miR-1635	ENSGALG00000028612	ENSGALG00000028612	0.493931	0.0612976
gga-miR-1635	ENSGALG00000000521	SPIRE2	-0.709384	0.00305825
gga-miR-1635	Gallus_gallus_newGene_6311	Gallus_gallus_newGene_6311	0.556902	0.031049
gga-miR-1635	ENSGALG00000004860	RASD1	-0.211861	0.44844
gga-miR-1635	ENSGALG00000025886	SUSD3	-0.691217	0.0043186
gga-miR-1635	ENSGALG00000035182	CMKLR1	-0.767825	0.000830004
gga-miR-1635	ENSGALG00000032404	MYH1C	0.508971	0.0526653
gga-miR-1635	ENSGALG00000007466	EDNRB2	-0.745117	0.00143387
gga-miR-1635	Gallus_gallus_newGene_6032	Gallus_gallus_newGene_6032	-0.32672	0.234608
gga-miR-1635	ENSGALG00000011805	ENSGALG00000011805	-0.405587	0.133639
gga-miR-1635	ENSGALG00000000217	PPFIA4	-0.314368	0.253809
gga-miR-1635	ENSGALG00000002551	CFAP70	-0.748297	0.00133269
gga-miR-1635	ENSGALG00000038393	DMB2	-0.692635	0.00420745
gga-miR-1635	ENSGALG00000015433	ABCA1	-0.583854	0.0223018
gga-miR-1635	Gallus_gallus_newGene_7911	Gallus_gallus_newGene_7911	0.270576	0.32937
gga-miR-1635	ENSGALG00000043775	RAPGEF3	-0.713107	0.00284063
gga-miR-1635	ENSGALG00000002081	MMP28	-0.530167	0.0420593
gga-miR-1635	ENSGALG00000037889	PTPRT	0.710902	0.00296798
gga-miR-1635	ENSGALG00000016665	FDFT1	0.689675	0.00444215
gga-miR-1635	ENSGALG00000008940	ENSGALG00000008940	-0.170043	0.544595
gga-miR-1635	ENSGALG00000000394	SLC6A17	-0.27448	0.322164
gga-miR-1635	ENSGALG00000000721	SLC41A1	-0.188964	0.500007
gga-miR-1635	Gallus_gallus_newGene_1501	Gallus_gallus_newGene_1501	-0.505465	0.0545925
gga-miR-1635	ENSGALG00000028664	CKS1B	0.556249	0.0312892
gga-miR-1635	ENSGALG00000026055	PALM	-0.760994	0.000984349
gga-miR-1635	Gallus_gallus_newGene_2702	Gallus_gallus_newGene_2702	-0.834465	0.000109368
gga-miR-1635	ENSGALG00000031971	CNTNAP2	-0.641704	0.00991448
gga-miR-1635	Gallus_gallus_newGene_7508	Gallus_gallus_newGene_7508	-0.510985	0.0515808
gga-miR-1635	ENSGALG00000005473	PNAT3	-0.764571	0.000900874
gga-miR-1635	ENSGALG00000037410	HEPH	-0.705001	0.00333124
gga-miR-1635	Gallus_gallus_newGene_6971	Gallus_gallus_newGene_6971	0.116931	0.678133
gga-miR-1635	Gallus_gallus_newGene_4811	Gallus_gallus_newGene_4811	-0.474198	0.074127
gga-miR-1635	ENSGALG00000021340	CA9	-0.293198	0.288884
gga-miR-1635	ENSGALG00000010881	ASB2	-0.251172	0.366531
gga-miR-1635	ENSGALG00000040573	FMO3	0.125831	0.654988
gga-miR-1635	Gallus_gallus_newGene_3397	Gallus_gallus_newGene_3397	-0.824224	0.000157394
gga-miR-1635	ENSGALG00000002312	TMEM132E	-0.584119	0.0222266
gga-miR-1635	ENSGALG00000049293	ENSGALG00000049293	-0.598496	0.0184175
gga-miR-1635	ENSGALG00000029485	ENSGALG00000029485	-0.520595	0.0466312
gga-miR-1635	ENSGALG00000003475	ACLY	0.707623	0.00316567
gga-miR-1635	Gallus_gallus_newGene_2853	Gallus_gallus_newGene_2853	0.112946	0.688587
gga-miR-1635	ENSGALG00000007728	ENSGALG00000007728	-0.371455	0.172816
gga-miR-1635	ENSGALG00000039634	KRT80	-0.793533	0.000413933
gga-miR-1635	Gallus_gallus_newGene_1390	Gallus_gallus_newGene_1390	-0.114838	0.683617
gga-miR-1635	ENSGALG00000002908	TRAIP	0.719045	0.00251935
gga-miR-1635	ENSGALG00000010861	OMA1	-0.690909	0.00434306
gga-miR-1635	ENSGALG00000023517	AGPAT2	-0.349763	0.201271
gga-miR-1635	ENSGALG00000042077	HIC1	-0.379156	0.163388
gga-miR-1635	Gallus_gallus_newGene_3018	Gallus_gallus_newGene_3018	-0.0511487	0.856345
gga-miR-1635	ENSGALG00000037864	MYH1A	0.525376	0.044304
gga-miR-1635	ENSGALG00000000452	TNFRSF10B	-0.202924	0.468244
gga-miR-1635	ENSGALG00000004228	USP40	-0.373939	0.169737
gga-miR-1635	ENSGALG00000007346	JCAD	-0.71039	0.00299815
gga-miR-1635	Gallus_gallus_newGene_1461	Gallus_gallus_newGene_1461	0.491012	0.0630857
gga-miR-1635	ENSGALG00000016059	ETS2	-0.0852203	0.762673
gga-miR-1635	ENSGALG00000000678	CITED4	0.184263	0.510922
gga-miR-1635	ENSGALG00000051085	ENSGALG00000051085	-0.680826	0.00520616
gga-miR-1635	ENSGALG00000038146	ENSGALG00000038146	0.0324448	0.908615
gga-miR-1635	ENSGALG00000001925	GNB1L	0.678232	0.0054488
gga-miR-1635	ENSGALG00000027747	TROJANZ	-0.355566	0.193383
gga-miR-1635	ENSGALG00000029606	MYH1E	0.529294	0.0424619
gga-miR-1635	Gallus_gallus_newGene_4572	Gallus_gallus_newGene_4572	0.648075	0.00897995
gga-miR-1635	ENSGALG00000040335	CEBPZ	0.385316	0.156095
gga-miR-1635	Gallus_gallus_newGene_4346	Gallus_gallus_newGene_4346	-0.535947	0.039465
gga-miR-1635	ENSGALG00000016173	UBASH3A	0.620351	0.013611
gga-miR-1635	ENSGALG00000006138	HELZ2	-0.324663	0.237741
gga-miR-1635	ENSGALG00000010224	GLIPR1L	-0.72938	0.0020299
gga-miR-1635	ENSGALG00000039170	LHFPL5	-0.703717	0.00341474
gga-miR-1635	ENSGALG00000035584	COL3A1	-0.733056	0.00187554
gga-miR-1635	Gallus_gallus_newGene_882	Gallus_gallus_newGene_882	-0.176946	0.528128
gga-miR-1635	ENSGALG00000053130	MYOZ3	0.142269	0.613004
gga-miR-1635	ENSGALG00000052932	SHROOM3	-0.313258	0.255581
gga-miR-1635	Gallus_gallus_newGene_5624	Gallus_gallus_newGene_5624	-0.33445	0.223065
gga-miR-1635	ENSGALG00000040030	PHLDB1	-0.0874078	0.756749
gga-miR-1635	Gallus_gallus_newGene_3944	Gallus_gallus_newGene_3944	-0.18181	0.516663
gga-miR-1635	ENSGALG00000008747	ITGA8	-0.661423	0.00724566
gga-miR-1635	ENSGALG00000036527	SYBU	-0.779041	0.000619519
gga-miR-1635	ENSGALG00000041238	ENSGALG00000041238	0.643048	0.00971125
gga-miR-1635	ENSGALG00000025822	CYP1B1	0.312835	0.256257
gga-miR-1635	Gallus_gallus_newGene_1852	Gallus_gallus_newGene_1852	-0.738761	0.00165473
gga-miR-1635	ENSGALG00000042181	DDHD2	-0.221167	0.428273
gga-miR-1635	ENSGALG00000048926	WAS	-0.58514	0.0219376
gga-miR-1635	ENSGALG00000051848	KIF5A	-0.727837	0.00209768
gga-miR-1635	ENSGALG00000005797	COL20A1	-0.433491	0.106478
gga-miR-1635	ENSGALG00000041501	AMER3	-0.760849	0.000987848
gga-miR-1635	ENSGALG00000001256	NLRC5	-0.335243	0.221901
gga-miR-1635	Gallus_gallus_newGene_8807	Gallus_gallus_newGene_8807	-0.646031	0.00927187
gga-miR-1635	ENSGALG00000035007	USP35	-0.367173	0.178212
gga-miR-1635	ENSGALG00000006037	MCM2	0.69334	0.00415299
gga-miR-1635	ENSGALG00000039269	RNF213	-0.770451	0.000776172
gga-miR-1635	ENSGALG00000003282	STAT5A	-0.711096	0.00295655
gga-miR-1635	ENSGALG00000031973	ANKRD52	0.529849	0.0422057
gga-miR-1635	Gallus_gallus_newGene_6312	Gallus_gallus_newGene_6312	-0.327773	0.233014
gga-miR-1635	ENSGALG00000047383	ENSGALG00000047383	0.395898	0.14408
gga-miR-1635	Gallus_gallus_newGene_8129	Gallus_gallus_newGene_8129	-0.132777	0.637121
gga-miR-1635	ENSGALG00000036743	MGAT3	-0.792584	0.000425404
gga-miR-1635	ENSGALG00000006992	MMP9	-0.577633	0.0241295
gga-miR-1635	ENSGALG00000004162	SLC16A6	-0.253964	0.361049

## Sheet: ceRNA network
ceRNA network construction based on differentially expressed circRNAs, miRNAs and mRNAs
Source	Target	Gene_symbol	Pearson_correlation	Pvalue
gga-miR-92-5p	10:12574340|12607185	10:12574340|12607185	-0.634296	0.0110949
novel_miR_232	Z:54674624|54755962	Z:54674624|54755962	-0.5656	0.0279847
novel_miR_263	10:12574340|12607185	10:12574340|12607185	-0.562946	0.0288945
gga-miR-12226-5p	10:12574340|12607185	10:12574340|12607185	-0.529822	0.0422181
gga-miR-1635	Z:54674624|54755962	Z:54674624|54755962	-0.556033	0.0313686
gga-miR-92-5p	ENSGALG00000002816	STK10	-0.594174	0.0195054
novel_miR_232	ENSGALG00000009628	ENSGALG00000009628	-0.68474	0.00485639
novel_miR_232	Gallus_gallus_newGene_2157	Gallus_gallus_newGene_2157	-0.572254	0.0257993
novel_miR_232	ENSGALG00000003833	CACNA1E	-0.790771	0.000448052
novel_miR_232	Gallus_gallus_newGene_7508	Gallus_gallus_newGene_7508	-0.766086	0.000867292
novel_miR_232	ENSGALG00000003282	STAT5A	-0.723468	0.00229948
novel_miR_232	Gallus_gallus_newGene_4342	Gallus_gallus_newGene_4342	-0.759194	0.00102867
novel_miR_232	ENSGALG00000010224	GLIPR1L	-0.814312	0.000219176
novel_miR_232	ENSGALG00000035584	COL3A1	-0.727045	0.00213317
novel_miR_232	Gallus_gallus_newGene_3397	Gallus_gallus_newGene_3397	-0.811667	0.000238657
novel_miR_232	ENSGALG00000002312	TMEM132E	-0.80127	0.000329467
novel_miR_232	Gallus_gallus_newGene_3426	Gallus_gallus_newGene_3426	-0.797297	0.000370876
novel_miR_263	ENSGALG00000007409	SCN4B	-0.530625	0.0418495
novel_miR_263	Gallus_gallus_newGene_6058	Gallus_gallus_newGene_6058	-0.739189	0.00163902
novel_miR_263	ENSGALG00000036310	ENSGALG00000036310	-0.715443	0.00271052
novel_miR_263	ENSGALG00000000521	SPIRE2	-0.800761	0.000334555
novel_miR_263	ENSGALG00000003670	MAFB	-0.736106	0.00175473
novel_miR_263	Gallus_gallus_newGene_8807	Gallus_gallus_newGene_8807	-0.739244	0.00163701
novel_miR_263	ENSGALG00000003282	STAT5A	-0.817046	0.000200439
gga-miR-12226-5p	ENSGALG00000005842	GDPD2	-0.754311	0.00115706
gga-miR-12226-5p	ENSGALG00000030603	ANTXR1	-0.640093	0.0101624
gga-miR-12226-5p	ENSGALG00000023396	ASPHD2	-0.76167	0.000968109
gga-miR-12226-5p	ENSGALG00000003833	CACNA1E	-0.569718	0.0266163
gga-miR-12226-5p	ENSGALG00000046023	NAXE	-0.668016	0.0064926
gga-miR-12226-5p	ENSGALG00000036497	SOX4	-0.561465	0.0294117
gga-miR-12226-5p	ENSGALG00000026518	RUNDC3A	-0.754415	0.0011542
gga-miR-12226-5p	Gallus_gallus_newGene_1132	Gallus_gallus_newGene_1132	-0.713789	0.00280213
gga-miR-12226-5p	ENSGALG00000012055	ENSGALG00000012055	-0.624519	0.0128167
gga-miR-12226-5p	ENSGALG00000012401	GPR137C	-0.71332	0.00282854
gga-miR-12226-5p	ENSGALG00000038393	DMB2	-0.698155	0.00379619
gga-miR-1635	ENSGALG00000011708	MYLK	-0.716991	0.00262702
gga-miR-1635	Gallus_gallus_newGene_2157	Gallus_gallus_newGene_2157	-0.533402	0.0405923
gga-miR-1635	ENSGALG00000010402	HPGDS	-0.538854	0.0382059
gga-miR-1635	Gallus_gallus_newGene_1132	Gallus_gallus_newGene_1132	-0.711899	0.00290984
gga-miR-1635	ENSGALG00000012454	CYTH4	-0.675434	0.00572039
gga-miR-1635	ENSGALG00000002783	SLC43A2	-0.757367	0.00107526
gga-miR-1635	ENSGALG00000015253	COL8A1	-0.684137	0.00490901
gga-miR-1635	ENSGALG00000007078	ENTPD1	-0.77195	0.00074674
gga-miR-1635	Gallus_gallus_newGene_1850	Gallus_gallus_newGene_1850	-0.731799	0.00192723
gga-miR-1635	ENSGALG00000050887	CACNB3	-0.765707	0.000875589
gga-miR-1635	ENSGALG00000036920	SLC22A5	-0.757213	0.00107928
gga-miR-1635	ENSGALG00000003845	MKNK2	-0.731657	0.00193314
gga-miR-1635	Gallus_gallus_newGene_7467	Gallus_gallus_newGene_7467	-0.766679	0.000854436
gga-miR-1635	ENSGALG00000040648	RGS11	-0.663151	0.00704193
gga-miR-1635	ENSGALG00000011615	ENSGALG00000011615	-0.804908	0.000294946
gga-miR-1635	ENSGALG00000012055	ENSGALG00000012055	-0.763398	0.000927576
gga-miR-1635	ENSGALG00000044485	F2RL3	-0.784185	0.000538735
gga-miR-1635	ENSGALG00000036327	NGEF	-0.625646	0.0126083
gga-miR-1635	ENSGALG00000023742	AHR2	-0.616282	0.0144224
gga-miR-1635	ENSGALG00000014659	C1R	-0.649765	0.00874401
gga-miR-1635	ENSGALG00000037611	ENSGALG00000037611	-0.801113	0.000331031
gga-miR-1635	Gallus_gallus_newGene_6964	Gallus_gallus_newGene_6964	-0.68735	0.00463359
gga-miR-1635	ENSGALG00000016556	ENSGALG00000016556	-0.788561	0.000476974
gga-miR-1635	ENSGALG00000042148	FKBP5	-0.69036	0.00438689
gga-miR-1635	ENSGALG00000054891	RTKN	-0.638308	0.0104426
gga-miR-1635	Gallus_gallus_newGene_1243	Gallus_gallus_newGene_1243	-0.611886	0.0153406
gga-miR-1635	ENSGALG00000041955	LRRC56	-0.758155	0.00105497
gga-miR-1635	ENSGALG00000002816	STK10	-0.547355	0.0346964
gga-miR-1635	Gallus_gallus_newGene_1681	Gallus_gallus_newGene_1681	-0.664213	0.00691908
gga-miR-1635	ENSGALG00000010364	AADAC	-0.744752	0.00144588
gga-miR-1635	ENSGALG00000016602	ARHGAP6	-0.685991	0.00474853
gga-miR-1635	ENSGALG00000007886	ENSGALG00000007886	-0.737171	0.00171404
gga-miR-1635	ENSGALG00000000528	ENSGALG00000000528	-0.70435	0.00337336
gga-miR-1635	ENSGALG00000032220	ELN	-0.706964	0.00320662
gga-miR-1635	ENSGALG00000005298	ENSGALG00000005298	-0.624316	0.0128546
gga-miR-1635	Gallus_gallus_newGene_8338	Gallus_gallus_newGene_8338	-0.563391	0.0287405
gga-miR-1635	ENSGALG00000003833	CACNA1E	-0.721592	0.00239078
gga-miR-1635	ENSGALG00000003473	SFRP1	-0.526398	0.043818
gga-miR-1635	ENSGALG00000006190	FHL1	-0.704943	0.00333494
gga-miR-1635	ENSGALG00000016721	PLCXD1	-0.589221	0.0208118
gga-miR-1635	ENSGALG00000044480	IL13RA1	-0.779207	0.00061676
gga-miR-1635	ENSGALG00000002982	SLC2A6	-0.650819	0.00859936
gga-miR-1635	ENSGALG00000004745	NATD1	-0.757339	0.00107601
gga-miR-1635	ENSGALG00000039541	SH3GLB2	-0.705924	0.00327217
gga-miR-1635	ENSGALG00000023172	ENSGALG00000023172	-0.765521	0.000879684
gga-miR-1635	ENSGALG00000026518	RUNDC3A	-0.661799	0.00720096
gga-miR-1635	ENSGALG00000023083	ENSGALG00000023083	-0.649879	0.00872832
gga-miR-1635	ENSGALG00000006785	IRF1	-0.731655	0.00193323
gga-miR-1635	ENSGALG00000006425	SLC6A6	-0.663663	0.00698254
gga-miR-1635	ENSGALG00000008077	ENSGALG00000008077	-0.699092	0.00372963
gga-miR-1635	ENSGALG00000000521	SPIRE2	-0.709384	0.00305825
gga-miR-1635	ENSGALG00000035182	CMKLR1	-0.767825	0.000830004
gga-miR-1635	ENSGALG00000007466	EDNRB2	-0.745117	0.00143387
gga-miR-1635	ENSGALG00000002551	CFAP70	-0.748297	0.00133269
gga-miR-1635	ENSGALG00000038393	DMB2	-0.692635	0.00420745
gga-miR-1635	ENSGALG00000015433	ABCA1	-0.583854	0.0223018
gga-miR-1635	ENSGALG00000043775	RAPGEF3	-0.713107	0.00284063
gga-miR-1635	ENSGALG00000026055	PALM	-0.760994	0.000984349
gga-miR-1635	Gallus_gallus_newGene_2702	Gallus_gallus_newGene_2702	-0.834465	0.000109368
gga-miR-1635	ENSGALG00000005473	PNAT3	-0.764571	0.000900874
gga-miR-1635	ENSGALG00000037410	HEPH	-0.705001	0.00333124
gga-miR-1635	Gallus_gallus_newGene_3397	Gallus_gallus_newGene_3397	-0.824224	0.000157394
gga-miR-1635	ENSGALG00000002312	TMEM132E	-0.584119	0.0222266
gga-miR-1635	ENSGALG00000049293	ENSGALG00000049293	-0.598496	0.0184175
gga-miR-1635	ENSGALG00000029485	ENSGALG00000029485	-0.520595	0.0466312
gga-miR-1635	ENSGALG00000039634	KRT80	-0.793533	0.000413933
gga-miR-1635	ENSGALG00000010861	OMA1	-0.690909	0.00434306
gga-miR-1635	ENSGALG00000007346	JCAD	-0.71039	0.00299815
gga-miR-1635	ENSGALG00000051085	ENSGALG00000051085	-0.680826	0.00520616
gga-miR-1635	Gallus_gallus_newGene_4346	Gallus_gallus_newGene_4346	-0.535947	0.039465
gga-miR-1635	ENSGALG00000010224	GLIPR1L	-0.72938	0.0020299
gga-miR-1635	ENSGALG00000039170	LHFPL5	-0.703717	0.00341474
gga-miR-1635	ENSGALG00000035584	COL3A1	-0.733056	0.00187554
gga-miR-1635	ENSGALG00000008747	ITGA8	-0.661423	0.00724566
gga-miR-1635	ENSGALG00000036527	SYBU	-0.779041	0.000619519
gga-miR-1635	Gallus_gallus_newGene_1852	Gallus_gallus_newGene_1852	-0.738761	0.00165473
gga-miR-1635	ENSGALG00000048926	WAS	-0.58514	0.0219376
gga-miR-1635	ENSGALG00000051848	KIF5A	-0.727837	0.00209768
gga-miR-1635	ENSGALG00000041501	AMER3	-0.760849	0.000987848
gga-miR-1635	Gallus_gallus_newGene_8807	Gallus_gallus_newGene_8807	-0.646031	0.00927187
gga-miR-1635	ENSGALG00000039269	RNF213	-0.770451	0.000776172
gga-miR-1635	ENSGALG00000003282	STAT5A	-0.711096	0.00295655
gga-miR-1635	ENSGALG00000036743	MGAT3	-0.792584	0.000425404
gga-miR-1635	ENSGALG00000006992	MMP9	-0.577633	0.0241295
10:12574340|12607185	ENSGALG00000006190	FHL1	0.676519	0.00561381
Z:54674624|54755962	ENSGALG00000003473	SFRP1	0.815633	0.00020995
10:12574340|12607185	Gallus_gallus_newGene_2157	Gallus_gallus_newGene_2157	0.599321	0.0182152
10:12574340|12607185	ENSGALG00000010364	AADAC	0.584138	0.0222212
10:12574340|12607185	ENSGALG00000015433	ABCA1	0.60675	0.01647
10:12574340|12607185	ENSGALG00000000521	SPIRE2	0.555436	0.0315896
10:12574340|12607185	ENSGALG00000000528	ENSGALG00000000528	0.69058	0.00436933
10:12574340|12607185	ENSGALG00000005473	PNAT3	0.611526	0.0154178
10:12574340|12607185	ENSGALG00000016556	ENSGALG00000016556	0.602457	0.0174619
Z:54674624|54755962	ENSGALG00000016556	ENSGALG00000016556	0.524592	0.0446796
10:12574340|12607185	ENSGALG00000049293	ENSGALG00000049293	0.6787	0.00540441
Z:54674624|54755962	ENSGALG00000003670	MAFB	0.629824	0.0118585
Z:54674624|54755962	Gallus_gallus_newGene_4346	Gallus_gallus_newGene_4346	0.700832	0.00360858
Z:54674624|54755962	Gallus_gallus_newGene_4342	Gallus_gallus_newGene_4342	0.63082	0.011685
10:12574340|12607185	ENSGALG00000007409	SCN4B	0.529963	0.0421532
10:12574340|12607185	ENSGALG00000043775	RAPGEF3	0.566179	0.0277893
10:12574340|12607185	ENSGALG00000023742	AHR2	0.554265	0.0320262
10:12574340|12607185	ENSGALG00000011708	MYLK	0.59498	0.019299
Z:54674624|54755962	ENSGALG00000005842	GDPD2	0.636087	0.0107998
10:12574340|12607185	ENSGALG00000006190	FHL1	0.676519	0.00561381
Z:54674624|54755962	ENSGALG00000003473	SFRP1	0.815633	0.00020995
10:12574340|12607185	Gallus_gallus_newGene_2157	Gallus_gallus_newGene_2157	0.599321	0.0182152
10:12574340|12607185	ENSGALG00000010364	AADAC	0.584138	0.0222212
10:12574340|12607185	ENSGALG00000015433	ABCA1	0.60675	0.01647
10:12574340|12607185	ENSGALG00000000521	SPIRE2	0.555436	0.0315896
10:12574340|12607185	ENSGALG00000000528	ENSGALG00000000528	0.69058	0.00436933
10:12574340|12607185	ENSGALG00000005473	PNAT3	0.611526	0.0154178
10:12574340|12607185	ENSGALG00000016556	ENSGALG00000016556	0.602457	0.0174619
Z:54674624|54755962	ENSGALG00000016556	ENSGALG00000016556	0.524592	0.0446796
10:12574340|12607185	ENSGALG00000049293	ENSGALG00000049293	0.6787	0.00540441
Z:54674624|54755962	ENSGALG00000003670	MAFB	0.629824	0.0118585
Z:54674624|54755962	Gallus_gallus_newGene_4346	Gallus_gallus_newGene_4346	0.700832	0.00360858
Z:54674624|54755962	Gallus_gallus_newGene_4342	Gallus_gallus_newGene_4342	0.63082	0.011685
10:12574340|12607185	ENSGALG00000007409	SCN4B	0.529963	0.0421532
10:12574340|12607185	ENSGALG00000043775	RAPGEF3	0.566179	0.0277893
10:12574340|12607185	ENSGALG00000023742	AHR2	0.554265	0.0320262
10:12574340|12607185	ENSGALG00000011708	MYLK	0.59498	0.019299
Z:54674624|54755962	ENSGALG00000005842	GDPD2	0.636087	0.0107998
Z:54674624|54755962	ENSGALG00000036327	NGEF	0.682703	0.00503602
10:12574340|12607185	ENSGALG00000044480	IL13RA1	0.5821	0.0228062
Z:54674624|54755962	ENSGALG00000044480	IL13RA1	0.603236	0.0172786
10:12574340|12607185	ENSGALG00000044485	F2RL3	0.680145	0.00526907
10:12574340|12607185	ENSGALG00000007886	ENSGALG00000007886	0.672193	0.00604827
10:12574340|12607185	ENSGALG00000050887	CACNB3	0.583664	0.0223561
Z:54674624|54755962	ENSGALG00000050887	CACNB3	0.516777	0.0485536
10:12574340|12607185	ENSGALG00000023172	ENSGALG00000023172	0.579265	0.0236394
Z:54674624|54755962	Gallus_gallus_newGene_6964	Gallus_gallus_newGene_6964	0.849796	6.05e-05
Z:54674624|54755962	ENSGALG00000002312	TMEM132E	0.6138	0.0149355
10:12574340|12607185	ENSGALG00000002551	CFAP70	0.697713	0.00382785
Z:54674624|54755962	ENSGALG00000035182	CMKLR1	0.775956	0.000672496
Z:54674624|54755962	ENSGALG00000041955	LRRC56	0.676118	0.00565309
10:12574340|12607185	ENSGALG00000016602	ARHGAP6	0.532919	0.0408087
10:12574340|12607185	ENSGALG00000029485	ENSGALG00000029485	0.586281	0.0216182
10:12574340|12607185	ENSGALG00000006992	MMP9	0.552391	0.0327347
10:12574340|12607185	ENSGALG00000036310	ENSGALG00000036310	0.589495	0.0207378
Z:54674624|54755962	Gallus_gallus_newGene_1132	Gallus_gallus_newGene_1132	0.817824	0.000195349
10:12574340|12607185	ENSGALG00000010402	HPGDS	0.544639	0.0357903
Z:54674624|54755962	Gallus_gallus_newGene_3397	Gallus_gallus_newGene_3397	0.675788	0.00568547
10:12574340|12607185	ENSGALG00000003282	STAT5A	0.707896	0.00314879
10:12574340|12607185	ENSGALG00000007078	ENTPD1	0.585552	0.0218219
Z:54674624|54755962	ENSGALG00000007078	ENTPD1	0.540858	0.0373556
Z:54674624|54755962	ENSGALG00000012401	GPR137C	0.587073	0.0213988
10:12574340|12607185	ENSGALG00000054891	RTKN	0.645882	0.00929351
10:12574340|12607185	ENSGALG00000012055	ENSGALG00000012055	0.614649	0.0147583
Z:54674624|54755962	ENSGALG00000007346	JCAD	0.525361	0.0443115
Z:54674624|54755962	ENSGALG00000051085	ENSGALG00000051085	0.621295	0.0134277
Z:54674624|54755962	Gallus_gallus_newGene_1852	Gallus_gallus_newGene_1852	0.796453	0.000380191
10:12574340|12607185	ENSGALG00000036920	SLC22A5	0.539789	0.0378076
10:12574340|12607185	ENSGALG00000036527	SYBU	0.632494	0.0113977
10:12574340|12607185	ENSGALG00000048926	WAS	0.588263	0.0210721
Z:54674624|54755962	ENSGALG00000003833	CACNA1E	0.73412	0.00183264
10:12574340|12607185	ENSGALG00000014659	C1R	0.659113	0.00752522
10:12574340|12607185	Gallus_gallus_newGene_6058	Gallus_gallus_newGene_6058	0.653414	0.00825109
10:12574340|12607185	ENSGALG00000008077	ENSGALG00000008077	0.680895	0.0051998
10:12574340|12607185	ENSGALG00000005298	ENSGALG00000005298	0.621564	0.013376
10:12574340|12607185	ENSGALG00000002783	SLC43A2	0.679167	0.0053603
10:12574340|12607185	ENSGALG00000012454	CYTH4	0.518181	0.0478403
Z:54674624|54755962	ENSGALG00000012454	CYTH4	0.636532	0.0107275
10:12574340|12607185	ENSGALG00000037410	HEPH	0.626887	0.0123819
10:12574340|12607185	ENSGALG00000036743	MGAT3	0.604155	0.0170643
Z:54674624|54755962	ENSGALG00000036743	MGAT3	0.523095	0.0454032
Z:54674624|54755962	ENSGALG00000041501	AMER3	0.789595	0.000463259
Z:54674624|54755962	Gallus_gallus_newGene_8807	Gallus_gallus_newGene_8807	0.54293	0.0364915
10:12574340|12607185	ENSGALG00000039170	LHFPL5	0.572553	0.0257043
Z:54674624|54755962	ENSGALG00000008747	ITGA8	0.698058	0.00380312
10:12574340|12607185	ENSGALG00000002816	STK10	0.551661	0.0330138
10:12574340|12607185	Gallus_gallus_newGene_1681	Gallus_gallus_newGene_1681	0.570709	0.0262947
Z:54674624|54755962	Gallus_gallus_newGene_8338	Gallus_gallus_newGene_8338	0.691042	0.00433247
Z:54674624|54755962	Gallus_gallus_newGene_1850	Gallus_gallus_newGene_1850	0.527008	0.0435296
Z:54674624|54755962	ENSGALG00000015253	COL8A1	0.5164	0.0487468
Z:54674624|54755962	ENSGALG00000051848	KIF5A	0.63272	0.0113594
10:12574340|12607185	ENSGALG00000032220	ELN	0.588475	0.0210143
Z:54674624|54755962	ENSGALG00000032220	ELN	0.590432	0.0204865
10:12574340|12607185	ENSGALG00000040648	RGS11	0.688989	0.00449794
10:12574340|12607185	ENSGALG00000039541	SH3GLB2	0.597898	0.0185652
Z:54674624|54755962	Gallus_gallus_newGene_7508	Gallus_gallus_newGene_7508	0.743987	0.00147128
10:12574340|12607185	ENSGALG00000010224	GLIPR1L	0.671935	0.00607501
10:12574340|12607185	ENSGALG00000035584	COL3A1	0.542249	0.0367738
Z:54674624|54755962	ENSGALG00000035584	COL3A1	0.541158	0.0372299
10:12574340|12607185	ENSGALG00000016721	PLCXD1	0.655988	0.00791675
Z:54674624|54755962	ENSGALG00000039634	KRT80	0.560205	0.0298571
10:12574340|12607185	ENSGALG00000011615	ENSGALG00000011615	0.603948	0.0171124
Z:54674624|54755962	ENSGALG00000011615	ENSGALG00000011615	0.606554	0.0165141
10:12574340|12607185	ENSGALG00000023396	ASPHD2	0.598571	0.018399
Z:54674624|54755962	ENSGALG00000023396	ASPHD2	0.548479	0.0342511
10:12574340|12607185	ENSGALG00000046023	NAXE	0.729963	0.00200476
10:12574340|12607185	Gallus_gallus_newGene_7467	Gallus_gallus_newGene_7467	0.577933	0.0240388
Z:54674624|54755962	Gallus_gallus_newGene_7467	Gallus_gallus_newGene_7467	0.674009	0.00586284
10:12574340|12607185	ENSGALG00000038393	DMB2	0.681883	0.00510979
Z:54674624|54755962	Gallus_gallus_newGene_1243	Gallus_gallus_newGene_1243	0.596447	0.0189272
10:12574340|12607185	Gallus_gallus_newGene_2702	Gallus_gallus_newGene_2702	0.576747	0.0243987
Z:54674624|54755962	Gallus_gallus_newGene_2702	Gallus_gallus_newGene_2702	0.570315	0.0264222
Z:54674624|54755962	ENSGALG00000037611	ENSGALG00000037611	0.665951	0.00672151
Z:54674624|54755962	ENSGALG00000007466	EDNRB2	0.589949	0.0206156
Z:54674624|54755962	ENSGALG00000023083	ENSGALG00000023083	0.785922	0.000513489
10:12574340|12607185	ENSGALG00000002982	SLC2A6	0.519937	0.0469584
Z:54674624|54755962	ENSGALG00000026518	RUNDC3A	0.540406	0.0375463
10:12574340|12607185	ENSGALG00000009628	ENSGALG00000009628	0.762747	0.000942687
10:12574340|12607185	ENSGALG00000010861	OMA1	0.619358	0.0138055
10:12574340|12607185	ENSGALG00000006785	IRF1	0.626134	0.0125189
10:12574340|12607185	ENSGALG00000042148	FKBP5	0.636627	0.0107122
Z:54674624|54755962	Gallus_gallus_newGene_3426	Gallus_gallus_newGene_3426	0.632875	0.0113332
Z:54674624|54755962	ENSGALG00000036497	SOX4	0.675804	0.00568391
Z:54674624|54755962	ENSGALG00000004745	NATD1	0.629632	0.0118922
10:12574340|12607185	ENSGALG00000030603	ANTXR1	0.520476	0.0466904
Z:54674624|54755962	ENSGALG00000030603	ANTXR1	0.608876	0.015995
Z:54674624|54755962	ENSGALG00000026055	PALM	0.740635	0.00158695
10:12574340|12607185	ENSGALG00000003845	MKNK2	0.579482	0.0235747
Z:54674624|54755962	ENSGALG00000006425	SLC6A6	0.712115	0.00289735
