# Supplementary material for: Dynamic Expression and Regulatory Network of Circular RNA for Abdominal Preadipocytes Differentiation in Chicken (Gallus gallus)
Source: Front Cell Dev Biol. 2021 Nov 12;9:761638. doi: 10.3389/fcell.2021.761638 (PMC8633312; doi:10.3389/fcell.2021.761638)
Supplement: Supplementary file 2 [file DataSheet1.ZIP › Table S13 IRES and ORFs prediction of circRNAs.xlsx]

## Sheet: IRES prediction of circRNAs
IRES prediction of all identified circRNAs
circRNA_ID	Index	Score
1:462097|465345	non-IRES	0.181897
1:1377308|1380616	non-IRES	0.301205
1:1440884|1457265	non-IRES	0.252851
1:1575606|1577823	IRES	0.583643
1:1663892|1667809	IRES	0.53598
1:1670105|1673502	IRES	0.795679
1:3966138|3966722	IRES	0.803133
1:4524315|4526959	non-IRES	0.364638
1:4529199|4548796	IRES	0.783071
1:4610154|4613829	non-IRES	0.364714
1:7998367|7999173	IRES	0.502938
1:7998367|8002640	IRES	0.677806
1:12744004|12750283	IRES	0.627783
1:13550906|13551969	IRES	0.819557
1:13956348|13957195	IRES	0.731883
1:15272025|15278418	non-IRES	0.452993
1:15272025|15304648	IRES	0.532952
1:15272025|15339851	non-IRES	0.413873
1:15272025|15352533	IRES	0.513081
1:16268905|16290898	IRES	0.55842
1:16282038|16290898	non-IRES	0.489794
1:16287208|16290898	non-IRES	0.495745
1:18955849|18967313	IRES	0.584113
1:21890985|21921130	IRES	0.691597
1:29729742|29741360	IRES	0.573811
1:29733811|29741360	non-IRES	0.498247
1:34076236|34090701	IRES	0.798689
1:34085906|34090701	IRES	0.510274
1:34254502|34256037	IRES	0.686052
1:35511142|35520289	IRES	0.516649
1:37721131|37722061	IRES	0.626461
1:37721131|37747238	IRES	0.821142
1:40994452|40995022	IRES	0.673372
1:43380972|43390054	IRES	0.789122
1:43532014|43533181	IRES	0.828684
1:45105131|45110783	IRES	0.829713
1:45153756|45157087	IRES	0.628706
1:45458731|45461170	IRES	0.567018
1:46678392|46681235	non-IRES	0.479524
1:47804255|47830023	IRES	0.629439
1:47811946|47830023	IRES	0.631299
1:49768594|49771560	non-IRES	0.36505
1:52907987|52919833	IRES	0.642762
1:54565567|54567042	IRES	0.743297
1:56060982|56062080	non-IRES	0.417803
1:56238776|56242986	IRES	0.776207
1:56932513|56949852	IRES	0.605744
1:56932513|56949904	IRES	0.629952
1:56938302|56949904	IRES	0.65621
1:56976365|56987388	IRES	0.774608
1:59714665|59720574	IRES	0.676762
1:60826837|60827222	IRES	0.676617
1:61201236|61205400	non-IRES	0.474616
1:61453301|61460519	IRES	0.563439
1:63119325|63122664	IRES	0.566369
1:63119325|63130482	non-IRES	0.440144
1:64555425|64559176	IRES	0.87617
1:64555425|64573603	non-IRES	0.474484
1:65316859|65323089	IRES	0.864003
1:68832066|68851736	IRES	0.689773
1:69077175|69084416	IRES	0.741219
1:71122064|71157590	IRES	0.685557
1:71122064|71181375	IRES	0.574071
1:71314711|71343721	IRES	0.750282
1:71902835|71910573	IRES	0.831511
1:72888897|72898978	IRES	0.815273
1:72888897|72939506	IRES	0.73138
1:72888897|72973642	IRES	0.667417
1:72961018|72973642	IRES	0.897409
1:72962509|72973642	non-IRES	0.367537
1:73308519|73317633	IRES	0.526988
1:75708133|75723185	IRES	0.844184
1:75709208|75718159	non-IRES	0.403567
1:75709208|75723185	non-IRES	0.444847
1:79465902|79472425	IRES	0.63631
1:80108606|80110608	IRES	0.67579
1:80109031|80110608	IRES	0.662418
1:80901678|80924609	IRES	0.833399
1:81276480|81305925	IRES	0.738493
1:81300291|81305925	IRES	0.563406
1:81300291|81306906	IRES	0.587624
1:84746264|84754763	IRES	0.536784
1:89509123|89521070	IRES	0.722797
1:92680201|92692339	IRES	0.844042
1:93111572|93115182	non-IRES	0.306362
1:100085864|100087586	IRES	0.784537
1:100085864|100139955	IRES	0.853166
1:106017571|106035427	IRES	0.581473
1:106310843|106317217	IRES	0.524651
1:106310843|106326623	IRES	0.511397
1:106907760|106916393	IRES	0.596167
1:107419452|107423724	non-IRES	0.0873327
1:107983051|107986514	IRES	0.724032
1:110936342|110946524	IRES	0.621872
1:113454634|113456709	IRES	0.512315
1:119630547|119631662	IRES	0.54097
1:121938675|121941051	IRES	0.780388
1:125411170|125415057	IRES	0.6591
1:126003696|126004411	non-IRES	0.282561
1:127753600|127814490	IRES	0.739365
1:127785702|127814490	IRES	0.887594
1:127785717|127814490	IRES	0.7648
1:127798438|127814490	IRES	0.710679
1:127848379|127858271	IRES	0.865163
1:127850222|127858271	IRES	0.620501
1:130466378|130493459	IRES	0.800359
1:131581735|131596037	non-IRES	0.43524
1:133189234|133200000	IRES	0.670947
1:133893390|133916058	IRES	0.57374
1:133893390|133922448	IRES	0.555616
1:135120215|135128182	IRES	0.808333
1:137648143|137742230	IRES	0.708114
1:138385321|138385582	IRES	0.820451
1:138732763|138744663	IRES	0.708283
1:140685699|140697474	IRES	0.730165
1:145940163|145941181	IRES	0.844798
1:146066692|146070160	IRES	0.850764
1:146291721|146303073	IRES	0.717567
1:146301649|146303073	IRES	0.772308
1:147872698|147876866	IRES	0.844867
1:149315505|149339003	IRES	0.611967
1:167178603|167184793	non-IRES	0.451386
1:167225311|167233235	IRES	0.654245
1:167243201|167247767	IRES	0.903121
1:167244201|167247767	IRES	0.897922
1:167394885|167406408	IRES	0.665449
1:167556107|167556684	IRES	0.830524
1:167653325|167669216	IRES	0.50708
1:167690043|167707455	IRES	0.85278
1:170090718|170095387	IRES	0.693395
1:176014263|176022957	IRES	0.689023
1:176583975|176594231	non-IRES	0.403877
1:177541496|177545406	IRES	0.508624
1:177963746|177973586	IRES	0.688658
1:180399214|180400280	IRES	0.628809
1:180908356|180912265	IRES	0.635385
1:181603485|181608796	IRES	0.657243
1:181896877|181905809	IRES	0.672621
1:184359310|184363005	IRES	0.878944
1:186411952|186413783	IRES	0.765496
1:187350641|187356668	IRES	0.659932
1:187353834|187356668	IRES	0.660703
1:187353834|187363554	IRES	0.782061
1:187362209|187363554	IRES	0.860344
1:193881979|193887114	IRES	0.525211
1:194018559|194021233	non-IRES	0.34185
1:194428532|194430111	IRES	0.698465
1:196071860|196078865	IRES	0.594575
1:197040343|197041031	non-IRES	0.271943
1:197529186|197530994	non-IRES	0.474733
1:197565825|197569955	IRES	0.531177
10:1632568|1633434	non-IRES	0.125688
10:1872991|1879250	non-IRES	0.162048
10:1991438|1992359	non-IRES	0.245609
10:2343331|2343648	IRES	0.57212
10:2905614|2913235	IRES	0.782903
10:2905636|2913235	non-IRES	0.410016
10:2965930|2966600	non-IRES	0.3004
10:3510338|3513597	non-IRES	0.396572
10:3892301|3896503	IRES	0.818772
10:3963866|3975644	IRES	0.842826
10:4326575|4343820	IRES	0.812531
10:5935925|5948723	IRES	0.839354
10:6197396|6201376	IRES	0.592411
10:6306897|6318274	non-IRES	0.404583
10:7215670|7219603	IRES	0.79725
10:8044920|8049376	IRES	0.674568
10:8044920|8072338	IRES	0.802662
10:8705925|8709179	IRES	0.666391
10:10491390|10494753	IRES	0.711789
10:11158566|11159310	non-IRES	0.338661
10:11158566|11161725	IRES	0.518624
10:11158566|11166110	IRES	0.565058
10:12436732|12438691	IRES	0.733519
10:12479861|12495072	IRES	0.847573
10:12500568|12514578	IRES	0.842722
10:12514284|12514578	IRES	0.765182
10:12574340|12607185	IRES	0.81666
10:12878456|12892521	non-IRES	0.49385
10:14808623|14809088	IRES	0.502568
10:15955777|15977279	IRES	0.829684
10:17242401|17242946	non-IRES	0.464932
10:17383988|17387418	IRES	0.899292
10:17468696|17474782	IRES	0.647409
10:17490456|17494269	IRES	0.644832
10:17773239|17774230	IRES	0.786352
10:19553832|19559580	IRES	0.615936
11:1005317|1006768	non-IRES	0.31196
11:2348577|2371485	IRES	0.507215
11:2348577|2371516	IRES	0.84907
11:3355064|3363102	IRES	0.754016
11:4189377|4202841	IRES	0.803131
11:4197558|4202841	IRES	0.792259
11:4215075|4215361	non-IRES	0.392425
11:4808785|4829817	IRES	0.697051
11:4808785|4834943	IRES	0.703683
11:5081886|5089734	IRES	0.790102
11:6727527|6746900	non-IRES	0.384915
11:6727527|6814385	IRES	0.551031
11:7771291|7788418	IRES	0.817283
11:10801785|10811717	non-IRES	0.337429
11:10801785|10822620	IRES	0.875043
11:10801785|10839300	non-IRES	0.334242
11:10801785|10862933	IRES	0.553322
11:10822002|10839297	IRES	0.872237
11:10822002|10862933	IRES	0.88408
11:10828719|10862933	IRES	0.614337
11:10835017|10862933	IRES	0.669141
11:15485748|15491130	IRES	0.514601
11:15485748|15498260	IRES	0.814708
11:18023109|18025864	non-IRES	0.463141
11:18296679|18307292	IRES	0.508809
11:18633353|18677154	non-IRES	0.171684
11:18817100|18817648	non-IRES	0.138229
11:19493186|19495938	non-IRES	0.334058
11:19493186|19499770	non-IRES	0.333117
11:19493186|19524631	non-IRES	0.327794
11:19493186|19557574	non-IRES	0.321146
11:19493186|19566429	non-IRES	0.327301
11:19557467|19566429	non-IRES	0.322647
12:531926|544781	IRES	0.696121
12:577711|579759	IRES	0.868969
12:1006476|1009847	IRES	0.825104
12:4247574|4248056	IRES	0.584294
12:5692296|5697816	IRES	0.511094
12:7453386|7455994	IRES	0.657134
12:9866504|9872356	IRES	0.519798
12:10299237|10305604	non-IRES	0.439819
12:11743762|11747667	IRES	0.691752
12:13010401|13014754	IRES	0.873004
12:13943984|13952360	non-IRES	0.054433
12:13943984|13972850	non-IRES	0.0812892
12:16606502|16607346	IRES	0.585827
12:16801306|16801697	non-IRES	0.490238
12:16877521|16883548	IRES	0.762957
12:16920513|16940406	IRES	0.844378
12:20068530|20072032	IRES	0.523763
12:20155684|20164314	IRES	0.599332
12:20261247|20264154	IRES	0.572729
13:2234678|2245466	non-IRES	0.429456
13:8980021|8981426	IRES	0.511316
13:10946655|10950731	non-IRES	0.464978
13:12898081|12903053	non-IRES	0.429169
13:14649035|14664988	IRES	0.610193
13:16315000|16318275	non-IRES	0.124945
13:17247001|17262233	non-IRES	0.397763
13:17449530|17452588	non-IRES	0.377737
13:18005305|18020527	non-IRES	0.23809
13:18048576|18050915	IRES	0.531291
13:18048576|18065928	non-IRES	0.440124
14:1334013|1336144	IRES	0.656258
14:1757291|1762404	IRES	0.619587
14:2652601|2676442	IRES	0.594567
14:3440854|3474831	non-IRES	0.359373
14:4606863|4609603	non-IRES	0.112564
14:4843710|4845187	non-IRES	0.380384
14:4993873|5006345	IRES	0.66426
14:7834361|7865526	IRES	0.618838
14:7836437|7865526	IRES	0.7769
14:7836540|7865526	IRES	0.771414
14:8482546|8483068	non-IRES	0.260397
14:8507398|8508381	non-IRES	0.442553
14:8816217|8818041	non-IRES	0.212355
14:8833613|8844262	IRES	0.599816
14:8843098|8844262	IRES	0.585514
14:8965432|8967856	IRES	0.849502
14:9169823|9172382	IRES	0.525468
14:9759416|9773534	IRES	0.672684
14:9759416|9785148	IRES	0.659336
14:12295476|12300840	IRES	0.530314
14:12936845|12945215	non-IRES	0.211186
14:12960291|12961003	IRES	0.555976
14:13116921|13128859	non-IRES	0.416145
14:13515742|13519215	non-IRES	0.28866
14:13807325|13807958	non-IRES	0.247755
14:13807325|13816903	non-IRES	0.296026
14:14524001|14526775	non-IRES	0.121865
14:15064915|15070334	IRES	0.600558
14:15315453|15325238	IRES	0.500335
15:393364|395255	IRES	0.936321
15:770112|774685	non-IRES	0.437655
15:773890|794499	IRES	0.812962
15:773890|794844	IRES	0.812595
15:1478052|1541582	IRES	0.843716
15:4108911|4111104	non-IRES	0.470996
15:4227583|4229307	IRES	0.71826
15:4228419|4229307	non-IRES	0.477807
15:4698319|4699198	IRES	0.610587
15:6162811|6164216	IRES	0.761524
15:8441185|8448343	IRES	0.528468
15:8625310|8625701	IRES	0.831164
15:9436868|9444493	IRES	0.821785
15:9436868|9448146	IRES	0.831494
15:9588876|9604569	IRES	0.587165
15:10301546|10304792	non-IRES	0.268367
15:11026515|11027581	IRES	0.652166
15:11649925|11657789	non-IRES	0.431314
16:2252475|2260609	IRES	0.72243
16:2258812|2259116	IRES	0.561074
16:2597868|2598499	non-IRES	0.459345
16:2598371|2599206	non-IRES	0.197582
16:2752940|2753380	non-IRES	0.405076
17:615469|635112	IRES	0.805693
17:5692819|5696704	non-IRES	0.409811
17:5862105|5872779	IRES	0.541902
17:5862105|5897058	IRES	0.611437
17:8120889|8121960	non-IRES	0.335436
17:8250152|8257688	non-IRES	0.34552
17:8876231|8882120	non-IRES	0.379224
17:8945676|8947529	IRES	0.668059
17:8945676|8954086	IRES	0.675233
17:9124543|9141864	IRES	0.616184
17:9124543|9150291	IRES	0.830239
17:9351936|9361189	IRES	0.639706
17:9388694|9426425	IRES	0.649722
17:9394683|9426425	IRES	0.703755
17:9411419|9426425	IRES	0.758199
17:9761220|9767617	non-IRES	0.313553
17:10009291|10017457	non-IRES	0.433987
17:10266973|10287424	IRES	0.587435
18:740061|768136	IRES	0.626968
18:740061|781969	IRES	0.642282
18:746304|769505	IRES	0.801318
18:757990|768136	IRES	0.68773
18:2157772|2158941	non-IRES	0.185579
18:2837075|2841210	IRES	0.625342
18:3125660|3153896	IRES	0.535257
18:3418269|3421523	IRES	0.62456
18:3521462|3536272	IRES	0.716411
18:4220367|4222121	IRES	0.612629
18:4667720|4688647	IRES	0.747116
18:6810808|6812459	IRES	0.670714
18:9201081|9201487	non-IRES	0.084951
18:9424032|9452624	non-IRES	0.389392
18:10690106|10697437	IRES	0.7418
19:1028339|1047506	non-IRES	0.260511
19:1038203|1047506	non-IRES	0.329142
19:1368798|1371014	non-IRES	0.213949
19:1521776|1528984	IRES	0.595145
19:5151207|5158018	non-IRES	0.421686
19:5174763|5181614	IRES	0.789859
19:5710987|5719136	non-IRES	0.29945
19:5737938|5763621	non-IRES	0.268148
19:5755119|5763621	non-IRES	0.255187
19:6097752|6098885	non-IRES	0.153973
19:6121566|6128286	non-IRES	0.158574
19:7216149|7223765	IRES	0.800008
19:7218677|7223765	IRES	0.826936
19:7221036|7223765	IRES	0.843124
19:7221553|7223765	IRES	0.814218
19:7222274|7223765	IRES	0.807628
19:7222798|7223765	IRES	0.784688
19:7223249|7223765	IRES	0.709493
19:7379956|7380268	IRES	0.500517
19:7379956|7395918	IRES	0.536967
19:7379956|7396042	IRES	0.564122
19:7959819|7964524	IRES	0.526232
19:8031923|8046971	non-IRES	0.475919
19:8563662|8565823	non-IRES	0.242977
19:8694399|8696446	IRES	0.517487
19:9342678|9361025	IRES	0.581424
19:9374522|9378543	IRES	0.884946
19:9375901|9378543	non-IRES	0.474839
2:104635|107958	non-IRES	0.12594
2:230392|233504	non-IRES	0.0621727
2:1072544|1073848	IRES	0.647194
2:1073640|1077711	IRES	0.543597
2:2146481|2152868	IRES	0.804417
2:3915483|3916044	IRES	0.607575
2:4058423|4066213	IRES	0.660373
2:4058452|4066213	non-IRES	0.27541
2:5361327|5366043	IRES	0.624743
2:5634623|5635093	non-IRES	0.438899
2:5820665|5830247	non-IRES	0.371041
2:6624905|6625480	IRES	0.605241
2:6727735|6760289	non-IRES	0.422628
2:10484460|10488298	IRES	0.692264
2:14277625|14278379	IRES	0.506865
2:16895177|16906007	IRES	0.571348
2:16904060|16906007	IRES	0.585683
2:17975752|17978160	IRES	0.760895
2:17975752|17985248	IRES	0.756983
2:20541149|20556058	IRES	0.52396
2:20774417|20792727	IRES	0.7098
2:20782392|20782704	IRES	0.920147
2:22634352|22637572	IRES	0.798394
2:24189736|24200342	IRES	0.694474
2:24908440|24923596	non-IRES	0.443229
2:24908440|24927050	IRES	0.539977
2:27462440|27468122	non-IRES	0.437959
2:27580217|27605348	IRES	0.64798
2:28277014|28280116	IRES	0.875197
2:29414394|29464149	non-IRES	0.386782
2:32903661|32912113	IRES	0.614835
2:33267867|33280455	IRES	0.586129
2:33709926|33715301	non-IRES	0.356186
2:38164933|38172162	IRES	0.807048
2:38299230|38378275	IRES	0.886333
2:38326108|38378275	IRES	0.712418
2:38948962|38955580	IRES	0.847825
2:40985888|40987688	IRES	0.704871
2:42742750|42745038	IRES	0.875447
2:43533215|43569345	IRES	0.888963
2:43533215|43573771	IRES	0.887722
2:43544943|43569345	IRES	0.873244
2:45391067|45402986	IRES	0.543471
2:47573401|47575959	IRES	0.546605
2:47820433|47860389	IRES	0.88931
2:47833142|47841946	IRES	0.729168
2:47833142|47860389	IRES	0.756571
2:48854328|48860958	non-IRES	0.477431
2:49898536|49910669	IRES	0.545772
2:49898536|49915026	IRES	0.552493
2:50736749|50739868	non-IRES	0.489543
2:50762415|50768664	IRES	0.719784
2:55117245|55118504	IRES	0.618034
2:56009608|56013656	IRES	0.862501
2:56435192|56446005	IRES	0.542128
2:58301354|58306865	IRES	0.805674
2:59883518|59957525	IRES	0.815392
2:59994264|60020168	IRES	0.74535
2:61578916|61580941	non-IRES	0.20844
2:61713913|61766340	IRES	0.756836
2:62163165|62166054	IRES	0.765119
2:62913125|62916475	IRES	0.653368
2:63121551|63125515	IRES	0.871718
2:63121790|63125515	IRES	0.880639
2:65637693|65638359	IRES	0.668312
2:66941101|66957349	IRES	0.717764
2:66954207|66957349	IRES	0.704631
2:67326311|67334138	IRES	0.539404
2:67596356|67608410	IRES	0.683751
2:67597995|67599204	non-IRES	0.372698
2:67815983|67827787	IRES	0.630231
2:68283766|68298253	IRES	0.595059
2:78268664|78269978	IRES	0.60296
2:79724446|79743071	IRES	0.677693
2:79736871|79743071	IRES	0.662243
2:83326421|83340441	non-IRES	0.353248
2:83563786|83567800	IRES	0.640312
2:84683455|84696269	IRES	0.655493
2:85860667|85872548	IRES	0.664701
2:89030716|89037618	IRES	0.525888
2:89172539|89177919	non-IRES	0.438717
2:90624193|90637743	IRES	0.641737
2:90857939|90859426	IRES	0.558416
2:90857939|90865969	IRES	0.560444
2:91335297|91338494	IRES	0.56632
2:91767304|91778044	IRES	0.614325
2:93528793|93535290	IRES	0.885849
2:96767724|96858880	IRES	0.560751
2:96803010|96803469	non-IRES	0.478211
2:97058458|97059151	IRES	0.881441
2:98481277|98489748	non-IRES	0.492862
2:98481277|98508521	IRES	0.53337
2:98837834|98840143	IRES	0.741284
2:102486533|102491350	non-IRES	0.492325
2:102486533|102511558	non-IRES	0.424434
2:103259808|103271560	IRES	0.543247
2:103265266|103271560	IRES	0.628095
2:103816878|103824226	non-IRES	0.369416
2:106971545|106977350	IRES	0.808576
2:107716037|107720826	IRES	0.565776
2:107840491|107842818	IRES	0.595722
2:111825377|111829695	IRES	0.855166
2:112915168|112917022	IRES	0.514329
2:112915168|112945750	IRES	0.784553
2:112953520|112957411	non-IRES	0.303649
2:113849883|113852786	non-IRES	0.492896
2:115432029|115436969	IRES	0.663113
2:116395437|116400201	IRES	0.750606
2:117977313|117987548	IRES	0.758418
2:120915125|120916022	IRES	0.539312
2:122588268|122593308	IRES	0.637413
2:122588268|122599551	IRES	0.65349
2:124177752|124184063	IRES	0.60077
2:124208098|124210552	IRES	0.747116
2:126253080|126267224	IRES	0.565654
2:126254708|126267224	IRES	0.808026
2:126254877|126267224	IRES	0.56115
2:126324488|126325613	IRES	0.796656
2:127901607|127902747	IRES	0.9157
2:128006883|128016087	IRES	0.716847
2:128069394|128105015	IRES	0.865933
2:128358323|128359070	IRES	0.517011
2:130737656|130738376	non-IRES	0.133617
2:130751900|130752610	non-IRES	0.291445
2:130751900|130763357	non-IRES	0.215378
2:130906921|130910282	non-IRES	0.216678
2:131349180|131349884	IRES	0.818987
2:131521629|131533381	IRES	0.720971
2:131521629|131551712	IRES	0.538135
2:131521629|131569564	IRES	0.529818
2:135981882|135987855	IRES	0.800945
2:136955002|136956392	IRES	0.57671
2:137982823|137986190	IRES	0.612314
2:139795076|139795536	IRES	0.848934
2:139884084|139932526	IRES	0.810937
2:148850525|148853347	IRES	0.50179
2:149091696|149092130	non-IRES	0.092951
2:149091696|149114187	non-IRES	0.171105
2:149361157|149364694	IRES	0.73538
2:149392025|149393300	IRES	0.659312
20:1034725|1036100	IRES	0.807048
20:1034725|1036141	IRES	0.811056
20:1404152|1406715	IRES	0.567089
20:1404152|1410413	IRES	0.567159
20:1448100|1455586	non-IRES	0.385255
20:1448355|1455586	non-IRES	0.383029
20:1448864|1455586	non-IRES	0.376844
20:2153976|2162660	non-IRES	0.445269
20:2643817|2647211	IRES	0.660497
20:3782261|3782661	non-IRES	0.304956
20:3819573|3824333	IRES	0.657708
20:4937048|4939988	non-IRES	0.251133
20:6210615|6211659	IRES	0.920019
20:7936103|7937261	IRES	0.926126
20:8191640|8192543	non-IRES	0.294187
20:9574832|9583967	non-IRES	0.296144
20:9574832|9592607	non-IRES	0.288114
20:9597515|9599473	IRES	0.505211
20:9597515|9599631	non-IRES	0.490871
20:12628211|12631287	IRES	0.558269
21:2942737|2962654	IRES	0.559991
21:2956742|2962654	IRES	0.635054
21:3096333|3108621	non-IRES	0.285077
21:3107697|3126565	IRES	0.525628
21:3122688|3126565	IRES	0.717023
21:3122688|3157327	IRES	0.72141
21:3146053|3157327	IRES	0.685232
21:3156857|3157327	non-IRES	0.20449
21:3604946|3613642	IRES	0.520822
21:4425658|4427593	non-IRES	0.196996
21:4426385|4427593	non-IRES	0.23161
21:5231759|5236191	IRES	0.806415
21:6554567|6555014	non-IRES	0.16722
21:6637936|6638407	IRES	0.741567
21:6637936|6646631	IRES	0.65975
22:204263|205687	IRES	0.800569
22:360264|375976	IRES	0.582662
22:1961745|2012219	IRES	0.739602
22:3619557|3619991	non-IRES	0.200367
22:5274631|5275032	non-IRES	0.125195
22:5281432|5282917	non-IRES	0.330057
22:5281616|5282917	non-IRES	0.190388
23:175287|177924	IRES	0.774362
23:1350010|1355534	non-IRES	0.27529
23:1350010|1360218	non-IRES	0.321789
23:1350010|1361944	non-IRES	0.402665
23:1350010|1361955	non-IRES	0.406553
23:5514024|5518226	non-IRES	0.193462
23:5817766|5834747	IRES	0.694855
24:42596|52971	non-IRES	0.464384
24:194930|195497	IRES	0.803178
24:247901|248215	IRES	0.612406
24:408221|409018	non-IRES	0.247854
24:1192892|1205086	non-IRES	0.352821
24:1652057|1665766	IRES	0.503664
24:3360878|3364131	IRES	0.722998
24:3383379|3385616	IRES	0.767246
24:4463611|4467332	IRES	0.660019
24:4567894|4569211	non-IRES	0.22574
26:628275|629198	non-IRES	0.343585
26:628275|632603	non-IRES	0.182915
26:628275|647781	non-IRES	0.307817
26:645618|647781	non-IRES	0.0710421
26:658648|659308	non-IRES	0.413567
26:2671396|2679616	IRES	0.549066
26:2842909|2845137	non-IRES	0.290644
26:3734273|3743103	IRES	0.612348
26:5070548|5072732	non-IRES	0.493001
27:4944342|4946217	non-IRES	0.27118
27:5304112|5307631	non-IRES	0.455664
27:5306233|5307631	non-IRES	0.301216
27:7161970|7163363	non-IRES	0.113429
27:7162360|7163363	non-IRES	0.085026
28:1203277|1203920	non-IRES	0.250571
28:1206857|1208000	non-IRES	0.294042
28:1210501|1213423	non-IRES	0.257908
28:1210501|1214882	non-IRES	0.274214
28:1210501|1225560	non-IRES	0.223407
28:2140683|2165769	non-IRES	0.410478
28:2224331|2224913	non-IRES	0.247426
28:2945919|2946316	non-IRES	0.320241
28:3073965|3080297	IRES	0.66532
28:4248632|4249183	non-IRES	0.343972
28:4893005|4921568	non-IRES	0.47018
28:4917105|4921568	IRES	0.509038
3:2315696|2340742	IRES	0.696625
3:8281399|8283365	IRES	0.615033
3:8604754|8606753	IRES	0.746304
3:9111433|9112853	IRES	0.86791
3:9948596|9954365	non-IRES	0.466901
3:10022734|10070773	IRES	0.631901
3:10674419|10678389	non-IRES	0.205558
3:12755826|12759747	non-IRES	0.470134
3:13198272|13199108	non-IRES	0.413246
3:15995522|16016573	non-IRES	0.484639
3:15995522|16048258	non-IRES	0.405029
3:16420488|16422320	non-IRES	0.441797
3:16728376|16730117	non-IRES	0.385131
3:16739001|16746598	IRES	0.685272
3:17318660|17334905	IRES	0.815463
3:17901894|17913447	IRES	0.799365
3:18018796|18044871	IRES	0.807474
3:18778244|18779108	non-IRES	0.443514
3:19845666|19855858	non-IRES	0.494476
3:21778463|21814380	IRES	0.656826
3:21786253|21814380	IRES	0.662833
3:21800496|21814380	IRES	0.697082
3:25538689|25541082	IRES	0.857477
3:25538689|25548236	IRES	0.844007
3:26963075|26971232	IRES	0.552891
3:27837407|27839203	non-IRES	0.301961
3:29961443|30006981	IRES	0.761893
3:31134045|31144833	IRES	0.570319
3:32203041|32214023	non-IRES	0.335514
3:32498288|32520115	IRES	0.884845
3:32498288|32523114	IRES	0.888006
3:32498288|32523117	IRES	0.887881
3:32498288|32540551	IRES	0.881538
3:32514975|32523117	IRES	0.897304
3:35083440|35084271	IRES	0.710157
3:35258418|35316264	non-IRES	0.476441
3:35286091|35316264	IRES	0.510224
3:35298516|35316264	IRES	0.511351
3:39011029|39029194	IRES	0.882896
3:39023853|39044111	IRES	0.772814
3:39041701|39044111	IRES	0.702245
3:39672252|39717981	IRES	0.669376
3:40052294|40060908	IRES	0.63888
3:40427184|40435535	IRES	0.66666
3:40435108|40435535	IRES	0.644963
3:44474601|44484135	IRES	0.725646
3:46605193|46615121	IRES	0.850951
3:46686929|46699981	IRES	0.857766
3:48332790|48340423	non-IRES	0.443426
3:50434091|50434560	IRES	0.921991
3:51275448|51341368	non-IRES	0.280921
3:51999980|52002268	IRES	0.769853
3:52142837|52161475	IRES	0.795193
3:54130201|54137617	IRES	0.832174
3:54133087|54137617	IRES	0.800229
3:54133285|54137617	IRES	0.801424
3:54216389|54220399	IRES	0.722769
3:54434594|54439836	non-IRES	0.43589
3:57837120|57844001	IRES	0.846967
3:57999101|58029945	IRES	0.541202
3:59295908|59303347	IRES	0.789243
3:62951584|62977932	IRES	0.500961
3:62977166|62977932	non-IRES	0.437125
3:66137617|66154257	IRES	0.665237
3:66240657|66244004	IRES	0.87868
3:67413029|67417087	IRES	0.626541
3:67809519|67825448	IRES	0.684101
3:71437706|71441585	IRES	0.501935
3:71437706|71454219	IRES	0.790287
3:71684566|71709727	IRES	0.71719
3:72720552|72721942	IRES	0.815058
3:73174938|73178309	IRES	0.760298
3:76435541|76443136	IRES	0.604242
3:77660697|77679905	IRES	0.594943
3:78013701|78021034	IRES	0.618064
3:79102403|79139204	IRES	0.655116
3:80601538|80610132	non-IRES	0.380297
3:81969250|82001392	non-IRES	0.347924
3:81969250|82022770	IRES	0.878065
3:82739868|82744840	IRES	0.86371
3:86709614|86722522	IRES	0.642718
3:87164841|87185302	IRES	0.825405
3:93525156|93529307	IRES	0.867805
3:98840693|98866819	IRES	0.786044
3:103883667|103899554	IRES	0.646863
3:104232959|104234270	IRES	0.702594
3:104232959|104235895	IRES	0.74028
3:104390644|104393372	IRES	0.653682
3:104719456|104726038	IRES	0.811818
3:104792814|104797960	IRES	0.746044
3:105811914|105814647	IRES	0.579428
3:106154635|106157220	non-IRES	0.43139
3:107147301|107151497	IRES	0.539812
3:107549194|107550202	non-IRES	0.29161
3:108803299|108810645	IRES	0.54715
3:109356804|109419771	non-IRES	0.292568
30:80966|82123	non-IRES	0.184009
30:80966|83492	non-IRES	0.165457
30:179968|180154	non-IRES	0.103014
30:185832|187151	non-IRES	0.204949
30:187705|188572	non-IRES	0.108569
30:508628|512295	non-IRES	0.344634
30:523168|523765	non-IRES	0.11702
30:792353|792819	non-IRES	0.229681
30:810546|815640	non-IRES	0.262862
30:828615|830921	non-IRES	0.171332
30:892775|894686	non-IRES	0.433851
30:962028|962287	non-IRES	0.412921
30:1004417|1004778	non-IRES	0.117641
32:307562|309683	non-IRES	0.1097
32:468349|470942	non-IRES	0.21761
32:497196|498589	non-IRES	0.305085
32:588581|588850	non-IRES	0.281921
33:3191025|3210011	IRES	0.7275
33:4729769|4733493	non-IRES	0.217524
33:6352514|6353101	non-IRES	0.252779
33:6516669|6518180	non-IRES	0.294817
33:6517584|6518180	non-IRES	0.23569
33:7335695|7341928	non-IRES	0.0776337
4:1761985|1762986	non-IRES	0.230268
4:1762265|1762986	non-IRES	0.203435
4:2301334|2302095	non-IRES	0.399717
4:2409797|2411038	IRES	0.531583
4:2756469|2756854	IRES	0.742615
4:3548236|3549251	IRES	0.885518
4:3726707|3757137	IRES	0.73194
4:3736182|3737775	IRES	0.759182
4:3745134|3755863	IRES	0.577335
4:3745134|3757137	IRES	0.623267
4:4145755|4153093	IRES	0.79696
4:7021983|7022243	IRES	0.938544
4:7021983|7035956	IRES	0.844459
4:7467362|7467974	non-IRES	0.444741
4:8620209|8654290	IRES	0.863956
4:8624107|8654290	IRES	0.866102
4:9345576|9349483	IRES	0.769765
4:13653607|13656372	IRES	0.910023
4:14229751|14234149	IRES	0.706723
4:17766461|17771367	IRES	0.667408
4:17823764|17825464	IRES	0.614558
4:18439746|18447290	IRES	0.625677
4:20189830|20210976	IRES	0.677359
4:20189830|20210987	IRES	0.678441
4:20189999|20210987	IRES	0.689598
4:24131742|24140424	IRES	0.552924
4:29225886|29227222	IRES	0.644823
4:29444294|29445784	non-IRES	0.475969
4:29575933|29615312	IRES	0.804347
4:31188056|31191818	IRES	0.902803
4:31244579|31249895	IRES	0.61185
4:31244579|31291921	IRES	0.571271
4:31262532|31275139	non-IRES	0.478723
4:31262532|31291921	IRES	0.564778
4:31539033|31548681	IRES	0.804322
4:33775019|33775573	non-IRES	0.366979
4:34053610|34058827	IRES	0.654209
4:34559383|34593472	IRES	0.811634
4:35628834|35634754	IRES	0.598138
4:35628834|35644310	IRES	0.823698
4:39260251|39262193	non-IRES	0.422257
4:39303729|39318603	IRES	0.577521
4:43246743|43247200	IRES	0.523925
4:44485651|44487134	IRES	0.533814
4:46295433|46296160	IRES	0.55911
4:50154211|50230231	IRES	0.767163
4:51763707|51768231	non-IRES	0.409069
4:53511335|53523856	non-IRES	0.415271
4:53621163|53625129	IRES	0.762424
4:54233174|54270981	IRES	0.52634
4:54658906|54661014	IRES	0.605053
4:55020414|55025581	IRES	0.833982
4:56480782|56484836	IRES	0.796338
4:56518863|56523885	IRES	0.789696
4:62907589|62920083	IRES	0.669834
4:62915440|62920083	IRES	0.663729
4:65097901|65102412	IRES	0.595608
4:65767102|65791366	IRES	0.570036
4:65767102|65807030	IRES	0.697541
4:66185945|66210171	IRES	0.654918
4:66201825|66210171	IRES	0.548515
4:66610950|66614669	IRES	0.577946
4:68295864|68317252	IRES	0.774598
4:69035577|69040842	IRES	0.850498
4:70204006|70229731	IRES	0.709435
4:75852148|75857957	IRES	0.756789
4:79100086|79106043	IRES	0.67621
4:79865183|79879133	IRES	0.659438
4:82459744|82463984	IRES	0.725241
4:82758056|82773972	IRES	0.862419
4:82907788|82916609	IRES	0.879766
4:84658187|84659435	IRES	0.747332
4:89626237|89628806	non-IRES	0.437712
4:89754017|89755684	non-IRES	0.227296
4:89913505|89918509	non-IRES	0.163681
4:90683466|90684059	non-IRES	0.233894
4:90690509|90691280	non-IRES	0.37366
4:91002966|91013143	non-IRES	0.148472
4:91147994|91149102	non-IRES	0.13682
4:91182897|91213766	non-IRES	0.125328
4:91195247|91197932	non-IRES	0.283936
4:91212200|91213766	non-IRES	0.140496
5:531889|532464	non-IRES	0.103705
5:1453861|1454223	non-IRES	0.419743
5:1911312|1914219	IRES	0.894832
5:2137642|2148981	IRES	0.559578
5:5290702|5292804	IRES	0.619743
5:5309911|5335933	IRES	0.729497
5:7212100|7213195	IRES	0.551612
5:9696389|9698586	IRES	0.737008
5:9762649|9765711	IRES	0.581815
5:9965410|9971682	IRES	0.643397
5:11991484|11994361	IRES	0.782956
5:11993188|11994361	IRES	0.600572
5:12518163|12523981	IRES	0.821388
5:13926806|13936891	IRES	0.671245
5:15395068|15397619	IRES	0.662775
5:22519022|22521651	non-IRES	0.482677
5:22536781|22543326	IRES	0.533296
5:25226329|25228586	IRES	0.627899
5:25346596|25348346	IRES	0.654076
5:26152126|26166195	IRES	0.880066
5:27527234|27527647	IRES	0.654629
5:27839047|27840858	IRES	0.575538
5:27839180|27840858	IRES	0.559901
5:28350625|28360110	IRES	0.559784
5:28350625|28374852	IRES	0.581164
5:28935661|28944418	IRES	0.63364
5:28942259|28944418	non-IRES	0.451823
5:31709810|31719936	IRES	0.672861
5:32254861|32270630	IRES	0.783703
5:34890801|34894697	IRES	0.645945
5:35469343|35469750	IRES	0.692204
5:38248809|38268609	non-IRES	0.446669
5:40756427|40757496	IRES	0.536877
5:40756648|40757496	IRES	0.518708
5:40884083|40922854	IRES	0.576194
5:40916095|40922854	IRES	0.571411
5:40950975|40958015	IRES	0.617324
5:48174276|48181027	IRES	0.649626
5:49377000|49387361	IRES	0.702334
5:49377000|49405546	IRES	0.754036
5:49730239|49736411	IRES	0.649886
5:50452454|50468722	IRES	0.602752
5:50719739|50729260	non-IRES	0.399709
5:50931834|50932334	IRES	0.607222
5:52894570|52899307	non-IRES	0.393896
5:52919904|52922537	IRES	0.656236
5:53829047|53829662	non-IRES	0.308917
5:55765053|55765698	non-IRES	0.468242
5:56539971|56546216	non-IRES	0.445936
5:57838520|57841983	non-IRES	0.452415
5:57969403|57970524	IRES	0.775135
5:57969403|57972281	IRES	0.533365
6:1698054|1700598	IRES	0.678504
6:5127213|5129058	IRES	0.793084
6:8782693|8787955	IRES	0.700551
6:8912715|8949395	IRES	0.607086
6:9148803|9160790	IRES	0.6838
6:10028374|10029584	non-IRES	0.260478
6:10050574|10055701	IRES	0.696107
6:11364676|11371277	IRES	0.659905
6:11384400|11388912	IRES	0.695071
6:11384400|11388916	IRES	0.694631
6:11384400|11406119	IRES	0.794685
6:11401254|11415050	IRES	0.761933
6:11956092|11969528	non-IRES	0.444507
6:11961864|11969528	non-IRES	0.307433
6:12958807|12965217	IRES	0.521792
6:13311521|13312853	IRES	0.692894
6:13311521|13317344	IRES	0.764478
6:15915731|15916612	IRES	0.691123
6:16997990|17005138	IRES	0.761
6:16997990|17016334	IRES	0.758449
6:17012252|17021855	IRES	0.673042
6:20561646|20570927	IRES	0.556306
6:21199576|21201169	IRES	0.767035
6:21720050|21733623	IRES	0.880494
6:21786877|21793403	IRES	0.590841
6:23380375|23384648	non-IRES	0.252584
6:23406253|23413863	IRES	0.578426
6:23421283|23434129	IRES	0.854732
6:24434457|24441583	IRES	0.508539
6:27145316|27146255	IRES	0.631277
6:30780682|30799567	IRES	0.672918
6:30849720|30853591	IRES	0.818378
6:30911294|30916801	IRES	0.759203
6:31133168|31145055	IRES	0.59235
6:31133168|31145255	IRES	0.78681
6:31878072|31892396	non-IRES	0.483021
6:32306181|32307393	IRES	0.549184
6:32972083|32973359	IRES	0.77062
6:33166337|33168062	IRES	0.587537
6:33206519|33210750	IRES	0.585038
6:33240979|33241393	IRES	0.640632
6:33727687|33731028	non-IRES	0.462195
6:33923691|33933997	IRES	0.649511
6:34304387|34306380	non-IRES	0.43422
7:161400|168663	IRES	0.674092
7:669188|680653	IRES	0.851988
7:698066|702376	IRES	0.869489
7:752327|772893	IRES	0.834489
7:785803|805496	IRES	0.843451
7:1322958|1326837	IRES	0.706485
7:2210046|2223347	IRES	0.811549
7:2547911|2552162	IRES	0.565231
7:4187723|4210154	IRES	0.745626
7:4523540|4524536	IRES	0.710218
7:4707923|4710257	non-IRES	0.285204
7:6409808|6410057	IRES	0.817176
7:6409808|6413152	IRES	0.701915
7:6409808|6426489	IRES	0.722795
7:7136060|7141882	non-IRES	0.283094
7:9651678|9653824	IRES	0.633326
7:9651678|9670033	IRES	0.83997
7:11310424|11317275	IRES	0.711355
7:11479249|11480605	IRES	0.812058
7:11985939|11990872	IRES	0.838434
7:13545067|13550848	IRES	0.503399
7:19097213|19114585	non-IRES	0.462266
7:19714533|19727785	IRES	0.672183
7:22025559|22026564	non-IRES	0.397642
7:22627546|22629237	non-IRES	0.213077
7:25361092|25375933	IRES	0.72805
7:26225009|26225483	IRES	0.787729
7:30467119|30469402	IRES	0.62939
7:30584704|30585973	IRES	0.710576
7:31061767|31074368	non-IRES	0.364981
7:33122339|33131651	IRES	0.75383
7:33194367|33197573	IRES	0.829443
7:33194367|33205390	IRES	0.811811
7:33194367|33215404	IRES	0.806455
7:33215247|33226575	IRES	0.829933
7:35144999|35148450	IRES	0.701023
7:35146972|35148450	IRES	0.643279
7:36066556|36079100	IRES	0.610809
8:1761700|1775737	IRES	0.854116
8:1861721|1863745	non-IRES	0.40589
8:2476805|2477351	IRES	0.783709
8:4874055|4880754	IRES	0.543109
8:4965462|5030850	IRES	0.817499
8:6736289|6768862	IRES	0.508873
8:6765632|6768862	IRES	0.537835
8:6988619|6989866	non-IRES	0.305201
8:7275159|7289572	non-IRES	0.392272
8:7642175|7645784	non-IRES	0.318723
8:7725026|7725391	IRES	0.800133
8:11211399|11212188	IRES	0.848713
8:12366961|12378540	IRES	0.891042
8:13362100|13371960	IRES	0.689028
8:13362100|13383685	IRES	0.70296
8:13368691|13383685	IRES	0.739091
8:13748766|13773904	IRES	0.742828
8:16771890|16778961	IRES	0.668954
8:19197161|19204634	IRES	0.536533
8:19399324|19402614	IRES	0.620733
8:19399324|19402629	IRES	0.791479
8:19610512|19611617	IRES	0.657984
8:19803013|19803422	IRES	0.510626
8:20565434|20568513	IRES	0.680557
8:20831349|20894587	IRES	0.547933
8:21093649|21095390	non-IRES	0.117084
8:21093649|21096987	non-IRES	0.206504
8:21628179|21632221	IRES	0.70339
8:21691594|21691800	IRES	0.78994
8:24253075|24279741	IRES	0.694023
8:24782461|24784803	IRES	0.829039
8:25344146|25345247	IRES	0.570418
8:25344146|25351580	IRES	0.579562
8:26905684|26908158	IRES	0.518266
8:27030542|27045656	IRES	0.630203
8:27886180|27889657	IRES	0.713393
8:28389802|28395721	IRES	0.774313
8:29325514|29332659	non-IRES	0.429277
8:29325514|29335728	IRES	0.700846
8:30150504|30176299	IRES	0.86836
9:841527|856445	IRES	0.84935
9:1161538|1166156	IRES	0.850175
9:3804522|3807984	IRES	0.558354
9:5815131|5832453	non-IRES	0.327291
9:6798384|6799240	non-IRES	0.482811
9:6798384|6864586	IRES	0.834428
9:7869955|7870618	non-IRES	0.450963
9:8192609|8200424	IRES	0.655238
9:8336365|8362082	IRES	0.748489
9:9430658|9443956	IRES	0.733206
9:9430658|9445760	IRES	0.860354
9:9672046|9681106	IRES	0.775239
9:10506368|10508834	IRES	0.865776
9:15573351|15582421	IRES	0.521254
9:15658931|15669104	non-IRES	0.373094
9:18670920|18671415	IRES	0.587283
9:22878326|22880208	IRES	0.691447
9:22888798|22895755	non-IRES	0.477146
9:22969547|22976688	IRES	0.818721
9:23721269|23727437	IRES	0.520368
9:23721269|23727507	IRES	0.808991
9:23721269|23743428	IRES	0.512164
9:23733411|23743428	IRES	0.508868
W:272854|280340	IRES	0.751819
W:366612|367322	IRES	0.593732
W:526875|529263	IRES	0.805488
W:568910|613317	IRES	0.707693
W:612961|613317	IRES	0.875947
W:1542216|1543027	non-IRES	0.484719
W:3114141|3117280	IRES	0.561472
W:3169627|3178412	IRES	0.803084
W:4033679|4047269	IRES	0.798821
W:4216775|4217450	IRES	0.68564
Z:2704901|2708366	IRES	0.586369
Z:2878050|2878710	IRES	0.576512
Z:7265951|7274477	non-IRES	0.406848
Z:8566344|8566893	IRES	0.503388
Z:8928302|8934833	non-IRES	0.247653
Z:10294480|10302174	IRES	0.825683
Z:13478392|13495988	IRES	0.54075
Z:16326153|16335205	IRES	0.667299
Z:16820110|16847036	IRES	0.765815
Z:16833600|16847036	IRES	0.738597
Z:19153457|19163098	IRES	0.655993
Z:19162278|19163098	non-IRES	0.410289
Z:19177826|19189878	IRES	0.598913
Z:20502448|20509779	IRES	0.681079
Z:20502448|20519860	IRES	0.741972
Z:22266329|22285588	non-IRES	0.474488
Z:22266329|22327209	non-IRES	0.497126
Z:22617172|22619045	IRES	0.857035
Z:27489395|27492311	IRES	0.851477
Z:27543846|27570720	IRES	0.863402
Z:27739926|27748088	IRES	0.686932
Z:27786235|27787094	IRES	0.873434
Z:28161755|28179295	IRES	0.558418
Z:28292852|28295051	IRES	0.565971
Z:32374439|32376405	non-IRES	0.49599
Z:32565738|32590345	IRES	0.851402
Z:34735029|34747326	IRES	0.827823
Z:34746119|34747326	non-IRES	0.355462
Z:34812830|34829935	IRES	0.605494
Z:34819004|34829935	IRES	0.567018
Z:34972528|34987201	IRES	0.55917
Z:35565770|35568133	IRES	0.687507
Z:36839948|36841327	IRES	0.688825
Z:37637789|37639912	IRES	0.921302
Z:41379641|41381818	IRES	0.804766
Z:41502827|41527360	IRES	0.640114
Z:41733892|41742219	IRES	0.633763
Z:41733892|41743883	IRES	0.899943
Z:42208146|42210230	IRES	0.844625
Z:44291380|44318716	IRES	0.545158
Z:45111550|45120471	IRES	0.874436
Z:47466892|47469621	IRES	0.555806
Z:47466892|47475421	IRES	0.527524
Z:47784867|47788216	IRES	0.650384
Z:50140014|50142406	IRES	0.929154
Z:54384952|54392066	IRES	0.783639
Z:54659665|54661272	IRES	0.650072
Z:54674624|54755962	IRES	0.754285
Z:54706332|54755962	IRES	0.740729
Z:54730600|54755962	IRES	0.696462
Z:54753283|54755962	non-IRES	0.364359
Z:58035981|58040661	IRES	0.800857
Z:58035981|58046141	IRES	0.81584
Z:58318512|58327760	IRES	0.67694
Z:58318512|58363377	IRES	0.661857
Z:58318512|58373273	IRES	0.853662
Z:60803901|60829582	IRES	0.888761
Z:64304527|64308986	IRES	0.747992
Z:67650817|67670417	IRES	0.548121
Z:67650817|67672837	IRES	0.539811
Z:67670177|67672837	IRES	0.609639
Z:68866373|68866976	non-IRES	0.456402
Z:68866373|68872952	IRES	0.817446
Z:68866373|68881830	IRES	0.825914
Z:81984252|81986857	IRES	0.502981
25:1312911|1313510	non-IRES	0.240873
25:1525456|1526501	non-IRES	0.181619
25:1811556|1816325	non-IRES	0.276285
25:2440513|2442492	non-IRES	0.478027
25:3421870|3422615	non-IRES	0.26859
25:3425704|3426033	non-IRES	0.0490698
31:2622333|2622812	non-IRES	0.100131

## Sheet: ORF prediction of circRNAs
ORFs prediction of all identified circRNAs
circRNA_ID	ORF location	ORF sequences
1:462097|465345	1 [249 - 521]	(ORF crosses the breakpoint) QAVCQAPYQEVSAVESGRSRVGLQATHSVHPQPQPEGCAQLRALPAGLQWQSREVPGRGAPAAGVPPESRHSRPLPGVPVQAACVHPGFTG
1:462097|465345	2 [1 - 828]	(ORF crosses the breakpoint) KCLRLNPDVPVWASKQRILCTLNHSLKDVLNYGLFQPAFNGRAGKFLDEERLLREYPLNPDTPVPYLEFRYKRRVYTQALLDDKQFAKLHTKKCLRLNPDVPVWASKQRILCTLNHSLKDVLNYGLFQPAFNGRAGKFLDEERLLREYPLNPDTPVPYLEFRYKRRVYTQALLDDKQFAKLHTKKCLRLNPDVPVWASKQRILCTLNHSLKDVLNYGLFQPAFNGRAGKFLDEERLLREYPLNPDTPVPYLEFRYKRRVYTQALLDDKQFAKLHTK
1:1377308|1380616	1 [278 - 550]	(ORF crosses the breakpoint) GRELREKSLWLVLRSWAAHTSQPRQRSSLLTRSRSSISAQRKSAAARCPAPSRSHRRTATAQLPPTPTALMMRPPPGTSSRRTPKAAVISV
1:1377308|1380616	2 [1 - 1062]	(ORF crosses the breakpoint) IQFADQKQEFNKRPTKIGRRSLSRSISQSSTDSYSSAASYTDSSDDETSPRDKQQKNSKGSSDFCVKNIKQAEFGRREIEIAEQEMPALMALRKRAQGEKPLAGAKIVGCTHITAQTAIQFADQKQEFNKRPTKIGRRSLSRSISQSSTDSYSSAASYTDSSDDETSPRDKQQKNSKGSSDFCVKNIKQAEFGRREIEIAEQEMPALMALRKRAQGEKPLAGAKIVGCTHITAQTAIQFADQKQEFNKRPTKIGRRSLSRSISQSSTDSYSSAASYTDSSDDETSPRDKQQKNSKGSSDFCVKNIKQAEFGRREIEIAEQEMPALMALRKRAQGEKPLAGAKIVGCTHITAQTA
1:1440884|1457265	1 [212 - 493]	QPTWLQQALWGWQQLLLWQRVRNGSDHTFLNPTHPSVRGSRRVCYGSSVPRWMSTPPEWGSKPSSCASHPPNPTLSSKFLELHPWRMWYASTRA
1:1440884|1457265	2 [372 - 551]	VHHQSGAASHRPVHLTLQTQPCLQSFWSCTLGECGTQVQEHDSGRPGVGAGRTRSCTSGG
1:1440884|1457265	3 [902 - 1111]	HTWCPHRQWYKPSVTLMALCPSSRLALVPQLPHWPTPPSCLPQLLLHKSIILQWLMERWSRTGQRYRGVR
1:1440884|1457265	4 [1256 - 2881]	(ORF crosses the breakpoint) PRWLKPLFRVEDRSSYLVKPQQQWEHSLESKMPMYLLMEEHGVTQTEHMATIEAHAVAQQVQQVHVATYTEHSMLSADEDSPSSPEDTSYDDSDILNSTAADEVTAHLAAAGPVGMAAAAAVATGKKRKRPHVFESNPSIRKRQQTRLLRKLRATLDEYTTRVGQQAIVLCISPSKPNPVFKVFGAAPLENVVRKYKSMILEDLESALAEHAPAPQEVNSELPPLTIDGIPVSVDKMTQAQLRAFIPEMLKYSTGRGKPGWGKESCKPIWWPEDIPWANVRSDVRTEEQKQRVSWTQALRTIVKNCYKQHGREDLLYAFEDQQTQQQTTTTHSIAHLVPSQTVVQTFSNPDGTVSLIQVGTGATVATLAD…
1:1575606|1577823	1 [91 - 312]	VTAHPALLVPVQSLPPVVSQGTALSCRLCQTTVLLTAVRSPIHRAAPTIRFPTSAPLLVDRRTPQALDQWKVVG
1:1575606|1577823	2 [416 - 583]	RREAASSSVGKFRFQLSFQQPNLLELQPFHGRLCTDSEEVPVSAGLQVPGSISTQR
1:1575606|1577823	3 [659 - 1411]	(ORF crosses the breakpoint) SHGLLDCKVQKSVQTTPPRELTAKKVPSSTPSPPIQGQSVLSYSPSRSPSASPKFATSCIPGYSPQLQALSNNSASYSSTIAYSPGSTYNKISNFSPSPGGSPYPTSIGPMESGGLRSRYRSSPILYNSPTGKEDYMTDLKSLDTFLRSEEEKQHRVQLGSSDSSSPSSSPTFWNYSRSMGDYAQILRKFQYQLACRSQAPSAHKDEADLSSKQAAEEVWARVTMNRQLLDHMDSWTAKFRNRYRQLHHVS
1:1663892|1667809	1 [54 - 266]	VFLSRTVRDNLSSSEGKRSRRPLKTFLPLQMKRSVKSTRLFGSKTPMERENLSPRRKRESMWKKQKRYGAT
1:1663892|1667809	2 [160 - 312]	RAHACLVQKHPWREKTCHPGGKENQCGRSKRDMAQHEEAGWRCREEIQDHL
1:1663892|1667809	3 [385 - 558]	STGLHASHCGYCAVTDVWCHPCRRPSSADLFLPRCCQYSLYSATYPYLLPDPEFQIWS
1:1663892|1667809	4 [616 - 1302]	(ORF crosses the breakpoint) DISGWKPRGYKEKGKLNFSKLSAYSVSFLIQNREGQSIFIRGKTVSQTLENFFASSDEEICEEHTPVWFKNTHGERKLVTPEEKRINVEEAKEIWRNMKKLDGDVERKYKITCDGYLKLWQLSKPQLSGYDAIFVDEAQDCTPAIVDIVLSQTCGVILVGDPHQQIYSFRGAVNTLYTVPHTHIYYLTQSFRFGPEIAYVGATILDVCKGIRNKTLVGGNQEAIKRKAN
1:1670105|1673502	1 [91 - 261]	SLHHKQTATLTEQDRGRLNGHSSPSPHSCWCFKVSSALPYIEVLRLRLYSVLFRGME
1:1670105|1673502	2 [307 - 543]	LKTQIFLLGLPSCSQPEYMWAIITAMVLFSDGVRDIQRLMACLQRPCSSLSIVDVTETLYCIATLLYAMREKNINITNR
1:1670105|1673502	3 [515 - 679]	GRRTSTSLTGKEWRDAPFKTWQCVIYKSMFIVLFLLAGALQFLGACSFSGTWRMK
1:1670105|1673502	4 [547 - 729]	GMERCPFQDVAMCNIQINVHSSVPVGWGSAVPWCMQFLRNMEDEVRIKNTHSYRKSGKELH
1:1670105|1673502	5 [1025 - 1297]	PPLFCHCLFKPCKVYDLAHRDLNSPLGTVLYLFTAPRAASESEPAVNLKPWSCFAPLFALTKHCEALSGLTHLCEIILRQLLELIHFRGPS
1:1670105|1673502	6 [1301 - 1561]	PQILFHSAHKGPVDSDPRSRLHGRHKICKPKAEIRQRTQTELSPWCLCGHFSRYNELHFEIPILSLQLTKHSRCCCLSGGCRSLICY
1:1670105|1673502	7 [1565 - 1723]	RFLNDRFPLFLPARIHYNIFYCLYLMENASVTAPQVVEEETPSSRCRQDFWSR
1:1670105|1673502	8 [1582 - 1800]	IPSFPSCQDPLQYFLLFVSDGKCFCDCTTGGRRGNTIFTLQAGFLVQVMTQQVIQAVCGEPWMQNKHLIAKPG
1:1670105|1673502	9 [1790 - 1990]	QNLVDKTPRFIRITTKPQSAPCHLLPEFLGESLKSVKIKLTEFKSLCSVCWQNSVMAAEILQSLNHS
1:1670105|1673502	10 [2348 - 2521]	FPFCWVESLSLPVLIHSNAFILHRGLEKVNPIKPLMICCTTVIETIMETKLKANKWWV
1:1670105|1673502	11 [2401 - 2568]	CFHPSQRSREGKSNKTPHDLLYDSDRDHNGNKIEGKQVVGLIASWFPRPFVLLLPF
1:1670105|1673502	12 [2637 - 2840]	NVKDIWRSLYTFPHPVGEQSWFTLWADDKFQTFMNKTTALQQEVLNAFLNINHSSQLPREAEKIDVLH
1:1670105|1673502	13 [3131 - 3355]	IHLCGRMFILNSFYLFRVFFFFLSYFSSLSEVKLTHEQQRILNHKIERGQIVKIMAFAGKSSNTNQEIFCSHSLF
1:1670105|1673502	14 [3376 - 3540]	(ORF crosses the breakpoint) NQESLFNRCVSTIPTSRNVDPSAVLQCLKGHHLFSRAEVCITNKLPHLQSKTGVG
1:3966138|3966722	1 [214 - 429]	MLLCIFFVSLSVARRNFFANSSSLEFSTFFGIMHISQGRLLFILVEQFHVAEILTIKQENFRCTSELFSITS
1:3966138|3966722	2 [282 - 548]	FGIFHILWHYAHITGQTAVHLGRAVSCSRNSDNQTGEFQMYIRTFFHYFVKANSKLQALVNNMMRNFSSSKYFFKVEFLFLHFRGRNDV
1:3966138|3966722	3 [552 - 755]	(ORF crosses the breakpoint) VAIQASRDNPKNVNLKHRGEQSGQPVYTQCPLMCFRVPKTQVCQVMSKTEETSQSFWSKCWKQNKEQP
1:4524315|4526959	1 [473 - 769]	(ORF crosses the breakpoint) KRVKKTSQMQLRMRREVRRRAQSSVMIRRIPPLLRSPLLGPGERLPCAAALSRTDLLLWRGPGGAEGIPTVQLHGFPHHVLSMKKKRSSSWTVIHWSGL
1:4524315|4526959	2 [1 - 1422]	(ORF crosses the breakpoint) ESEEDEPDAVEDETGSEETSSELRDDQTDTSSAEVPSARPRRAVTLRSSTESDRPPPMERARRSRGYPYCAAAWFSTPRVKHEEEEKLILDSNPLEWTVTDVVRFIKLTDCAPLAKIFQEQDIDGQALLLLTLPTVQECMELKLGPAIKLCHQIERVKESEEDEPDAVEDETGSEETSSELRDDQTDTSSAEVPSARPRRAVTLRSSTESDRPPPMERARRSRGYPYCAAAWFSTPRVKHEEEEKLILDSNPLEWTVTDVVRFIKLTDCAPLAKIFQEQDIDGQALLLLTLPTVQECMELKLGPAIKLCHQIERVKESEEDEPDAVEDETGSEETSSELRDDQTDTSSAEVPSARPRRAVTLRSSTESDR…
1:4529199|4548796	1 [31 - 249]	WMWSLWTFSQLVGVKRMLITLLHHTKLFVSAWKPQVEHMLYPIVSTDLSGSFYDVCNPVLKTTNLTSRPVTRL
1:4529199|4548796	2 [395 - 544]	WFGVAQSGLWVCTGVLRVKQLSSVRQWNELGTRDLESGKKSRITLIEYRT
1:4529199|4548796	3 [577 - 726]	TGFTLPNVRNVCWPPTDEFLHLPGYQLCYFASIISSGLFLASNLNPSWHN
1:4529199|4548796	4 [907 - 1077]	KANSKMCRSFEELNMLKLKIKQPGPNLGEHCYGNIMQPCHNLRLGINYAGGNHACKM
1:4529199|4548796	5 [1241 - 1438]	KYQEKMAMVIKYHFIVLEVILQSVHFYSFLCIMDVFYRTKEYKTVSSFVFAVRRKRRIAVVQPEKK
1:4529199|4548796	6 [1293 - 1472]	KSFYSQCIFIAFYVLWMYFIGQKSTKLFLPSFLQCEGREELLLCSQKRSKLLLFKEIFLH
1:4529199|4548796	7 [1354 - 1512]	DKRVQNCFFLRFCSAKEEKNCCCAARKEVSCYYLRRYFYTDTSRLPGKVIHSS
1:4529199|4548796	8 [1476 - 1688]	YITSSRESNTQQLSDFASFWFWPPPHLTLLNTPNFSVTGYHPQCLLRKYLMTSAQFLSQTQQVRLLGTSRS
1:4529199|4548796	9 [1502 - 1816]	YTAAERLCQLLVLASAPFDPVKYSQFLCNRLPSSVPVEKIPHDLCPVPQPDTTGKAAWHQQVIILRIRCLYGGGQPYKRRKHVTWMERQRHILRGCKTHRVGALM
1:4529199|4548796	10 [1890 - 2078]	CQDKANEFVVEVDMTYNWHQLNYLHHGLIHPSLCPTAGHISASEAATQGAIKITLGEMVSFWE
1:4529199|4548796	11 [2089 - 2265]	AIWIASWMALGIVCFSPCATGEHRMINPDTENYSIDPCYFREKIPQSPLCWRVTEQPFS
1:4529199|4548796	12 [2522 - 2806]	GRLYVEWLELEGSSKILIHSPPILPLLGERKTLDLLHKSAPHASLLLSPCRHHQWEILLPPALHQPPLLLRSIFKQRQNSRATSVCWAWQVRAGP
1:4529199|4548796	13 [2604 - 2876]	EKERPLIYCTKVHHMHHCYFLLAGTINGRYCCPQLYINHRCFSGPYLNKGRIAELPQSVGPGKCVLVLKEVRDSYFGGKFEGEAWIVGCWV
1:4529199|4548796	14 [2901 - 3053]	HCLRALWQLPQVKTPSLEGKICISIGSCNGRRVIFEAWAFLLIAGTSFIYL
1:4529199|4548796	15 [3008 - 3163]	SMGIFVDCWYKFHLSVTAAQENVLAKAMPEEDFCDYTHLTLFPGTSQQIWHG
1:4529199|4548796	16 [3374 - 3625]	RVECLLLTSDKTVLYTCAVLYTRTAERQSDFRWERTRWLCWISRVPVDAMATGMAQVGRDSQGSLSPIPGSTQDYNCFNLSWVF
1:4529199|4548796	17 [3517 - 3699]	CHGHWNGPSWERLTRIFESNSWLHTGLQLFQLELGLLEIQLFQLSGLYLYEPYSLWMQGHI
1:4529199|4548796	18 [3629 - 3805]	KSSCSSFLVCTYMNPTRCGCRAISELPLHRVEELGNFWSSIFVMHLQAQLSEYVRSCLK
1:4529199|4548796	19 [3840 - 3989]	NVRFLRHHPLLLKTCFYCTVECLLCSLITCARCFTYSGTASCLTWLKAGP
1:4529199|4548796	20 [3830 - 4057]	KQLKCEIPPTSPTASENMLLLYCRVSPVFLNNLCTLLYIQRHCQLSHMVKSWAMKRTPYSAACAGGHLDLKEANQK
1:4529199|4548796	21 [3979 - 4143]	KLGHEENPIFSCLCRWTLGFERSKSKIAVSRKQDKVVAVQKLAAAAFESQSAVAC
1:4529199|4548796	22 [4122 - 4355]	KSVCSGLLMGNISNLLLLEKQAVKKQHGGNMRHPRSIVKLTFFLPPGIWVFKTYVVQRFCEVLPSCLMPCLPMYCCIG
1:4529199|4548796	23 [4406 - 4591]	PCKPAEVSYKNPVFPCSDSLQNSLLKEQISVSARQGHLAFGAMSDFPRTRTIRMAQCFVEVF
1:4529199|4548796	24 [4716 - 4895]	KMFKQLREPWTVVRMGPHSSSPYSVPSLMAPFRIITTDDVAQRMQIASCCKLCISITCLE
1:4529199|4548796	25 [4868 - 5029]	IMHQHNLSGINKLYMGFTLATHRGVWERQPETAVTKEEQIQQWSADSLLNHPGL
1:4529199|4548796	26 [5039 - 5197]	LSALRVALVKFKPIPVVTTPVGSSLYDGDVTMFGTDGFMLLLSHLLSLPCICL
1:4529199|4548796	27 [5091 - 5264]	QLQWAAVSMMEMLPCLALMGSCCSSAIFCPFLASVSDEVTHHLDPAPNKLVVPVCILH
1:4529199|4548796	28 [5402 - 5569]	HECACFFVAPLLQQEKHPLISVQLLCSSVLDEEVVSSAGRKLRYLPECPPSSKMSV
1:4529199|4548796	29 [5605 - 5802]	CNQKYWLQFCVCLCVCILPSMQSLGKKQGTISVSNAKLILKAWRFIIPGASTSLWLTVASFTSRGK
1:4529199|4548796	30 [5678 - 5998]	VRNKELFRYPMPNLFLKPGGSLFLVPAQVSGLLWLLSPQGASEDDNNCCLTSTSEFISFLRCLFGKEVEIWSQETVEISTIYTDQPAAAGLEISGCIVAKISKKYWL
1:4529199|4548796	31 [6277 - 6450]	LFLFATDASRKNEPLFVKEGSCILQLDIFFAAQHDFLGEICIIKSKCSEENHVACTEP
1:4529199|4548796	32 [6546 - 6740]	TAFLQGVLLVLSSRVLHGHRLIDNGSSNLDLSVCIFEMSQAVISTSELMCYYLECGKSSFRCLLI
1:4529199|4548796	33 [6676 - 6996]	AHQNSCATTLSVARAVLGACSFNLRIPNSSSFLLSLPHRYVFIPSKIKQLQLFGLRLVWDLMSLLLLAGRSGITSQIEEINFLLIRMMASGLLNRRRGLVLFCDNTS
1:4529199|4548796	34 [7236 - 7475]	CCCVIMLTSVASVCLTLKIQRKFSSNKIKLVRCTTAKAGVVSSTLLLQGTAGSIQPILMERAENKYRNLRLFTVQPKGIW
1:4529199|4548796	35 [7505 - 7669]	PRGRDFPSPERTGNWSRFLHFVLALILVNFSAVNKVDFFLAFACVCVCVVFFCSS
1:4529199|4548796	36 [8091 - 8249]	KATFGFCTLDTCVGCQCCICVVSSRQEKMWMSNWMAPLRSFHLFSWESWVVTR
1:4529199|4548796	37 [8454 - 8657]	LFQVFLPYLSMINQILLLVNNLSRPVKPLPFHLVLCDIKRSPHWKMFHPTRFSKSHQIIVVAALFSKK
1:4529199|4548796	38 [8512 - 8709]	ITYPGQSNHFHFIWYCATSSEALIGKCSTLQGFQKAIKSSWLLHCLVKNKNKLVALCNMMYLDFRF
1:4529199|4548796	39 [8801 - 8953]	EQTLGKELNYTKTNPDSLWDHSLTYNAECSNTWSGAIRRFVFLVFISLGQV
1:4529199|4548796	40 [9341 - 9490]	WDISGVSQQHLKQLWCHTEASFTVYFTHLLNLGPLLVALVLCILEPNRHL
1:4529199|4548796	41 [9432 - 9773]	IWDLFSLHLSCASLNLIGICKLFLLIQHQGSCLLLLRTTFKSISVVDFISLGSEHGDQCSLQARECFTRTAASGRSSVEFPRRNAQSKVSLQCVPFFMGGFRNGAGWEKRITVL
1:4529199|4548796	42 [9650 - 9805]	WKILSGISKKKRSKQSKSSVCALFYGRLQKWSWLGKKNNCTIRVFLVIILLH
1:4529199|4548796	43 [10211 - 10432]	TIFKKTFYLENTLFSFPALKCNHLYILYVMSPVFSMYLKNNYLFKSGKKHIRSLRIPPKSSSSHFKTNSANSSF
1:4529199|4548796	44 [10696 - 10863]	SETFSKGELQLEMKSYWKTLFSFASLTHVEGHAFVFIKQSFVDWNPKVILVPADFH
1:4529199|4548796	45 [10713 - 10898]	RRITIRNEKLLENTVFICFSHSCGRSCFCVHQTKLCGLESKSHTCACRFSLKTNGSLGQRFH
1:4529199|4548796	46 [10736 - 10969]	KATGKHCFHLLLSLMWKVMLLCSSNKALWIGIQKSYLCLQIFIKNKWESWATISLIAGSCQTTDNALQQLLSSCEVKF
1:4529199|4548796	47 [11156 - 11368]	QTFDLPTSTKDFVLSSQLYLLPSPLRLQASYGLWACLHQEDQLNQEYVVRQSSSPICSISATYPPSCYLMC
1:4529199|4548796	48 [11364 - 11519]	CANYTVVSTSISSAFPHGISTHFFRQQSQLSTSQMASFNFIKPQNGSSQTQS
1:4529199|4548796	49 [11386 - 11589]	APPSLLPSPMAFPLIFSGSSLSSQQVKWHLSTSSNHRMGLHRLRARTSSFGVTSKHWKIFSVALFSGS
1:4529199|4548796	50 [11372 - 11596]	LYRSEHLHLFCLPPWHFHSFFQAAVSALNKSNGIFQLHQTTEWVFTDSELEHQVLVSLLSTGRYSVLPCSLAPEL
1:4529199|4548796	51 [11550 - 11762]	ALEDIQCCLVLWLLSCNGTRENHMGTSIWFLERCWLMKPACLQVAGMLFTGCQRIDLPYLDTLELFLPEFT
1:4529199|4548796	52 [12139 - 12288]	SREMVREEDDEKAAFFPTGPNAELFSVGKAISWSLCKVHLVYSAVTSDQH
1:4529199|4548796	53 [12436 - 12588]	VRNVRPNPLNSHEEQAKLWTFSPYGSDALISMPSSRFGFPILERLEGLYAL
1:4529199|4548796	54 [13164 - 13358]	GSFLISGKKVNIRSFFKKCKKENPSNYRLVSITSVFGNVIKQRPSGSHFQEHAGPESDWEEPVWT
1:4529199|4548796	55 [13396 - 13551]	LFWWLWEKQWKFFVLVLARLLTVSCSILIAKLWRCELDLCLVGGKLAGQLSP
1:4529199|4548796	56 [13547 - 13696]	AHRVVISDTKSKWQAVINGYPQMLVQSYNSYDVICLLHQLCYILLEALQG
1:4529199|4548796	57 [13779 - 13934]	ENLARRIFNKHNFNTLSKSYFQYYKISLGDQVALEEENYHISVDFSQIRSIC
1:4529199|4548796	58 [14026 - 14274]	SLQTESHSNIMKWMLDSFCCRHGKLLQVDEMETGFGCLLWVASVPQGFLIFGGLRVFKANWKFLAKEKIGVLDPLKEVEVFSQ
1:4529199|4548796	59 [14355 - 14594]	SQRCLMCLQCEAFHIITQWTPAGALRRYFILMNLKFQKKNDTASKLPLAQYCCSWINKDPENIFFPEVTSAKMLSPSFGI
1:4529199|4548796	60 [14661 - 14921]	RTVTSKKTKNVTLDTALYPCLQCCHAVHAGYLVLESVNEDGSPCMRASIGISAVGNFLNDSNGKEFSDIQRHSFHMAVLKHIWWYLC
1:4529199|4548796	61 [14980 - 15135]	KRFCQGQNLVKKVLLLPALTRWIIETDECSYVDLHFAVHSVNCCVHCIQTRL
1:4529199|4548796	62 [15038 - 15322]	HVGLLRLMSAVTLICILPSILLIAVCIAFRPDCEIRQLLICLVSSFSFTRLSSTMSPFWVAKHNRKYMVRRSQPSLNNTHQAALLACKKEDQEAI
1:4529199|4548796	63 [15497 - 15694]	RGSWCFAGSDALVEPKLLRVQVNVTEILKPVTGLRFTDRTIYAVIKLNGSWRSNKGRSLSNHVEKK
1:4529199|4548796	64 [15725 - 15883]	MPVEFVLFILAIAKPPLASQLFYREAGVTVLSIWKKYFFSISYLLSAKVCQGA
1:4529199|4548796	65 [15985 - 16143]	HQIGCQSLVPCRDALLGSGRECCVEVISLDQVFCNMRMAELGCFQTQVLFDMV
1:4529199|4548796	66 [16182 - 16451]	IISVVFSHLYDSVIEYPLYCFVYHGVEPSSHIPVLPEGLLGGRAGRVGFSLALHSSVKPSERGNWVWVYAVYFDSPATSPLLLLLLLFHI
1:4529199|4548796	67 [16760 - 16921]	FFRVHIYSVLHRDVTVSFLAIYCSETLHIKHWNKCFSSTWITNFRQMFHCRFLL
1:4529199|4548796	68 [16925 - 17110]	AFPVGITGFRACSHSPIKPLSRLLISSSGCVLPRSHSSEVIWSPYGRQSSFTLILLHCVCIQ
1:4529199|4548796	69 [17249 - 17473]	IQGRDQDVLQGIYSSLRSVCEKRLQLSLQYFASAQRISMISCIISTPSRYELFCLLPYLQFAHAFVSKLCPCLSF
1:4529199|4548796	70 [17367 - 17552]	FPVLYPHQVDMNFFVFCHICSLHMHLSPNYVLASASRIILPFFSIFKSSMTILPYFSFFKSI
1:4529199|4548796	71 [17700 - 17918]	LVTLDLLVLISRYRGKTYRATVKIVRTSDQVADFCRRVCAKLECCPNLFSPVLVAEVCPENCSIHTKTKYSEY
1:4529199|4548796	72 [17794 - 17955]	RISAEESVQSWSAVPICSVLCWWRKSAQRTAPFILKPSTVSTDCKACCQPGCYV
1:4529199|4548796	73 [18025 - 18174]	VQYLQSSCLVLTKSLWASLVFCTNKEASPENGPFHSILIYLCETHCSWKH
1:4529199|4548796	74 [18349 - 18567]	HQLSVFRVCKIVPTYSGRLKLSICLVLFNVSVTFTAGQHYCYNWILCQENGSGHCLSITKVAKKKPTQKTQYD
1:4529199|4548796	75 [18425 - 18577]	CFLMSVLPLLLVSITATIGFYVRKMEVGTVFLSQKLQKKNQPKKPSMIDLN
1:4529199|4548796	76 [18686 - 18922]	LPLVANGELEEYSWGIYSCGYLIPELMLIFGQMKDALNFVPVVKNSVQLQTLTIGASPHFPGHPTCQHQRMLWSMSKRT
1:4529199|4548796	77 [18673 - 19047]	AGHLAPIGSKWRTGGVQLGNLQLWLSYPGADAYIWTDERCPELCPCCEKLSSVTNFDNRCQSTFPRTPYLSAPEDAVEHVKKNMIQGTNVRPGDFHILIISSWAKILKIREQQQNIFLCASKKHA
1:4529199|4548796	78 [19368 - 19625]	(ORF crosses the breakpoint) SSLLLMVKVFNERFAFLPPAYYYGKRKKIIKPPIGENNNMKSGHVKPARRRKRRKSIFVQKKRRSSAVDLNAAGSAEVYRCPLQST
1:4529199|4548796	79 [19574 - 19786]	(ORF crosses the breakpoint) FECCRLCRGLQMPSPEYIVDVESMDIFPVGWCEANAYNLTSPHKAVCKCMETSSRTYAISYCINRFIRKFL
1:7998367|7999173	1 [180 - 485]	(ORF crosses the breakpoint) HQTFHYVVWRKDQENQCNSEVHVNKLDMFKNMPEILYHITTDRYTQIHACRHPKDDDYVRGNRLPCGITCQNGTPLHVISIKPSTMWFGERIKKTNVIVRCM
1:7998367|8002640	1 [2 - 2268]	(ORF crosses the breakpoint) LKVKLYCSPVTKELLLTNSKYAFWENHIVALEVETPTQISLVDETTGEKEDIEVTLLPAGHCPGSVMFLFQGENGTVLYTGDFRLAKGEAARMELLHSGTSVKDIQSVYLDTTFCDPRFYHIPSREECLSGILELVRSWTTLSRYHVVWLNCKAAYGYEYLFINLSEELGIKVHVNKLDMFKNMPEILYHITTDRYTQIHACRHPKDDDYVRGNRLPCGITCQNGTPLHVISIKPSTMWFGERIKKTNVIVSLKVKLYCSPVTKELLLTNSKYAFWENHIVALEVETPTQISLVDETTGEKEDIEVTLLPAGHCPGSVMFLFQGENGTVLYTGDFRLAKGEAARMELLHSGTSVKDIQSVYLDTTFCDPR…
1:12744004|12750283	1 [1 - 1179]	(ORF crosses the breakpoint) RLRRLSTKYRTEKIYPTATGEKEENVKKNRYKDILPFDHSRVKLTLKTPPQDSDYINANFIKGVHGPKAYVATQGPLANTVIDFWRMIWEYNVAIIVMACREFEMGRKKCERYWPLYGEAAVTFGPFRVSCRLRRLSTKYRTEKIYPTATGEKEENVKKNRYKDILPFDHSRVKLTLKTPPQDSDYINANFIKGVHGPKAYVATQGPLANTVIDFWRMIWEYNVAIIVMACREFEMGRKKCERYWPLYGEAAVTFGPFRVSCRLRRLSTKYRTEKIYPTATGEKEENVKKNRYKDILPFDHSRVKLTLKTPPQDSDYINANFIKGVHGPKAYVATQGPLANTVIDFWRMIWEYNVAIIVMACREFEMGRK…
1:13550906|13551969	1 [50 - 331]	(ORF crosses the breakpoint) DLDYRNIRMPILEHPAYPPATLLCLESLVPCRESQVSMLLSIFGERQQLSFPSIFIYGHTSSGKTYVMKTLLNTLQITLFLISAPQEGHACLGS
1:13550906|13551969	2 [235 - 471]	(ORF crosses the breakpoint) WKDLCDEDSSEHITDHFISHLGTSGGTCMFRILTTGTSECLFLNIQLIHQLLSFAWKVWCLAENPKYPCCCQYLESVSS
1:13956348|13957195	1 [164 - 445]	SEKYFKCFPEQSLTLQNTQTRYGICCVLCSRITLPSHQPKQQKKEKTQHTPEKSMATVHSWLTRATSIYGLLTVSALHCGYLVTRGAAEQALST
1:13956348|13957195	2 [628 - 780]	CFTSLDSFVAFCFFSPVSSLRPLKAAPVRRGKQQAEAPGADTPLVQGHSTG
1:13956348|13957195	3 [801 - 989]	(ORF crosses the breakpoint) RWWCTPWWPPGLFLDENPEKKTSVHLPLLWLLENLPLDRMGNGNSYSLRKSGNSSNIDSTGFT
1:15272025|15304648	1 [424 - 1032]	(ORF crosses the breakpoint) LWVVVCRCFNNCQGLTPSCVASMTVPVYIAEVAPPHLRGRLVTINTLFITGGQFFASVVDGLFSYLVKDGWRYMLGLSAVPAVIQFFGFLFLPESPRWLIQKGQTQRARRILSQMRGNQAIDEEYDSIKNNIEEEEKEVGAAGPVICRMLTYPPTRRALIVGCGLQMFQQLSGINTVMCSIYDSACVHRRSCSTALKRQISHH
1:15272025|15339851	1 [424 - 621]	LWVVVCRCFNNCQGLTPSCTTARPSCRCRGLRMTGWPSGWPPSRPSSTSSSLWWECGSLRGWAAGS
1:15272025|15352533	1 [424 - 621]	LWVVVCRCFNNCQGLTPSCTTARPSCRCRGLRMTGWPSGWPPSRPSSTSSSLWWECGSLRGWAAGS
1:15272025|15352533	2 [874 - 1854]	(ORF crosses the breakpoint) KPPGAGVASMTVPVYIAEVAPPHLRGRLVTINTLFITGGQFFASVVDGLFSYLVKDGWRYMLGLSAVPAVIQFFGFLFLPESPRWLIQKGQTQRARRILSQMRGNQAIDEEYDSIKNNIEEEEKEVGAAGPVICRMLTYPPTRRALIVGCGLQMFQQLSGINTVMYYSATILQMSGVEDDRLAIWLAALTAFINFIFTLVGVWLVERMGRRKLTLGSLAGTAVALIILASGFLLSAQVSPRVTLNPPDPSHQNSTCTKYSYCNGCMLDPDCGLCYKLNKSSVVESSCIPVDKHSTMKAAWGRCSIYDSACVHRRSCSTALKRQISHH
1:16268905|16290898	1 [787 - 1014]	(ORF crosses the breakpoint) DTTIQASRLFFLIITMKEQFLFNQQNTHWDLHEIKIAAEQDVIFARKVSNNWQNNARSVDSNMKITVLYQPLRSLL
1:16287208|16290898	1 [367 - 855]	(ORF crosses the breakpoint) LNMLTMLRTTYLKLILINMMDNCFVPTSEIIAVEETELNKKQRSIGKWQKMAKPHAFTVYYVKKARNHRWRCRDVTFWCADEILCNQWIQALKELLEMQTCRPKQLLVYINPYGGKRQGKRIYEQKVAPLFSLASISTDVVVTEHANHAKDNLFEVNINKYDG
1:18955849|18967313	1 [1456 - 2964]	(ORF crosses the breakpoint) VPCKALGYRLNKIMNQVAIQRKKQFVERVHSYWLLKRLSRNGVPLLRRLQSSLQSQRNTQQREDDEEMQALKEKLKYWQRLRHDLERARLLIELIRKREKLKREQVKIEQVAMELQLTPFTVLLRSVLDQLQEKDSARIFAQPVNLKEVPDYLDHIKHPMDFSTMRKRLDAQGYKNLSEFEEDFNLIIDNCMKYNAKDTIFYRAAVRLRDQGGVVLRQARRDAEGIGYDNETGMHLPERPKLESPQPFSWEDVDRLLNPANRVHMSLEEQLRELLEKLDLTCAMKSSGSRSKRAKLLKKEISSIRNKLSQQHNQAPQIESGIGSFEEESAALDQDGEEEGDKSPPKLEPSDALPLPSNLETNSEPPTLKP…
1:21890985|21921130	1 [495 - 677]	RWNCSEFVRHCEILQASLHKQRNRLLLSCNTCGPIECEVNMHSFQWKSRFSTKNLQKRRYC
1:21890985|21921130	2 [912 - 1109]	ANDVLRSHLSTGREGKSGWIIFSSKGMGWHKMPLPNMEGSCGSKRIRRRQSSSSSSAKSNSGCFSL
1:21890985|21921130	3 [1 - 3429]	(ORF crosses the breakpoint) IAAMPVQVLKIIKGKPETQLPSHLQREDLKHLQTGLDHTNKYFQGIVILSYPLTKLGDGTDFFKIVLQDDTCSRINSINVLMYGKMAEDCAKLIRNGDTFIVAGFKVAESPTAREDGRHACHLQVSEESGSAIFICTQPSITPFSEATSPSVAPKYVYTPLNCLKDGTVVNLYGIVKFFKPPYISKGTDYCSVVTLVDQSNVKLTCTLFNGNLDSLPKIYKNGDIVRFHRVKIREYNGQMQGITSAGFASLTFDGTVGAPVVPRASSKVYTFVDEEQKTVEELRIWAASNLSVSGPEAKLSDVKPMMFFDLTCQLVGKAKVDGSSFLLKVWDGTKCPYPTWKVPVEAKELEGDRVLLHHLRNLTVDVLVY…
1:29729742|29741360	1 [150 - 413]	AAEATLLKEAKPILSTSPSIAEVCHLYIKEIFLLSKVKRGLQFSRRKHQEMHHHRVPQQYPRQRPWRRATDYQKRNLQKLQANGQLRS
1:29729742|29741360	2 [519 - 1271]	(ORF crosses the breakpoint) LTVRNYMRITNFFAAQKQLQLKPRRLNRKVRDGFRRKSFHPSHYMRERSPHKRDSPFFRESPVSRRDSPHSRSGSSVSSRSYSPERSKAYPFHQSQHSRSMSSLHKRNISSQQGKERTSVQSSKTSRDASPSGSTAVPSTKTVEKSNRLSEKELAEAASKWAAEKLEKADENNLPERTEYEAGSSAPLYVEQTEETETNVTDSTELYEDNQLLCRSKAIATKTKEIEQEGQRWLQKEKLPSLSLYERTIPS
1:29733811|29741360	1 [341 - 844]	(ORF crosses the breakpoint) TGKERTSVQSSKTSRDASPSGSTAVPSTKTVEKSNRLSEKELAEAASKWAAEKLEKADENNLPERTEYEAGSSAPLYVEQTEETETNVTDSTELYEDNQLLCRSKAIATKTKEIEQVKRGLQFSRRKHQEMHHHRVPQQYPRQRPWRRATDYQKRNLQKLQANGQLRS
1:34076236|34090701	1 [90 - 272]	FVQLRIQVTLHISKVREPLFYELVLQFLCTLHSPYMRNPASNLKKSGVSTFIFLVLFPIYN
1:34076236|34090701	2 [220 - 396]	RNLVSLPLFFLFYFPFITKLIDQLSHPGWFGSQDAVSQLAARGRLVIRCKDLYTWEGFA
1:34076236|34090701	3 [294 - 731]	SSWLVWESRCCQSAGCQGAAGDTLQRPLHMGGLCIGQVCIRDCCWVPSGATRNALKTALIPWEWRLTILCKRSYLFWTPVNIVRVFYCASVRRLNCKNTLNSVSHVHAHFWCAFSINIVALNPDLQDCDRFPKMFSLSRLCLCLAN
1:34076236|34090701	4 [649 - 807]	WHLIQTFKIVTGFPRCFLYPDCVCAWRTEASGNFVSHLNRTQNCSLLCEPSLC
1:34076236|34090701	5 [1459 - 2409]	(ORF crosses the breakpoint) NGVMYFFFFKLFSGYRMNYFFFFFLIVKNPFSGELQNIEEDERSLMMNSLYALHDKLAQVAGKHECGSSVQRNLTVQEAAAYLKNIDPEYESVFNTALQWILSSGEDVGIKCLGSDPNDVDVTNVTDVKYLESTSPKMSFRCRFRRAFISVTHRLSIPLLGVAIVWGVLHYMKYRWAKEEEETRQMYDMVVKIIDVLRSHSEACSENKDLQPYMPILHVHDSLIPAQDRRKMRKVWSRAVDFLAANESRVRTETRRIGGAEFLVWKWMQPSAACDKVLVIPSKVWQGQGEVGQHLSPGRSAVEVFAGNVSCIVLQKL
1:34254502|34256037	1 [106 - 255]	TYSQSTKSLLPSHFHQWACVMERFRSHVESDPEILHRYLSCPALSNLVSP
1:34254502|34256037	2 [259 - 468]	GVTSGNLSQNAGTCLGSSRDKEMIYIMLTCSFGHSHHPKMGMKFSLLLEVKKITLLNESNTSFSRNHTPY
1:34254502|34256037	3 [636 - 1043]	SRRYPPGSRIASMRSKASAHVWVLIIHTKAWLPCWIQPWCLEAFTFCMGEVACMVCDSIHGSPQGPCVLAAHSTGGDVAGSHAGRAPWGTGEGPGACPTLRSQGDMSMQLNSAARGGQFLTSVQPPEMYWSLPRCN
1:34254502|34256037	4 [760 - 1077]	KPSHSVWVRLPAWYVTPSMDPRRAHVCWQLTAQEVMLQGHMQAGPRGARERGLEPVPLSGLRVTCPCSSTLQPGEDNFLRLCNPLKCIGACLDVTEAQFGLHNLYC
1:34254502|34256037	5 [1106 - 1324]	EGNSASLTFTSQGEFAELAVIKPLGFSLVNRANLFWESLIHNAILKLVFGVELHIQLSKSFCHPHTILLQHWG
1:34254502|34256037	6 [1532 - 1861]	(ORF crosses the breakpoint) KSEALGVFPSTVQHNWTEKRNKPIKRQGHYTTENAPERTLKAQKASCLLTFINGLVLWKDLEVMWNLILKSCTGIFPAQPCLIWYLHRELHLGTSHKMLEHALVLPETKR
1:35511142|35520289	1 [434 - 661]	VSLKCSQGKPRSLDRCLGKVKLVLQEEAQEQHFHLVIEGEAVSQVPFQVETDSLDQLGQEGHHHRSQLDKLPHVHL
1:35511142|35520289	2 [546 - 740]	RARPFPRCHSRWRQIPWTSWARRATTTVPSWTNSPTSTFRPSWSTGPTRPPTSWSGPPTSFSWTS
1:35511142|35520289	3 [731 - 943]	LDLLIVVTVHHHQFCFQDSLLVSLHLGHFLQALHHQFQAMDRPRVHHHLSRVHLHLRVHFPLVHLALSGHP
1:35511142|35520289	4 [753 - 1040]	PSTTTSSVSRTAFWSASTWATSSRPSTTSSRLWTAPGSTTTSAGSTSTSGSISPSSTWPSRATPDSRSSSTSPWATSRCSTTRTTCESSFLPPTCQ
1:35511142|35520289	5 [1013 - 1165]	IQLSSPHLPIVAYLLQTAVAHLQRIHMADLHHMTEVTMGHLEERWMLQGHL
1:35511142|35520289	6 [1304 - 1606]	(ORF crosses the breakpoint) LNSPKYLLMIVVKYLLALFKTAFMELSPSPMVLDPDVNDPGRGTTVGHEKKADAINHVAEIVTMTIIGNEAEKERDIVIVTEIVTENETERENIAIAKEGS
1:35511142|35520289	7 [1557 - 3194]	(ORF crosses the breakpoint) QRTRQRERISPSLKKEAEYGGHDQIDLYDDVISPSANNGDAPEDRDYMDSLPPSVGDDVGKGAAPNVVYTYTGKRIALYIGNLTWWTTDEDLTEAVHSLGVNDILEIKFFENRANGQSKGFALVGVGSEASSKKLMDLLPKRELHGQNPVVTPCNKQFLSQFEMQSRKTTQSGQMSGEGKAGPPGGSSRAAFPPSNRGRGRFPGAIPGGDRFPGPAGPGGPPPPFPAGQTPPRPPLGPPGPPGPPGPPPPGQVLPPPLAGPPNRGDRPPPPVLFPGQPFGQPPLGPLPPGPPPPVPGYGPPPGPPPPQQGPPPPPGPFPPRPPGPLGPPLTLAPPPHLPGPPPGAPPPAPHVNPAFFPPPANSGIPTSDS…
1:37721131|37722061	1 [549 - 731]	SVGKRAYAIQKHPYWLLVGCSHHDHPGIRGHVSTDLVRYAGGSPVCVSRGAHHSHACACDC
1:37721131|37722061	2 [911 - 1927]	(ORF crosses the breakpoint) WSTTDHQFIAFASLFFILVSITTFCLETHEAFNTIINKTEQVVNGTETVPQYEIETDPALTYVEGVCVVWFTFEFLVRVIFSPNKLEFIKNLLNIIDFVAILPFYLEVGLSGLSSKAAKDVLGFLRVVRFVRILRIFKLTRHFVGLRVLGHTLRASTNEFLLLIIFLALGVLIFATMIYYAERVGAQPNDPSASEHTQFKNIPIGFWWAVVTMTTLGYGDMYPRTWSGMLVGALCALAGVLTIAMPVPVIVNNFGMYYSLAMAKQKLPRKRKKHIPPAPQASSPTFCKTDLNMACNSTQGDICLGKDNQLMEHNRSSVYRLRLLILHPSFNHNLLPGNA
1:37721131|37747238	1 [690 - 872]	CYIFSKYWYDGEKMKNHFEKKIIFYLFFFFSPLSHKQIAWAVVPFLIFEFSGVLSGNTWED
1:37721131|37747238	2 [1527 - 1772]	NVFEGHIKKARLFHDLIKLQCYSFDKNLFRSGFNKKILLKPALLFQFPLLPHLTEIFLLTQFYSYKWPVIQQTETILFCFRV
1:37721131|37747238	3 [1628 - 1786]	QKNSFKTCPSIPVPFTAPLNRNLSFDTILQLQMARDSTNRNYSILLQGLKQTF
1:37721131|37747238	4 [2126 - 2275]	EVSTSCSTVLHPEYVRYKDGSHLLKCWTATLMILWFCDLMVSFSHTGLLS
1:37721131|37747238	5 [2363 - 2521]	ICLTLSTDYKKSLDGRNLVRTCCKCERTSIVWSLSQLNGVLEIYGEIPQREML
1:37721131|37747238	6 [2983 - 3177]	LPAWSKIVIMLSIQRKCVHDIYIKKRIFMVFYVVSTALSQHLRNIHQRVLNPTNPTVSASLFQHN
1:37721131|37747238	7 [3134 - 3283]	ILPILPSLLPSFNIIKLIFQGKLTHVVHWLQGFLKSYFKFFQEASNYGEI
1:37721131|37747238	8 [3237 - 3431]	NHISNSFKRLATMVKSNLGYFLPALMVPYNSMQNVCILVDFLFFFFSSEMFPLNYIDSFFCSHIL
1:37721131|37747238	9 [3633 - 3806]	LEWSIKSSCSDCCHFDLCAVMLRVVYKHDEMRESLIGNFTKANRRLRRRPLCRKLVLR
1:37721131|37747238	10 [3819 - 3989]	SSAKLNQGLCVTNCQKDECSVVYGIMIYSSSVRWWCVGCCLTHYFESGQTSEIAEPA
1:37721131|37747238	11 [3943 - 4104]	HITLNLDKLLKLLNQPEFLLPLLSLLCCRAISTLCAVWRARSCVFNATEEEASN
1:37721131|37747238	12 [3983 - 4135]	TSLSFCSLCFLFSAVELFLLSVLSGEHVAVCLMPLRKKHPTKTCQRRWVGL
1:37721131|37747238	13 [4529 - 4699]	HAVEVAEKQVARACFQLCIFISEGSYLLTSSSFSPSFDAESTRAIHKAVVLTVFQLF
1:37721131|37747238	14 [4669 - 4821]	SCCSDCFSVILMEIYANCGKVLPHKFSVLIHHPWTCEMEQASDLICVWSVG
1:37721131|37747238	15 [4846 - 4998]	EAVEIYGELLHCGTSDWWLFCSPGIDDQSKILPIPHFSQPGCLLEELGFSS
1:37721131|37747238	16 [4856 - 5044]	KSMENFFTVAQVTGGYSVPLVLMIKAKFCPYPIFPSQAAYLRNWDSPPRVNIINNLLTEDQLS
1:37721131|37747238	17 [5544 - 5696]	ELPHGELESFILVAFSDLLHYPNLSACAATMEYFQFGWFGQITSYVYIIQT
1:37721131|37747238	18 [5843 - 6088]	FMTNISLQFCISYKPALNILLCTSKSCELIQIYFKGEKDIKVPVMNQILDRLTMNFTVLLFLYKFTTPTSCRAVQQKSVHIE
1:37721131|37747238	19 [6006 - 6248]	ISLFYCFSINLLHLLAVEQYSRSLCTLSELTHTQGAQSQHHITKINVFILESVRYLNAALLKPLCHHVGFRRIAQSLSLMI
1:37721131|37747238	20 [6247 - 6426]	SDIVRHCLGYFFWLTLPFSLFFDIGFTSGHSSSSMKLHRAILSYSVIIVVWLHSSSDLIW
1:37721131|37747238	21 [6556 - 6714]	PTASSLCSVYTNPTDLCSPFALECCFPYAFCYLSWPKCLVGLLLLSMCIHLYM
1:37721131|37747238	22 [6847 - 6999]	GRFYPSYDLSLGSARTSCTKAVRAFQSLAIWVSQSRGTPENKCSNIFTYCY
1:37721131|37747238	23 [6800 - 7006]	YKLHFHFFFGLFCFCRGGFTHPMTFPWEVQEPHALKQLGPFSLLQYGYLNHVELQKTNVVIFSHIAINR
1:37721131|37747238	24 [8050 - 8427]	LAGWLIVRTALRHCVFNGILACIRNGVVSRTREVILPLYSALVRPHLEYCVQFWAPQYRKDIEVLEQVQRRVTRLVKGLENMPCKERLKELGLFRGKGEGKPYYSLPVSERCLQEEQGWSLLTGDR
1:37721131|37747238	25 [8315 - 8521]	RNWGCLGGKGRGNLITLFRYLKGAYRKSRAGLFSLVTGDRTRGNGLKLCQGKFRLDIRKNLFTEGVVKH
1:37721131|37747238	26 [8785 - 8988]	YKSYTETEIKSQESQMIYSVYKLRFLLFFFSVKLKSFVRFPHPYVSNREPGQTALIRLFPCCAHVPLH
1:37721131|37747238	27 [8841 - 9023]	CVQTEISTVFLFRKAEELCQIPTSICFQQGAWANSPHQTVPMLCSCPTALSIFNFHCRRGS
1:37721131|37747238	28 [8888 - 9037]	RALSDSHIHMFPTGSLGKQPSSDCSHVVLMSHCIEHLQLSLQEGLMISQE
1:37721131|37747238	29 [9399 - 9614]	LHAVIFCVWFWMGLVLFFQVRFPVELEKADALSACRLIQMMSDAEKEMERKSKRQSMFGALRLEDLAYSKLG
1:37721131|37747238	30 [9520 - 9693]	CLMQKKRWKGKARGRVCLGRCGWKILPTQNWDKIIRDNRKTRTFFSCFFCFEVCCNSA
1:37721131|37747238	31 [9527 - 9700]	CRKRDGKEKQEAEYVWGVAAGRSCLLKTGIKSLGITGKQELFFPVFFVLKFAVILHDL
1:37721131|37747238	32 [10181 - 10390]	INGHIQCKRKLLLGTCYSYASVQVWRACDIQSEIGALSPHRNLPIKEEAVCHALCSSSGCFHAVFMCRSC
1:37721131|37747238	33 [10463 - 10615]	MKQMPAGIFGPTKYNPKQNRAQKFFMTRCRSLCRNFSLYLDVADKWEDFQV
1:37721131|37747238	34 [10619 - 10786]	EPNSLSEICRRQVSSVKTSIIFISFVYEKARNSVFMALRHLEQPCDWELPVSGVLR
1:37721131|37747238	35 [10756 - 11121]	LGAACEWCAAVRWDWHWRHLGPKIPAHTVQLVSQTILRDLNRVSERCSEQMSFSNTSFYLASNVSFHCFPLESREHGFAVSSRYSCCEIRPSQFSAKLKIPSVVRFFHLLSGCAAVPDGLLL
1:37721131|37747238	36 [11087 - 11236]	VDVLLFLTGSSCKCCSTSLTPATPWVPLITALRHAAKVPVTNLEVKSNGL
1:37721131|37747238	37 [11255 - 11413]	TWKCKTEYDITGIINIIHMVNKACILNPVQELYFLSCLCIEVSWCNIYSVEYP
1:37721131|37747238	38 [11447 - 11656]	KKILFVSFKLACLLSLFQGCQVRSLNVSLLGKFILHTVIHRDNFISDCSYSGGGEKEGGNGKEIPKKLFT
1:37721131|37747238	39 [12038 - 12190]	VKLFFLACIILSRCCRAVSDMQTKRIYYPSNQNSKVLNKSTAFPKAQFAPP
1:37721131|37747238	40 [12340 - 12540]	MSHVDLTLQCAPEQYCVPLLLQTCICIQSLMSTECLGVTVMAFCSARVPILCIIISKTPSLVKDSAH
1:37721131|37747238	41 [12378 - 12647]	AVLCATPFADLHLHPVPNEHRMLRSDCDGILLCQSAHPVYHHQQDPKSSQGFSSLSDCLALVFATETLWRILVPQCRAYITCYKKCHLLL
1:37721131|37747238	42 [12544 - 12741]	VTAWLWSLPQKLSGEFWSLSAELTLHATKNAICCYDDYFKDTGMYYKQCIISFPEILLTWRKNCLS
1:37721131|37747238	43 [12548 - 12757]	LPGSGLCHRNSLENFGPSVQSLHYMLQKMPFVAMMTILKTQVCTISSVLFPFLKSCLHGGRTASADSMAF
1:37721131|37747238	44 [13283 - 13531]	GIYNLLGQSVPVRHHPLCEKLLPNIQPKPPLSQFKAILPCPVTIHPCKQPLSFLFIRSFQVLEGHNEVSPEPSLLKTKQAQFP
1:37721131|37747238	45 [13182 - 13544]	SLSFNPPAMCRVANQQTRLPRATSSLALDVSRDEASTTSLGNLFQCVTTLCVKNFFLISNLNLPCPSLKPFSLVLSLSTLVNSLSPSCLYAPFKYWKATMRSLQSLLFSKLNKPSSLDLSS
1:37721131|37747238	46 [13570 - 13725]	SSYWPSSRPSPRAPCPSCAGDPRPGCSTSDGPSQELSRGAQSPPSPCWPPLF
1:37721131|37747238	47 [13679 - 13861]	VEEHNHLPLRAGHPFFNAAQNTVGLLGCKRTLLAHVQLLIYQDPQVLPRRAALKEIFPQFV
1:37721131|37747238	48 [13729 - 13914]	RSPEHSWPSGLQAHTASSCPASHLPGPPSPSPQGCSQGDLPPVCVSTWDCPNPSAAPCTWPY
1:37721131|37747238	49 [13779 - 14108]	LMSSFSSTRTPKSFPAGLLSRRSSPSLCKYLGLSQPKCSTLHLALLNLIRFLWAHFSSLSRSLWMATLMDTRINSFVFLGSWGKVHMVHSAPSSSLSSLTSSHVKKFSAA
1:37721131|37747238	50 [14334 - 14603]	NISFVLNKCVNWIWKYSCGQRAGGTSWSFNPILHYHSSEVIKSLSQTCVILFIHLSMLLPGSREGLEPLFISVRVSALKRTLNITVVCVF
1:37721131|37747238	51 [14714 - 14863]	KVQANYHMFLTHLFSRYVTLYKILAGLLTNAWGFFAQETEKLNLKKSVYI
1:37721131|37747238	52 [15351 - 15527]	ICLIRSAFLLCFLSLSWHQLRWRRKPSDSQRGQVCRKKWYLSLDQLFSKRVCKHVSLAG
1:37721131|37747238	53 [15365 - 15532]	ISISPVLPFTFLASAEVEEEAIRLTAGPSLQEEMVSFIRPVIQQKSLQACVPCRLK
1:37721131|37747238	54 [15755 - 15907]	EERKKVWDPTVKLGQVVKEKAEKGARHRQMWRGKKKKKKRKPSVLPRGFSY
1:37721131|37747238	55 [15807 - 16040]	RRRQKKEQGIDKCGGEKKKRKKENHLCFLEAFHIRNREIEFPEYWHRVFYHESVQTTPVVSCPASANGRVVLSTELRW
1:37721131|37747238	56 [15895 - 16221]	RLFILETGKLSFLSIGIECSTMSQFRLLPLLAAPLVQMAEWFCLLNCDGDSFPKRLYKEVSGLIIYFYKTKVISQNLLPWKLVIKPAIPNKLRCRLCHSLDNMLMLLHN
1:37721131|37747238	57 [16745 - 16897]	FLFQCLKYKLYYVVQERHRPGKILNNSSMFQLDWGCQKGCMIWLYGKNKHK
1:37721131|37747238	58 [16986 - 17144]	GNSSVIEFSSFFLKNFFLFSIYLHGCKYLLIINSTALKVFFYFWPIEPNKTFS
1:37721131|37747238	59 [17098 - 17328]	RFFSTFGPLNQIKLFHKKSWVGKADTTCAVFQVARSQSLMSAVMLQAVGSLNEENQACREANSTLHPILGLAEMDPS
1:37721131|37747238	60 [18013 - 18180]	CGQQVSPVPGPPTTCCVALPLKCAVMSPLWLLSRGEVFCAERQSMRMYHVRFVNQL
1:37721131|37747238	61 [18344 - 18514]	ERLNCGTGFLNRKRGIHNLFICAPAGNERQLLFKTSVSGERTSKQRHICAPTTTYRW
1:37721131|37747238	62 [18445 - 18597]	DFSKWGTNKQAKAHLCSHYYLQMVASLNCKYSCTINLWHITVYLIDCSYTV
1:37721131|37747238	63 [18936 - 19094]	IFPDVKLAISQCLMLYVSSFCFSLEDLFKMVCLYTFFNLWRVTIGEIISDDAK
1:37721131|37747238	64 [20565 - 20879]	ESEELSVENPSCFLCSEKVKTIFCRESMILVPIEGRYSKLVSSRNKMQTCLSSYACIFSLIETGTLFIYYYFYWYYYFKFSQHAGIKFHNIFNVKMFNATFFFFF
1:37721131|37747238	65 [20883 - 21119]	VSSLPALENIKCCISKGLLNIQYFSFPVVKSVKDKLFKSWNATHINQTLKVATEYLENTHCTLMGDDGGVKIQPRTCWI
1:37721131|37747238	66 [21134 - 21337]	TLTCKILTGYERFYSKLNYETSKATVTTNLHIGLITDCDLFIVQYLDNVEIAYFRGQRGQTKHIFSMK
1:37721131|37747238	67 [21298 - 21450]	GSERTNKAHLQYEVVNVSLFLMNINNMPEYKDQFPALDLVYLGTDKPYNSQ
1:37721131|37747238	68 [21922 - 22122]	MKNVLHALYYILNILILLLTALFWPECIEQLLIQLISKRACFSGSGNVCTTIISSRKTPFSVLLSVI
1:37721131|37747238	69 [22958 - 23170]	FSVLSRQKAFIAACSQQNVATERGCPVFYLLKLPTQIVNCSTPITSVMLNFHTFICFVSCCCVERCWRMLK
1:37721131|37747238	70 [23023 - 23214]	KRLPSILSIKTPHSNCKLQHSHNFSDAQFPHVYLLCILLLCRKMLENAEVASQGSFLTHHWLRV
1:37721131|37747238	71 [23195 - 23374]	PTTGLESDKFSVPVKERLCKDLPRLIHLGYINLVVFADSGCFTETVCVGVCVGVCAGALV
1:37721131|37747238	72 [23699 - 23923]	RAGRMYNTLHFAFWIFQTSCIGTINCNDQVCGQILILCLNVPECNQMFPIKWLCVFLQMDNICILLNLISEMITN
1:37721131|37747238	73 [23988 - 24185]	AALDLSTDLGMRLESSPAEGDLEVLVDIKLNVIPQCTMQPKEPTVLRGAPGPDCQPSEGRSCPALL
1:37721131|37747238	74 [24085 - 24351]	SRSVLCSQKSQLYSGVHQAQTASRVREGVVLLCSELCGLISSSLCATISEGHNIISVQRRATKVVNGLEGKMYEEQLRSLGVPREEQRS
1:37721131|37747238	75 [24433 - 24582]	GNGMELCQERGNWQLGKESAPEGGGHGMGCPGQWAQPQADGVQGAFGQCS
1:37721131|37747238	76 [24812 - 25009]	SQPSFPLFFNSLKYCCSWYVCGLLIRGLDRLSMDLRFFYRFLEELYHVIVVSITKTFLAPRLLGYA
1:37721131|37747238	77 [25726 - 25908]	SVGKRAYAIQKHPYWLLVGCSHHDHPGIRGHVSTDLVRYAGGSPVCVSRGAHHSHACACDC
1:37721131|37747238	78 [25151 - 26191]	(ORF crosses the breakpoint) YLFFLFFFQFIAFASLFFILVSITTFCLETHEAFNTIINKTEQVVNGTETVPQYEIETDPALTYVEGVCVVWFTFEFLVRVIFSPNKLEFIKNLLNIIDFVAILPFYLEVGLSGLSSKAAKDVLGFLRVVRFVRILRIFKLTRHFVGLRVLGHTLRASTNEFLLLIIFLALGVLIFATMIYYAERVGAQPNDPSASEHTQFKNIPIGFWWAVVTMTTLGYGDMYPRTWSGMLVGALCALAGVLTIAMPVPVIVNNFGMYYSLAMAKQKLPRKRKKHIPPAPQASSPTFCKTDLNMACNSTQGDICLGKDNQLMEHNRSSEKNPNQEQRVQRCMCHIESPSIPSYDAN
1:40994452|40995022	1 [67 - 414]	LLGNTSHSQWEPQVIQTSLHSLLPHQPCHRRDGPMGLPSCKHPVACCSHRPFHKLLQDPLRGWVLDLDSWFAVCISSDPHRSRSGDSGEGRHWSLPLLFAFPDVLREALLYKKFLS
1:40994452|40995022	2 [418 - 756]	(ORF crosses the breakpoint) NLGLDLGSRTVCWMQHALEGARSDCSGNFSSVRYLCSSSAENASDHSCFIQVELSRQTRTFCQRHHGPIYSTMTFGEHFSLTVGATSHTDLSALSPSASTMPSEGWTHGVTIL
1:40994452|40995022	3 [540 - 1205]	(ORF crosses the breakpoint) KCIRSFLLYTSRAIKTNQDLLPETPWTHIFYNDFWGTLLTHSGSHKSYRPLCTLSFRINHAIGGMDPWGYHLVNILLHAAVTGLFTNFSRILFGDGYWTLIAGLLFASHPIHTEAVAGIVGRADIGACLFFLLSLMCYVKHCSTRSSSARTWGWILGAGLCAGCSMLWKEQGVTVLAISAVYDIFVVHRLKMHQIIPALYKSSYQDKPGPSARDTMDPYILQ
1:43380972|43390054	1 [20 - 217]	VSYDMEAEEAMQSLQICRSHGCCDQCEFLTRGTATCFSFPGSYCQTVDSLHPWRIISTERSYSICS
1:43380972|43390054	2 [676 - 963]	KEDLFTHFMDTRDLSFLWPFQKVVKNLPQVEQMVRYYFGKPTLIHLIIKKFLNTTLEEYRLTTLLIFLIFTQDHLISMMKSFSQLRSTLHLMWLIH
1:43380972|43390054	3 [995 - 2065]	(ORF crosses the breakpoint) FLSIFWYSATSSLDRCLMIWKLKKQCRAYKFVGHTDAVTSVNFSPEGQLLASASQDRTVRLWIPCIHGESSVLKGHTASVRSVSFSHDGHLLVSASNDKSVKIWSVQRRRLLFSLFQHTHWVRCAKFSPDGRLIASCSEDKSVKIWDTVNKTCIDSFIDYEGFPNFADFNPSGTCIASAGSNHTVKLWDIRMNKLLQHYKVHRAEVNCVSFHPSGNYLITASTDGTLKILDLLEGRLIYTLHGHKGPVLSVAFSKGGEKFASGGADGQVLLWKTNFDSFDYKEVLKHHFRRIQTDDPPHLLDIYPRSPHLHDEKLQSVEVNPTFDVADTLTVDPPVVEISSSPSFGTLLPLLWIGVL
1:43532014|43533181	1 [581 - 751]	GFPLLRMKTQETFFITSFTTGKIQHCTDDARLFSSTNAWYACIKPSTGCCLEFLKST
1:43532014|43533181	2 [685 - 852]	YKCMVCVHKTQYRMLSRISEKYLNCNKMYINYLLTAFSVSGSTTSYCHLDPVKTRK
1:43532014|43533181	3 [849 - 1028]	EITCCQSQVCVSILQRYQRVFGTSCTALLTYKASKDHSTHRRRKSWFRNELNVEKDQLSS
1:43532014|43533181	4 [1088 - 1255]	(ORF crosses the breakpoint) TDQLSSVFGSQSDSWELQFVIADIENKANINQDQTVHQQSLKVESVLLFRTAITFI
1:45105131|45110783	1 [291 - 749]	(ORF crosses the breakpoint) ICFRARMLICKGSLLWVVFFESKKVQSIKKSPTLIHSGLVAVYGTVVLNQIVLFLGTDDGQLLKAILNEDMKSNCPEILYEIEEETSIFPKLRLDPVDSNYIYLSSANKVRRIPVANCGRYVSEQECLSAKDPYCGWCSLNQRRYNQSRNHPP
1:45153756|45157087	1 [176 - 379]	QSYCQPRLQFIPLSKISSGVFGVYLTIKLLLPSSIFLTFWMPRPRAKESLTPMWFTYGKPTVFLCASG
1:45153756|45157087	2 [420 - 575]	(ORF crosses the breakpoint) EDVTYRWLFVCHRTSFHGCLFSSRTDNGEDCKWSNHKSLEKEDKYPIRCGLL
1:45153756|45157087	3 [1 - 1521]	(ORF crosses the breakpoint) IANGATIKVLKKKTNTRSDVDYSDEHCHLILPDSEANKDMKGSGHKGKQKFKVKEMYLTKLLSTKVAIHSVVENLFRSIWSLPNNKAPVAIKYFFDFLDAQAESKRITDPDVVHIWKTNSLPLRFWVNILKNPQFVFDVKKTSHIDGCLSVIAQAFMDAFSLAEQTMGKIANGATIKVLKKKTNTRSDVDYSDEHCHLILPDSEANKDMKGSGHKGKQKFKVKEMYLTKLLSTKVAIHSVVENLFRSIWSLPNNKAPVAIKYFFDFLDAQAESKRITDPDVVHIWKTNSLPLRFWVNILKNPQFVFDVKKTSHIDGCLSVIAQAFMDAFSLAEQTMGKIANGATIKVLKKKTNTRSDVDYSDEHCHLILP…
1:45458731|45461170	1 [46 - 261]	DTRQHLHPLHRSLMSCFLVFYKQQGKPSQLLHRNRRFSRAHPFQKLSLHPVQGKAPKALRNTEEILLKHWTT
1:45458731|45461170	2 [982 - 1131]	EKEQRSHLVQRMIPLVLLNIASKSQQKLMSLVRAFAITIIQKHLILKNLR
1:45458731|45461170	3 [1396 - 1764]	NYLSVSTCLLLIASMFPYKKWKTGKLKSRTKVLQKLFLRNPSGTACQLQECSKKLRRQSWLRKVLTPPLRINQTAFWKDLTSHTLQPGSKVHYHPLTYPDVPLRNPSGSYLTLFFRFQEIRSH
1:45458731|45461170	4 [1778 - 1963]	HCSQLQPRECRDKAQSQISLFCGHGKDRQALQRHTEEKQFEKVSQCETVGLLNEKRLPKTSV
1:45458731|45461170	5 [2239 - 2427]	PATVLLNTRTCVTMRKYRSMRTYLLLWVLVKICVWNGRIPAVWKTRAPACMRWRNLFKQQADV
1:45458731|45461170	6 [2431 - 4884]	(ORF crosses the breakpoint) DMAEIKKPPVAPKPKFVVGHKATPPPVAPKPDVVLSGVLQAARKTKPAIAPKPKVLKSSSIPEVKPPSCARKGTKSFEEHRGDSSQTLDHLNYKNEVSEGSTDNTAYILPMSSCKFECLHKLGNGENTCKTQIILEHFENLENIKVDEKTALSLGSSPSEKMANRNQVVVKASILEEKLKDVLTHGVFPNRSPVRHRYADRLYKGDGNSSTNDVKIEFMELVQSSSSEVANGRQQNTGSKLTEDEFQTSETCPSLNENHSSFSCLLNQEILENENVNSSSSFSGEMGMKIDTGKTSSETCSALSSKMLPIPKPRKPRAACLVRQDGIDSVGEGTKEPSSSENDSFGPAEHSFKKPAKINVLGQSVCYNNH…
1:46678392|46681235	1 [1 - 1161]	(ORF crosses the breakpoint) KATKKTDKLRAEEKDDLDVTELSNEDLQEQLMKYGINPGPIVATTRKLYEKKLLKLMEQGPELKTPMPLPVISSTTENTRQNGNNDSDQYSDNEEEPKTELRLEKREPLKGRMKTPVTLKQRRVVEHNQKATKKTDKLRAEEKDDLDVTELSNEDLQEQLMKYGINPGPIVATTRKLYEKKLLKLMEQGPELKTPMPLPVISSTTENTRQNGNNDSDQYSDNEEEPKTELRLEKREPLKGRMKTPVTLKQRRVVEHNQKATKKTDKLRAEEKDDLDVTELSNEDLQEQLMKYGINPGPIVATTRKLYEKKLLKLMEQGPELKTPMPLPVISSTTENTRQNGNNDSDQYSDNEEEPKTELRLEKREPLKGR…
1:47804255|47830023	1 [69 - 302]	RCLAALMLRKTLWNAPFAWSLWRLMTSTSSLAPVATKSVVSVGIVSALMRMDFVLLAESHIQKIQQCTNHSPRKSCKG
1:47804255|47830023	2 [1062 - 1277]	QNHSHSSLTTSGTLTPSLVGFLRSPVLHRLQMTGLQHQNHRASSHQKLYQYLPPQTGKRLLGLVPPNSKRTT
1:47804255|47830023	3 [1326 - 1601]	LRRNCQFKTNLRSRPHLFRTLPHTLQLPKGQALDFCILLHPQMPTLSVAPFQSCHRGSHSFNNIEQFTTPSVFQAKQLAILGWPFHAIASCT
1:47804255|47830023	4 [1636 - 3423]	(ORF crosses the breakpoint) FLGLESPTTTQHRSGRDPYISSSSADLLYLLSYYKLLLLCEHIKMSRSPDAKEDPVECPLCMEPLEIDDINFFPCTCGYQICRFCWHRIRTDENGLCPACRKPYPEDPAVYKPLSQEELQRIKNEKKQKQNERKQKISENRKHLASVRVVQKNLVFVVGLSQRLADPEVLKRPEYFGKFGKIHKVVINNSTSYAGSQGPSASAYVTYIRSEDALRAIQCVNNVVVDGRTLKASLGTTKYCSYFLKNMQCPKPDCMYLHELGDEAASFTKEEMQAGKHQEYEQKLLQELYKLNPNFLQLSTGTVDKNKNKVTALQRYDAPIDKPSDSLSIGNGDSSQQITNSDTPSPPPGLTKPNPVIPISSSNHSARSPF…
1:47811946|47830023	1 [818 - 1033]	QNHSHSSLTTSGTLTPSLVGFLRSPVLHRLQMTGLQHQNHRASSHQKLYQYLPPQTGKRLLGLVPPNSKRTT
1:47811946|47830023	2 [1082 - 1357]	LRRNCQFKTNLRSRPHLFRTLPHTLQLPKGQALDFCILLHPQMPTLSVAPFQSCHRGSHSFNNIEQFTTPSVFQAKQLAILGWPFHAIASCT
1:47811946|47830023	3 [1406 - 2971]	(ORF crosses the breakpoint) ISNHNTAQVWEGSLYQPYPEDPAVYKPLSQEELQRIKNEKKQKQNERKQKISENRKHLASVRVVQKNLVFVVGLSQRLADPEVLKRPEYFGKFGKIHKVVINNSTSYAGSQGPSASAYVTYIRSEDALRAIQCVNNVVVDGRTLKASLGTTKYCSYFLKNMQCPKPDCMYLHELGDEAASFTKEEMQAGKHQEYEQKLLQELYKLNPNFLQLSTGTVDKNKNKVTALQRYDAPIDKPSDSLSIGNGDSSQQITNSDTPSPPPGLTKPNPVIPISSSNHSARSPFEGAVTESQSLFSDNFRHPNPIPSGLPPFPSSPQTSNDWPTAPEPQSLFTSETIPVSSSTDWQAAFGFGSSKQQEDDLGFDPFDVTR…
1:49768594|49771560	1 [273 - 434]	ASCVRDVWNCGNQGGFLLQDQTFLQRLLLQELLLKLQEGQHPGQTAGEAANKES
1:49768594|49771560	2 [642 - 1253]	(ORF crosses the breakpoint) CGERYESGGAEQRCRAPQPSVLDCIRHPDCRWCLPFATKPHLWRGQKRKVRRRRKRRRRMTWTSLEATTAFGATTAAWAVTAAPAWKSLVMMRWQIGKSEIFHSPLCTSHPQAGSQKTAALSQLCARCVELWEPGRLSSPRPNVSAASPAPGVTPQTPRRPASWPDCRGSRQQRKLKSCTRQRGLPRSGPSSIHRAQGSWQMGR
1:49768594|49771560	3 [1 - 789]	(ORF crosses the breakpoint) VVSSICNKTSSLERAEEEGEEEEEEEEEDDLDIFGGYDSFRSYNSSVGSDSSSCLEESSDDEVADREVGDLPLSPVHQPSSGRITEDSGSEPAVCEMCGIVGTREAFFSKTKRFCSVSCSRSYSSNSKKASILARLQGKPPTKKAKVLHKAAWSAKIGAFLHSQGTGQLADGTLTGQDALVLGFDWGKYLQEHGFKAAPVSCFKHVPLFDQWDDVVKGMKVEVLNSDAVLPSRVYWIASVIQTVGGVFHLQQNLIFGEGRRGR
1:52907987|52919833	1 [85 - 234]	ACCPLHWLTRISSMQSSNKTPSLSTSFHVSGMCSCLITPVPSSATEMCLT
1:52907987|52919833	2 [233 - 382]	PEGDSLELTKEAAGEKQARGVFPQPLPDIPGIRRELAETGTLWLPQRGRC
1:52907987|52919833	3 [392 - 826]	(ORF crosses the breakpoint) KRVILLLLDKLRKMKWEQMWRLTAERELMSMLSTSLADQDIFNAVIKQNPFLVYQLPCFWNVQLSDHTRSEQCYRDVSDLKVIHWNSPKKLRVKNKHVEFFRNLYLTFLEYDGNLLRRELFGCPSEADVNSENGLSCSFWISYGR
1:54565567|54567042	1 [71 - 262]	SPGICSQLLVPPCYSALIVAYGRSSFICSVLKFTVAVADWRHSLSYTTLPVFCSGPLAKKKCRR
1:54565567|54567042	2 [435 - 656]	FLLYMWLEGLYIQSNITEHIEAFGRCTSALMRLYLEYCVHIWASLHDRYGGPGAYPEKGTGVVRGLEHKYWGSG
1:54565567|54567042	3 [578 - 787]	IWRPWSISREGHWSCEGSGTQVLGEWLRELGFFSLEKRRLRGDLIALYNCLQGGGGEVGVGLFSPVTVTG
1:54565567|54567042	4 [748 - 984]	GGGWPLLPGNCNRMRGNGLKLCQWRFRLDIRKHLFSERVVMCQNRLPREVVKSPSLEVFKKHVDVTLRDLISGGGWWLD
1:54565567|54567042	5 [1169 - 1543]	(ORF crosses the breakpoint) AYVDESCKKESLTAGRFCCKAAFQQHHKLQSNSFSSFHCSSKRKEVLSSSLLLSTTWTKQADEAPLNLIQASGRMRKQLSLSFFHLLPNLQDLVSVTFCHSAWWLLAWERKNILLQTPSSLPPAS
1:54565567|54567042	6 [1354 - 1860]	(ORF crosses the breakpoint) RSSSKLDTSFRKDAKATFSFILPPAPKPPRPGFCHLLPQCMVAVSLGEKKYFVTDSFLSTSSILKPWYLFSTARSPMLLCSDCGLWAKFIHLFCAQVHCGRSRLETFLILHNTSCFLQWSPGKKKMQKINHFQSICNVWGKEEFPTNSHTTPYVVITPKQKLCGKSLLN
1:56060982|56062080	1 [106 - 267]	LGTAHTAKSTARARAYSPPKQPPQPPSTPPSRSPIRASLTNRPSSSQQARGTSW
1:56060982|56062080	2 [62 - 388]	REETESRAEFELGYDWVRHTQQSLQPEQERTVLPSSRRSRRQRLPPDPQSEHPLRTDHHLPSKHGAHRGDVRQQHFRCGGSVWANTGRTTQPDASQHCEPSGHLPKMWT
1:56060982|56062080	3 [413 - 562]	EHEQRADHRRASTNDSEQCQWGHCSHRHHLHGHLQKQWLQQRRGLPAGAT
1:56060982|56062080	4 [1033 - 2256]	(ORF crosses the breakpoint) TSDQLAMCLKLCVQPTFNPDITGMASHVQVFSPHTLQSSAFCSVKKLKVEPSSNWDMTGYGTHSKVYSQSKSVQSSQAAAAAAVNASLQIPNPSIPYEQTIIFPASTGHIVVTSANSTSGVVAVSGQTLGGPHNLMRRSTVSLLDTYQKCGLKRKSEEIENTSSVQIIEEHPPMIQNNASGATVATATTSTATSKNSGSNSEGDYQLVQHEVLCSMTNTYEVLEFLGRGTFGQVVKCWKRGTNEIVAIKILKNHPSYARQGQIEVSILARLSTESADDYNFVRAYECFQHKNHTCLVFEMLEQNLYDFLKQNKFSPLPLKYIRPILQQVATALMKLKSLGLIHADLKPENIMLVDPSRQPYRVKVIDFGS…
1:56238776|56242986	1 [5 - 166]	NVLRAAKFFLLLNGLKGAPKHIRQQNTNGLSKKYFGVPGKSFSTNAFIISYHSH
1:56238776|56242986	2 [835 - 1038]	LLQQLALSLLCFQSVFHLQLSQVTQLPCPPTLIQFSMPACLHRSSPVQHQICLLIQKYQVNLSLIASS
1:56238776|56242986	3 [1042 - 1191]	AQCLSRDHTVRVYIVTPFLFCQKQDFPQNTMWAQVIMLKLCHSQPLKYKE
1:56238776|56242986	4 [1397 - 1594]	APRRDLTGHLWFPVFPACHRNCVTGTKHSCRRSRYQHCSVGDCNHPKPPSCITCSQPHNLAGVART
1:56238776|56242986	5 [1952 - 2128]	NNTIIRFSFRLVCVSGSIISIASGIRSHVYLRCIRSYLSVRAFPFLLAVRGSHPGAAHF
1:56238776|56242986	6 [2504 - 2659]	HISCCQHHSHHRCHQHHGQVQCVLLPSSGDLHSTRSHHPPLCHQHHQAALRL
1:56238776|56242986	7 [2593 - 2775]	PPLDPEPPSSPLPPAPPGSPTSVTSRSLMRTSSLLCWPEELFSKTSVNPSEKCSELSSGDQ
1:56238776|56242986	8 [2735 - 5665]	(ORF crosses the breakpoint) IHQRSAQSSVQAISRARDEMSSEQRNFSFFSMDSKVHQSISGSRTQMALAKSTLESQESHFLQTLLSSVTTPIDATSFNQEETARTSEGKSTPLIDFSITSNEAFLSDDKFISPFPKVQWTPPLKSFAILTDHHSDNTVEAPRETLETPLLTPSLSIFSSPYDILGTAQQKTPLSAVLDYSTSLTELEPFVPDSGILTASRHLPLYPPDTGIYFTPVPSEEVDAMWENINRSVTSLPSGATSEGSPVHLKLLGENSHAAAGATARSGDIYTRMSSRATEAVGVRTDPAPSVPWAIVAATVSAESALFSISLPFATFPGHSAAMSTYPDTVLNAGLFTQKFSSTAPNLPADSEIPSQSELDSELISPVPFT…
1:56932513|56949852	1 [120 - 275]	RPGCTRRGRFNCRFVCNTSRIFAWVTYQCESITEITRPPTGKEIILILRRQK
1:56932513|56949852	2 [1158 - 1361]	(ORF crosses the breakpoint) AVTKPGWLPDRGFQSVCLCFSKNAHPSRGIRPSDQQMKTIGISLGNATDPLQLPMFTSIQLSQSILMT
1:56932513|56949852	3 [1169 - 2515]	(ORF crosses the breakpoint) TGLASRPRISVCMLVLLQKRPSKQGDTPFRPADEDHRNQFGQRDRSSSAPNVHINTIEPVNIDDLIRDQGVRGEGGSTAGLSATPPASLPGSLTNVKALQKSPGPQRERKSSSSSEDRNRMKTLGRRDSSDDWEIPDGQITVGQRIGSGSFGTVYKGKWHGDVAVKMLNVTAPTPQQLQAFKNEVGVLRKTRHVNILLFMGYSTKPQLAIVTQWCEGSSLYHHLHIIETKFEMIKLIDIARQTAQGMDYLHAKSIIHRDLKSNNIFLHEDLTVKIGDFGLATVKSRWSGSHQFEQLSGSILWMAPEVIRMQDKNPYSFQSDVYAFGIVLYELMTGQLPYSNINNRDQIIFMVGRGYLSPDLSKVRSNCPK…
1:56932513|56949904	1 [172 - 327]	RPGCTRRGRFNCRFVCNTSRIFAWVTYQCESITEITRPPTGKEIILILRRQK
1:56932513|56949904	2 [1210 - 2766]	(ORF crosses the breakpoint) AVTKPGWLPDRGFQSVCLCFSKNAHPSRGIRPPILPSPSPSKSIPIPQPFRPADEDHRNQFGQRDRSSSAPNVHINTIEPVNIDDLIRDQGVRGEGGSTAGLSATPPASLPGSLTNVKALQKSPGPQRERKSSSSSEDRNRMKTLGRRDSSDDWEIPDGQITVGQRIGSGSFGTVYKGKWHGDVAVKMLNVTAPTPQQLQAFKNEVGVLRKTRHVNILLFMGYSTKPQLAIVTQWCEGSSLYHHLHIIETKFEMIKLIDIARQTAQGMDYLHAKSIIHRDLKSNNIFLHEDLTVKIGDFGLATVKSRWSGSHQFEQLSGSILWMAPEVIRMQDKNPYSFQSDVYAFGIVLYELMTGQLPYSNINNRDQII…
1:56938302|56949904	1 [172 - 327]	RPGCTRRGRFNCRFVCNTSRIFAWVTYQCESITEITRPPTGKEIILILRRQK
1:56938302|56949904	2 [2 - 925]	(ORF crosses the breakpoint) PPILPSPSPSKSIPIPQPFRPADEDHRNQFGQRDRSSSAPNVHINTIEPVNIDDLIRDQGVRGEGGSTAGLSATPPASLPGSLTNVKALQKSPGPQRERKSSSSSEDRNRMKTLGRRDSSDDWEIPDGQITVGQRIGSGSFGTVYKGKWHGDVAVKMLNVTAPTPQQLQAFKNEVGVLRKTRHVNILLFMGYSTKPQLAIVTQWCEGSSLYHHLHIIETKFEMIKLIDIARQTAQGMDYLHAKSIIHRDLKSNNHQFSLVLLLQNPFQSHSPSDQQMKTIGISLGNATDPLQLPMFTSIQLSQSILMT
1:56976365|56987388	1 [1 - 1098]	(ORF crosses the breakpoint) VWNIKQMIKLTQEHIEALLDKFGGEHNPPSIYLEAYEEYTSKLDALQQREQQLLESMGNGTDFSVSSSASTDTVASSSSSSLSVAPSSLSVYQNPTDMSRNNPKSPQKPIVRVFLPNKQRTVVWNIKQMIKLTQEHIEALLDKFGGEHNPPSIYLEAYEEYTSKLDALQQREQQLLESMGNGTDFSVSSSASTDTVASSSSSSLSVAPSSLSVYQNPTDMSRNNPKSPQKPIVRVFLPNKQRTVVWNIKQMIKLTQEHIEALLDKFGGEHNPPSIYLEAYEEYTSKLDALQQREQQLLESMGNGTDFSVSSSASTDTVASSSSSSLSVAPSSLSVYQNPTDMSRNNPKSPQKPIVRVFLPNKQRTV
1:59714665|59720574	1 [195 - 350]	AERMSSPVYSFCWLFSPIIGVWTSFMLGNISLPLPPHSFCCLVYSLGRVQCS
1:59714665|59720574	2 [432 - 623]	(ORF crosses the breakpoint) GMGAPTQDLSGILQLHSLPRCQSNPGRMGSIALLTGLPGAPATPRSRAAVAFLYPAKLSGLFAG
1:59714665|59720574	3 [397 - 867]	(ORF crosses the breakpoint) LLFPLLQWPQTEEWGHPHKTCPASCSFTPCLAASPIPGEWEASLCSQDCLELLPPRGAAQRWPSCTQQSYLGYSQVKHLAGWNEPLLFPRGECNSTLSGDSRADVYLRQSCVQGLSTCFCHSAVLCCASHSHRGCNRYSRQSGCPRLSTLSVGFSLL
1:59714665|59720574	4 [2 - 1863]	(ORF crosses the breakpoint) LNILLAGMNPFYFHAVNVILHCLVTLVLMYTCDKAVFKDCRLAFVTALFFAVHPIHTEAVTGIVGRADVLACLLFLLAFLSYNRSVDQLYVGEHFPPTASPFFLLLSLFLGTCAMLVKETGVTVFGVCLVYDFFSLSCNGLKLRNGGTHTRPVRHPAASLPASLPVQSRENGKHRFAHRTAWSSCHPEEPRSGGLPVPSKAIWAIRRLNILLAGMNPFYFHAVNVILHCLVTLVLMYTCDKAVFKDCRLAFVTALFFAVHPIHTEAVTGIVGRADVLACLLFLLAFLSYNRSVDQLYVGEHFPPTASPFFLLLSLFLGTCAMLVKETGVTVFGVCLVYDFFSLSCNGLKLRNGGTHTRPVRHPAASLPAS…
1:61201236|61205400	1 [376 - 546]	(ORF crosses the breakpoint) LSISPFQKMIPMPPIPIWFQLWESPSSSCQHECQCSCRACPRAYPYTRGSSVLASCN
1:61201236|61205400	2 [404 - 895]	(ORF crosses the breakpoint) FQCHQFQSGSNYGSPRPAHANMNANAAAGLAPEHIPTPGAALSWQAAIDAARQAKLMGSAGNATISTASSTQRKRQQYGKQKKQGTTTATRPPRALLCLTLKNPIRRACISIVEWKPFEIIILLTIFANCVALAIYIPFPEDDSNATNSNLVPIMGVPVQLMPT
1:61453301|61460519	1 [212 - 574]	(ORF crosses the breakpoint) LKQKILTQKMKMKAWMRRSLETMQDAMGYELPWVYFVSLVIFGSFFVLNLVLGVLSGEFSKEREKAKARGDFQKLREKQQLEEDLKGYLDWITQAEDIDPENEDEGMDEEKPRNNAGRYGL
1:63119325|63122664	1 [365 - 814]	(ORF crosses the breakpoint) VASGKAAWLLKAVTCIDLTTLSGDDTPSNVHRLCFKAKHPIREDLLKAMDMHDKGITVAAVCVYPARVTDAVNALKAAGCNIPVASVAAGFPSGQTPLETKLAEIKLAVQYGAREIDIVISRSLVLSGQWEGCLAVESCHLHRPYHSLRR
1:63119325|63130482	1 [503 - 1072]	(ORF crosses the breakpoint) WQAAWLLKAVTCIDLTTLSGDDTPSNVHRLCFKAKHPIREDLLKAMDMHDKGITVAAVCVYPARVTDAVNALKAAGCNIPVASVAAGFPSGQTPLETKLAEIKLAVQYGAREIDIVISRSLVLSGQWEGLYEEIRQCREACGEAHMKTILATGELGSLANVYKASMIAMMAGCLAVESCHLHRPYHSLRR
1:64555425|64559176	1 [69 - 239]	MDKEFLPPLQKALLITVVGTTATLASAPARIWQIIFAPYMWMASEEGLVLFLFFLSY
1:64555425|64559176	2 [115 - 279]	LLLGPLPRLLQLQPGFGRSYSLHTCGWPARRGWCYFFSSLVTDTTLHNDSNNFML
1:64555425|64559176	3 [236 - 394]	LLILHFIMTVIILCYKVSILQLVTTEIRPSGMRYWVFNCCVLHNSLYFSILWF
1:64555425|64559176	4 [319 - 558]	ALRNEVLGIQLLCFTQFTLFFHSMVLIEWLALRTYVLNKIIESIEFLIDLVISQHPDMPVYTEILGINFLVTTSRCVSAC
1:64555425|64559176	5 [1100 - 1351]	VDEMYRYPVKFHINASLVTFVPPVTPEKRSMLYLCVYVQCGVICGYFYVKNVTVFIFLKETAVGNTMRLIPVFSSHFFYSPWWS
1:64555425|64559176	6 [1308 - 1496]	FLCSVHTSFIPPGGADLFVVKFLTGCSGRGMMLAVFFQGLVRHLLVRWLSGACSWGFSLDFKT
1:64555425|64559176	7 [1355 - 1621]	FVCCKVSHWMLWEGNDAGCFLPRISSPSAGEVVKWCMFLGVFIGFQNLINSVTINMKESSNKCLLGAYKHAYHVAFMVVMYIFSKLILR
1:64555425|64559176	8 [1706 - 1924]	KYFGFSLQRHVPKKPHWGFLWVVVKPSTCFLRRLRFNNLLFRSSSFLSALQLMMEILGQLRNCFGSRDLKFPV
1:64555425|64559176	9 [1928 - 2131]	WLQGDLKTEKQQTPKHQKVRPHESVDLDQSHRRTRFSSFALVSWAICMLHSKHIALLWLFFCFESTVF
1:64555425|64559176	10 [2135 - 2356]	RFGFLISEREQETQIQLVACGSERYSESTLDNAIPGDCILLLKIGAVPPFTHRLVEEFLMKAKFIELFYSLGYR
1:64555425|64559176	11 [2682 - 2885]	ISSYENFVSRYLGDTDTQCKCKLWLLIVFICRIAWLFILLTTCGFSCFCLGKMRSMLQNKWLIQNSLN
1:64555425|64559176	12 [2861 - 3148]	MVDSKFFELICIAEAGFFANKFFFTVFFDLCKLTTFLLYQVFVCLWKGCKVYNTPSTSQSWLQRHMLTHSGDKPFKVRFIARYLLFYEQSYSFFLI
1:64555425|64559176	13 [3595 - 3747]	LSLSFSPLICTCNSRYSNVYHSHIHQSVINELLHPLMDTVGAVHSCQSWIT
1:64555425|64559176	14 [3751 - 3984]	(ORF crosses the breakpoint) CISSTIMDVDSTISSGRSTPVMMNGQGVPASSAKSIAYNCCWDHCHACFSSSPDLADHIRSIHVDGQRGGVGVISFLP
1:64555425|64573603	1 [69 - 287]	MDKEFLPPLQKALLITVVGTTATLASAPARIWQIIFAPYMWMASEEGCLFACGKVAKYIIHLQQVKVGCRGIC
1:64555425|64573603	2 [247 - 447]	YTFNKSKLVAEAYADTQWGQTFQVCSWWVQRQLCISGRTCPSCAHTLQPAKLFKSCQSAKGQRGISI
1:64555425|64573603	3 [597 - 1367]	(ORF crosses the breakpoint) EKATVLYFTVLISSTIMDVDSTISSGRSTPVMMNGQGVPASSAKSIAYNCCWDHCHACFSSSPDLADHIRSIHVDGQRGGVFVCLWKGCKVYNTPSTSQSWLQRHMLTHSGDKPFKCVVGGCNASFASQGGLARHVPTHFSQQNSSKVASQPKAKEESPSKAGMNKRRKLKNKRRRSLPRPHDFFDAQTLDAIRHRAICFNLSAHIESLGKGHSVVFHSTHKQHYYGCRQHNFQWTFNSGDDEWTRSSCLLCKKHCL
1:65316859|65323089	1 [49 - 207]	VCRNWESRQELTMQTWMLNIRPKFIKDGQRIKFRLNRYFSQICLIKTNCNLVP
1:65316859|65323089	2 [155 - 454]	IDIFHRFVSLKQIVTWYLDGFLILFQVVVATVAFGMGIDKPDVRFVIHHSMSKSMENYYQESGRAGIVGNSICKASVNICLANKIMLSFQTYMCSILSLS
1:65316859|65323089	3 [453 - 725]	AEFQSMNATLPSIKMFQGRYKLHSWISGLCTAVQQKELSTPLLRIFLSYFIFLASLAYQDNMTLIRVVTEGFFFFAEQLGCVMCSDSLDDV
1:65316859|65323089	4 [806 - 1024]	QHQIDGIALKKCFLVGLFPVISLCSFSKTDLSVCGRKLVCFFFVGFFFLRTQKCSLLRFLTLSMLERVCWPKR
1:65316859|65323089	5 [1339 - 1548]	FLCFFYVKLLPSVGSLGPFCSLDLANSRRVPIASSGGVANRENLSSAVEVTVGFKWKILFNHNSQFIMST
1:65316859|65323089	6 [1616 - 1828]	RGFSKRYRVRKWSLHSISVSHQCCILVVQESESSFHRLFGLFDCVAVKDCSKSTLFLACIMLCSTGWCCTS
1:65316859|65323089	7 [1758 - 2018]	KTVLNLRCFWPVSCCVLLAGVALHSLLWWCTLYGATKANEGVIGICTGLCLKSTSFVCFNVLQVGMTKKLTASCIMALEIYSESAQW
1:65316859|65323089	8 [1937 - 2086]	CIAGRDDQKADCILYYGFGDIFRISSMVVMENVGQEKLYDMVSYCQNMNK
1:65316859|65323089	9 [1969 - 2247]	LHLVLWLWRYIQNQLNGSDGKRGAREAVRYGILLPEYEQVSYISCLVALFLNSIQSSLCWAQSKNELILKDLFHSIGIANHTYSPALTKLLTE
1:65316859|65323089	10 [2403 - 2561]	FVTLAYKFVCCSPSLLFCSFRCRRVLIARHFDEVWESANCNRMCDNCCRENCK
1:65316859|65323089	11 [2777 - 3019]	DIFQFMRYLAVHLLPKVNMRRRGDQFVPCFKGFLGGAKAAFQGVLLLLPCQPVHALPLRRHRLHFYNLSDKISRDFSTARS
1:65316859|65323089	12 [2989 - 3186]	NLEGLQYCTLMSPACTRTVHMIVEHTEHTNLGFHYVSPNSTVCVWSVLFLWREVGFISGTMWHRMM
1:65316859|65323089	13 [3541 - 3720]	VTVEKQSTESIGIIWHMDTCIYRYLFILKCIYIYVICVCIYMHLLYTWKLTVNDLHFKYY
1:65316859|65323089	14 [3698 - 3976]	MICILNIIDFVALEKKDITGYYRDLIKILEQADNMSEKLTPLKLIDAWSGKGLSKLRVAEVTPPKLPREELERIIAHLLLQQYLRYADHYFYN
1:65316859|65323089	15 [3951 - 4262]	GMQITTFITNSHFLLLLCCFHITLEDMLSSPSESFNVFKTQIDYCIPKLKQKLKHSLSQFQKAGTFRSAGNSMLKSAIYSKSYLHVMDEQSKWGYHVELKIEAE
1:65316859|65323089	16 [4487 - 4705]	TTAQINSKLSDYLLSYMKQNQAAAWNIHQKNYYVSYFSPACSILTWSPMFSNETNLICSGKTSASLHLPQYPT
1:65316859|65323089	17 [4656 - 4847]	FVQGRLQLHCICHNILPEDRTKSRSAEKRGTHHHNTRDNKQEKHSQGIYICSLHRAYFKRLASA
1:65316859|65323089	18 [4645 - 4857]	NQFNLFREDFSFTAFATISYLKIGPKAGLLRNEAHIITIQGTTNKKSIHRVFISVLYIELILRGWHLLKLL
1:65316859|65323089	19 [4851 - 5024]	VTLNSYHLFCMRTLEKKKTVRILIELFMTYRTNHLNLQTQKEVLKMLRLFQNLPRIQQ
1:65316859|65323089	20 [4913 - 5128]	NSNRIVYDLQNKPSESSNSEGSTENAQTVSKPTPDSAVKKSQDRKRHNCGTNFKAKKPKLQAGGDDQPVVLD
1:65316859|65323089	21 [5136 - 5321]	HKLHLGSHHVYLSVDSPACKLSLHFSNGLLYVFLNNLSLKKGKQVSKILPSSKKSSGQEKNA
1:65316859|65323089	22 [5552 - 5719]	FHPKDGEITALLSICSGVLPAHNKRRFPKAFYNLSLASCPTSYCAQAGPHCCCALP
1:65316859|65323089	23 [5439 - 5738]	VLQNHTCSKTPRLSNATSQLKFGSLSPEHTVLCSTKFNFTPRMEKSQPFSASVLVFYQLTTKGDFLKLFTTCLLPHVPPLTVLKLGLIAAVLYHEVDQLP
1:65316859|65323089	24 [5723 - 5893]	GRPTTMTNSNMTTLPPCPAFSLLNVINPMISKLIESLEAFCRTQYSACISFFYEYSI
1:65316859|65323089	25 [5897 - 6091]	GLTSAEGQDHFPHPAGHEFCAAAQVIQLASWAVRALCCLSFSEQHPILQACHLHPPTAWCHPQTC
1:65316859|65323089	26 [5950 - 6102]	ILCCSPGDTVGFLGCEGTLLLEFLRTASHPSGMSPAPPHSLVPSTDLLRVH
1:65316859|65323089	27 [6015 - 6206]	VSQNSIPSFRHVTCTPPQLGAIHRLAEGALNAPVHTIDKMLNQEPASVQTSLKDTTYHPSPSGC
1:65316859|65323089	28 [6210 - 6386]	(ORF crosses the breakpoint) ATDHHSLGIVYCFSQKDSEQVTVSLQKLGIKAGTYHANMDAKYKTKVHKGWAANQIQVK
1:68832066|68851736	1 [29 - 193]	TSCLLYSVASLLPPPTSRPQLKYVHQIAELERFVMNSLSSASSSLPPPWFSSHNK
1:68832066|68851736	2 [432 - 635]	LKWMSTAPTPHRLSRSTTLTRDVFSPHMCKWLIRCPMMLPNLQGILDLSAFLILTRELIPSKCHMEMC
1:68832066|68851736	3 [338 - 928]	SPEKAELPSASMAFAQSHIMAARRHQHSRLIIEVDEYSSNPTQAFTFYNINQGRFQPPHVQMVDPVPHDAPKPPGYTRFVCISDTHSRTDPIQMPYGDVLIHAGDFTELGLPSEVKKFNEWLGSLPYEYKIVIAGNHELTFDQEFMADLIKQDFYYFPSVSKLKPESYENVQSLLTNCIYLQDSEVTVRGFRIYGSP
1:68832066|68851736	4 [892 - 1041]	(ORF crosses the breakpoint) SDREGIQNIWLPLICIKCLKHLNKLSPVFCCKLTSPTHFPPSTEVCSSDC
1:69077175|69084416	1 [241 - 426]	SVAHLSQFIVASFRHHLEVCATWMEESVTTCLSMNLRIPSPFHLLLGSVISVQRGILPTFMK
1:71122064|71157590	1 [20 - 187]	PRFVKCTAVEFEFSSEITLPCLNRPSKCGIRSFLPHHLQDSQKILLQLVAARKRML
1:71122064|71157590	2 [112 - 264]	KFPTTSSSGLPENSSAACGCPEKDVVVVWQNELKMHKKNILETDLQGVQVH
1:71122064|71181375	1 [20 - 187]	PRFVKCTAVEFEFSSEITLPCLNRPSKCGIRSFLPHHLQDSQKILLQLVAARKRML
1:71122064|71181375	2 [112 - 264]	KFPTTSSSGLPENSSAACGCPEKDVVVVWQNELKMHKKNILETDLQGVQVH
1:71314711|71343721	1 [470 - 673]	DRIVYSQKAVAKRLWALVCPYKNKYFLLSFAGCVVIGRSHHVGKNFQNLSGTLKQSFGISCHSWCSKD
1:71314711|71343721	2 [1345 - 1506]	PACEVAYELILGQKISIYLKQTKNKTKKTTHPQIFILYMQCTPHVLVTYFAYRV
1:71314711|71343721	3 [1368 - 1589]	IDTWAKNKYIFKTNKKQNKKNNTPTNLYSLHAMYSTCFSNLFCLQSLKPIPKQIFSEKDPMVFCTLRFCKYNIS
1:71314711|71343721	4 [1510 - 1761]	NQYLSRYFQKKILWCFALCDSANTISVKYFFRWPHWVCSQEHIIGMLPCTLGLYCLMMVPFSFTISSTVFNKPHCVKVLAYSGQ
1:71314711|71343721	5 [2146 - 2463]	KLECVLIHTHSPHSNCKSEVICGCLLFPLLVKFSVLQNMLTLKNGITVVEPNYGNGDIEPKYCLRYLQFSIERTVFPVPRDALAHAVSRFHVFSVSVGHGEGLVFC
1:71314711|71343721	6 [2273 - 2479]	KMASQWLSLTTGMETLSLNIVSVTYNSALKELCSQFHVMLWPMQSVDSMFLVYLLGMGKGWSSVKYTHL
1:71314711|71343721	7 [2944 - 3180]	RLLKNVRLVYCNLLLTVHSVWVPSLFSFLDIYSWISKQLGVQCSWGSKLACVYPFDKDISCVCLQSSGLSLSSRDLGCS
1:71314711|71343721	8 [3226 - 3405]	VATKMKLLLTNLTKWLRYSGIWRKKELFAQYSELAVVLKKKAIACKTVLCLCTQLFHGRS
1:71314711|71343721	9 [3258 - 3416]	PYKMAKIQWNLEEEGVICSVFRAGCSLKEKSNCLQDCIVPVHATLSWPVLMYV
1:71314711|71343721	10 [3409 - 3558]	CMSEIKCCWIGFVESCILKLFCTSSPLCGRIQEIIQRTFSSFLSKSVFQV
1:71314711|71343721	11 [3464 - 3655]	SCFAHLHLCVVEFRKSSRELFLPSCPNQSSRCSWLEQNRVVPNMQQIKLVSCVPVPSNKCLFAS
1:71314711|71343721	12 [3693 - 3848]	ALDINRTDAWSVHTIAHVNEMKAEVEKGLAFMKETEDNWKVSFVTASLKDIF
1:71314711|71343721	13 [3752 - 3997]	NESRGGERVSIHEGNRRQLEGKLCHSISERYLLRSSLPAPTNSCNSSSSNSFLSVYVLQAMRVFRLMPNTQLLELLLLIFVV
1:71314711|71343721	14 [4055 - 4204]	HSLGTFVFPAIEAVVSMILKMLFPFVRRLNLTTMLRENEKRSFLVFWFFT
1:71314711|71343721	15 [5135 - 5299]	CRISLDFIMLSACHVCILNELNPVSLKRCHTLVGTHCQLLTSGTDDIESIALNSS
1:71314711|71343721	16 [5555 - 5809]	SHGPCLLLQGEYEAALTIYDNHVSRGLLYLLKGMLQIMICVFFLLQELKPPTVCYAYVILLSVVRKAISHQVECPKTCVSLIRDF
1:71314711|71343721	17 [5730 - 5888]	YFSLLLGKPFLTRWNAQKPVSLLFVIFRSQLYFFFFLEGGEKALLKGRKTFVL
1:71314711|71343721	18 [5939 - 6121]	QKQVFPFLVNMLLSMLCSFNTVLVNNIEFGRIAYICKNRKSNVVIKEVVVQIPVYYSGKVK
1:71314711|71343721	19 [6565 - 6759]	HVRGVFKVFLAGIELVFFIVTLAVLHCESVGRASVDISQVFQPLLNSACGGCEGLFCFSRCCASK
1:71314711|71343721	20 [6723 - 6926]	RPFLFLTLLCQQIGLGCAQEFGRGHSQDTGDTADHAMSLSNKSWGEDEEGGTFSELECLSSQGTVVHH
1:71314711|71343721	21 [6992 - 7237]	SSYLAWLTCPALVLPINLSLCDSTSFLTSALLILLPVVSVGEVGGQLLCGAWLSARVNPHCVHNLYSSQELPPPHPCRAVFH
1:71314711|71343721	22 [7107 - 7274]	VWGKWVGSCCVVLGCLPGLIHIVCITFILPKSFPHHTHAVQYFIELKLTWVTSLFF
1:71314711|71343721	23 [7323 - 7604]	STLASKKLQSFLQVNFKLDTLYLDIDWPLAFVYSHNSVAFLNFLKLEFVFLNRARRSFFHNMLLKLKHEKCCIGFIYEIHLITLYHLIAAGDLE
1:71314711|71343721	24 [7868 - 8053]	KSLLLIGVKLGDRWDNVLKHAKKHTKDHVLLFNDAHVLMSSLGAKDQKTTDELLTTLQELAK
1:71314711|71343721	25 [8505 - 8783]	KRRIVESTRLVKTHRIIQSHHPPITNTPHSTMSFKRTSKRSLNASRVSDSTTSLGSPFQCLITLSEKQYFLTSSLNLLRCSLKPFPLVLSLVT
1:71314711|71343721	26 [8876 - 9037]	TEQSQLLQPLLIRPVLQTPHQLCCPPLDTLQGRSVLTVRGPKLDTVLEVRPHQC
1:71314711|71343721	27 [8991 - 9323]	GAQNWTQYLRCGLTSAEYRGTITSLFLLATLILMQTRMPLAFLATWAHSWLMFINQYFEVYFLYTVFQPLCPKPVALPGVVVAKVQDPAFGLNEPQPVGFRPAIQPIQISL
1:71314711|71343721	28 [9217 - 9528]	RCLGLLWPKCRTRHLVLMNLNLLASGQLSSLSRSLCRASLPSGGSTLPANLVSSANLLRVKILLENFAFKFFAFTYLPKLSSEAFQHNNVVFFICSVTSNCKLP
1:71314711|71343721	29 [9923 - 10078]	HPCLPSFSAWSYPTTFPPLLSGCSITEVPFHPAFKPVMLVCLQLAAKNSAQI
1:71314711|71343721	30 [10063 - 10212]	KFCSNLDSSPSTHTLIRIKISAEFSGFFPSQDDTLQRLGLVTCVNVCIRR
1:71314711|71343721	31 [10368 - 10607]	ELIIFSFYRDPGEDHELSLAPSVGLPLCQALVEFENGNCDKAVDLLYPIRYQLIHLGGSNAQVKDINGRCDSRCDSAHFQ
1:71314711|71343721	32 [10879 - 11031]	IVNPKPNKTSLSEYFSCYFFLFVVIVLFYNQDVAKYLQTTTFVLIRPMRRG
1:71314711|71343721	33 [11054 - 11248]	LGKRRLRGDLIALFQYLKGAFSESEVGLFSLLTGDRMRGNGLKLHQGKFRLDIRKHFFKVGVVNH
1:71314711|71343721	34 [11887 - 12051]	NIRMIIWCPPSAHFPSLSVLERTLFCLISLPRPNVFSKGNLYLKSRSLGVVLLLL
1:71314711|71343721	35 [12000 - 12230]	RKSLPQEQVFRCCFTALVGLLLAVFWGKMMYSVTFFPLSFYLFSFFRCLLRERDVMRPNSPMTERLIRRAAAVHSVA
1:71314711|71343721	36 [12161 - 12361]	CDETKFTNDGATYKESSSCSFSGLSLSSVLAISLPIYVWVLGAEGSLGARESLGARDPMTAYLEDAT
1:71314711|71343721	37 [12579 - 12779]	SVNFSDTSSGPSQRKNRKVWGQSQCQAPSPLRLDLPWHFRSVFLQNLFPGCKKLEQFLLKACLAAPI
1:71314711|71343721	38 [12734 - 12907]	EAGTILAQSVFSGTHLRHNLLDKLLGLMVSMSTAVRETYVAGRRGETFSAVASSGHSS
1:71314711|71343721	39 [12799 - 12963]	QAFGINGFHEHSGKRNIRGWETRRNLFSCCFFWAFKLIYVGHLGGEDHHAVNVYT
1:71314711|71343721	40 [12840 - 12989]	EKHTWLGDEEKPFQLLLLLGIQADLRGSSWRRGPPCSQCLYLAAHCATMA
1:71314711|71343721	41 [12967 - 13125]	QPTVRQWRDQCQVIDPTGRACTMDMLLQLLVPPVNKTEVTLATRCCPWQPKRH
1:71314711|71343721	42 [12993 - 13154]	SMPSDRPDRKGMYYGHAVATTGAPSEQNRSDLGNPVLPLATQKTLGRGLKPKEF
1:71314711|71343721	43 [13184 - 13345]	TAAMLVNETLLTDLLGPWWLLSLLYRLLGFLSLLSLTCGLQRGANQVAVLLGYT
1:71314711|71343721	44 [14304 - 14531]	HRTLEHKGLKFCLYDTYYFNCKGIVNVTPSHVVIISLPKGVPISTSGIPHPFRERNQHEVSLHWYTPTGPSKLVYW
1:71314711|71343721	45 [14407 - 14631]	LVCQKGFLSVHLAFHTHSEKEINMRCPCTGTHLLVPPSWYIGKIRAGGKSWRKKLPNAQTCEHGDSSHQGTNVVL
1:71314711|71343721	46 [14627 - 14923]	FFDSQMHRDGRQLKTLLSPLHQDTTVLMASCSVPADSPTCSSALEMTNLSPRAERPFLTLPRYGDAFWGFTEQTWKEIVELSQISCQLSLSISEGELGA
1:71314711|71343721	47 [14992 - 15156]	VQPYTGSTQVSQVTKVFSGLLTAPLLHTSTSIAARCPRMAICFSWNPSQGCIPEP
1:71314711|71343721	48 [14766 - 15185]	PTSLLGQRGRFLHYQDMVMLSGGSQSKHGRKLWNCLKSLANFPFPFLKGNWVPDCLHSSVVLSVQSCHPKEPPGLGATLYWKHPGFTGHKGFLRAPYGSSATYLHKHRSTLPSDGHMLLLESFPGLHPRAVKSHSCCKRR
1:71314711|71343721	49 [14927 - 15193]	LSPQLRGSLSAKLPSQRTTWLRCNLILEAPRFHRSQRFSPGSLRLLCYIPPQASQHAALGWPYASPGILPRAASQSREEPLMLQAALIA
1:71314711|71343721	50 [15197 - 15448]	GAGSLSRPQHTRFSTSPVRASLGTLRSGEPLSRMYLCFKRNVTGRSREVILLLYFALFRPHLEYCYPAIGSLVQKFRDLLEGVQ
1:71314711|71343721	51 [15313 - 15528]	KERDWQVKGGDPPPLLCPVQASPGVLLSSYRLPGTKIQGSPGRSPVEGHKNDKGPGTSSREGKAESPGCVQP
1:71314711|71343721	52 [15681 - 15833]	YVKELLHSEGDRALEQAARGGCGVSFSGDIQDPPGHLPVQHVVRGLLWQGD
1:71314711|71343721	53 [15713 - 15877]	QSTGTGCPGRLRSLLLWRYSRPARTPTCAACCKGPALAGGLNSMISRDPFQPLQF
1:71314711|71343721	54 [16116 - 16271]	CCGLCELRAELVRERHLWGSQSPTQGPAETNPDKNTQFLNELHAGNLTESAE
1:71314711|71343721	55 [16078 - 16302]	AGLPSPKALWWPDVVVSVSSGLSWSESVTCGAPRAQHKGQQKQTQTRTHNSSMNYMQETLQKVLNDLQVSLETAL
1:71314711|71343721	56 [16363 - 16515]	LKLCANCNLISLPHVFFFFSSFCWPFASDLTRTSGKRPVYKKVRPLQSSLS
1:71314711|71343721	57 [16997 - 17170]	ITYTTMYRFHLQRGICENCCEVCPEMRVQESTGKTSIGVNSFMCLCWTCSRTSIPFLL
1:71314711|71343721	58 [17098 - 17256]	DIHRCQQLHVPLLDLFSDIHTFFTVEPRTGHSAPSVASTGLSRREGSPPTACC
1:71314711|71343721	59 [17222 - 17401]	VEGKDHLLQPAADSLPDAAQGTISLFRGQGMLLTHIQHGVHQDAEVLFCQAAFQLGASSM
1:71314711|71343721	60 [17405 - 17623]	WYMELFLPSGRTEYLLSFMRVLWTASSSTSLWTATQPCGESASHPSFVSSTNVLRMHSIIQIISENIKQNWTP
1:71314711|71343721	61 [17729 - 17959]	EKNCLVLFLEEKILQQSLCQCLHVCVCVPLWFFPITSELITSLQSNLTGKLRTQKCYAHCHWHFLFCSTQICAMVQV
1:71314711|71343721	62 [17878 - 18027]	VADSEMLRSLSLALSLLQYANLCNGASLGSTKGCHSKLKAADPNFCEYNL
1:71314711|71343721	63 [18133 - 18300]	CFCFGVFHLKSFYIPVMIGTETLRLMRLPGPLWLQVSHILNQTNPNLFMLVQRQEQ
1:71314711|71343721	64 [18063 - 18380]	ASGKHWVVEFCKASLESREGARMMFLFWCFSSQVFLHTCHDRDRNLETYETTWTPVATSQSHLKPNQSKPLHACAEARTMIMLLRSQPLTMREKLHMLVQDMFASE
1:71314711|71343721	65 [18384 - 18560]	VAGPMGKGTAAGFVIQDLLAIAVYSCLRLCPACSSPLSSHKKEHKVFSDLCLPSQTVSL
1:71314711|71343721	66 [18331 - 18564]	PCERNFTCWCRTCLPVNKWLALWERGQQLVLSFRISLLLLCTAALGCVLLALLHFPPTKKSIKCSQIYVYLPKLYHCE
1:71314711|71343721	67 [18885 - 19082]	YCPKKTVFIMPWIVFPYHIIVSTVITFFKFNMMLTKVLIFQSLNVADISSQDAHRAHCGKGWGCLF
1:71314711|71343721	68 [19582 - 19740]	LIPSREGERQLVVNKQVTVKTVGFLSGTGKIEDECCNNKVTEDVHFESDCLHF
1:71314711|71343721	69 [19770 - 20012]	RLILLGVSDLDKFEVLLSHLTIIHCFLIQFNLRIKFLGKPCNVFAVLWKEKKKSVFRTQKKNSFIIKKEVANPKKHSSEVS
1:71314711|71343721	70 [19969 - 20298]	KRRLPILKSTPVKSHSHKIRHTLQQKMMIPQLQLSLNARERQVHHQQEVVSGLLPKYSHLFLRFPDRKGVLLFVTFLFRLQGKSSSWEYLSKAIINTLQGAGDQKTCSSF
1:71314711|71343721	71 [20240 - 20446]	VRLLSIPCRVLVTKRHAVPFSIDLRNDRCIGSCSLLAALKNLMLKSSFSNNIANQHNNLRRLLQWPVRK
1:71314711|71343721	72 [20546 - 20713]	WKMSYQVSDLGYCQLPIAVTSRQVRKVTACAQCSGSFFSQVCALMRRGAASGSARQ
1:71314711|71343721	73 [20946 - 21107]	KTGVSSRLMTLWNEWISVLAMPMLVCLCLGVAYGMLWLERNGKEMCSSVFTVGL
1:71314711|71343721	74 [21255 - 21404]	KQGVCRKEENFQVSSIAHSFPLMPGTHSITVGNGRKPGSLAASRVHAVLC
1:71314711|71343721	75 [21311 - 21484]	FSTDARNSFNHRGEWEKARKLGSKQGPRGFVLKGLFLLGNSSTRVFSFLGEFLSKVLR
1:71314711|71343721	76 [21598 - 21762]	LLLKLELDGSPLCQALTFGGEFFSICSLAPVVLAPPSEIGKLLLFRGATWLLVFL
1:71314711|71343721	77 [21647 - 21814]	PLEGSSFLFAPWLQWYLHLPLKLGSYCCSEELPGFLSFCNVSGPVNCCHQECSAGN
1:71314711|71343721	78 [21766 - 22125]	CVRPCELLSPRMFCGELILPDCADVSEGFHFCKRPLQFLRFPGRRGRLLFGFFWEYLNKAIIIISTGIVIKAHSMPMAIDLKYLKCTGDSSFLSALKNIMFTNRFNNNIVRQEDNLCSLL
1:71314711|71343721	79 [22531 - 22743]	RKTSALVPAPQRLPVYKVTKKLTLSKGSLSCLSRGLDVTLFIDCLGFACHRCSVVKSIKRGYGKILSDISA
1:71314711|71343721	80 [22916 - 23110]	ECLLFASSGRIPNRTPLALVSAILKPKMAVAISEVFHDGEDLCDCTNIDIPATQKSSSQDVGQAP
1:71314711|71343721	81 [23114 - 23386]	YSTRLNFCLFRPVALIPLCFQHSSYFRQFCNGNLLRSNVHFLRLLCDLKKRGYYLVNFHRALNRNIQGCLSQAFPQLSLGYLESRCSFNVV
1:71314711|71343721	82 [23471 - 23764]	TTHRGKQIMEHNSQWSTFHWVLCSDMQTQLGKCPQRITHLNVQCQRIPPRGYTDWEEGWRHSRLIAKVQNCAKRVVLHRVNFGSFGYVGSHYDFVCQR
1:71314711|71343721	83 [23667 - 23888]	PKYRIVPNVLSSTELILAVLDTSEATMTLYVRGKLLSENPLHWTTNLVRKAVPRWGLMLHLPALGGEFTLNAYL
1:71314711|71343721	84 [23988 - 24218]	APDLPVEVLEDQSKLISVEFSSQSDQWYTGWLLVRQLRHLPDNVNLSVGITVLPQFSRHATSRRGEKPDCTLTLWSA
1:71314711|71343721	85 [24247 - 24399]	LNESGRQRFLGGIPVLPLEQLLKASATSNPSGLDDIYFPHRSSCSHSPTAF
1:71314711|71343721	86 [24446 - 24607]	IGVIGHRAIKSPIIKKAHCAEDASCNTCHKISSLYLEKNSVCLAEGSFGPEHIY
1:71314711|71343721	87 [24459 - 24620]	DTEPSRVQLSKKLTVRKTPPAILATRLVLSISRKILSVLLKDLLVPSTYTEAVK
1:71314711|71343721	88 [24707 - 24886]	RSIPVWISFHVLNSIEYPLRLYGHAEAAVHQHSGTQVERCTLFLMYDRGVKRRLLNCNQV
1:71314711|71343721	89 [24932 - 25108]	STDSWESRRQSTLGTVHFCHESSVFLWIQGESRAMEQTGCASRAITVRTCALLGGPFCC
1:71314711|71343721	90 [24940 - 25179]	LVGEPASVHFGHCSLLPRILGVSLDPRGKQSNGTNRLCFSCDHGTHVRSSGWPVLLLTSRGSSCGTGTRVQRTRQMSTAL
1:71314711|71343721	91 [24912 - 25367]	SSAGSVEALTRGRAGVSPLWALFTFATNPRCFSGSKGKAEQWNKQAVLLVRSRYARALFWVARFAADISRLKLRYRHSGAAHEADEHCTVTRWEATGQRALAGERPVWSVTWPDQSELFFTQTEFRYQRQCGGEGGCLPLLSAATLAPGAGW
1:71314711|71343721	92 [25243 - 25458]	LGLTRASCSSPKPNSGTRGSAAGREAASRCSPPPLLLPGLAGNAVSRCHSPGRRATPRCCALGSRAREPRGR
1:71314711|71343721	93 [25253 - 25618]	PERAVLHPNRIQVPEAVRRGGRLPPAALRRHSCSRGWLVTQFQGAIRRAGEPPLAAAPLGAAPVSPEAGDHQGGRLHTRRGGSQGLLGKREQLEEKKERGHGRTIGRGKAPVLQRALPAAAG
1:71314711|71343721	94 [25622 - 25858]	VVPTASEWPRKPERSARRPVPAAPSAMAQLAKKTPSAFETAPGGGRRAPPKGATEHTERDRRQQRAAISVAGGPAATPR
1:71314711|71343721	95 [25525 - 25866]	AAGGEKGAWPWQDNRTRESARPAACPAGGCRLSSANCQRVASEARTFRAQTGTCRPLRHGTACKKNPVSFRNSPWGREARTAERGHRAHGARQAAAARRDQRRGWTGGDAALRG
1:71314711|71343721	96 [25626 - 25973]	CQLPASGLGSQNVPRADRYLPPPPPWHSLQKKPRQLSKQPLGEGGAHRRKGPQSTRSATGGSSAPRSASRVDRRRRRAERMTGPAPRPPPRPPRERPGPTPSAACFWPARSRSGEG
1:71314711|71343721	97 [26020 - 26214]	GTGGPERSGATREPSREAGPRLHPLCPGGPAVAGRVGGEGEQASASASAGAWGRGTSPWWGSCGG
1:71314711|71343721	98 [26010 - 26330]	GTVRYGWAGKERRNEGAEPRGRSAAAPAVPRGSRSCRASGRRGRAGLGFGLCRGVGPGNEPVVGELRRLRLERGVGSRPCLRVASSGVVPRGTVCGVSLALGAGTAG
1:71314711|71343721	99 [25862 - 26383]	EDDRPRPTPAPETAPRAAWPDPFCCVLLASAESLGRRLSRGCGTAMAPLRDCKVRVGRKGAAQRGSRAERPVRGCTRCAPGVPQLPGEWAARASRPRLRPLPGRGAGERARGGGAAAAEAGKGRGEPALPSCGLVRGRPERHCLWSFARPGGWNSGLSPACFPLGGGGPVTWKL
1:71314711|71343721	100 [26218 - 26427]	GWKGAWGAGPAFVWPRPGSSREALFVEFRSPWGLEQRAESCLLPSGGGRPGNLEIVAPTWLLSRWVSRCF
1:71314711|71343721	101 [26463 - 26612]	IVILYCGLDCQAHNVNSVALEWLECEPLIKSQWERFRILLKNGYQSSDEL
1:71314711|71343721	102 [26847 - 27011]	LPPCIQHSLWLSVDSLIPSPQGMGVSQEARQQAGPGGFFLERFVFLRESCSKVLS
1:71314711|71343721	103 [26923 - 27075]	ARKLGSKQGLGGSFLRGLFFSENPAPKSLVEPRPFITLLSFFFFFFFFSFC
1:71314711|71343721	104 [27079 - 27234]	LDSPGPPGKPVGCGAFVAMHRHYQLLQWPTLSTRAPDPLPNSAYLYNHNQKL
1:71314711|71343721	105 [27113 - 27268]	GVVPLLPCTGIISFCSGQLFLPGPLTRFQILLIFTTIIRSYDPMTPTTRPPR
1:71314711|71343721	106 [27478 - 27723]	ESIPEWQSALKLGPRGWSLAPTADWVFSPGALSVVQTMTLQFTYAARGDRLCGDKLVVVLISCVGEHSPAVMCRKPRPQFSM
1:71314711|71343721	107 [27826 - 28065]	PVKFHHLQCVGSSSPLLTTTNGVDCHNVMSSVITSAENVSVAAQVVCTVQQHNNKTQLKSIRESSLLKFVGCVWKSSAWH
1:71314711|71343721	108 [27906 - 28166]	CDVICNYECRKCFCGCSSCLYSTTTQQQNTVEKHQRIVAFEVCWLRLEKQCVALSRFFLCFLCRPGRMLDLACPLLATKPVSYLMLC
1:71314711|71343721	109 [28342 - 28494]	CVLTCMPVVWFFPTAKSNLRGKLWSQRCFLSRVFCKQAEETEPEDQAEFSH
1:71314711|71343721	110 [28400 - 28618]	EVSCGLRGVFSHVFSANRQRKQSLRIRLSSATSCQQKTVLAESSAECCSCGKTFTWAAYCAYHWRIIEETYAA
1:71314711|71343721	111 [28775 - 28957]	CSACLTACLPCQWQGVWNEMIVEVPSSPSHSVFLWENEKMPSVAVSVSLFCSMRHGATMRT
1:71314711|71343721	112 [28888 - 29073]	(ORF crosses the breakpoint) EDAQCCCQCLSVLQYATWRNDENLGGIEGCLSKLKAADPNFDSFQKLVMYGNRFCRAIRLTC
1:71314711|71343721	113 [2 - 208]	QLPKACDVWEQILQSHPTDLLALRFSHDTYFYLGYQIQMRDSVARFFLSGHLKFPEQVGHASFSKLLFI
1:71902835|71910573	1 [644 - 796]	VGHQNVVSFFFLPSVFFLFRRTDYLISITVICIKSSRSLVSTWKFNLSCLD
1:71902835|71910573	2 [1032 - 1256]	TTEQKILCLFFPVDYTCLIHESTVCILKCTWLLFLQENYYRHILVVYTDLNNRSLGTKTGGRNHPDHTKKQRKAG
1:71902835|71910573	3 [1229 - 1447]	SYKETKKSRVIFSKLLLFFEHGTSVAFSEQIKKKCMFPFERHPQYTLALYQSRVCWGRKATVTVVPLPADLRK
1:71902835|71910573	4 [1533 - 1700]	ALTSLLIGSSFKLQAFAISFLCGLYNDRQDMGFLLSVTFFSQTSRFIPKTNNCAVY
1:71902835|71910573	5 [1555 - 1749]	AHLLNYKRLQSLSCVVCIMTGKTWVSCYLLHFFPKHRALFQRPTTVQYISMFGEFRGSISMPYFY
1:71902835|71910573	6 [1613 - 1813]	QARHGFLVICYIFFPNIALYSKDQQLCSILACLVNSGEVFPCLTFTRNLISLVLYKHFLFLTTDIHL
1:71902835|71910573	7 [1716 - 1871]	IQGKYFHALLLLEILFPLCSINTFCFSLQIFIYSEIKDDLSLSLLVTQSLIA
1:71902835|71910573	8 [2041 - 2322]	MVLFAGVPAIESLAPLYLVKLKPCIPLGAADVPTVACILQFRNSYLCVLVQLLIFCVGVHFEKYKSESDYRKEYVEISVKILGKDGAIYCFRVS
1:71902835|71910573	9 [2523 - 2714]	FEDQPHNGQDIILHNLMKPWCQYIPLQSKSQVDHRKKTVMKLSLAFLQTMIEMKQIFQHLLTAG
1:71902835|71910573	10 [2707 - 2859]	QLDDKSTGQEREEISSVYLKQETASFSCLDRSKEESKSLIVPEIERAKTYN
1:71902835|71910573	11 [3607 - 3834]	CRWGLMRAEQRRTVTFLALLATPLLMQPRMQFAFQAQNVHCWLASKFSSIRIHKSFLAGLFLMSSSTSVYTYMRLP
1:71902835|71910573	12 [3411 - 3872]	APFKYWKDTVRSPWNLLQAEQAQLPQLFFVGEVLQSSDNLCHPTLDTLQQLYIILVLGAPGLGAVMQVGPYEGRAEAYSHLPCPSGHPSSDAAQDAVCLPSSECTLLARIKVFIHQNTQVLLGRAVLNEFFYQCVYLHEIALTQVLALGLVEPH
1:71902835|71910573	13 [3838 - 4080]	LKCLPLALLNPIRFTWAHFSSLSMSLWIASFPSVVSIAPLSLVSSANLRVHSITVCDRDVEEHPSQGTPLGHHSSLASIWT
1:71902835|71910573	14 [4329 - 4544]	TNCLAHRRATANSHYSQWKSFHQFQWVQYLAASDSINISPRRKKKKEEGDSQLMTGHVERNKKMQNVFSFFP
1:71902835|71910573	15 [4492 - 4716]	QDMLRETKKCRMFFLFFLKIKIRLWSFISPPQPLCIIVQSFDTFQLTYKEPKASKSWLLFEEEHDFQSSCKDRGF
1:71902835|71910573	16 [4748 - 4927]	KSQHTWLSPFAGAEVAQCGACALELQFVGLYRWPYVNVHNYTEKPSAAELGGKPGDFCFL
1:71902835|71910573	17 [4857 - 5051]	MCTITLRNQVLLNWEESQVTSAFYRFYSFSTKCTELEGKPLWWLFLRCIPTETYSVEVYLGRLYS
1:71902835|71910573	18 [4915 - 5073]	LLLSIGSIVSAQNALNWKVSHCGGCSSGVFLQRRIPSKYILGDCTAEVSTTIR
1:71902835|71910573	19 [5132 - 5290]	SGQDLISQNYSLLQLLLACVEKCTSLNDPTGSRRARDSPQYHTLFKRPLFQVW
1:71902835|71910573	20 [5294 - 5503]	LIQIKYMYPDIVSYFSGFSSTMFSEGKRGCKLIVLSFVQFQFSDLQYWFAKCFPRHYILEMYCKFLQLLT
1:71902835|71910573	21 [5672 - 5839]	LRRQDCWNRFKHWLQILILRCLEYSAEGNFSGVYLLCGTDCCAVSLNGEHFVLHAS
1:71902835|71910573	22 [5619 - 5930]	WQQKSAIKQGMLSEIQYNCAGKIVGIGSNTGCKFSFSDVWNIQRRGTFQECIYYVVQTAVQLASTVNILFCMLHSLIWFVFFLSSLLAGSQSSVKMMVGSKGKE
1:71902835|71910573	23 [6177 - 6518]	AFEYTAITSSQQIRERGGERGLIVVMADEMISTQLIVAEKLVALLESGTEKLLLIDSRPFVEYNTSHILDAININCSKLMKRRLQQDKVLITELIQHSAKHKVGGIFLLFFLFA
1:71902835|71910573	24 [6344 - 6619]	QPPLCGIQYVPHLGCHQYQLLEAYETEAAAGQSFDYRAHSAFSKTQGRGHFPVILSVCLKMCPESNLFHLRHFSLKKKKYGGGLVLQRLYWI
1:71902835|71910573	25 [6919 - 7110]	SALNVNSLMGFQIVMSKKKITKLLKHNNYLVGFFNIFNPLVLVSNILDDRNNLSTRFLLSHIKS
1:71902835|71910573	26 [7559 - 7813]	(ORF crosses the breakpoint) SSSSLSYHQLLIFQIEIDCKQEVVVYDQSSKDVTSLSPDCFLTVLLGKLEKNFISVCLLSGVSFSWPLYADHSLSSSAHSELNSV
1:71902835|71910573	27 [7659 - 7817]	(ORF crosses the breakpoint) PLSHLTAFLLCSWANWRRISSLYVCFQVFPSAGLCMQTTLCPLQPIQNLTQCR
1:72888897|72898978	1 [106 - 282]	HLLLFHGQHFLQSLKSIYLRMFLPMFFWSTVCLHPSWMLLTHSLHQVIMLQHLFRKSTM
1:72888897|72898978	2 [30 - 707]	(ORF crosses the breakpoint) KMDDDDFGGFEAAESYECGNGDKQMTSPAIPWAAFPTEFEVHISQNVSPNVLLEHCVPSSFLDASDSFTSSSDNVATSIQKVNNVINSAVLEEQIQVDIPVASLNLTEDKSLVTSSVAMDDAQTQRTDESKSCLQQTLANLEINLCAAEEEKLKIKKELEYLLKKHSVQEMDFLKEKKEKALSHEDHYKILQDFYRTVVFVEKWMMMILEDLRQQRAMSVEMVTSR
1:72888897|72939506	1 [106 - 282]	HLLLFHGQHFLQSLKSIYLRMFLPMFFWSTVCLHPSWMLLTHSLHQVIMLQHLFRKSTM
1:72888897|72939506	2 [688 - 1002]	TRLPRTTSSLALNASRDGASTTSLGNLFQCVTTLCVKNLFLISNLSLPCLSLRPFPLVLSLSTLVNNHSPSCLYALFMYWKATMRSPQSLLFSKLNKPSFLNLSS
1:72888897|72939506	3 [30 - 1121]	KMDDDDFGGFEAAESYECGNGDKQMTSPAIPWAAFPTEFEVHISQNVSPNVLLEHCVPSSFLDASDSFTSSSDNVATSIQKVNNVINSAVLEEQIQVDIPVASLNLTEDKSLVTSSVAMDDAQTQRTDESKSCLQQTLANLEINLCAAEEEKLKIKKELEYLLKKHSVQEMDFLKEKKEKALSHEDHYKILQEKHKQELEDMRKAGHEALSIIVEEFKLDQAAQNHIQPGFECLQGWGIHNLLGQPVPVCYHPLCEKLILNIQPKPPLSQFKTIPPCPITIHPCKQPFPLLFICSVHVLEGHNEVSPEPSLLQAKQTQFPQPFLIGEVLQPSDHLSGSIQELHVLPVLVAPGLDAVLQMGSCKS
1:72888897|72939506	4 [1125 - 1307]	VEGDNHLPLPAVHPFFNTAQNTVGLPGCKHALLAYIQLLIYQDPHVLLRRAALKKIFPQFV
1:72888897|72939506	5 [1129 - 1326]	RGTITSLSLLSTPFLIQPRTQLAFRAASTHCWLTSSFSSTRTPTFFSAGLLSRRSSPSLYKHLGLP
1:72888897|72939506	6 [1175 - 1441]	YSPEHSWPSGLQARTAGLHPASHLPGPPRSSPQGCSQEDLPPVCINTWDCPDPSATSCTWPCGTSLGSHGPTSPASLGPSGWLPFLSVY
1:72888897|72939506	7 [1330 - 1536]	PKCNILHLALWNLIRLTWAHFSSLSRSLWMASLPFSVLTALVNLLRVHLMPLSMSLIKMLKSTGPKTDP
1:72888897|72939506	8 [1606 - 1782]	PANKFLIHQTVHPSNPCLSNLEGCGEDHVKDFAEVLIDDIHCYSVQFNSKKQLLKNSIY
1:72888897|72939506	9 [1722 - 1934]	(ORF crosses the breakpoint) HSLLQCTVQQQEAATEKQYILAIEKHSYKCQELLDVQDFYRTVVFVEKWMMMILEDLRQQRAMSVEMVTSR
1:72888897|72973642	1 [106 - 282]	HLLLFHGQHFLQSLKSIYLRMFLPMFFWSTVCLHPSWMLLTHSLHQVIMLQHLFRKSTM
1:72888897|72973642	2 [688 - 1002]	TRLPRTTSSLALNASRDGASTTSLGNLFQCVTTLCVKNLFLISNLSLPCLSLRPFPLVLSLSTLVNNHSPSCLYALFMYWKATMRSPQSLLFSKLNKPSFLNLSS
1:72888897|72973642	3 [30 - 1121]	KMDDDDFGGFEAAESYECGNGDKQMTSPAIPWAAFPTEFEVHISQNVSPNVLLEHCVPSSFLDASDSFTSSSDNVATSIQKVNNVINSAVLEEQIQVDIPVASLNLTEDKSLVTSSVAMDDAQTQRTDESKSCLQQTLANLEINLCAAEEEKLKIKKELEYLLKKHSVQEMDFLKEKKEKALSHEDHYKILQEKHKQELEDMRKAGHEALSIIVEEFKLDQAAQNHIQPGFECLQGWGIHNLLGQPVPVCYHPLCEKLILNIQPKPPLSQFKTIPPCPITIHPCKQPFPLLFICSVHVLEGHNEVSPEPSLLQAKQTQFPQPFLIGEVLQPSDHLSGSIQELHVLPVLVAPGLDAVLQMGSCKS
1:72888897|72973642	4 [1125 - 1307]	VEGDNHLPLPAVHPFFNTAQNTVGLPGCKHALLAYIQLLIYQDPHVLLRRAALKKIFPQFV
1:72888897|72973642	5 [1129 - 1326]	RGTITSLSLLSTPFLIQPRTQLAFRAASTHCWLTSSFSSTRTPTFFSAGLLSRRSSPSLYKHLGLP
1:72888897|72973642	6 [1175 - 1441]	YSPEHSWPSGLQARTAGLHPASHLPGPPRSSPQGCSQEDLPPVCINTWDCPDPSATSCTWPCGTSLGSHGPTSPASLGPSGWLPFLSVY
1:72888897|72973642	7 [1330 - 1536]	PKCNILHLALWNLIRLTWAHFSSLSRSLWMASLPFSVLTALVNLLRVHLMPLSMSLIKMLKSTGPKTDP
1:72888897|72973642	8 [1606 - 1782]	PANKFLIHQTVHPSNPCLSNLEGCGEDHVKDFAEVLIDDIHCYSVQFNSKKQLLKNSIY
1:72888897|72973642	9 [2038 - 2190]	RRKGEIWRRFMKKKEICGKQNMRDLTRRLPRLFGKQCKSKEDIMKKLSRKH
1:72888897|72973642	10 [1722 - 2387]	(ORF crosses the breakpoint) HSLLQCTVQQQEAATEKQYILAIEKHSYKCQELLDVQHQRLLDILEAEKEVLSEKIEEALMQQSQKHKEMLDKCLDEERKRSKEAVAAAAKAEKEIVQEVVLKAVEEERRNMEKIHEEERNMWKAEHERLNKKIAQAVWEAMQEQRRHNEEIIKEALMEERKQSEKAIEEAVKRTREELMEYIKEQKRDFYRTVVFVEKWMMMILEDLRQQRAMSVEMVTSR
1:72961018|72973642	1 [153 - 380]	THLPFRTEFQRTLPTRVLNSLKSNFQKSKVEVLLTPLLTSPRIENSTISWLLCPRQLLTSTCPANPLFVKSRMVTC
1:72961018|72973642	2 [224 - 568]	LPEVQGRSFVDPAPDFTKNRELYNFMVALPKAALDLHMSCQSFVCEEQDGDLLDQGTSPGRLSYQLHQEVVFQTHSRNLPDCFFCTVLYFQHISGKLKFSVRTRASDLTTSVSCS
1:72961018|72973642	3 [544 - 846]	SHYFCQLLIECLIHLFILIRQSVAVLFQNVSLVGSPAGAYPYSLNLIIPSPKLNSITLTLSNIESHATISPSLPVPSEELIAIHCSTPIIGAVPLCFSNSN
1:72961018|72973642	4 [953 - 1102]	SPLYDPCQLQSFISIIFHFLKKCFGLQENLMRCSYCCHFLAFKVHDITSG
1:72961018|72973642	5 [1642 - 1809]	EMILSQFLTGKWIFLKQLTEIIFSYSSIEYCLIFCNIYRKCWTNVWMKKEKEVRRL
1:72961018|72973642	6 [1813 - 2004]	QLLQRYLLLGIKYTVDSMCVITNTRFSSSFHNQICQMLCSQLCLKESLSLEISRFIVLLCLMFS
1:72961018|72973642	7 [2581 - 2871]	MNLRNPIFMSFYDFFLLVAIIIKDTALTYKLIKIREKSELPASVCFELQQDFICRCCVMIDCLADKYISEWFSSYRAVHCPFYFKFSVFLLTISCNA
1:72961018|72973642	8 [2888 - 3100]	KKDGIIFLLVCAAKEFGDGRHICFKYALATLTNVMFKLFLDFIKFLKVRATHRKSYKLIESFGLEGTSKIT
1:72961018|72973642	9 [3308 - 3475]	YKIGTTLRWIEIHSSEVKIFFSYPLSSLISLGKVKCVLTAPTLDIFFIYFLICFEG
1:72961018|72973642	10 [3462 - 3698]	FVLKAEKEIVQEVVLKAVEEERRNMEKIHEEERNMWKAEHERLNKKIAQAVWEAMQEQRRHNEVSILYYYMDLLCLFYF
1:72961018|72973642	11 [3517 - 3705]	RRKGEIWRRFMKKKEICGKQNMRDLTRRLPRLFGKQCKSKEDIMKLVYFIIIWTCFVCFIFNF
1:72961018|72973642	12 [3811 - 3978]	TGKNLTVSEHCSCDFLRHVYLNVVIVHCKCLVFFTDFQKSPREIVQILELGCRLFM
1:72961018|72973642	13 [4256 - 4471]	VALPKVQFYSLYWSKYAKEQSVLLVAYLFKILCSIGFKMYFIQILEFCVDVFFNILNNKKEKKTNKPHSFRI
1:72961018|72973642	14 [4960 - 5145]	FYSMWNMKRLVVGGNRNECVIKLMCSLVIFLRQIVLSFCGNPCILDKKCGLSNEKIKVGFVS
1:72961018|72973642	15 [5246 - 5449]	LKVGFFFSLWNILLEFLVPLKIITGQHNISSLVLIGVLSDKIFNIEMSVLFQGRNSGLQEDFSSSDAS
1:72961018|72973642	16 [5714 - 5884]	VKCRFFLRFLEFSHINVCNIFDVLLFNLWLMNASSLGKIEFHIEWFFCINFHFLLLL
1:72961018|72973642	17 [6530 - 6682]	QNSLSFSNYHRQEEYVFEIENIFLYLKFSFFYSINFVLKTWITIEFYHAAN
1:72961018|72973642	18 [7529 - 7696]	NLLLLDRSRSTKAKLHVQWVSCRKTAAVMLHSGNPQLWYTRCNKINKEKIFLQESN
1:72961018|72973642	19 [7875 - 8051]	YNFTGKHLNGLKNLMKIILHCMGFKVFLMFCSEFKNTRRCYFSEVKSIKSRTQCLILNN
1:72961018|72973642	20 [8091 - 8255]	GILKQSSYSVLTLKGVLLFIVLASQNQFCVKYLKDFHTQSFINENMEVLDPYLEN
1:72961018|72973642	21 [8452 - 8610]	LCNLKNKNHKEKDFLLIHGVRSFIINILKKIYRDYVFIVKTAFLCIDSLTHLL
1:72961018|72973642	22 [8825 - 9040]	GKRYHSPIAVTPHPSCFIAGSFPWAVDLAQGMFLQELSIDCSFLQATSAAAPQAPQLLHAEICSVWCPWAAE
1:72961018|72973642	23 [8740 - 9210]	NPAHPSLTSSPQKMKGKKYCEKGFKVGVRKEISLTNRCHTSPILLHCRLLSMGCRSGPGHVPTGTLHRLQFPSGHIRCCTTGSSITTCRDLLRLVPMGCRVTAYSTMGFSMGCRRTAPCLKHLLPSFCTGLGVCRAFCLTFLIPLSQLLLHSRFSLS
1:72961018|72973642	24 [8943 - 9269]	TAVSFRPHPLLHHRLLNYYMQRSAPFGAHGLQSDSLLHHGLLHGLQENCSMPEAPPALLLHWPWCLQGFLSYISYSSLPAALAQQIFSFLNLLSQSHTQCCSWLSSCQC
1:72961018|72973642	25 [9101 - 9367]	STSCPPSALALVSAGLFVLHFLFLSPSCSCTADFLFLKSPLPESHPVLLMAQLLSVLSPFWSWSWLLIKHGAPLTEATPAAPQLHKTAT
1:72961018|72973642	26 [9303 - 9455]	SNMGLRSQRLPLQPHNYTKLPPKPHTVTKQPIWYLSQWEREPLYCAVSYFL
1:72961018|72973642	27 [9214 - 9516]	ISSPRVTPSVAHGSALVSAESLLELELAVDQTWGSAHRGYPCSPTTTQNCHLSHIQLQNSQSGTLVNGNESLCIVQLVIFCDIWYLCFFCMTGNYFLPRSR
1:72961018|72973642	28 [9565 - 9780]	CTFLLSACFKHFFLSILKTYLYLVPPCECITITLNSVDILMFSFWLSKYKLLPSICTLLLVFLDCIMALFQI
1:72961018|72973642	29 [9648 - 9884]	MYHYHLKLSRYFNVFFLAIQIQIITFNMHIVACFPGLYNGFVSDLILNIIVCSAYYLNKTLCNFVFTFIQNFTFIRACS
1:72961018|72973642	30 [11175 - 11351]	KVLEYNLVLGQSSSDKKGKNKKHNLHYFHKSKLQICIVKCQHYFALKQTHGQTDLFSTY
1:72961018|72973642	31 [11487 - 11645]	INSPELVCCLLNHCCFFPVYFLSCTALSFVKGRKSRFFFSMYCSIASVVISFA
1:72961018|72973642	32 [11578 - 11757]	KEGNQDSSFPCTAVLPQWSSLLHNQLLYYVLNSLSLSLYIYSLYILSIYIYNAWLWRRNR
1:72961018|72973642	33 [11672 - 11842]	ILSLSLYIYILYIFSLYISIMHGCGAGIGDINFGPEKKIMLIHISLCSSKEKKKTCY
1:72961018|72973642	34 [12494 - 12754]	(ORF crosses the breakpoint) HFPFTKEIIKEALMEERKQSEKAIEEAVKRTREELMEYIKEQKREADTFSPGVSEEVPCSSSPVSFSAGSSYGTGGQPAPAPLRLPS
1:72961018|72973642	35 [12613 - 12774]	(ORF crosses the breakpoint) GAEKGGRHFFSWSLRRSSLFILTSFLLCWLILWHRGTACSCTSKTSFLTGVQPY
1:72962509|72973642	1 [206 - 358]	RRKGEIWRRFMKKKEICGKQNMRDLTRRLPRLFGKQCKSKEDIMKKLSRKH
1:72962509|72973642	2 [1 - 1359]	(ORF crosses the breakpoint) HQRLLDILEAEKEVLSEKIEEALMQQSQKHKEMLDKCLDEERKRSKEAVAAAAKAEKEIVQEVVLKAVEEERRNMEKIHEEERNMWKAEHERLNKKIAQAVWEAMQEQRRHNEEIIKEALMEERKQSEKAIEEAVKRTREELMEYIKEQKRHQRLLDILEAEKEVLSEKIEEALMQQSQKHKEMLDKCLDEERKRSKEAVAAAAKAEKEIVQEVVLKAVEEERRNMEKIHEEERNMWKAEHERLNKKIAQAVWEAMQEQRRHNEEIIKEALMEERKQSEKAIEEAVKRTREELMEYIKEQKRHQRLLDILEAEKEVLSEKIEEALMQQSQKHKEMLDKCLDEERKRSKEAVAAAAKAEKEIVQEVVLKAV…
1:73308519|73317633	1 [385 - 969]	(ORF crosses the breakpoint) MRTCLASLQQSSTYEKQYVMSTFKRNPLEQAFRTPNAHLTSNYLINQYWITVSHKAPAILYDLYMRLTGRKPRMMKIINRLHKSMMLLQYFSTQSWDWSSDNMNMLMGQLNTEDKKLYNFDVRQLHWSEYIESYCLGAKKYLLNEDMSGIPAAKQHLRKAVCHVHIQKKPTGTGLQNTQRSLDIQLLNKPVLDNC
1:75708133|75723185	1 [316 - 651]	TVYFTFKLVGLKGKQSASNTSLFPFSAARLSSSSLMSSQLILSYFCACNFPCFFFFFRDIACKTVGHDKVTALILVMELTFLTVPSLMLPSAALLSDNYNYNCCMSDFEVMC
1:75708133|75723185	2 [695 - 901]	FCNMIPQTEESIQVGLRKVETVSCRQDIYVRGRHFLSYCYCSRPCCVQLICRGRLTSNLLKSFLSWEMA
1:75708133|75723185	3 [703 - 939]	HDSTNRGINTSGPEKGRNCIMQARHICERQALPELLLLLSSLLCAANLQRKVDIQPIKKFFILGNGLRLCALIQRKSSV
1:75708133|75723185	4 [1005 - 1154]	IQGVFLSVYIFLRLIGMVLFSFFRSSGERGAYYCLPSGGGRPGTNTLGPK
1:75708133|75723185	5 [1048 - 1392]	LEWFCFPSLGLRVNGELITAYPQVVVVRVPTPWVQSDSDITVLRHLEKMGCRLMNRPQAILNCVNKFWTFQELAGHGVPLPDTFSYGKPLESNRIVACRIFALIVSQILEIRRIV
1:75708133|75723185	6 [1694 - 1861]	LLGKAKNSTSSHVQVLINCSLRFGFLPEFHPSVNHWCYLKNQRLPLEPLVLYRVPC
1:75708133|75723185	7 [2047 - 2325]	EHQSTISINYYENTFEKKHPFFIDTIALVLQERNEFLIHCEERETKNDDVAGEHLCFFLTLCLSFNSFNACLWNLTEVLPFFFYTSIKLSRRV
1:75708133|75723185	8 [2499 - 2678]	LILFLVLWSASCESKNSNKTKASIINVKCYSLRFLQIQCNKKIEVVIQEMLRKRCKRLKP
1:75708133|75723185	9 [2721 - 2894]	CQDYALTLYSVLFEWNCSWCYVCAIFLLENLDDEVEGLNWNKMVESGCSDLKDWIELF
1:75708133|75723185	10 [2945 - 3136]	KRFRLDVRIKFLTQNGEALAQAARESLGGIQGQVEWGPWQPDLEVGNPVHSRWAGTESLRSLPT
1:75708133|75723185	11 [3272 - 3523]	SWKSERNVSQLNPQFGYTRLVAYNIIGFLLPGGHENFAKMIDEAEVLEFPMVVKNTRGHRGGSEVRDEGREYSEQYLRFCVVKG
1:75708133|75723185	12 [4749 - 4919]	PFPSTQHWKGHTWSVESSAGLSEQEGYEATEVQQGAMKMIKELERLFCEGRLGREGT
1:75708133|75723185	13 [4976 - 5155]	RESVEDRAGLFSLVLNARPSVSVHKLEHRMFPLNTRKHFHGVWMTEHLHRLPRLIAESLP
1:75708133|75723185	14 [5262 - 5447]	FCNFVYKFYIIYVPYILMQIYHSACTFTLRELGKLLQINLRWAIFKWYLKMRQMCPQVSFNE
1:75708133|75723185	15 [6170 - 6349]	KENEMTCLNLNRQMFGKFASRKVSGAKEVFSKLQYIPLTLCFAECSAKFILDTLECSVLL
1:75708133|75723185	16 [6201 - 6398]	TDRCLVSLLAEKFLELKRFFQNYSTYHLLYVLRNVQLNLSWILWSVVSCSELSCFTAKPHSGVLSS
1:75708133|75723185	17 [6574 - 6840]	GLVNFTPLPPPQKKKKKLQKHLLYLKLFGFVCLFTFLFLYSSHGSSILSVLEHSKALKHWNHRIIELLRLEKTHRITQSNHPPITNGSH
1:75708133|75723185	18 [6900 - 7106]	LHHLSGQPIPVPDHPFREVVFPNIQPEPSLVQLEAILSSPITSHTREEAKLQLTTTSLQVVIESNKVSP
1:75708133|75723185	19 [7087 - 7290]	RAIRSPPEPPLLQTEQSQFLQPLLVRSVLQTPHQLCCPSLNTLQGLDVFLTVRGPKLDTVLKVQPHQC
1:75708133|75723185	20 [7131 - 7340]	TIPVPSAAPRKVCAPDPSPALLPFSEHTPGPRCLSYSEGPKTGHSTQGAASPVLSTGGHLLPCSCWPHYF
1:75708133|75723185	21 [7244 - 7474]	GAQNWTQYSRCSLTSAEYRGTLTSLFLLATLFLIQARMPLAFLATWAHCWFMFSVSSINTPRSISSTQSSSHSAPCL
1:75708133|75723185	22 [7294 - 7584]	VQGDTYFPVPAGHTISDTSQDAVGLLGHLGTLLVHVQCIINQYPQVHFLHTVFQPLCPMPVALPGIVVAKVQDLALGLVEPHPIGFSLAIQPIQIPL
1:75708133|75723185	23 [7523 - 7717]	VLWNLIPLASAWLSSLSRSLCRALLPSGRSTLPVNLVSSSKFTESALNALIQVINKDIEEDRPQH
1:75708133|75723185	24 [7344 - 7727]	YKPGCRWPSWPPGHTAGSCSVYHQSIPPGPFPPHSLPATLPHACSIAGDCCGQSAGPGIRSCGTSSHWLQPGYPAYPDPSVGPCYPLADQHFQSTWCHLANLLRVHSMLSSRSSIKILKRTGLSTDPW
1:75708133|75723185	25 [7721 - 7903]	PLVSTTHDWSAAGFNSMHHHSLGLALQPVPYPAKSVSVQAMNCQLLQENTMGDSVKVFADV
1:75708133|75723185	26 [7982 - 8224]	AGPALCEPMLARPDPPVVPHMLRDLLQDIKTVSSITFPGTEVRLAGMLISTDEFVNAYKLQVVHVRMSNTVVRGFTSVLNH
1:75708133|75723185	27 [8158 - 8328]	ATGSACENEQHSGQRFYFCVESLTQHKLVASSNPTIHPFIVQAKLCSWHATSTIWQT
1:75708133|75723185	28 [8220 - 8525]	ITDSAQISSFFQSYNPSFYCTGKAVFLARDKHHLADLSHLIRHDAPYLFQKYVKESHGKDVRVIVVGGRVVGTMLRCSTDGRMQSNCSLGKKSFVHSFDQNI
1:75708133|75723185	29 [8748 - 9005]	CNGVEKKKDVGKPEEKWDHQLGREYSAKRENCIRQSTAELHFTAACAALSLSVSSLQIFFPKNHVCEEVYYADCCILVFVFLHHFL
1:75708133|75723185	30 [9028 - 9225]	GERRKEGWGCLTSNLTEITETDLSRYWKKCLRAQYSFSKSECIRDFSYYFLMLGKCSLKDFSAKCF
1:75708133|75723185	31 [9293 - 9463]	MMACVLDQLRYRPCSRIASLETVTYDSKLRESQANGNILTLFPHSLADLYYHQEHLV
1:75708133|75723185	32 [9664 - 9909]	TSHSLDLPFAESFEVLLGFKLLAVTVARRLLFELLSALCLQACFGSSTEVHQPDKKYVGHQIRHSELFSLFSRWRRDDVFTE
1:75708133|75723185	33 [9731 - 10342]	QSLWQEGCFLSCYQPCACRLALDHQLKCTSQTRSMLVTRLDTVSCFHFFPGGVGMMCSLSEQGKQLAIQVSNILGMDVCGIDLLMKDDGSFYVCEANANVGFIAFDKACNLDVAGIIADYAASLLTPGRLTRRMSLLSVVSTASETSEPELGPPASAVVDNMSASSSSVDSDPETTERELLTKLPGALFNMNQLLANEIKLLVE
1:75708133|75723185	34 [10366 - 10563]	PTELSCKIFFETNLQCCLLGKLREMRKGESIKRARLKDVFCDCCLYFFAEHNIVIILQHRCCNEDV
1:75708133|75723185	35 [10781 - 10984]	FSVRVEGVKCQVFKTPDTYCFHSCGQFSIFLKPSLSDLTGCGPSKDETERIVSCPNVSFCTSLKLVPS
1:75708133|75723185	36 [10948 - 11136]	CELLYKSQIGAILILTGRFVSVFLYKALETGFLVPQIFSLQILSLGGMQGNWSYYIGGRSGTF
1:75708133|75723185	37 [11627 - 11812]	EYFKADVVRNPKYITEKLFSILWQTCSKLNLKKEKKKRKKKREQSSARIIITIIIKKYNLGP
1:75708133|75723185	38 [11961 - 12188]	FFLVVLAVRFLISLELFWVTHTQNRDIESVFQSLSSPPPFLPPSPPSAFIPFPVFWDHKALELYIYLYIYKNKPLF
1:75708133|75723185	39 [12019 - 12201]	HIPRTEILSQFFSPYLPLLLFFHLLLPLLSFHSQFSGIIKPWNYIYIYIYIKISLFFKYTK
1:75708133|75723185	40 [12179 - 12397]	ASFLNTQSKTFTIEKQSCENRVCLEGGCVCAMLLFPGYFNEACPMYPLRLCTAHLCGPSSPLCCSAVLSSLGP
1:75708133|75723185	41 [12301 - 12531]	SMSHVPSEALHCPPLWPLFTSLLLCCFIFTWTLNTTHGHHAESLQEAINRTVLTCFRGGLIMLLCTVLFFFLILKGM
1:75708133|75723185	42 [12324 - 12611]	GSALPTFVAPLHLFAALLFYLHLDLKHNSWTPCRESSRGNKQNSINLLSWRFDHASLYSSFFFFNFKRNVIKWLFFFFLVELNIIIKIKCKVDLWC
1:75708133|75723185	43 [12571 - 12735]	ILLLKSSVRLTCGVKQEKRTSWSSNKRGFSSPDIFKSFLPKPSSAQVVSEEYKGL
1:75708133|75723185	44 [12602 - 12775]	LVVLSRRSGLAGPATKGASVVRIFSNLFFLSLQVHRLYLKNIKVFNFYEELQKHRTQS
1:75708133|75723185	45 [12729 - 12911]	RSLTSMKSCRNTEHKADFLVTEQYTVLQKLFSPCVLVLRGIWMLVLFCFSFSFLLVGACTH
1:75708133|75723185	46 [12961 - 13128]	SSCGIEAGSQHMLADIVGPLYFCHSNVLKAKEQVTEHSGLFFKAPFYFVEKCCVTQ
1:75708133|75723185	47 [13298 - 13495]	VFASFPDLYLKHAMQYLKHHACSFICRLLILHMKTLLEDLLVQTDTLSDVFTHSLSIAYEVVKCTK
1:75708133|75723185	48 [13499 - 13663]	YGVRREVLAFTYIKKKGIQVWPVVTRPVFPIEGELYRPQLYMLYFLHFHMLKNTR
1:75708133|75723185	49 [13600 - 13818]	ALQTSALYAIFPSFPYAEKHTLNFHTAELKLPAYLSLEFYAEKVINIQLDYNSVNTSYSDRNISVFLNFEKAS
1:75708133|75723185	50 [14088 - 14258]	TSGHYLCIFFHFVIYLSCEILIQEVSSGAPVYFRCKGYFLRCSIGLQNPTHETSGIC
1:75708133|75723185	51 [14262 - 14417]	IFSPVCCGYLSVKYISDSRGLERLHENNLHVQYLSHGSLFLRRFMSVMAGAR
1:75708133|75723185	52 [14762 - 14944]	CCSIMCDLFSPRPPFFFLTEVFSNSVHFLTVLCNTFQEPKKSNNPEKTFPSPLYDGKNENL
1:75708133|75723185	53 [14817 - 15026]	QKYFLTVCTFLLFSATLFRNQKSQTIQRKPFLLPFMMARTRTYEKSLRMFLPKLFFAVMEVGKMVNAAVQ
1:75708133|75723185	54 [15037 - 15255]	(ORF crosses the breakpoint) NRPVVRIQSGWKKKAESTRGIPCPQRIASNVLLNENKKEIYFLTVYESTDWVGACLYFKNNDFGIANQVIILG
1:75709208|75718159	1 [656 - 1345]	(ORF crosses the breakpoint) GQCKCLRVNGELITAYPQVVVVRVPTPWVQSDSDITVLRHLEKMGCRLMNRPQAILNCVNKFWTFQELAGHGVPLPDTFSYGGHENFAKMIDEAEVLEFPMVVKNTRGHRGKAVFLARDKHHLADLSHLIRHDAPYLFQKYVKESHGKDVRVIVVGGRVVGTMLRCSTDGRMQSNCSLGGVGMMCSLSEQGKQLAIQVSNILGMDVCGIDLLMKDDGSFYVCEANANVFG
1:75709208|75723185	1 [878 - 1825]	(ORF crosses the breakpoint) NGKRSSSVTSKTALLSGLRVNGELITAYPQVVVVRVPTPWVQSDSDITVLRHLEKMGCRLMNRPQAILNCVNKFWTFQELAGHGVPLPDTFSYGGHENFAKMIDEAEVLEFPMVVKNTRGHRGKAVFLARDKHHLADLSHLIRHDAPYLFQKYVKESHGKDVRVIVVGGRVVGTMLRCSTDGRMQSNCSLGGVGMMCSLSEQGKQLAIQVSNILGMDVCGIDLLMKDDGSFYVCEANANVYERYGWCKINDPLLFSLWNCRCSNRNQKSQTIQRKPFLLPFMMARTRTYEKSLRMFLPKLFFAVMEVGKMVNAAVQ
1:79465902|79472425	1 [1 - 1305]	(ORF crosses the breakpoint) VPEHTELAWILGCLTNVPRLLRLPQWKMKCAGQNNDGNVGLLTYPVLQAADILLYKSTHVPVGEDQVLHLELAQDIAQHFNKKYGEFFPVPKAILSTTKKIKSLRDPTVKMSKSDPQKLATVNVADSPEEIVLKFRKAVTDFTSEVPEHTELAWILGCLTNVPRLLRLPQWKMKCAGQNNDGNVGLLTYPVLQAADILLYKSTHVPVGEDQVLHLELAQDIAQHFNKKYGEFFPVPKAILSTTKKIKSLRDPTVKMSKSDPQKLATVNVADSPEEIVLKFRKAVTDFTSEVPEHTELAWILGCLTNVPRLLRLPQWKMKCAGQNNDGNVGLLTYPVLQAADILLYKSTHVPVGEDQVLHLELAQDIAQHF…
1:80108606|80110608	1 [1 - 1935]	(ORF crosses the breakpoint) ALNEGGEEEALSIFQSENGQHESLNFKSSISCDRLLHILREENSSANSELWAERDLKKTTVSQEIALTPTIASSSLEHSALNASSVVKRIHSGHQNQDEEETVDSAYTVRQVLNPNSRKEKQISAKMKRKQTAQNSARQRRDDSPAYSIPVDLQRDNKSSLDVLSCMIHEVEHELEEYERCTGREVKKMQKSEGLTGFTLSLVNALCRLMRYLKEALNEGGEEEALSIFQSENGQHESLNFKSSISCDRLLHILREENSSANSELWAERDLKKTTVSQEIALTPTIASSSLEHSALNASSVVKRIHSGHQNQDEEETVDSAYTVRQVLNPNSRKEKQISAKMKRKQTAQNSARQRRDDSPAYSIPVDLQR…
1:80109031|80110608	1 [528 - 1130]	(ORF crosses the breakpoint) CATSKRLLHILREENSSANSELWAERDLKKTTVSQEIALTPTIASSSLEHSALNASSVVKRIHSGHQNQDEEETVDSAYTVRQVLNPNSRKEKQISAKMKRKQTAQNSARQRRDDSPAYSIPVDLQRDNKSSLDVLSCMIHEVEHELEEYERCTGREVKKMQKSEGLTGFTLSLVNALCRLMRYLKEATSYIERRKFLSEF
1:80901678|80924609	1 [8 - 166]	AKVPIFTSMLSSLIHFPGNGLCLEGKDAVLPFIDRRWRGRAQQRLKALQQLAV
1:80901678|80924609	2 [253 - 510]	GGVDCNLLLLILLLLFALEMKRLQLLWSAVARLFLTGWTLHIPSSLCYLLCSRCWQNEELIQSLINQTSCKVFTGSRVTSVVVVSF
1:80901678|80924609	3 [426 - 593]	RVNSISHKSDKLQSLHWLTCYFSGSCFLLVPGTCSWLEWFCCSFKHVWCLNQDTHL
1:80901678|80924609	4 [500 - 661]	LFPFSPRNLQLVGMVLLFIQACMVLEPGHAFIVQRFLYDFSPGIAICTSDSANI
1:80901678|80924609	5 [597 - 749]	FRGFCMTFLLALQFALLIQQIFKQSFESLLVATLNNAVISLATCFQGFLLP
1:80901678|80924609	6 [1123 - 1296]	KKEREREIHPFYFSLHLLTVLLILKMVELFSSCLLSSCIASARLSGMNARLFQQSQQI
1:80901678|80924609	7 [1789 - 1971]	RQLMSVCSPCFDPSSRAILQIIYFISVNVALYLKLSGNNQLKYPESHTFKVRIVLSYQKRY
1:80901678|80924609	8 [2089 - 2268]	LTTQFCFFQGCRLRRVRLGYEVVVKSNGNPDIAFKGLCSTHSVTDCPSRPPGFKIKTSWL
1:80901678|80924609	9 [2457 - 2636]	AFSHLFKIPSYFWKAANYSLPLCSLYRMPSLYHVFSVIESFSLEGNELGPPIPNRSSFLG
1:80901678|80924609	10 [3123 - 3278]	VTVRGILYLIICKKLQANKSTMALQTPGKVPPREGTEGTFKLPGFFPGAEWD
1:80901678|80924609	11 [3393 - 3560]	QTNILSHMYFVLNPFVEIAIGQHIHFKFHKKKCMLITFFKATIIESIPSYGALILG
1:80901678|80924609	12 [3649 - 3819]	GHLPLDQVAQSRIQSGLDHLHGRDIHNLSGLTLLEGGKVKQYSSSHLQKVLCTAFVK
1:80901678|80924609	13 [3851 - 4024]	ERKKKDYVLKNQNKSISNSSAVLYNTPLNLDCNYKAFLIYKNYMFKTLYKEEQLFTWG
1:80901678|80924609	14 [4091 - 4255]	EKFFHSEGGDALEQVAQGGCGCPIPGGIQGQAGCGSGQPGLVVGDPARSRGVETR
1:80901678|80924609	15 [3936 - 4262]	ILTVITKHFSFIKTICLKHYIRRNNCLHGVDCDRTRRNGFKLRQGRFRLDIRKNFFTQRVVTHWNRLPKEAVDAPSLEAFKARLDVALGSLVWWLVTLHVAGGLKLDDL
1:80901678|80924609	16 [4278 - 4451]	PRPFYDYHTIPILHFFFQVADMQSFLVVMSFKSLRCLGGLIWSNSTQTIRLPKKEFLV
1:80901678|80924609	17 [4495 - 4686]	ITKIIDTFAFSNRPLGSSPLLSRMSMLLKIIDLICFAIGDSPFPSTPQITVILLKSQLDQYRKL
1:80901678|80924609	18 [5250 - 5423]	GLKQKVKHLEILEDIPVQRILQYSSTIENSPDIFFFTNSVTAAILFNCIEHPLSRVMW
1:80901678|80924609	19 [5643 - 5861]	GRFACNNSRELKLEDFWFAYIKRELSKDLVLPQSAFTKDDGFNMNESKIQMKQCTFECGIFDLVLHLCFILFF
1:80901678|80924609	20 [5833 - 6030]	CCISVLFCSFKCDKCYSISHHFLGQSPLSIYLQETVRSLVPKYELSAHRPITGMVKPRQIHIPLNM
1:80901678|80924609	21 [5871 - 6110]	QMLFHLSSLFRTEPIVYLPTRDSEIFGPKIRTFGTQTDYRDGEAQTDPYSPEYVVPSGSVPELLMLATLTWGELQNQDKL
1:80901678|80924609	22 [6123 - 6299]	PSLAAGSLLFNVRFQDYLYLWYGSPLLSSFRAQYSDNGLKLNLERFRRDIRKHFFPKEW
1:80901678|80924609	23 [6253 - 6417]	RGSGGTLGNISFQKSGNALEQAAQEGGGVPVSGSFQEKCRCGTEGHSLVDIMIMG
1:80901678|80924609	24 [6664 - 6816]	ENKIASVEEYSLWSSSPSISSTVVMGTGDDTVSAHSQKMSSFPACSRGMKR
1:80901678|80924609	25 [7030 - 7209]	GRGLPAGLAEVEMIERAREKRAWEATLPAMDSPSNIAKRRKMMDEMERKEWAFREQEIEK
1:80901678|80924609	26 [7291 - 7440]	RVQTFDFCENPLIVRRDIFVKFNMRLLLQQSFHQQVSTSESERLKMRCAI
1:80901678|80924609	27 [7444 - 7656]	TVCKVVSGYIAQNTAEYSKSYLALLFLKGCKRFDWKSLRRCYRGERRNRLSWMPSAWMTTGKIIRRIKKRK
1:80901678|80924609	28 [7527 - 7826]	RLQEIRLEVFKKMLQRREEKQTELDAKRLDDHWQNHQKNKEEKIKKIQHDFALSMFENQGESSMRLSFQTSPFYFHKFAVFVQDETGSNHNIDMHGQHVF
1:80901678|80924609	29 [7898 - 8146]	NYLYEESSYICVSFSVLRKLVAKRKNVMGKLERRDIIKEYTNFASQTYAPLSRIGYFPDNHSERYVVKNFYLNTFAGKVFWKT
1:80901678|80924609	30 [8100 - 8423]	KTSTLTPLQVRYFGRLSCYDIFIKNVNKLQILLSITPLLSCSLCLLGLCELEASLPDSVTQVEIKAPKPKTNITKTGYVKRSARLEVDLALVHQVWRCIQQYVSSSQV
1:80901678|80924609	31 [8516 - 8776]	RTECMRHSVCCRHDQHCSGTRSVSTLSHDHLWFCFGLVEDKHSCFCFPTGLAFGLGCAMSVRNCVLQFAHSLFSLARVASLLVTLSN
1:80901678|80924609	32 [8631 - 8789]	KTSIAASVFLQVWHLDWDVLCQLEIVSCSLLILFSPLHVWQACWLHCQTNNNK
1:80901678|80924609	33 [9102 - 9287]	IKYSFKYAPYEGYLSLKSVLFLLADASLKNTKLGKFYLFLLYKFFFSEKFSNLEIVCIAFSV
1:80901678|80924609	34 [9427 - 9621]	EIFKKVWSATESVQELRTLVYYRFREENMTLLKRLELGCFPHKIVTILLMIMTRVVALPGSRMLA
1:80901678|80924609	35 [9713 - 9976]	TVATGEKYALIEAANVIMSLQIRNDSQKGMECRTKAENTASFLLWYITWAALIYTSGEASTTKTHFPSIKRQNICSFKITRHFLCRQR
1:80901678|80924609	36 [10016 - 10183]	KYRTRHKASQSRLAESSDTLLDTQPPLNRISAQSNKRRNNFIIAVNFQNCKYFCLG
1:80901678|80924609	37 [10466 - 10627]	NQTVEDHLKRTVLLCMISTAKQLDQFSLQNPLFSAVVALSLEIFSHNSGNEAVL
1:80901678|80924609	38 [10782 - 10967]	RKSARHASLPKKWKVGLILPIEFLLDCHTEHLPKVKGHKKGQEIIQGATERVYVQKNSFLQN
1:80901678|80924609	39 [10834 - 11055]	FSPLNSSWIAILSIFLRSKAIKRDKRLSRELQKGYMSRRTASSRIETNQKRNDFRSRILEENPETFCKCIICPQ
1:80901678|80924609	40 [11289 - 11546]	SQKINAARKLNTPRNRGATRINPGVEQCMTAGSPRCSGDSGEMKCQVVSKCWIQMTSEQRISHLSIKCDSHHGYFLSTHCWKEVEK
1:80901678|80924609	41 [11455 - 11817]	RQNRESLTSASSVTLIMAIFFQPIAGRRWRNRMAKNISGENLCQLQRVGKPVKAVISSLQHIVSWLILRQSLRAITSDLNSQDAEAMLRCKVSIQSGLGDLTFLIHGQKGRKRHDCTLCCI
1:80901678|80924609	42 [11873 - 12040]	CRNLTYGFLEWRTVSQATILSRVLLPMEGSQKSKVFGQKQRCHFLFTAFIRKMKRR
1:80901678|80924609	43 [12734 - 12925]	QALLYSSCEKALRSSNTRKGSENLTFLSYNHFMWLIYSLRALIFALLTRSISEVSLLKHFTPST
1:80901678|80924609	44 [13192 - 13356]	KQKRREEKRREEKRREEKRREEKRREEKRREEKRREEKRREEKRREEKRRPTSLC
1:80901678|80924609	45 [13184 - 13381]	INKNRREEKRREEKRREEKRREEKRREEKRREEKRREEKRREEKRREEKRREGQLLFAEMCLLLQS
1:80901678|80924609	46 [13188 - 13436]	IKTEEKRREEKRREEKRREEKRREEKRREEKRREEKRREEKRREEKRREEKANFSLLKCVCSYSHKDQRFNPRSSRIIFLKEV
1:80901678|80924609	47 [13500 - 13649]	VACKGHLAGLCLYKWFGNILKWLRPWWQFQIPVYFGLQVLASATKQLQAE
1:80901678|80924609	48 [13672 - 13896]	IFLVEGSSQASLYFLLPFIYLHSCCECCWAEESFKAYFAKRRSWIIQYHPVQKHIIQRYFPKEGAQRSDSWSEPL
1:80901678|80924609	49 [13685 - 13909]	KEVLRQVYISFCLLSTYTVAVSAAGQRRVSKHTLQSGGPGSFNTTLCRNISYRDIFPRREHREVTLGVNPYEVTY
1:80901678|80924609	50 [14327 - 14593]	HHLPAIFPYTIKLHSFSLAVLCKVGAISLQNAELLAVDVIRSIQHLQERPYYLALSDLVLSKLYDCFRHCWRRRIKSRSQRSLFTSLKK
1:80901678|80924609	51 [14521 - 14715]	LFQALLEKKNKVKEPKKPLHFLKKIEKPVPRPPTPVLERPSIVSGMISALFIYFLLILHYSLPGC
1:80901678|80924609	52 [14589 - 14765]	KNRKACPSSPHSSSGKTINCKWNDFSTIHLFSFDPPLFPPWLLKECPEKERSEFYLFLL
1:80901678|80924609	53 [15935 - 16168]	RQGHSFLLDCSWWMKRLMITLAKALFAALNNTTPSTENYIPQKCKLSLMVICLTCIAYISIVSISLSGRFVGLTSAAR
1:80901678|80924609	54 [16199 - 16348]	TVNSSFLSIGKEHTKSKGSPLASFSFLFLAGGMERQECFLLLLEYFICST
1:80901678|80924609	55 [16227 - 16418]	EKNTPNQKAVLWLVFLFSSWLVVWKGRNASFCSWNTSSAAPREKTYIKFQAHTTSFIPHSSQHF
1:80901678|80924609	56 [16267 - 16488]	FFFSLLGWWYGKAGMLPFALGILHLQHLGKKHILSFKPTPLLSSHTLPSTSKMPFFHSNLIGYSFKTDLPSFNL
1:80901678|80924609	57 [16524 - 16721]	ALFSCCCQFSKIPQQEKMLPVLLFKISLFFSPADMFSFSLHIIIFPSWYQSYSARPVNFSKKYLAL
1:80901678|80924609	58 [16730 - 16915]	FILLPNYHFLSLNLPSYSDKGHHWKKYKTKKWICCFLIPLFIANSSLAAPYIILLSSQCLHL
1:80901678|80924609	59 [16861 - 17037]	QLSCSSLHNSSILSVSSPVNLCCSWSFCQLSQAISSTFNMYSHFLHQHLTTRYFTLETL
1:80901678|80924609	60 [17210 - 17440]	KSQPPNKLSVIVWIFVLFYQEEEERELAVICLQKLLRGRAIQNKVFCVSWFMSLFRMMVGMIGGVCITIITIFLPQN
1:80901678|80924609	61 [17230 - 17445]	IVSYCVDICFVLSGGRGKRTRSDLFAEIAPRQGYSEQGILCLLVYVSLQNDGGNDWRCLHYNHYNLSSSELI
1:80901678|80924609	62 [17492 - 17686]	SPSSLCSPIPYFLQEHLGFYPFVSPCCAFGCLIRRFTTELLKWQILDWIWTMSTFCLAYAKIPGI
1:80901678|80924609	63 [17449 - 17694]	GIEDYAAYRPVCPLKSFKSLLSHPLFFTGTFRFLPICVSLLCIWMFNQTVHNRITQMANSRLDLDYEHILPCLCQDPRHMNT
1:80901678|80924609	64 [17882 - 18040]	SGQALGLTDLCRSIPTKLFCPIHGEKVCALLAEHVEYILCLIFLFAYLHLKDV
1:80901678|80924609	65 [18033 - 18191]	KMFEEKEKRLELIRELRTTHALQENGELLLKEQKKTTRVLRHQHDLKMHTVCP
1:80901678|80924609	66 [18167 - 18325]	LENAHGMPIKMEGLTHHTPLAGHCACSSISTLTYSFSIIHSTESTPNNSNLWG
1:80901678|80924609	67 [18329 - 18490]	NVFEIPQSLHSIKSRLRHPDHSCNPGYYLLIYKPVALNKLCLQTNLSLPTFQSV
1:80901678|80924609	68 [18441 - 18671]	TNYAFRQTSVYPHFSLFDWCCDPESQCLLVTCTCQMLFIECMFLLCHFPVPFLAWHFLRLLFRHKESVDLFCKSWRD
1:80901678|80924609	69 [18601 - 18768]	LGTSSDSSSGTKNQWIYFVNLGGIEASRNLAVMSYCCPSHCSREDRNSRPHPLPRS
1:80901678|80924609	70 [19525 - 19713]	VYAYFGKSLMIHNPFVLAGHSFFFQVFNFSGIERGIFSRNVFSRRNAEIRDKVVKDENFKPEV
1:80901678|80924609	71 [19717 - 19887]	QNPKTGLFLCCSPPFHIGFKHSTLGNKQKEACQLLGIHPCGMVQLWHCCPPSLAPMS
1:80901678|80924609	72 [19907 - 20140]	VHAALTIPLSFKNCMSKRHSSIRKTIYLYLSGIFHLQYTLSFTFKSSLLLPVYSNRDTACQPAPDILSCLRLWLHCWR
1:80901678|80924609	73 [19966 - 20238]	QYKKDNLSLLVWHLSPAVHFEFYIQVFSVTACLFQQRHSMPASSRHPFLPKTVASLLEIMHLPYILSLSEMQSHITRPIKQVMNGTVVPNT
1:80901678|80924609	74 [20653 - 20829]	HRKMKGMQSDHFIATFFISLFSNWELEQFPSSREKAPVTVQIILTDKRKQFRIAGIQCL
1:80901678|80924609	75 [20886 - 21044]	QDQDHPHSGYFHHLFASSYHQGQYTGTLRYVESGSVHVKQECRTPHGQCEGML
1:80901678|80924609	76 [20813 - 21193]	LEYSASSVLFPPTHPSKEAACHSVTGPGPSPQWLFSPSFCLFVPSGPVYRNITLCGIRVCACETRMQNSPRSMRGDAVELFHMPVVVLRLRGTFLRLVTQFFAFFFKAVVNGKPLGPGRRKGTGKYI
1:80901678|80924609	77 [21108 - 21440]	HNSLHFFLKLSSMESHLAREEGRALANIFDFLSKELLRLQEERRIHAFVMLAERIRRMREAEESGRRQVEERQRQEEDEIFRQARESENHRITKVGKDPQDHPVQPSTHHQ
1:80901678|80924609	78 [21220 - 21450]	GCKKSGGSTLLSCWLRGSGGCGKQRRVGADRWKRGSGRRKMRFSDRQENQRIIESPRLEKTHRITQSNHPPITNSSH
1:80901678|80924609	79 [21795 - 21962]	RTDEPTSSLGLMFCQNLVCPAELLWALSGRMPLSKILERFCPQKWIVITRGTIRLF
1:80901678|80924609	80 [21806 - 21970]	TYVIFRINVLSELGLSSRTAMGSLRKDAFKQDFGTILSPEVDCNNKGYHKIVLKQ
1:80901678|80924609	81 [22193 - 22396]	LFLFSGSLSGKQGMSKCNWFRPLRLAEGKAPFPESLLYIRCKEANNFTLLFMYLCLASWKLLLQDWLE
1:80901678|80924609	82 [22473 - 22688]	RGNCCWIHSKLVAEVYLVISFASIAGSFLHLFLSVCSQIELLEKNFLLKLFFPERASEAKPQAGLPEIESNW
1:80901678|80924609	83 [22600 - 22809]	RRIFYSSYSSQKEPLKPNLRLACLKLRATGENPLISFLWKSGSILSASQRAVRATPWYSVPGGESAPEHC
1:80901678|80924609	84 [22757 - 22936]	(ORF crosses the breakpoint) EQHLGILFQVVKVHQSTVDSYLEDIILSSMENTAEEQAREEVQRMAVEINDIAYELEKRL
1:81276480|81305925	1 [66 - 284]	SALAPQGPGLTNDWEAKSTQESTFNTDSTSGAPGTRLLNKILVDPVSAAMDTESTYSGYSHYSGHSKKAHRQG
1:81276480|81305925	2 [140 - 550]	HGLHLRSTRNPSSKQNPRGPRVCCNGYRIDVFGILPLLRSLQKSPQTRVRKYLFLITCCFKLGCVLWGKKKSVSQDVISGAAALEAMHTEGPPEEPTDKIGSNYAITLMTFKLLIVCWGCTWLEKIGGAPSEGKKIT
1:81276480|81305925	3 [579 - 740]	IESLGRCVRLPKLILATCFYSDTISLLCNNKASFLPLPILLTSLCWWCFFPNRT
1:81276480|81305925	4 [949 - 1188]	IFIISCTCQTASICSLCNLELSWSKITLHFRCSYPTWLEKEFFHEIASLLAVLFLSKTSRFSFFPFPLTSPIHAPVWIAL
1:81276480|81305925	5 [1154 - 1348]	RHQSMPQCGLLFEVQNAVWKDVSQVFKAAYQILEALIASRRKFHPTKPFLGLPQPRAGTLVTPGL
1:81276480|81305925	6 [1192 - 1359]	SSECSVERCLTGFQSSIPNSRGSYCKQKEVSSHETFFGITTAQSWNPGHSWALTSL
1:81276480|81305925	7 [1254 - 1475]	RLLLQAEGSFIPRNLFWDYHSPELEPWSLLGFNQSLSTLRVSGAKVASLSRYETEGKYYQADWSGLTHSGTFSD
1:81276480|81305925	8 [1810 - 1968]	DGGDVPWSPWRPSSITNQLNCPSRRAVCCSEQGRFLPLLKLVLLQIKSVLIKR
1:81276480|81305925	9 [2023 - 2187]	GFRAVLQKLFGNFLLLLLCLEKESGQAQITTKQRWQSVREVRHYPDTSCRTVARE
1:81276480|81305925	10 [2018 - 2233]	VKGSGLCSRNSLVTFFFSCSVWKRSRDRHKSPRSKDGSRSEKSVTIQTPPVEPLLGNDASRTEEGQVRRQRS
1:81276480|81305925	11 [2817 - 2978]	LMLKDKECRMFPCFLGCIFGVFVFAYVAPPLLFQNKIANFLFRLHVVALTTVFM
1:81276480|81305925	12 [2810 - 3019]	SMTYAERQRMQDVSLLPGLHFWCVCLCLCGSTFTLSKQNCQLSIQIACGSTYNSIHVATGLLHILPLTIL
1:81276480|81305925	13 [2959 - 3126]	HLQQYSCSYRFTSHTSINYFVIKYLFSGVPAITLSTYKCSGKFLGPCFQADLLNPF
1:81276480|81305925	14 [3072 - 3293]	MFWQIFRPLFSGRPPQSVLKSKEIELIHEPRLFSQEAECPGLDSTTLYHLRFRLVFPCNCMILIFVPFRMGGTV
1:81276480|81305925	15 [3305 - 3496]	TGTRVASFLLSCSLKLLWCFCPFSVLHGFSVNQKWEIMQSYFIHKHKILEMLRLFYWRHGQKGK
1:81276480|81305925	16 [3336 - 3503]	AVALSYCGVFVPSLFCTASQSIKSGKSCRAISYTSIKYLKCLDCFTGDTGKKENET
1:81276480|81305925	17 [3563 - 3757]	GVTPKPLRLIQVTNCGWSVSKPYSCRQGSVEVHWKLSYQSGSQQSCCFCPLLSQWLLKTLSCSSY
1:81276480|81305925	18 [4882 - 5097]	LFNILKVLLLCRRFKSHVASLFQARKIGRPAGINPIVSLLFLFLSSSLRMTTGVRPQQQSQVPLSTAFPRRT
1:81276480|81305925	19 [5164 - 5313]	QWQLFSDSSSSLPPSPSFCCPRSCGGMIWSRVVLSVRDCSSLWHLNSSFF
1:81276480|81305925	20 [5317 - 5478]	LGPGLCFSASPRQTYQGCLCSGPSCWSSSSCLCFPTGFFMAFASWTPRTPTTKE
1:81276480|81305925	21 [5028 - 5636]	DDNWGETTTAITGTSEHSISQEDIARISKDLEDSVGLDCKHYLGLTVAAVLGLLVFLTPIAFILLPQILWRDDLEPCGTVCEGLFISVAFKLLILLIGTWALFFRQPKADIPRVFVFRALLLVLIFLFVFSYWLFYGVRILDSKDTNYQGIVQYAVSLVDALLFIHYLAIVLLELRQLQPMFTVKVVRSTDGESRYYSLGHLR
1:81276480|81305925	22 [5300 - 5665]	TPHSSDWDLGSVFPPAQGRHTKGVCVPGPLVGPHLPVCVFLLAFLWRSHLGLQGHQLPRNSAVCSVSGGCAALHSLPGHRPARATAAAAHVYCQGCSFNRWRIAILQLGALEVGTSHRSPVA
1:81276480|81305925	23 [5906 - 6091]	RLSLPPCWSKEERLPHAAEVSLCSVVAWTRCPLTAHQSITLQSLLTGQQVPCVHVAGAEGNK
1:81276480|81305925	24 [6634 - 6783]	WVRCIWECLRAVQSAGVMRARFSLSPKINASLHKDTRKNGYLSLLSSCVM
1:81276480|81305925	25 [7088 - 7252]	TRSGHYWFFFVKCEAEPLFCKGSTPVALPKGQLWSLKNRLISADFLFFFYLLIYF
1:81276480|81305925	26 [7209 - 7379]	SLLIFFFSFIYLFIFKLANSSVVGGTSRAALLSKSGGRWMELSKSSLVLWLCALGVP
1:81276480|81305925	27 [7310 - 7468]	KWREMDGAIKELPCTVALCLGGAMMILTEVNCPLRIKYLHVYAYIYTPSAGLA
1:81276480|81305925	28 [7505 - 7714]	FMFRGIKIFLLPKSTCLSLTMCSGNAIPCCEPAIEYLVGRQGRLGELRCMQCPRVTRRDGARIHPFPDLS
1:81276480|81305925	29 [7609 - 7830]	VPGRKAGPTRGTQVHAVPQSDQKGWSQDPPLPRPQLRVGSGGEGSHLEIPAYLRTLQTFQRYAVLYFCAYCYHV
1:81276480|81305925	30 [7916 - 8068]	LCIQRICLRIKASILNSTSVRNSILFAAVFSLQKDFGMPWVMGGQQGLSKI
1:81276480|81305925	31 [8092 - 8259]	FLICWQADCNFLWHTESKPCKMSMLQQHLVLERRVLPSMSKNGKLVLLFPEFLAAV
1:81276480|81305925	32 [8303 - 8467]	CRGKTLKIRLEAKCLTDKEEYILPSSLSSVECKRGELFVCRWHKQLDLIWSVTPV
1:81276480|81305925	33 [8314 - 8490]	DFEDQIRSQVSHRQGRIHSSFISLFCRMQERGVICVQMAQAAGLDMERDPSVISTIRND
1:81276480|81305925	34 [8691 - 8939]	WKRCTKTVCSGGLKKQPCGCAGETVMAVMEHVYAACYCQWALPVYCCVCLPHPNPFKGVIDRLWPTAWKEEACFNRQSKLIAF
1:81276480|81305925	35 [8927 - 9100]	IDCLLKSKYCCLGLFFCPLCTQASQRFGPWSLPTSAVQQAPGAGSEKTLGTSCAVFLR
1:81276480|81305925	36 [8943 - 9104]	NQNIVALVCSFVLCAPKHLKGLVHGVFQPQQSNRLQGLVVRRLLGHLVQFSFVE
1:81276480|81305925	37 [9064 - 9267]	EDSWDILCSFPSLSSPELFPWQNCCWYLFSQRCRLSNSASSLMRRRAAKCEETVWERKEENNSLTALL
1:81276480|81305925	38 [9216 - 9440]	GNCLGEKGRKQQLNCSFVKLWVLLVEYGLDFPPSLAPAAVKKLNMLSLIFHSTPEGPGSRRVSIFGSSSPNSYCN
1:81276480|81305925	39 [9403 - 9570]	AYLGVVPQIHIVINLLIDCLGPTSSTLATTFLLGDLSCQNERSLWQTQGLAGGGKN
1:81276480|81305925	40 [9574 - 9807]	IGVPMNRVPSLNLLTAPLLPVGGGAMWGECFMGVWMDKEVGRESRYGKVEPGKTQESLGGDAGETFGSKNKGSKGGEE
1:81276480|81305925	41 [9708 - 9866]	IWESRAWENAGEFGWGCWRDFWKQEQREQRWGRVTIDNFPVERLIALLLLGRG
1:81276480|81305925	42 [9821 - 10024]	LSCGKTDCFAVTGTWMTSIIHNSVPSGWLRNNVGRALLEKTLLYKFKCWMPSFSLQWIVFPHPRALLV
1:81276480|81305925	43 [10208 - 10390]	QVGKSVMSLPYSFRVRTQLLQTDTSWLMLLVHIIKRSLVLRSSRKCLSEHCPSLCLPSVFG
1:81276480|81305925	44 [10394 - 10588]	LFADSWFENTRREQMLPWNRCMSLKSLRLPCRSSPYLTEKSCGLYRLTKQNRCINVFWKGSLSLG
1:81276480|81305925	45 [10662 - 10904]	KENCVVEADASFDPRLAFLYLLHLLIAKAISRLSVYRSNRSLCASLCATRAVFPTKVVHIKDWEEASSCSSSLLHVLFSSS
1:81276480|81305925	46 [10908 - 11087]	VLPPLPRVKFFSLVKPGVHFSCIESTFLEFYQHFSHGYTVLKSPYLLKGKLPLHLLFLFF
1:81276480|81305925	47 [10898 - 11110]	QQLGVAPLTKGEILLISKTWCAFQLYREHFPGVLSTLFSWLYCPKISLPSKRKTSITSFVSVFLAWINVSA
1:81276480|81305925	48 [11238 - 11438]	SHALAGYFCFQLGGQKCDCKTRRCDAVSACDEPDWTPSGLTHPFLLPCSKPTLWFAGPAFPGTGGII
1:81276480|81305925	49 [11050 - 11442]	KENFHYIFCFCFFSMDKCISLTMGLGGWMTSCLRQKLLKPCCILVKELPNVHLIKWIILTVIDPTHLQAISASSWVVRSVTAKHAGVTLCLLVMNLTGHRLGLHTPSFYPAANLPCGLLGLPSQELEELSN
1:81276480|81305925	50 [11648 - 11797]	TSHVQPTACGPCAARPRLQPTPFPAPSWQQFFPPSCPAWPLSTNQTLVFC
1:81276480|81305925	51 [11511 - 11807]	GDEFVSCSLAKHLINCATASITGAPYSSVFHKRATLQSSSVTRASRPAMSNLQPVGHVRPGPDCSPLPSLRHHGSSSSRQAAQPGPSAPTKHWCSVNPI
1:81276480|81305925	52 [11539 - 11856]	QNILLTVPLPRLQELPTAACSTNGLLCRAVLSPEPLDQPCPTYSLWAMCGPAQIAAHSLPCAIMAAVLPAKLPSLAPQHQPNTGVLLTPSRLKPGFYVFVALLCML
1:81276480|81305925	53 [12385 - 12576]	CYCVLLLVVVSMGISTRHYFLCCLHRCNSRRFLFTQCGSGKPMVWKPMDWTPMLSSLCEISLLS
1:81276480|81305925	54 [12428 - 12595]	VQGITFCAAFIDVTRDDSSSLSVAQANPWFGNPWIGHPCSLACVKSASFLSTFAQS
1:81276480|81305925	55 [12561 - 12710]	NQPPFLVHLLSPEFHAKHPDEHLFECFSSPLSPNVMSTSLKYSLLPRSSG
1:81276480|81305925	56 [12762 - 13034]	LCSSAASLALTKRGVRHDHQASVPSSISHNWVLTTTFLWVLAQPVFSKAGLNLQLEELASRRMVPPRAICLLAVAVRVLVELQKQIFPQPL
1:81276480|81305925	57 [12929 - 13078]	RTCLQENGATKSDLPLSCCCEGTGGTAEANFPSASVILPAVPCRAEGSLL
1:81276480|81305925	58 [13234 - 13467]	TAGSSSARCFSLDVGLEIWDGLSVSLTACTAHLGTSDVVKSDRPLFFLKGACFPSLLSLCTLFRRLYIWLYTQSCSSP
1:81276480|81305925	59 [13398 - 13610]	PLVSVYTFQKALYMALYTELFFTLIKVTAQETEGATVILLSLSSCLILAALLAFLCIPPLCTWGALCVALQ
1:81276480|81305925	60 [13496 - 13654]	RCHSHLAIPLFLFDLGCLACFFVHPSTVHVGSLMCGAAVIQSCISQAPGVPIK
1:81276480|81305925	61 [13653 - 13802]	NNNINTNPHKLLGCAFQNKPSCIYTTHAHKLCCLFLQEELGVGHGRPQPR
1:81276480|81305925	62 [13666 - 13860]	TRTLTNSWAVLFRTNQAAFTLRMHTSCAASFCKRSLELGTVDHSPGKDCAVLLCMHQEAVAGSSG
1:81276480|81305925	63 [13847 - 13999]	LVARGDCYTLEHSHIFGIVNTLKVYKHTCKQRARSQLLIPLASTVVQPDLL
1:81276480|81305925	64 [14003 - 14155]	WQVAGFVLLKGVARRKCHWFHLWGFFFLVGLSFKTTSVQQYNSRLSSLPCT
1:81276480|81305925	65 [13993 - 14253]	LAVMASCWVCPSERGGEEEMPLVSSVGIFFSCWFVFQNHQRPAVQQQALQPALYLRHLPCNFFPPTVSAFQVAGVYHPRRQMVSLSC
1:81276480|81305925	66 [14598 - 14783]	LHSPSSSHPYKCTSKLKFCMHGLDPVESMAAVFGRTLLADMILSWKERLKLQREGCWLVCVP
1:81276480|81305925	67 [14722 - 14901]	SCHGRKDLNCNVKAAGWCVSPKSQRLVCILFGSGLEMLSLETWIMFSQHLQNLWVLLALK
1:81276480|81305925	68 [14787 - 14948]	KSKVSVHPFWVWVGDAQPGNMDHVLTAFAESLGAAGFKMRSFAWAELWIGSDAP
1:81276480|81305925	69 [15044 - 15208]	MLFSVVSLELKLHFLAFIVYVLCMQDVCKLWPFTLHAQALNYLLKMCLLQTSCCM
1:81276480|81305925	70 [15280 - 15489]	WGEDTSLLQIHGYQGLEAVIQGTVCSCCNVSGCFRSGHSVSAPGDCFSLEAEGVLGIVPSFSIEVMLHLS
1:81276480|81305925	71 [15488 - 15655]	ADFFLNAQLGARITSHCAFGLVQNSTILRATSGAYTLLKEVKLPSNILSMFFKDKL
1:81276480|81305925	72 [15493 - 15681]	FFFKCTARGQDHIPLCLWTCSKLYNPTCNFRCIHTSKRGQASLKHFIYVFQRQTVNSTADAVI
1:81276480|81305925	73 [15773 - 16129]	MKCWFKNLGEFCMWWIFFCLFVCLSFNKLLLIFCEVRAQWRSKWSLVLTVPCWITYEYQRTHFSLQLNKCKDERHLKLCQGRLRLDIRRNVFSEGAVRQWHSCPGGWCSHCAWRCSRSM
1:81276480|81305925	74 [16203 - 16403]	RVFSNFDDSMKCLIIVSYHCLNLGCCKKLSCQVSDSPFASPRKACLVAQQGEWLSWYLYLCATYIAL
1:81276480|81305925	75 [16432 - 16680]	LNFFSPLNYPSAEGVQRLELAEAVRWGRGEVLGSCSLHLNCKINFSSVCRLVTSLCRVGYGQGELLALQLGKPVAFLYLSWAS
1:81276480|81305925	76 [16550 - 16819]	TVRSTSAVSVDWSPAFVELGMDKGSYLRCNWGSQWPFCTSLGHPNPYQWCRADLLTGTAQQQLPLVIFSLKLSPRAPFSLPSFPTFQFAQ
1:81276480|81305925	77 [16684 - 16872]	PISVVPCRFAHRDSSAAASSSHLFTEVVPPCSFLSALLPNLPVCSIDKGSLSQSWFCVDASSQ
1:81276480|81305925	78 [16827 - 17024]	RKPFTELVLRRCEQPVAVSPLPLNKQVCILTSSLEDTPPLCKTVAWKPAARCVGSMLRKANSRLGL
1:81276480|81305925	79 [16897 - 17094]	ISKSVFSLAPLRTPHHSAKLWHGNQLLAVLAACSEKPILGWGCDPCAAAVRIQFSHCWPLRAWDWV
1:81276480|81305925	80 [17028 - 17177]	SLCCCCQDPVQPLLASEGMGLGLRCKGSAFICLNALHVVKGDGKIQLESC
1:81276480|81305925	81 [17171 - 17455]	ELLGYFVRLLVSKKSSLNTAVVYGLYHVVLHVEGVLEAPRAHCSPCRDLSKEDESGLPCSPHSWRLAAVGRAQPFTRCPFTCGPAAPPGTCSWPG
1:81276480|81305925	82 [17223 - 17549]	TLLLSMGYTTWFCMLRECLKPPGHTVPPAETSARRMRVVCLAVRTPGGWLLWEELSPSQGALSRVALQPLLARAHGRAEVSTAMYLCHMLTNCPLLFCEGPGGTDLLVT
1:81276480|81305925	83 [17558 - 17743]	PHVIRHPKIAGSEPQHDFGLSKGCNLSFLMEKVFAASHWKLLLCFRPSFVSKTRVRFLQLIF
1:81276480|81305925	84 [17553 - 17933]	ADPMSSGILKLQAANPSMTLDSVRAATFPFSWKKCLLHPTGSCSCASGPPLFLKPVLGFCSLSFRFTDCQDRANRYPCDCVFLITVSLDVLAVLPRKGRGVVLVLSPPAQCLLFPVNHSTGPFEACQ
1:81276480|81305925	85 [18000 - 18227]	KASENTAVRACLWVYWVFIAACSNLALRTSVAASSEHWPGNTFIGLFREVLNKELVWVISFKGADSFSKKFDRTLV
1:81276480|81305925	86 [18154 - 18387]	IRSLFGSYHLKEQTLFLKSLIVPLYKTLCFKKFPFPYSQLLFQMKRLQRKGRICSRLPVVLPFFLCAGQFGWAANEEE
1:81276480|81305925	87 [18287 - 18535]	KDYNVRAGFVAGCQWSFPFSFVLDSLAGLLMKRSKKKQPPRNPTKENNNLLSCSHPDGKLWGKPSVLCLCLHVLYTNWLFAHI
1:81276480|81305925	88 [18381 - 18551]	RGVRKNNPPETPPRKTTTCCPALIPMESCGASPLCCVYACMCSIQTGCLLTSKTVSW
1:81276480|81305925	89 [18391 - 18570]	EKTTPQKPHQGKQQPAVLLSSRWKAVGQALCVVFMLACALYKLAVCSHLKQCPGSSMPAP
1:81276480|81305925	90 [18539 - 18703]	NSVLVAQCLLLEGVRAMPACLLPEPSGDFSCGCLTRECGFPVPRGCGLVLPAIPG
1:81276480|81305925	91 [18670 - 18822]	GLRSRSPSYTRLKCHCSYGDQKVFFCFACLVRPLKEFLVLASLLGISSQRE
1:81276480|81305925	92 [18860 - 19012]	CSCGLEAAFKTKLAVHGGLLSAVLAQLLVEVPELPNWLWHVFSMPRDFDLF
1:81276480|81305925	93 [18729 - 19040]	SKSIFLLCLLGAAAEGVPCLGISAWHLISEGVRRPQQLAVDRPDAAVGWRQPLRQSWLCMEGCSLQFLLSFLLRCQSFPTGCGMYLACPETLTCFDALRLFCST
1:81276480|81305925	94 [19006 - 19179]	LVLMLCVCFAALKKRLEEMSVCWEPFSEITLGSLGPQLVQHQSLTLPVDFGCLARPNL
1:81276480|81305925	95 [19438 - 19632]	LQSLFSPLPFLLSTFPPLQKTQHHFSSKQQLLSWYSDEVRGLPCALSIALARLPVYPLKAVSALV
1:81276480|81305925	96 [19551 - 19799]	SEGASLCSQYSTGSFACISSKGSFSVGVAMSGKANTKPKWPLSELSVETSATKIPCGNKYSSRLLMTYLLTGKSWRLLCFCVT
1:81276480|81305925	97 [19694 - 19891]	DLSYQNPVWQQVLEQVAHDLPFDREKLAVAVLLCHIVPSSTSLEIPQKLIHCCLLRTRPLSAAKCR
1:81276480|81305925	98 [19762 - 19980]	QGKAGGCCAFVSHSPLLHFLGDPTEVNSLLFVKDSASLCCQMPLRYAALLPDLLVCFPCWQRAVTRPSSGGGE
1:81276480|81305925	99 [19860 - 20126]	GLGLSLLPNAAEVRSTAAGSACLLSLLAACCDTAFFRRRRIKMIKTNDFNPPLKLHKVQSNKSRIFSDTAFTRLWSCARGPFYVTGFRV
1:81276480|81305925	100 [19993 - 20283]	KQMISTPPSNCTKYKATKVGFFLILPLQGCGPVQEVLSMSQVFESEPLPENALHILICFSGLWYFVVMLELHLAARCSLQDIRKVLALAVPKWTVWY
1:81276480|81305925	101 [20362 - 20604]	SAERMDAVGGCGAELLLRHFCRERPPSAGCGPAASSHSWRSRCVGGEEAATEAPCSLWQQSVWPAVENLKELHFAGGPRLS
1:81276480|81305925	102 [20414 - 20683]	DTSAGKGLRVRAVGQLPVPIPGGAAVWVGRRLPPKHLVRYGSRASGLLWKISKNCILLEAQGFLSSLLGAAVGQQVCCVPLLCQRWPHRL
1:81276480|81305925	103 [20403 - 20852]	APPETLLQGKASECGLWASCQFPFLAEPLCGWGGGCHRSTLFAMAAERLACCGKSQRTAFCWRPKAFLARFWGLLWVNKCAASLCCARGGRIACRVACCSAAPTCSRVRFPLDVGEKVEQRCPEGSDSAFPSPWLIVVTLLIFSAAAPSL
1:81276480|81305925	104 [21107 - 21301]	GVGTTGDIVITATVGPRENAYALKCIMLSCAPAEPAGQWSTSQTFPLLSLMSQCCLKPVLCTGRV
1:81276480|81305925	105 [21127 - 21345]	HCDNSHRGAQGKCVCIKVHHALLCPSRASWPVEHFPNISTAFTHVPVLSETSALHWQGITVPVFIFLLPNVAS
1:81276480|81305925	106 [21349 - 21498]	DKTHRVSPFFLGSRHGKTQSCLSAGRRGNLCCCHMISFVKFCFGAATNPQ
1:81276480|81305925	107 [21276 - 21569]	NQCSALAGYNCSCFHLLASKRCILRQNSSSFTFLPGKQAWKNSVVFECRQKGKFMLLPHDFFCEILFWSCNKSTVGIGSLAGSNKPSVGGGCPSVGLC
1:81276480|81305925	108 [21573 - 21932]	RNIISLIKQWPSCISVAECLNEIAFSIPDMTKQTMLCHSSEGGRYTLSKSGFVCLPQRLVDGLHLDFIRCWVGDGQRDCESGRGSACEFESLGSDVEVSISTRHGKIKLLLWEHTLNQWQ
1:81276480|81305925	109 [21959 - 22147]	FVQVYFPTLLFFSLSFFFPCVVTRESTWLLFLCQALLLSVNFTNNCQQIGWQFPYNFCGFQMK
1:81276480|81305925	110 [22146 - 22307]	NEARCCLDSILCLGFSRHYWDNPFSGSCAPKATILSCCESWKDWALVRAWMEEI
1:81276480|81305925	111 [22126 - 22410]	FLWVPNEMKRDAASILSFAWDLAGTTGIIHSQAAVLLRQRSYHAAKAGKIGLLSELGWRRSEELQGAAGNDSNGKASALSWSLCAGWPHKASRTR
1:81276480|81305925	112 [22475 - 22684]	PGTSLLCPCSGLSYRPPVEAWTETFLASQTRFQVPGRASVFNILCVAQFYGCDSLVLNNMAISSSIKLLF
1:81276480|81305925	113 [22688 - 22888]	KEIKDLIAFCEFIFSCSFSSSIQRAALVVLENYYRDFPVYNPALLTASKSRAAKHMAGLKVYNVDGR
1:81276480|81305925	114 [22897 - 23136]	NVVPENGRDRDGMGCPYALLCTHSHLFALPNACLLLEVFLTVLGLLVPDDFTDVFSPQKGFCLCQVKTAKFWVRLNDYVA
1:81276480|81305925	115 [23140 - 23337]	QSFLAALSVSGSLCFLSPLGHLLGCASTINATFNLDLFPSRSLHRCCGQPSGKLRRFIPMRGGATV
1:81276480|81305925	116 [23341 - 23511]	ASVDRERKVRQACSLSSKLTVLPSHRDAQQFVGKMPRQITIPMELYCSANLFQALGL
1:81276480|81305925	117 [23421 - 23615]	CSAVCGENAKADNYPHGALLFCKPVSGSWALRICVGGWLTGSMWALEAVKTGLNHLALLSSVSKS
1:81276480|81305925	118 [23599 - 23754]	ALSVKARLDKQGVPNHLSLHKSVCSFDGRALMEVSRGSFFSEAQLKPHDKMW
1:81276480|81305925	119 [23867 - 24028]	TSVNAAMCLGFFLCLNKATVSFICLFVCLFLVVLEVSKPYLQFFPKPYVAFQSP
1:81276480|81305925	120 [23914 - 24153]	QGYSVFYLFVCLFIFGSSRSFKTLFAVFPQTLCSISESIKSIVANCSFSVRPCVWKVRAARSHGVCALFKPCCNGDALFP
1:81276480|81305925	121 [24015 - 24191]	HFRVHKINCSQLLILSEALCMESESCQIPRCLCTVQTMLQWGRAVPMTSLLLVQHLFKK
1:81276480|81305925	122 [24301 - 24528]	LKYEEPEMSSRYGWPGFLNGKLMSLVGPQNLHFPFWGSTGSLGCSLCNTSAFADVEISGLEAYSSEAFPSSLQRGV
1:81276480|81305925	123 [24357 - 24593]	WQADEPGRASKLALSILGQYRIPGLFLVQHFCLCRCGNLRLRGIFFRSIPILFTKRSVVLAAACLGILTVFYTLCVKKQ
1:81276480|81305925	124 [24482 - 24643]	RHILQKHSHPLYKEECSSGCSLPWHLDSLLHPLCEKTVTLLSSLIYWQLLYLML
1:81276480|81305925	125 [24586 - 24747]	KNSNAIKQLNLLAAFVFDVVAARKEKHLAVILYRVGRLTFKTWISITRHSQRGL
1:81276480|81305925	126 [24998 - 25198]	SLPGKSSWEHGSLWFGGCLRLPFLILYWVEELVNSSRVTFSPFLPHLCPNSQSWELLRPFLHCTVTN
1:81276480|81305925	127 [25198 - 25566]	LSDPPSFAGVLRSRSWIPCSGSRSNRRSNRSSNSRCCSGAAACIDPSLTCCTPVAQKAIHPSANLGALSEGGSAISASCFSFPCVTAWTLVFIHSYLCLLMFLCLSFSSFQLHASSVLTLFCC
1:81276480|81305925	128 [25407 - 25604]	GWFCYLCILLFFSMCDCLDFGFHSFVSVSLDVLVFVFLLFPTPCFFCSYTVLLLKRGAFQLSLLSN
1:81276480|81305925	129 [25499 - 25798]	CSCVCLSPLSNSMLLLFLHCFVAETWGIPAVLAVKLKAHIMDGKLHPWHAHLTCLCARSQLTSLFTVILGARKKAPLQACAVQLGFYGAHEDWGSVYSPS
1:81276480|81305925	130 [25815 - 26033]	GQSCGTPAADALGYCSFPAPFCDSNARLLVSSCGRPREQRLGAVPCHDCSRSPAQGLQPQRALLRRGRPRAPS
1:81276480|81305925	131 [25792 - 26052]	PQLSRRGRGRVVARLQQMLWGTALSQLPSVTVMPAFSSPLVEGPGNNASGQSRAMIAAAARRRDSSHNELYYEEADHERRVKKRRAR
1:81276480|81305925	132 [25958 - 26128]	LQPQPGAGTPATTSSTTKRPTTSAELKSAVQGKGDLSPGSILGAAQLMLNHSLEAQS
1:81276480|81305925	133 [26323 - 26535]	CHGLGNGPVLDKSIVTCCRKSHYFPRAQACHLCSSNPRAELVEQLVLPLHGRGKSMFLQATKRGGLPVFYK
1:81276480|81305925	134 [26366 - 26587]	LLVVGNPIISPVLRLVISAQVIQGQSWWNSWYCLFMGEERVCFYRQLKGAVCLSFTNELGGKGMTRTASVLFWK
1:81276480|81305925	135 [26713 - 26862]	RFEGSCIQTGTPCVWKECAITGWSWLVLCFILAVDISYSCCWSGSLPAMG
1:81276480|81305925	136 [26953 - 27186]	SEQNHQSLEEHARCYKEGRSELQQKDTKRLETDFHCSPSQIKQNLQGSGLLVLFFVYSPNAAFCTTASPSFNIHWEMA
1:81276480|81305925	137 [27044 - 27205]	KLISTVPQVKLNKTYRGQGFSCCSLYTAQMQHSVPLLLLALIYIGKWHKSHSNW
1:81276480|81305925	138 [27220 - 27438]	NTSCLERQNNFVGWLFHYCCFFPYDCSVVPDLLNSAGLASVIWHVCFFILRSRCLLTCANTGMVCRGCLWLQR
1:81276480|81305925	139 [27320 - 27595]	ILLGLQVSFGMFAFLYCVLGVCSPVPTQEWFAEDVFGCSVRRVDGDLIIVQWRVTGQSSRNARSAPTWCKSEQAAAGEHSLTALNVLGHASL
1:81276480|81305925	140 [27450 - 27704]	MGTSSLFSGELQGSHPEMRGLLPLGVNQSRPQLVSTVLQHSMSWVMLVYSQPLPDIKLLRSMLELPFSKIRFKHKGSCVLFKSCN
1:81276480|81305925	141 [27708 - 27914]	CLCCVGRTKYDIQAFKVLILVYDPRFLDGLGKEGRAAVYLTDRQRSGFYVTCVADSESVVEIGTGACIS
1:81276480|81305925	142 [27937 - 28215]	LQTHPTSCVVTLAVLVFFLQACGCSRGGFHSYQTPSDRGAAKSSRRDDGLSRSSPGNLPVHGKSSAEVPSHHPPAAVPQHGEHPATLVLLHHQ
1:81276480|81305925	143 [27968 - 28255]	LLLCWFSFYRLVVAVEEAFTHIKRLQTEEQQKAPGEMMDSREAAQAIFPSMARALQKYLRTTRQQQYHSMESILQHLSFCITNNMTPKVMCSLTLV
1:81276480|81305925	144 [28259 - 28423]	GRKDKGTTHVCTGQGIAGESEWRFLYLLPVMQSALCRLHQVLKGSGVSSEAPFSF
1:81276480|81305925	145 [28549 - 28707]	LMEIATCKGHFSSFYLFHTTAFWTASNYSLNPCLTVFVTRGLPGQMSVCCFTP
1:81276480|81305925	146 [29154 - 29339]	CVHFLARHSWSVTSAPAQPSSTTGIAGSPSSGHSLARKQSQAGCKTELFLSSSAWTSALLLM
1:81276480|81305925	147 [29174 - 29431]	AFLERYLSPGPTLQYDRDRWFSKQWTLVSEEAVTSGLQDGIVFVLKCLDFSLVANVKKIPFIKLSEEFIDPKSHKFVLRLQSETSV
1:81276480|81305925	148 [29435 - 29623]	(ORF crosses the breakpoint) GILRADREEQSSIPPLLPLEGLHASEVHLLPKDQASLMTGKQRVLRKALLTRTPPQEHQEPVF
1:81300291|81305925	1 [181 - 363]	TKSSWTPCLLQWIQNRRIRDTPTTQVTPKKPTDKGVGTGTNHHEAKMAVGPRSPSLSRHLL
1:81300291|81305925	2 [140 - 382]	HGLHLRSTRNPSSKQNPRGPRVCCNGYRIDVFGILPLLRSLQKSPQTRESGQAQITTKQRWQSVREVRHYPDTSCRTVARE
1:81300291|81305925	3 [547 - 696]	QWQLFSDSSSSLPPSPSFCCPRSCGGMIWSRVVLSVRDCSSLWHLNSSFF
1:81300291|81305925	4 [700 - 861]	LGPGLCFSASPRQTYQGCLCSGPSCWSSSSCLCFPTGFFMAFASWTPRTPTTKE
1:81300291|81305925	5 [66 - 1115]	(ORF crosses the breakpoint) SALAPQGPGLTNDWEAKSTQESTFNTDSTSGAPGTRLLNKILVDPVSAAMDTESTYSGYSHYSGHSKKAHRQGSRDRHKSPRSKDGSRSEKSVTIQTPPVEPLLGNDASRTEEGQDDNWGETTTAITGTSEHSISQEDIARISKDLEDSVGLDCKHYLGLTVAAVLGLLVFLTPIAFILLPQILWRDDLEPCGTVCEGLFISVAFKLLILLIGTWALFFRQPKADIPRVFVFRALLLVLIFLFVFSYWLFYGVRILDSKDTNYQGIVQYAVSLVDALLFIHYLAIVLLELRQLQPMFTVKVVRSTDGESRYYSLGHLRPIVRSRAPSPPSCLWKDSMQVKCTCSPRTRPH
1:81300291|81305925	6 [683 - 1195]	(ORF crosses the breakpoint) TPHSSDWDLGSVFPPAQGRHTKGVCVPGPLVGPHLPVCVFLLAFLWRSHLGLQGHQLPRNSAVCSVSGGCAALHSLPGHRPARATAAAAHVYCQGCSFNRWRIAILQLGALEADREEQSSIPPLLPLEGLHASEVHLLPKDQASLMTGKQRVLRKALLTRTPPQEHQEPVF
1:81300291|81306906	1 [98 - 370]	DLSFCSKWRCATRNVGPHKPVTISNQLSLVRLADREEQSSIPPLLPLEGLHASEVHLLPKDQASLMTGKQRVLRKALLTRTPPQEHQEPVF
1:81300291|81306906	2 [374 - 556]	TKSSWTPCLLQWIQNRRIRDTPTTQVTPKKPTDKGVGTGTNHHEAKMAVGPRSPSLSRHLL
1:81300291|81306906	3 [333 - 575]	HGLHLRSTRNPSSKQNPRGPRVCCNGYRIDVFGILPLLRSLQKSPQTRESGQAQITTKQRWQSVREVRHYPDTSCRTVARE
1:81300291|81306906	4 [740 - 889]	QWQLFSDSSSSLPPSPSFCCPRSCGGMIWSRVVLSVRDCSSLWHLNSSFF
1:81300291|81306906	5 [893 - 1054]	LGPGLCFSASPRQTYQGCLCSGPSCWSSSSCLCFPTGFFMAFASWTPRTPTTKE
1:81300291|81306906	6 [259 - 1305]	(ORF crosses the breakpoint) SALAPQGPGLTNDWEAKSTQESTFNTDSTSGAPGTRLLNKILVDPVSAAMDTESTYSGYSHYSGHSKKAHRQGSRDRHKSPRSKDGSRSEKSVTIQTPPVEPLLGNDASRTEEGQDDNWGETTTAITGTSEHSISQEDIARISKDLEDSVGLDCKHYLGLTVAAVLGLLVFLTPIAFILLPQILWRDDLEPCGTVCEGLFISVAFKLLILLIGTWALFFRQPKADIPRVFVFRALLLVLIFLFVFSYWLFYGVRILDSKDTNYQGIVQYAVSLVDALLFIHYLAIVLLELRQLQPMFTVKVVRSTDGESRYYSLGHLRVPSSWHVTTRGCSVVTVFPSQNRQLASALCR
1:81300291|81306906	7 [876 - 1361]	(ORF crosses the breakpoint) TPHSSDWDLGSVFPPAQGRHTKGVCVPGPLVGPHLPVCVFLLAFLWRSHLGLQGHQLPRNSAVCSVSGGCAALHSLPGHRPARATAAAAHVYCQGCSFNRWRIAILQLGALEGSKFLARNYKRLFCCHRVPIPKQTARFCPLQIGLKLLFQMEMRHKKCWPT
1:84746264|84754763	1 [234 - 407]	RFQRMQKELIILRIPQAMPPRVKEFNQGRPTRMNGKLLKQINLLHRMHNALPGCIIVL
1:84746264|84754763	2 [651 - 803]	MAMCLTEMKSLDFAKIMLFSGTSPVLALRTRLSLFAFLGMLSCTEENMKMC
1:84746264|84754763	3 [915 - 1097]	DSEMSDVTMRMITCLMLWISQTPRLTKRLFPPQLKKMWKKKQRTMIQNIRICWLLFTPSEV
1:84746264|84754763	4 [1635 - 1805]	EIKMAHFLTRQMHLIPCSIQRTHPAQPQWELASIQVTMMMIWKRKKQRRAMPCMQVI
1:84746264|84754763	5 [2316 - 2477]	TQGVKSPRNSPNLLKSLAAHCFQVGPTMNHCRVAIPQSHPVSPATENCQVIHNS
1:84746264|84754763	6 [2 - 2923]	(ORF crosses the breakpoint) RYKAQHLDNYSNLIGKKYKKAIFRQYTDGSFTKRLENPRPKETGILGPIIRAQINDKVKIVFKNKASRPYSMYFHGVTLSKNAEGADYPQDPTGNATQSKGIQPGKTYTYEWQIAKTDQPTAQDAQCITRLYHSAVDIERDIASGLVGPLLICKSEALSQKGVQKKADGEQHAMFAVFDENKSWYIEDNIKDYCSNPASVRRDDPKFYNSNIMHTINGYVSDRNEILGFCQDNVVQWHFSSVGTQDEVVSIRLSGHAFLYRGKYEDVLNLFPMSGESVTVEMDNIGTWLLASWGATEMSYGMRLRFRDVRCDYEDDNLFDVVDFTNTKTDKKALSTSVEEDVEEEAEDDDSEYQDLLASFYSIRSLRNTG…
1:89509123|89521070	1 [658 - 819]	LDMMETGSLEEKMFSSDVMLMQIHYPWNSCGPGWMDSGLKDCCLSTILCSSAAH
1:92680201|92692339	1 [443 - 607]	RFTGCQPGRSEILLLKYLHIAYSSPVLPLLIMLVLSCKHSTAKTDMFPCDQSFVL
1:92680201|92692339	2 [1625 - 1816]	YGKIFRFHSLRHQGNCLKKILCSYQMNLVRKFKAVYLHGQVSVSLNRVPSYPFQVNSVYTLIPY
1:92680201|92692339	3 [1795 - 1968]	CLYTDTILSLSATELMICHASDRPTCHDYFFLIFIGHLSRRPELAKNLQGSVLTKSDV
1:92680201|92692339	4 [2122 - 2289]	ENREFYVYVPGCYYQSSFDHFLKNVIEIYLLHQFIARMYTVACYCLFTDFIWLLFL
1:92680201|92692339	5 [2198 - 2362]	LKYIYYISSLPECTPWPATVYLQILFGFCFFELELQTLCMLHLNDVIVEHVAVWL
1:92680201|92692339	6 [2597 - 2800]	HYCCELYAVECLLSIALKKSHTTLVGHACATGLTWASVVLQYCGYSISDWCLGYFHGSEWFQFQTSPT
1:92680201|92692339	7 [2886 - 3062]	QCLEEKARSPVIDQERVLKQLGIRTGFAKQLRKFKKGGKNMVYQMYNLVFVILVALNIL
1:92680201|92692339	8 [3110 - 3400]	LETGSLDLHRQQRQKVHLYPKVRTLYLLYLIQVCLTCSQRPPGMEISKISTTLSSDSCSTDFLNLVIRKSFLSIHLKLPCYKLSLLLVVCDKYSCIL
1:92680201|92692339	9 [3514 - 3666]	LQLREKMETDSSWSCSKQERGNKCRLDHGEFQLAIRIYSFISPSAIRVVKY
1:92680201|92692339	10 [3528 - 3767]	EDGDRFFLELQQARKRQQMQIGSWGVPVSYKDIFIYFPLCYKSGQILTEVVQEHCGLFHNIHNSKLSSSLNSLNPCSCSY
1:92680201|92692339	11 [3844 - 4038]	FITDCPLALFCFILFLFHMLRYVSNVCMLAECPRCTRSRNEGSDSLTFGSQGSWNITANHEFFKN
1:92680201|92692339	12 [4042 - 4197]	ATFKTRSRCCPQKQMKTKTFFGPCMIRIFLWNPTANLFLFGKRLDFLWNEML
1:92680201|92692339	13 [4244 - 4393]	SNGIISCMSLGRHFKILLSSVLVSSLSYWRILEMILKRASFSTTLVLPRL
1:92680201|92692339	14 [4485 - 4685]	GRGNAGSYSLPLEFKYEGEITLSHPVPSVLPTCLFVFLTEKMNLIFIFFNLFLNIRKLSSKRVKIIS
1:92680201|92692339	15 [4776 - 4952]	IHSLWLILDLIIIRRCVCIYILRNECQFLLFNQSFKVISGENSERRIFEVTSNCMNRVS
1:92680201|92692339	16 [4963 - 5199]	HTLPHSRGFPRVRIHREGDLAETLFKTNPLFFSLLLFEAFVLTTLLFVRSSGKVSEYFLRFYANAGVSEHLCFIFSFII
1:92680201|92692339	17 [5024 - 5263]	QKLYLKPILFFSLCFYLKPLCLPPCFLYAPQERCLNISLDFMQMPEFQSIFVSSFLLSSDKRNVLRSSPVFEKFKWINKF
1:92680201|92692339	18 [5465 - 5674]	LDFFFSCQNKQRKEDVEGKLCSMKKSKGSEAPSIGYLWKYRTRFKLKPQNFQGCLCYSLFAFPDYLKAII
1:92680201|92692339	19 [5656 - 5850]	LFKSDYLVFYNGRDPLHHVQLHFICWHNENKNKTLRVRVVSKSIFLMNASNRRLLGDVFIVYFAA
1:92680201|92692339	20 [6555 - 6707]	ATSRWILFSVQDLHTVELLRSNEMLRNCEVKCGHHSYVERSKLGPGTSLIF
1:92680201|92692339	21 [7141 - 7380]	GNKRDCIPGRLTQTLPNENLWQFELLPLGCQEEGSYQGCWLQHALGAGQAWLAEQPLFRCCWVPHTRGAAHNSSKPCACM
1:92680201|92692339	22 [7212 - 7631]	TSATRLPRGGQLSGLLVAACIRGWASLAGRAAPVQVLLGSTHQGSCSQQQQALRLYVIQFGAYLCATARSRLQPGKCTYLLLNKPAQIVIRLKTHTVGLYVKSKLTACFSSSCSSKVRPHHLTAQEIQHWLSPQPLQSPD
1:92680201|92692339	23 [7579 - 7818]	LHRKYSIGYHHSLFSHLIKAAVLFPALSSFHSMPARLCVRSQDHRVVLVKGTPGCHLVLPAARCLRVCPVKTWSQELLKQ
1:92680201|92692339	24 [7728 - 7916]	RDPRMSSGPACCPVPQGLPSENLESGVAKAVKTVKALYSMSQAGEFMENGKGKARGRLIAVHV
1:92680201|92692339	25 [8297 - 8482]	APASGFCHRRAQRTTLEIKSQSYHGVAFCDYCHTALLFRHLCQKPPVVLRLTGFTGHALWSH
1:92680201|92692339	26 [9391 - 9570]	KLNQKLVLNNAKKLITVEHARIIKFWKLNFLFLFYTAFLKALSSCEVKLISQEINPRFVY
1:92680201|92692339	27 [11348 - 11626]	AGTSINEETLLLTCNIRARKLILYFFLHCWLFLHVEGTIVLRLSSCVLLPQQLPCGSSSLYSPLGFFIHGEKRRPQGFGFKKNFQTTDLLRSE
1:92680201|92692339	28 [11397 - 11633]	GHENSFFTFSFIVGFFCMLKERLFSVFPPVFYFHSSCLVVLLAYIALSAFSYMERKEDHRVLVLKRTFKQQICLEASKK
1:92680201|92692339	29 [11703 - 12221]	(ORF crosses the breakpoint) VYPNEEKNHSTEELSKSDIQEELKKANSLPSLTPGNKAADKDKQPREGFFQFLGSLFNLATKSSLVDSKPPACQDEPNRCEKDLQSTNTLTEGTQPQHPKTEEPVCSTAGIKEDSLNKDDMIMNNVGKDSSQDQQGGQKRSADVKNSENKGSEAINLKSNQKESTTLPALLKV
1:93111572|93115182	1 [69 - 410]	(ORF crosses the breakpoint) RIWGLSAAKPAFPAAFSAGGHTPDPAHAGRRTDHWAHVDASPATVIATTGAGTVAGSCSAAFSQSAAQRCWCHHLGLCCNADDADPSISANTDCTGPARWNKFTGCCSVLKCTV
1:93111572|93115182	2 [1 - 1062]	(ORF crosses the breakpoint) VQLAGTSLQAAAQSLNVQSKSNEESGDSQQPSQPSQQPSVQAAIPQTQLMLAGGQITGLTLTPAQQQLLLQQAQAQLLAAAVQHSASQQHSAAGATISASAATPMTQIPLSQPIQIAQVQLAGTSLQAAAQSLNVQSKSNEESGDSQQPSQPSQQPSVQAAIPQTQLMLAGGQITGLTLTPAQQQLLLQQAQAQLLAAAVQHSASQQHSAAGATISASAATPMTQIPLSQPIQIAQVQLAGTSLQAAAQSLNVQSKSNEESGDSQQPSQPSQQPSVQAAIPQTQLMLAGGQITGLTLTPAQQQLLLQQAQAQLLAAAVQHSASQQHSAAGATISASAATPMTQIPLSQPIQIAQ
1:100085864|100087586	1 [110 - 262]	QHMQTTFVLVGSGKIKIPSPFNRSLLLTTNFWWFEKPVPQKSSCIYLRISW
1:100085864|100087586	2 [192 - 383]	LQIFGGLRNQYLRRVAVYICVFPGKLKALWNVCNGLLDHGNKVIPFGAVPTVKNPLSNVCIKCS
1:100085864|100087586	3 [394 - 564]	VYESCSCVFFVTEHCFSTQSLPLAMHFHQQRTITVAAAETRHPLPHCAQPLVGLHKS
1:100085864|100087586	4 [568 - 756]	MSVGAVFCAWRNSVTLLCFIYASMSDTILSGCPSAAICHMATTCNGILVGRSNLYFCATNICL
1:100085864|100087586	5 [716 - 898]	EGQTSTSVPPTSASDIVGQHNNIGGITFRAALRVQQASRVWSVRRWAHRGKIIKSLPRDFI
1:100085864|100087586	6 [786 - 935]	EALLSEQLSEFSKPQGCGVSEDGLIEEKLSSPYHGISSRISYWLILRAEY
1:100085864|100087586	7 [966 - 1145]	SVVSAVPYALMTDPSPQLRTHPEGLGWHATRHLLWSFHAHFRKSRCSCVQSFMLFGKHSL
1:100085864|100087586	8 [1000 - 1158]	QILHHSSGPIQKGWGGMLQGTSCGHFMPISARADAAVFSLSCYLESIPCRLLG
1:100085864|100087586	9 [902 - 1252]	NQLLVNIKSRILNWKLSCSHLVSGLSCAVCFDDRSFTTAQDPSRRVGVACYKAPPVVISCPFPQEQMQLCSVFHAIWKAFPVGCLGKGRKESSQNEKFLWPALQCLSVECDCCLFPV
1:100085864|100139955	1 [110 - 262]	QHMQTTFVLVGSGKIKIPSPFNRSLLLTTNFWWFEKPVPQKSSCIYLRISW
1:100085864|100139955	2 [192 - 383]	LQIFGGLRNQYLRRVAVYICVFPGKLKALWNVCNGLLDHGNKVIPFGAVPTVKNPLSNVCIKCS
1:100085864|100139955	3 [394 - 564]	VYESCSCVFFVTEHCFSTQSLPLAMHFHQQRTITVAAAETRHPLPHCAQPLVGLHKS
1:100085864|100139955	4 [568 - 756]	MSVGAVFCAWRNSVTLLCFIYASMSDTILSGCPSAAICHMATTCNGILVGRSNLYFCATNICL
1:100085864|100139955	5 [716 - 898]	EGQTSTSVPPTSASDIVGQHNNIGGITFRAALRVQQASRVWSVRRWAHRGKIIKSLPRDFI
1:100085864|100139955	6 [786 - 935]	EALLSEQLSEFSKPQGCGVSEDGLIEEKLSSPYHGISSRISYWLILRAEY
1:100085864|100139955	7 [966 - 1145]	SVVSAVPYALMTDPSPQLRTHPEGLGWHATRHLLWSFHAHFRKSRCSCVQSFMLFGKHSL
1:100085864|100139955	8 [1000 - 1158]	QILHHSSGPIQKGWGGMLQGTSCGHFMPISARADAAVFSLSCYLESIPCRLLG
1:100085864|100139955	9 [902 - 1252]	NQLLVNIKSRILNWKLSCSHLVSGLSCAVCFDDRSFTTAQDPSRRVGVACYKAPPVVISCPFPQEQMQLCSVFHAIWKAFPVGCLGKGRKESSQNEKFLWPALQCLSVECDCCLFPV
1:100085864|100139955	10 [2537 - 2779]	YPCESKSLSVDRMKGGTLERAGRIVEMVSDDCSSDNVLYHLLCACPVSYLYDVIEFLEIIHVCNLKHACACRLTAFIFCDV
1:100085864|100139955	11 [2697 - 2900]	LNSLRLFTCAILSTHVLAGSLPSSFVMCELWAFILSENDWVPERTLLQGKNKVEQGASLSRKPTGGRA
1:100085864|100139955	12 [3817 - 4011]	KDTGNSSFCFLFLSFVSNTEITLERKCIHNPKCVRLHVLSLRFEKRKLYVHVIRICLYSHCNSLS
1:100085864|100139955	13 [4276 - 4449]	CGLQQLSLTALMSYEHVARSFLFEMFPKLQLLKGCKGQSYETRISQMSLLKCQIVFFE
1:100085864|100139955	14 [4965 - 5132]	LHHESFYWEAEVWAEITISPELMKSISPSLHLSTGQVSLFVQGAIALMELGILSPK
1:100085864|100139955	15 [5729 - 5884]	INLFGDVTIALLSCLFSLSPPCLFPHCPPWSSYQTTAARYLPHCVSFLCCWL
1:100085864|100139955	16 [5620 - 5979]	TTEFLAEEEMTVDFCELILISVVLIFSVSWNHSPILDQSLWRCNDCLTLLSFFIISSLFIPSLSTLVILSNYCCSLFASLCVLPMLLAVKHGGTRLNKVRPPCAWLSVQVLACFRKEASV
1:100085864|100139955	17 [5751 - 6059]	RLPYSLVFFHYLLLVYSLTVHPGHLIKLLLLAICLTVCPSYAAGCEAWGNQAKQSPSTLCLAECSGAGMLQKGSQCLGQNEIKSLHFKLQIIYRRVKLSCLLR
1:100085864|100139955	18 [7043 - 7216]	GKTVCVCVCVCVRERERERERERRGVLEKEIKRSLIEGPALLSQTFAPSTLPRQTLLC
1:100085864|100139955	19 [7015 - 7281]	ALQLIDNFMRENCVCVCVCVCERERERERERETGSVRERDKEIPDRGSSITQPDFCSIHASTSDTTLLDCLSAAICCRQQNVTEYSVMV
1:100085864|100139955	20 [7149 - 7367]	SRVQHYSARLLLHPRFHVRHYSVRLPVCCHLLQTTKCDRIQCNGLTSTTIPPTSTNKKNGPSDNLYIYFVEVH
1:100085864|100139955	21 [7577 - 7729]	SLFSKSFVELESLWRNFQLSLFRICILSSRKQDCSRPYYSDYFYIRLLSEK
1:100085864|100139955	22 [7602 - 7883]	SWRASGETSSLACLESVSYLAGSRIVPGPTTVIIFTLGCYLKSRSNIGVEMRNHFIISSCLRMAKGHVIEFPPACAASRSISSHLYFTVVQLQR
1:100085864|100139955	23 [7838 - 7990]	IHLFSSLFYSCAAAAVRMESTPVCDVFTWIVGVTRNHFFFLIPKQMVFRHS
1:100085864|100139955	24 [7786 - 8028]	EWQKAMSLSSLLPVLLLDPSLLISILQLCSCSGKDGKYSCVRCIHLDCGSYKKPLFFFNTQANGVQAFLKISFYSSYLFIY
1:100085864|100139955	25 [7962 - 8195]	YPSKWCSGIPEDKLLFFLFIYLLGIPKDKLFKQWKYAITFLFYFSDLHSQKFRCMCRFVQLSCFLDQPFELACLTYNS
1:100085864|100139955	26 [8662 - 8826]	PCCPFITAVPFITLSLRNMVGGKDSSAIIHTCSLFVLGLHSFCSVTDRERSVTKL
1:100085864|100139955	27 [8892 - 9062]	HHHGSEINLQHLLSVFVTICFRKGSLYCPSVKYWKYSKLGNLLLYLSSCYLLNYSMM
1:100085864|100139955	28 [9230 - 9394]	TYQEELLVSLQYHSRGKKSMCNLNEKQTYVLLSCIPFALYSFCYLLALYLCSQET
1:100085864|100139955	29 [9398 - 9568]	AFPSLSSSLLLAFLSFFFFRSLFSAYSCEFFHHHISEKQLSMLFCNATLAKECLFSI
1:100085864|100139955	30 [9519 - 9668]	VCCSVMPLWLRNVYFLFDLTLCRRNKELLQNSIKVRKRCLHWQEIFLQII
1:100085864|100139955	31 [9933 - 10088]	STKRFALTRFKSECHLPHLTFSLTPPTSRFSGWTASPIPSLCDHSIQWCIVK
1:100085864|100139955	32 [10350 - 10604]	KFNENSHNLLEGNKEPGKRLPIAQGQGRQSLKLQERTQKEWTFFFQPWIPGGADRHLLEIFLVSNTPVRRDCRAVFNSFSAFPIT
1:100085864|100139955	33 [12357 - 12551]	HECNLPSSHSPYSALWLMSVIKWDLKAFSMGLKVHGKRTDQSALNLWKTIRLTCKLMHLSIQKGL
1:100085864|100139955	34 [12434 - 12601]	GIFNGVESTREANRSECSEPLEDDQIDLQTDASQHSERPVRDYSIPELVISDLVIF
1:100085864|100139955	35 [12526 - 12771]	CISAFRKACERLLYSRTCNFRFGDILNAWNCMYIVRFHFWRLCLSNYYRACKFEHKDFKKCLDFFFFPLSKVTVGEQKEERQ
1:100085864|100139955	36 [12909 - 13130]	HMIFIFMESLESQNHHKIIEWLRLEGTLNIILFQPPCHGQGCHPLDQPGLQHLQGWGIHSFSEQPVPVPPAPSE
1:100085864|100139955	37 [13130 - 13306]	VKTFFLQSNLNLPSLSLKPFPLILSLDCEYATTWIGSIFVYSFNLCGNIDRYTLTSLGS
1:100085864|100139955	38 [13883 - 14089]	KKSVRPLINEKGEQASSGMKKAKILNEFFALGFMAVKILTPSVSLNFEARAGGAKSLQVKEWSKSKITS
1:100085864|100139955	39 [13963 - 14205]	IFCLGLHGSQDSHAFCVPELRSEGWGSKIPPSERVEQIQDHLVVLTVCKSMEPDDTYPRVLKKLMVAKLISVILEIIVAFR
1:100085864|100139955	40 [14411 - 14650]	SCFTNLVAFYDGVTVSADKGRAAGVIYMDLCKAFDVVQHHMLIYKLERDGTEGWTIQWMKNCLDDRSWRVVALYPSGGKS
1:100085864|100139955	41 [14654 - 14905]	VVSSKKSILGPVLFNIFISDLECGIECSLSKFAHNTKLSGTVDKREGHHSEGPGQTQQVATQESNKVQQGKAQGVALGSRQSQI
1:100085864|100139955	42 [14769 - 14963]	VVQLTNERGTTQRDPDRLNKWPHKNLIRFSRAKHKVLHLDQGNPRFEYRVGAAMWRWTWWTNSWT
1:100085864|100139955	43 [14851 - 15033]	GSAGQSTRCCTWIKAIPDLSTEWEQPCGDGPGGQTAGHELAACSCSLEGEQYPGLHQKRSG
1:100085864|100139955	44 [15000 - 15176]	TVPWAASKEEWLAVRGRQLSPLYFALMRPHLEYCVQAWGPQYWKDMELLKQVQRRPQRW
1:100085864|100139955	45 [14972 - 15316]	QHVLAAWKVNSTLGCIKRGVASSEREAIVSPLLCSYEAPSGVLCPGLGPPVLEGHGAVEASPEEATEMVKERLRKLSLFSLDSRRLWRPHCGLPVLKKSLQAGGYFASNVPLYMV
1:100085864|100139955	46 [15201 - 15560]	ACLAWTAEDCGDLIVAFQYLKRAYKQEVTLQVTYLFTWYDTNRTGRNRNGFVRFRLDARRENFTQKVMEALEQIAQRAVDAPSLEVFKARLMGSWAAWSSKWQHCLWWEGGGDFLEQDDV
1:100085864|100139955	47 [15654 - 15875]	SHIAPLKNQTMLLRVLSRRFMGFDKLSAVTTLLGSLFQWLRPTDEEHLPDIQPEIYLGWVSLFQLETNILSLNI
1:100085864|100139955	48 [16143 - 16322]	QVTRQGEMASSCAKASLGWTLGNTSLQKGLLSTGIGSPGRWLSHCPWMCLRAAWLWCSEI
1:100085864|100139955	49 [15989 - 16327]	RKRQTSKTPNSISLEIKFSLGKRRLRGDLITLFQYLKGVYSESGVGLFSLVTGDKTRGNGLKLRQGKFRLDVRKHFFTERVIKHWNRLPREVVESLSLDVFKSCLVVVLRDMI
1:100085864|100139955	50 [16435 - 16671]	VKCLLGFRNLCINFFAIKYLFWHCSRNKFLVKAVVSRRNIILFCKDKKKKKKKNHYLIFFFPSMAFFSLVQASWFHHIL
1:100085864|100139955	51 [16959 - 17222]	ISVDCWLRYVQIECQSSFKLAVNFIFLLTDSTNVHILKPYVYQQQERENSFIYIHFESYVATLQQSYSAQELLLIYSGGFTQYSEGLF
1:100085864|100139955	52 [17623 - 17781]	GSQLMNSGEKVLHFSNCSKCKYYKFKLRLGREAFLFYFLISVPCAESRKFNCG
1:100085864|100139955	53 [17793 - 17951]	DCSTYKALKGSQMLCHRMWFLSFKTIVECQYWGHLDRLPLIKCERHYHKHVCF
1:100085864|100139955	54 [17958 - 18299]	THRFSTCSHAIRSIVLEHNTCTVGLHHTCLPVLLMPWLLHVSSCASQHQSFEEVTPRLTSPCSQHNLKSLPSCLNQKGDERKLWLTSACVFTMRSVALGCRGTLWACAAQGSWT
1:100085864|100139955	55 [18197 - 18469]	EKIVADQCLCFHHEVCCSGVQRHSVGMCSTGIMDIRLQMSCTPGVSRACRAESCFQMYPLPPPCSSDTYSLCAAETLMALWSQRQMLVVWQ
1:100085864|100139955	56 [18315 - 18506]	AAHQVSVEPAEQRVVSRCILFLLLAAVIPIHCVLLRRSWLCGARDRCWWYGSRGLTFSPISHYM
1:100085864|100139955	57 [18521 - 18700]	EMTAEGQPDKIALDMKACMNQRCVTEFLHAEKTVPINIHFWRPTSECEHSEAVGGTFQQW
1:100085864|100139955	58 [18579 - 18812]	IKGVSLNFSMQKKQYPLTSISGDQPVNVNIVRLWVVHFSSGDSDSGSPPLVQILTSVARRLLFIPGKNALPMVVTFSR
1:100085864|100139955	59 [19423 - 19632]	VIYVKQIYHSVLCKKEVDVRCFITCNGRKGIPIPTSAFIVLDLYLEEMSFFGFALIYALPSMCRLNTTYI
1:100085864|100139955	60 [19619 - 19786]	IQLTSSHKSLRLERTSRIIRSNPNPLPPCPLTVFLRATSPWFWNTSGNGYSSLLLP
1:100085864|100139955	61 [19940 - 20176]	LHTQDGYRWFQLIVCETHLFQCMWDHWFQLLSLCFSPTKSLFFCHLYSSTFISTCVPSKDLKEDIDKEGTVNISISVIS
1:100085864|100139955	62 [20192 - 20386]	FKNVCFQKSCVNSADSREVRGVCLLMYVPGVQRFAPAEISLSTYSSCKRSQGVEWQLWLSVCLAK
1:100085864|100139955	63 [20137 - 20406]	QGGHCEHLNQRNFLSRALIQKCLFPEKLCEFSRLKGGQRSVSSHVCSWSTTVCTSRDLTEHIFILQEKSGGGVAALAFCMPGKIEKQHCI
1:100085864|100139955	64 [20390 - 20557]	KNSTAFDLSLAIAVANTKIAQNRTIYEHLTGLSPLCTEKKDLDTTVSGGLMSVLMC
1:100085864|100139955	65 [20503 - 20664]	EKGSRHNSFRRFDVSFNVLVNYIAGLKCRTADFINSFQAVSFLYQGFAIGEQLL
1:100085864|100139955	66 [20651 - 20929]	VNNFYDFWCVSLEQLIPFQVPGILAEGSFVFFFPFIFWNVTIEYYIKFLNIKILRSTLYDTGVCNQGDYNPLSPYTSISLTDMQKLTWINDQI
1:100085864|100139955	67 [20923 - 21081]	SDLKKNILQCFNTLTSIDLDMVVLCCFKWGSVNAFDFNDLFRIRMAWVNKGPQ
1:100085864|100139955	68 [21093 - 21260]	FQPPCYVQAHQPPDQAAQSHIQPGLECLQGWGIHNLLGQPVPVCHHPLCEKLPPNI
1:100085864|100139955	69 [21085 - 21447]	SPSFNPPAMCRLTNHQTRLPRATSSLALNASRDGASTTSLGNLFQCVTTLCVKNFLLISNLNLPCLSLKPFPLVLSLSTLANSCSPSCLYAPFKYWKATLRSPQSLLFSKLNNPSSLNLSS
1:100085864|100139955	70 [21387 - 21578]	ITPEPSLLQAKQSQFPQPFLIGEMLQPSDHLSCPPLDPFQELHVLPVLCAPGLDAVLQMGSHKS
1:100085864|100139955	71 [21865 - 22017]	HCQIFCKRADLNTSLPTLLIRTDKTLGWVLLVLLFNMQIKHGIIMFVSTGF
1:100085864|100139955	72 [22209 - 22361]	LSTWSMCISVYTCTHVYTRMYAYHTYTDGHICTYMPIFLFKAVLCMHSCNT
1:100085864|100139955	73 [22144 - 22407]	RSVTLRVLVRGGLRDGVGSVSNYLHGACVYRYIRAHMYIHVCMHITPTQMDIYAHTCLYFYSRLCCVCTAAILKQPSLGCSFLLCHCS
1:100085864|100139955	74 [22127 - 22417]	RCYRGKGLLRCVCWYEGACEMGLDLFLIIYMEHVYIGIYVHTCIYTYVCISHLHRWTYMHIHAYIFIQGCAVYAQLQYLSSLLLAAHFCFVIVADVS
1:100085864|100139955	75 [22407 - 22607]	LTCLRKKNRSGRKKENPVQLQGTKREDFYVYFHTHQLLDQFCGIAVQIKVPVQCTGLLGEQGLPELP
1:100085864|100139955	76 [22618 - 22890]	KELGNTIRVFKNEIFWTLEHSFMPGVDFVADSILQNHKVQVASLLKFSLHAVDLLAHVRGQVTEYFTSFILYSPLVVDTESRVSVFKPALY
1:100085864|100139955	77 [22784 - 22936]	HTYEGRSQNTSRHLFCTVHWWWTLNRVFLFSSLLCIRITNTHILICAVQKQ
1:100085864|100139955	78 [22857 - 23132]	IACFCFQACFVLGSQTHTYSYVLYKSSNCDVLHNFLRLKIPAFSLPCSYWHTIYWHISNLHVHTDTALLQQCLFFSGFLNQTFSGHQLLVHS
1:100085864|100139955	79 [22972 - 23205]	KFRHSVFHVLTGTPFIGTSAIYMCTQTQLFCSSACSSLDSSTKPSVDISSWCTHELLYSETLRLCSERATAVCCVLPL
1:100085864|100139955	80 [22946 - 23209]	CIAQLLEIKNSGIQSSMFLLAHHLLAHQQFTCAHRHSSSAAVPVLLWIPQPNLQWTSAPGALMSCSIQRHFVCVQKELQQSVVYCPFD
1:100085864|100139955	81 [24057 - 24290]	ARNAVFCVLCCAGVKIPTDCLLKLSPLKLSPRFHEQVLVSCITPSRTLSIPKDTVYLYFPAASSRPVSRNMHFSLANF
1:100085864|100139955	82 [24379 - 24531]	VLFVCVVGFFVFFCCCWGGGCPFMLVAMRHLILAHCLERVKGTRSPFLVKA
1:100085864|100139955	83 [24357 - 24560]	KTVRKVVGFICLCCWFFCFFLLLLGGGLSFYASSYEASNSSSLFRTCKRDKISLPSQSMKLRLIAEKT
1:100085864|100139955	84 [25055 - 25207]	NSIDQNHLIYQIFNKKKFISKCQHFDSKNITAALCSLQCKLFVLNFEHLFK
1:100085864|100139955	85 [25240 - 25452]	KILDSIVLKSLLSSVLLCLLLPFPICSIFMCTCLPIKSSLTCTSAEALLAFIPLKELDVLHYIHFQLTFFF
1:100085864|100139955	86 [25674 - 25853]	LAESLQKSQNCGTDYNGKQIIHFTAVLKESKFTSTAINTINKSCALCMLCTCSNELSLKI
1:100085864|100139955	87 [26115 - 26312]	IRSKQSKEKKIKKKMKFKKNVGPNVHCFMKTMTVKLVKSRVGWWADSSAIHTLLSVIIRYGPVVQL
1:100085864|100139955	88 [26521 - 26706]	QYFFFFPISIKCLNGSLKYKCFVCNRAEKGYKTVSNFIPLNQHRNRLAVCTYKTKQCLQPAN
1:100085864|100139955	89 [26573 - 26809]	NTNVLYVTELRKATKLFPILFHLINIEIDLQCAHTKPSSVSNPPTNQPSYPSEIGPRLLQVWALILPIQLNMKTLSLLQ
1:100085864|100139955	90 [26908 - 27153]	NYSVGFLKLHIFKYQDSYSSEPEILCSFFPISQECCFSGINNSLHEEQIDTFLVPSLTADLIPEVAKHSSEGLQHESCLREA
1:100085864|100139955	91 [27092 - 27301]	FQKLQNIHLRDFNMNLVSERHRKNTFIYLIFFQLIFWREEDLPFVEKDLLTDHVGSLNTHKSVSPDRMHL
1:100085864|100139955	92 [27406 - 27723]	HNIRFQKRQGEGTGKLGPVSLTSVPEKVMEQLILNAISKQVEENKVIMSNQHRFTKGKSWLTKLITFYDVMTGWIDEGRAMDIVYLDFGKAFYIVSHNILISYLRK
1:100085864|100139955	93 [27844 - 28167]	HWVQLFSHMHQHRLGADLQKRSSAEKALTVLLDRRLSMSQKCILMAKKVNSVLRCIKRSMASRLREVILPLYSAMMKSHLGYYVVFGSSVHESQGTTGESPAESHKDY
1:100085864|100139955	94 [28180 - 28494]	ASPLLGKETWDCLAWRRLRRDRINAYNYLKDERKVDGTKLFSVVPSNRTGKGRRLEFRKFHLNMRKNFFTVRVAEHWKRLPRETVESPSLEILKTHLDAFLCNLL
1:100085864|100139955	95 [28568 - 28738]	FCDDCHLPLTKSNLIPAAYLLRATTSAISACRILHLIVLLLALFFFFFFFPLHKQDL
1:100085864|100139955	96 [28767 - 28934]	FVYYIARLKCTSDLVAKTGKAIKFCLVIYCYDVSIVYFFPPNFPFVVEILTHGLKQ
1:100085864|100139955	97 [29100 - 29249]	APYRPSKSKHLLSLVSVSFVVPEHILAHYGLGSWCSAVFLCLPLYDTIKC
1:100085864|100139955	98 [29601 - 29861]	LSKTKVNFFIIVIYSNFSHSCFVCIIFMHLTNLQSDMQLDLFIHHWLPFNQRSYVSSLRRQYQIKQITMVASFNSDFFFLLVISVDY
1:100085864|100139955	99 [29980 - 30189]	ICWCSDCKFFWKNRKPSKTHLLTFFLTTSPPPSKQTNSENNAQNKNNNNLFSNCTQESFELFLYGFRKSE
1:100085864|100139955	100 [30059 - 30226]	QPPHRPQNKQTVKTMHKTKTTTTSSPTALRKVSNYFSMDLENQSEDIYNTLSSLEH
1:100085864|100139955	101 [30669 - 30938]	FLPDGCNHVWLYNLHFKNEKTLTTHTFFSRLLIIISQELIMYLSGELLRSIQNLVSSDAVISFVSNIGCQCSRVLTSKDKSGRDSPPLPL
1:100085864|100139955	102 [30832 - 31074]	FLQMPSLALLVTLGASAAEYLPAKTNLEEIHLHSLSSMFTCPCHLPHLELQPLAKNCASICHCHLKLPKCSKTEMQRPNLY
1:100085864|100139955	103 [30977 - 31138]	SSNHLPRTVLPSVTVISNFQNVQKQKCNAQTSTRFLVINCLFTEDTYLFLFYTA
1:100085864|100139955	104 [31089 - 31277]	LTAYSLRIRIYFCFIQRRHNIAEMFATNEFSLNFFAYLFFFFPGGKIGSGDCIGIDVQLLRKN
1:100085864|100139955	105 [31300 - 31485]	KTVISPCNLISLYCTFKKKYAVALELLNCMCHQFILLPKGSHVSLGRMTDFFFQGHCINVFC
1:100085864|100139955	106 [31529 - 31756]	RSRFLMQYFSLLFFDVDFPPLPSQQHMQYFVLRSYQFYVRKKAFIFCVRVFANRLTPFQQIPETALKPFSPGKLVL
1:100085864|100139955	107 [32138 - 32296]	VCHPAKSYLILRSKCSSFNLSSPIMFVKCLVSLKVSLRVLCNLSAFLKKKKKK
1:100085864|100139955	108 [32313 - 32543]	SIPAGPPHCQESRNITFQVFCMTLLKTLFRLTFTSFVTVLHFWLLFTLSYYNTSPLLQLWLLSQVVSHFRLCFLLRV
1:100085864|100139955	109 [32717 - 32920]	KYFNLMFLERPCTILLPSLTLNWFLGNSYSNNSNNLTVPIQLLCYLTRVALFSAVQVSVFCPVGELPD
1:100085864|100139955	110 [33010 - 33174]	PISEMRGRSGNKHVTVPHRLNRVSHCIHAVGSVFSILYLQCNCFLWFHVLQKIST
1:100085864|100139955	111 [33185 - 33412]	LTRVVVNGSMSRWRLVTSGASQEFVLGLILLKILISDIDDGIECTLSEFADDKRRSAVDTAEGRDVMQRNLDKFER
1:100085864|100139955	112 [33416 - 33715]	AHVNLIRFKKAKCKVLHLGQGYPRCVYKLGEEHLEGRPAEKDLGILVDVKTEHEPAVCACSLKGQWYPGFCQKRGGQQGKGGDCPPLLCPCEASAGGALT
1:100085864|100139955	113 [33765 - 33968]	MIQGLEHLFYEDRLKELSLFSLEKRRLWGDLIVAFQYLKGVYKYEGNQLFARADSDRASLALMVLNKR
1:100085864|100139955	114 [34215 - 34382]	QCFCLLDSDLNSRLTKNFPSFGTTNVCCGCSVHVKMGTDVPCCGQCEYAMSGLLTA
1:100085864|100139955	115 [35677 - 35844]	LTAGDRCVHILDPSISLMKLIYLLNFDRSLSKLTKNLPFNFISKDVRWQFMEKSAI
1:100085864|100139955	116 [35750 - 35902]	TLTDHYPNLLKICRLTLSQKMFAGNLWKRVQYRNQTNQCSFVSCVYRTEES
1:100085864|100139955	117 [36058 - 36243]	MLNWENPSENLFHFYFLVFFKSGLLLLVWIFCMEIEEGFKIIVARRKSVVMWRHSSSSMFLL
1:100085864|100139955	118 [36492 - 36686]	FGCSMSIIGWISIPWLCSSNLIETKVVVLNRFLACSVICKEGQKHPQTVLSAFPLHSLHWRVLQV
1:100085864|100139955	119 [36734 - 36886]	LCHMLRAPCLVPLKIIEEEREIKNSESCSSDQFAYHLYCGTLHNFLGLCKT
1:100085864|100139955	120 [37036 - 37230]	SPSFNPPAMCRVTNHQTRLPRATSSLALNASRDGASTTSLGNLFQCVTTLCVVSLYHLWKTLIGM
1:100085864|100139955	121 [37044 - 37397]	FQPPCYVQGHQPPDQAAQSHIQPGLECIQGWGIHNLLGQPVPVCHHPLCGIFVSSLEDFDWDVKLRIIPLLKHLMEYKIKLGFSILKIVLLLRPDFFVFVIFLNIMPSKETYKHMYIK
1:100085864|100139955	122 [37574 - 37765]	NNEKKEKNSSMVLAVLYFATGGNHFKTKSRVLDVGHIDVSAIILHWAGGWMRCCDSPEGYYLNV
1:100085864|100139955	123 [37823 - 37996]	VYAHRKTSLLKTPLNCALLELMFLPGFIFCGRFMLLLVEMKLKDCCRCLISNLYSVKQ
1:100085864|100139955	124 [38351 - 38617]	SAEPYYKYGFDILRKVFHRQYLCIPNVLKMLAFMKCRCLKYRNVVIFCYCFMTRIVPEQDQRKSKLETILLYILWYYHFKIWCRTVINS
1:100085864|100139955	125 [39328 - 39483]	HQLLFLCSLMPSRCCRRPLCWSGMICLWRSQCWLSRITSLPCMCLNIASWKI
1:100085864|100139955	126 [39465 - 39758]	HSFLEDLICDLPRHRHEAHHSVVSQVFFSPFLEYGSDVSLFPVTRDFTWQPRLFIYDGDKFGNHSSHLPHNAEILAVRSHRAVYVQFHQVFLDLLFPL
1:100085864|100139955	127 [39532 - 39792]	YPRSSFLPFLNMGVMFPFFQSPGTSPGNHDFSYMMEISLATTAAISLTTLRYLLSDPIELYMFSFIKCFWTYSSLYSRRDFARLTAT
1:100085864|100139955	128 [40373 - 40576]	GMCNSPPADKHNLSVFNSTCSPTVRLILSFCLSFYKPFLTVVCFLIIQKCFIFFSGKFGLSSELCCGL
1:100085864|100139955	129 [40695 - 40961]	FHPFFFFLFFSSLLLQYLEAKVLLFMRFCRNIIDCYTHSSSTALSINKEQVPHSLCLQFQSSLYVLIPFSLLLCHLLLFTFRSSLAGPC
1:100085864|100139955	130 [40834 - 41010]	IKSKFRIPFAYNFNLLSMFSFHSACFCVIFSFLLLDLLLLDPAESHAHELYWHSVSKLY
1:100085864|100139955	131 [40940 - 41143]	IFSCWTLLNLMPMSSIGTVSVSCIEFSFFLRLVLLSGFLFSYQIETFFSLLTLLVDLITRCVILFSLI
1:100085864|100139955	132 [41174 - 41326]	DIFFLTGERERERERMVVHLLFFISRMCSYLEQNNPSVCGNLTVLLDMRLY
1:100085864|100139955	133 [41190 - 41342]	LVKGKEKGREWLFICFFLSQECAVIWNKTIPLFVVTSLCCWICVFINLLIP
1:100085864|100139955	134 [41346 - 41510]	LAGKTISRQYGSFSILLEHLLYIVVDVSSMVDKVNYHCSTKWINVGFFFFSFAFT
1:100085864|100139955	135 [41428 - 41628]	VAWWIKSITTAAQNGSMLVFFFSPLLSLKVKMISGFLLAMSGKAECYTFSSCFLACQCYNEISQTLM
1:100085864|100139955	136 [41849 - 42025]	KCNPNCCSRITPDQVFSDRRLAVSVLKSALTFQHEKTNPLLVFTDSRVQLSEHCWCNGM
1:100085864|100139955	137 [42116 - 42313]	SIFPERYIIELLTCHTYYLSIIKGTKFCKPAIHCFICVGHVELLCFPANGKNASCKESLLVSCACF
1:100085864|100139955	138 [42611 - 42778]	KMLCIYTWTVNNNVHLGIRLPLPDSNTHWWLLSLTLIFSLDMNKYVYCCVIILYIF
1:100085864|100139955	139 [42649 - 42798]	CALGNTLTFTRQQYPLVVTQSDFNLFFGHEQVCLLLCYHSLYFLIGDTTG
1:100085864|100139955	140 [43000 - 43233]	KLAPLDIIHLKINSGIGAHHLILVMQLVNGPEDVLFGFIQDSTGNRQISSRVESLERFNVTKIEFCHIKFEGTKIRPL
1:100085864|100139955	141 [43328 - 43516]	SEDNISNYVLHLWKQSIGRVSHHLYITTKYIWKCCMEVCNKVSCLCLSPLKLIIFSFLGDYAE
1:100085864|100139955	142 [43607 - 43765]	LCCMLNFVSFYGVLHIFIFIFFLSKKLEKPESFPWWKMELKPTMLNYLVFLLT
1:100085864|100139955	143 [43881 - 44039]	DSIAIILEPLSCHCFSFNLLLTSLVGSIGIKSNSEQLCPSSNTKMYVFIALYS
1:100085864|100139955	144 [44218 - 44448]	RRHYVPGDLTYLVMEGLVVCRSFPLIWEGIFYRDVATKANGVMNVSPLLFMIEEPSICSCITLQMLFTEKKKEFYRL
1:100085864|100139955	145 [44375 - 44542]	KSHLSVLVLRFKCCSLKRRRNFIDCRISSPFIHSFTYFQMVHLFELFHRFLELPWF
1:100085864|100139955	146 [44445 - 44645]	TVGLALLSYTVLLISRWFTCLSCSTGFWSYHGSRHLQNSRPVIYFFFNLTKSLVSLTFCDNKHPYLQ
1:100085864|100139955	147 [45043 - 45207]	IMCLLKFSSFAFSLVLPEGEITSSFVVFFFHTQHMFLVRCNLYKHNESQSKFKVL
1:100085864|100139955	148 [45326 - 45502]	EMSVSFPVLTFISFVSLGLKSNISNYRSNSHTFHEYFEDNCINTGLKLNKYIKKNYLYN
1:100085864|100139955	149 [45465 - 45689]	SSTNTLRKIIYTINFFFSWLLCKLPKLFWQNRNKVTYGGTFALFSLLQHLLEHLAFLLHKCCYISQNEESSFVSK
1:100085864|100139955	150 [45789 - 46037]	LDWKLLLKYAATCKLTQCLFRQAPDSCKWHQCVDIYFCSQSRPLLITGTDLGFSGNLQGAESVSDNAAHQGLCKLTVLQCVNC
1:100085864|100139955	151 [46283 - 46540]	QKQTPCFGASLHLFCLETRVKATMCLWIRDFLWLYREAHPQEELAQALHIEAQHPSSVRGTFRSRASCIISQCSLDLIWSLDFGIM
1:100085864|100139955	152 [46471 - 46629]	VTCILHYFAMFLGFNLVTGFWHHVGVLNEGARYDTGCGSERHREGCYCVECTV
1:100085864|100139955	153 [46553 - 46723]	MREHAMIQAVAVNVTGKVATVLNAQFDLGIVQIFSQLSIHFKQQLTLNAHIFIPGNL
1:100085864|100139955	154 [46985 - 47197]	PVCGEEFKRLQYSRVNCQCPDGVEQQLIVKTLSPTYPFLQHFHTVLFLLFTRAMFLVRHFVGPVVLLLSVP
1:100085864|100139955	155 [47032 - 47283]	LPVPRWGRTAADSENSLSNIPFPAAFPYCSLPAFHSGHVLGQALCGPSSVTPLSAVGALWGSQSEILSNSYRCVSSHVSSFPAL
1:100085864|100139955	156 [47287 - 47445]	RQGSSWNVLCGFFIGVFSFFLFFFFFFFFLHLQGGGSHLLDTKCSSHTFCLER
1:100085864|100139955	157 [47234 - 47449]	AILIGVFLLMFPAFQLCRGKVVAGMCCVGFLLVFFLSFFFFFFFFFFCTCKEEEVTYWTLNALLTHFVLKDD
1:100085864|100139955	158 [47504 - 47698]	KAINSANFTARLHTDKLLYVCPRIGCPIGQSAAGLQHEVKLGLSCARHSQLQWPQHRVVSAKILP
1:100085864|100139955	159 [47787 - 47936]	QDGRGTHQCQSLAAKLLSSEAHSCLYWHCLPEKFCLWAVETVILLLTSCS
1:100085864|100139955	160 [48062 - 48220]	TELGSTGFPCGCWMHIVLKYYQIIGSIKSRLSCSIPVLGLGLKKFQVCSRCLF
1:100085864|100139955	161 [48249 - 48398]	SPAYSVLFSAMALLREVVGAPSLEVLNTRGPGQPGGGQPCPGQGLGLDHM
1:100085864|100139955	162 [48224 - 48433]	MQQMSLLMIPCLFSPLLSDGTSQRSCGCPIPGGAQHQRPRAAWWGTALPRAGVGAGSYVRSPPTQGILLS
1:100085864|100139955	163 [48190 - 48528]	EIPSVFQMLILNATNVLADDPLLIQSSSQRWHFSEKLWVPHPWRCSTPEAQGSLVGDSPAPGRGWGWIICKVPSNPRHSIIINKKANEAENYHPCLWVQGIQTLNSIIGLVSR
1:100085864|100139955	164 [49428 - 49595]	KGENTLLSHCSLVGFCGMLLSCNIQQWRSFGMFYSVSLAIVLYLSSSQPSWSGAGL
1:100085864|100139955	165 [50190 - 50354]	RKQQLQLKKGVENPSTIRDMWCSPGSRNIIINIDVFLSYCTFHVMLSITNLIFFS
1:100085864|100139955	166 [51003 - 51200]	MDLPIFLTLSFWKNLFWRKAFSYFLVIFFSVCPIWLLTLVKIFYKQVEDILKLYFVSYIIQCDFFH
1:100085864|100139955	167 [51181 - 51336]	FNVISFIKNVIWELNIMTEMNKFDSNRCVIYEDKGKIKAHFCSFVVAFNSVL
1:100085864|100139955	168 [51340 - 51489]	KLIYNKAVKHMATALKFFISHWKMKHLHLAIYSITFTKFREIKGKPHLCR
1:100085864|100139955	169 [51715 - 51876]	KTMKPESHSERDIFCHIWKMYHSSKLRFKIPMVSENNSFPGKGRYPHFRAGIKI
1:100085864|100139955	170 [52151 - 52300]	NNPRKPNTFSLSPYAASFPPRFCVLSAEEWCLSFRVALSVVITAILFMNM
1:100085864|100139955	171 [52531 - 52698]	CVAVMECMQIHLQALTLMFSDKGEKCPRSAITLPFTNRDSSAFEFFVFYFLLNAGN
1:100085864|100139955	172 [52958 - 53176]	ADVIIGKQSELLLIFFPYSGNIKDICVFQHRKNEPELLSEARRTVWPVHLLCHCCRKQLSDWPLSAAHNTDWL
1:100085864|100139955	173 [52998 - 53189]	YFFHTVVTLKTYAYSSIGKMNLNCCQRLGGQCGQCTYCVTAAESSLAIGHCLQHIILTGYKGLV
1:100085864|100139955	174 [53170 - 53391]	LVIKDLSRGKPVGTPLSGKVDMTAFFLQGVRQLNCKSCTDFFFPSLSPSLSLSLPYSIFLSCPVSVCVVKENAN
1:100085864|100139955	175 [53473 - 53637]	HRDISYRSRGEKMKIFFCNQGKQRSYCFFFFLSFILSCSFFFFLFFFFFFLIFNQ
1:100085864|100139955	176 [53538 - 53687]	TKKLLLLFLPFFHPFLFFFFFPFFFFFFPNFQPMMMYYCRSDNVLFQKAC
1:100085864|100139955	177 [53802 - 54008]	TDLTTQSGLCAKGWYFTAATALQMSCGKQEGDSLRVPLLWRHSWAEQDLLQTTTRETESVWFDRCPSRQ
1:100085864|100139955	178 [53939 - 54106]	(ORF crosses the breakpoint) TRFASNDNKRDRKCLVRPLPKQAVTRRASSQSGHAALFETSSTSQPISDITELVGA
1:106017571|106035427	1 [113 - 298]	RSLSKSANQNIRSLDCMLLTLLFVSLVTSLERIKMSLGQDSLKILLPHSSICISVHLKTRVK
1:106017571|106035427	2 [777 - 1016]	TRSSGRLKERRFSSFSFSFSACLDLSLIPCTGWMVLSTWWICRRRYTTASISSAPKYGSFSTTNDGNATGSNAPSGPTSS
1:106017571|106035427	3 [1085 - 1468]	FHQQLLCSKLFRLLSQCRVNHTCKKHISRTWKWNSHLFKKENDMFLTTESQDLDLHQGHLKGDVQGPALALEGHVIVDLGHDPGIDAATLRSLDHRKDVNVRGRENAGQKAFLRSNQKLLVFVVLRFG
1:106017571|106035427	4 [1482 - 1679]	QKDYTAGCWKSLGGVWPNRINKYDTTERMCLHCNGSQTRCLSCPTKIEQRQLQSQSKIYKDCVGFE
1:106017571|106035427	5 [1 - 5922]	(ORF crosses the breakpoint) LFSLMEMKPPISRAKMILITKAAIKAIKLYKHVVQIVEKFIKKCKPEYKVPGLYVIDSIVRQSRHQFGTDKDVFGPRFSKNITATFQYLYLCPSEDKSKIVRVLNLWQKNGVFKIEIIQPLLDMAAGTSTAAPMTENATNNEGSPPPPAKVASEPSQVTANSVPTMPQLPSSDAFAAVAQLFQTTQGQQLQQILQTFQQPQKAQSPVIDNTVMAQVQAITAQLKTTASQPPEQKAAFPQPEQKTSFDKKLLDRFDYDDEPEAVEDSKKEDSAPSPSVSQPALTSLSFHAQAGWCSVPGGFAGEGIQQPVFPQLPNMDPFQQRMMGMQQDPMRHQVPLPPNGQMPGFGLLPTPQFPPMAQPVIPPTAPVQQ…
1:106310843|106317217	1 [350 - 619]	(ORF crosses the breakpoint) KPGTEAPLSGVQVPYHLLCHLRQLGTRGQHLFGQGRARPSVWLPNQTSSKSYCLCLRWGTFESALSSAFNNKYSDSILRARLPNVWHTTA
1:106310843|106326623	1 [554 - 763]	(ORF crosses the breakpoint) PRFWKSVPTWSGKTPERQLCMRLPNQTSSKSYCLCLRWGTFESALSSAFNNKYSDSILRARLPNVWHTTA
1:106907760|106916393	1 [601 - 804]	MKECERKKIQIGWSGSRLMFSAKASLSNSYLILLQTAWDHASFCTVGSSIKPRVTRNCMAFCSTISSS
1:106907760|106916393	2 [1165 - 1341]	(ORF crosses the breakpoint) RWALSATSPRQCRTPSIQSGTPTASSLSKTSSRTCSASRCLRGTSSPQMGVQTCIFWIC
1:107419452|107423724	1 [61 - 297]	ASRCRCPAPSTAERWRGSCAPPTAAWWRSWRTTPGSWCAPTAPTSSAPCCPPTGAATRRCPSPSRWWPWETYPMGRWSR
1:107419452|107423724	2 [401 - 724]	(ORF crosses the breakpoint) KWKRYQHQPPLHAALHRAEPGEDERAAAAARRRAQRSAGGEAARRRPQHGGGPGGPPRGAGAHRQPQLPLLRAAHPLALQQDAAHRLQGGGLGRRTRWDAGHGDGWKR
1:107983051|107986514	1 [1 - 1269]	(ORF crosses the breakpoint) ISDPAESKNSLKAILTHSLFSTEEKLLAELDAIMGKKGTRIIIWNLRRDKNDKTEFDFDKDKYDIRIPEDLDETGKRGYKKQERLDQIVPESDYSLRAYCSILYLKPRMQIILRGQKVKTQLVSKSLAFIERDIYRPKFLNISDPAESKNSLKAILTHSLFSTEEKLLAELDAIMGKKGTRIIIWNLRRDKNDKTEFDFDKDKYDIRIPEDLDETGKRGYKKQERLDQIVPESDYSLRAYCSILYLKPRMQIILRGQKVKTQLVSKSLAFIERDIYRPKFLNISDPAESKNSLKAILTHSLFSTEEKLLAELDAIMGKKGTRIIIWNLRRDKNDKTEFDFDKDKYDIRIPEDLDETGKRGYKKQERLDQI…
1:110936342|110946524	1 [105 - 554]	(ORF crosses the breakpoint) FDAINIFLTMMATQTLSIDNYQDGQPMQVVTELKTEQDPNCSETDAEGVSPAPVESQTPMDADKQAIYRHPLFPLLALLFEKCEQSTQGSEGTTSASFDVDIENFVRKQEKEGKPFFCEDPETDNLVSVVHLVHQWDSLCWNEIMVSSTH
1:113454634|113456709	1 [190 - 390]	EAMIARARLLMDSPSLPSSRIRHLHLILQMRTLQLPRLMSRAKEMLHLSLKMRSLHFHTQTWQSWMT
1:113454634|113456709	2 [123 - 599]	(ORF crosses the breakpoint) ADKIAKICPVSSMTATTRGSPVGGNDSQGQAPDGQSQPPLQQNQTSSPDSSNENSPATPPDEQGQGDAPPQLEDEEPAFPHTDLAKLDDMINRPRWVVPVLPKGELEVLLEAAIDLSKKGYAMVSAGWHVLELELFKASICWYFNFTKWTIISSLTTTT
1:119630547|119631662	1 [222 - 395]	SKMSLRMLLLRMFSAQILWRSQTYLKLSLFLNKCWTQTWLKRFLWLIALSQMMFWLQT
1:119630547|119631662	2 [17 - 676]	(ORF crosses the breakpoint) ELKAMDEDGLELQPHEPNAFFDPTGADATHMDGDQIVVEVQETVFVSDVVDSDITVHNFVPDDPDSVVIQDVIEDVVIEDVQCPDIMEEPDVSETVIIPEQVLDTDVAEEVSLAHCTVPDDVLASDITAEAMSIPEHVLTSESMHVPEVGHVEHVVHDNVEEADIVTDTLGTDVVSEEVLVADCASEAVIDANGIPVEHQDEKGNCEDYLMISHTVTDES
1:121938675|121941051	1 [102 - 251]	GLNHAKVLKITIKRQYFVNAILEKVNKQRNQIITDYGVCGLRLAAFYSMK
1:121938675|121941051	2 [349 - 501]	LFFCLGVEHIMIHTQKMEHLLRKIEFCIMKLFQEELAVFTEFHLRVQTAHT
1:121938675|121941051	3 [437 - 586]	SCSKKSWQFLQSSISASRQHIHRKQCVKQSLCTTSRQQHGGKPLKETNHL
1:121938675|121941051	4 [345 - 626]	(ORF crosses the breakpoint) LTVLLFRGGAYHDPHTEDGASTKENRILYNEAVPRRVGSFYRVPSPRPDSTYIENNVSNRASVLPADSSTVANHSKRQTTFDTCRVTRFHQKQI
1:125411170|125415057	1 [7 - 174]	PPSTARTRGTRWTSGCRPFWCTPAWCARSTRRAAGPCSSTWTPSVSCTPPTGAPRG
1:125411170|125415057	2 [143 - 436]	AARHLRGHLVDELRRGLPAAGGQGPQPAVGRRRPGPVDEVDGPSQVAPQQAQSYRERAEGRAAGTATAFIVVVIPEPQEGGEEPDSVKAEGQLEWQAG
1:125411170|125415057	3 [259 - 537]	SGWPLSSRSSAGTIVSRASRRPRRRHSHRLHRRRHPRAPRRRRRARLRESRRPVGMAGRISGLTPLVFKWSSGILVHSFTSASVALQAVLEKT
1:125411170|125415057	4 [465 - 677]	VELWYSSAFFYLCFCCVASCAREDVGNSFYPISNCNNGLQTCRASQFAGKQEFLQRSTCHRLSKEGKDSGE
1:125411170|125415057	5 [697 - 936]	LNEVRNDLPEESPALKYYFESISQFNAQINPSHLSKLVCNPGSLQITTGHFKKKTKSVYYICLKNKSYLVLLHLLILAFH
1:125411170|125415057	6 [1189 - 1341]	HLERQTRLLWSDVHENHSLVHGLIVLHLRILFSFPLPSHTREYDQGNTMIQ
1:125411170|125415057	7 [1337 - 1756]	(ORF crosses the breakpoint) SSNALDELTPEHGPHPGDTLDQWVSAFLVYASVVCEKHPARCGAMFKYLDTIRKLHATYGGTSWMNYDEDFRRRAAKDPNLPWGDVDLDLWMKWMAPLKSLLSRHNRIESEPKAAPPAQPPPSSSSSSQSPKKEEKSQTP
1:126003696|126004411	1 [82 - 264]	PALSVSSCLRTRCCCPALTVSASTARTASWSPTAPPTSRWSLSPPSSAPPAAMSSPSASAV
1:126003696|126004411	2 [110 - 625]	GPAAAALRSQSLLQLRAPHPGLPLRLQRAGGVYHRLPVPHLPLCHHPQPARSRGAQAQRHPAEHHRPLSESLGERAQLPQRDPSGAGIRQQQHVLLREGPLPVLRPGPCPGGSEDVRDLRGLLLRGVPESHAPQQEAFHRPSADRAHPGLSHQGINVLGARGREGEHVLRDR
1:126003696|126004411	3 [9 - 767]	(ORF crosses the breakpoint) SASLDFADATGKLCLKMETLESELTCPICLELFEDPLLLPCAHSLCFNCAHRILVSHCASNEPVESITAFQCPTCRYVITLSQRGLEGLKRNVTLQNIIDRFQKASVSGPNSPSETRRERAFDSNSMSSCEKVLCQFCDQDPAQEAVKTCVTCEVSYCEECLKATHPNKKPFTGHRLIEPIPDSHIRGLMCLEHEDEKVNMYCVTDDQLICALCKLVGRHREHQVAALSERYDKLKIADQLPWILLTPQESFA
1:127753600|127814490	1 [200 - 448]	GCSNTRRTTVASGRSTAYRCLVETVLGGERSQGRRKSSSRSSDGAVVETAAPGQAELDESSSHIQEEKDGTPFIFNSSSVCHK
1:127753600|127814490	2 [566 - 736]	QASKRRSDTYSAYSSITTVYSKQGSFPDREISYQIRNGCFFTSWCLLIFCFFWGTSF
1:127753600|127814490	3 [1019 - 1168]	LLQSTFRSTWFLSINNLYFTCGFDFFLLSFPTPELLFNEGPSDNPAAIIL
1:127753600|127814490	4 [1229 - 1384]	CTISSCPVLSSCPYCSIRFKNVQRKKQAWIIWRCSGGNGLECRTDSGCAGEL
1:127753600|127814490	5 [1393 - 1557]	AIDLLYIFHPTKGLILKKSLVLEKSMEVATVYIKVENQLTGKEVFVCQGFSVGLE
1:127753600|127814490	6 [339 - 1757]	(ORF crosses the breakpoint) WKQQHLGKQNWMNQAATSKRKKMGLLLFLTVLQCAISSVNTYSVSNPNVVLLIADDLGIGDLGCYGNRTLRTPHIDRLAKEGVTLTQHIAASPLCTPSRAAFLTGRYPIRSGMAAFSRVGVFLFSASSGGLPSEEITFSKLLKQRGYATALIGKWHLGMNCESNNDFCHHPLSHGFDYFYGLTVTNLRDCKPGQGSVFLKGVQMYLVILIQILGVTAVSLAVVHYVSFFKVPFEALGFCLLITCISLAVLIFFFYHFRHLNCFLMRDHQIIQQPLSYENLTQRLTTEAVRFIERNHNAPFLLVLSYLHVHTALYASKMFRGKSRHGLYGDAVEEMDWSVGQILDVLENYNLSNRSLVYFSSDQGAHIEEI…
1:127753600|127814490	7 [1582 - 1881]	(ORF crosses the breakpoint) MIQQVTWIFFLPLSNLLEHSYPMTVPSFSFPLHPSASAHVTGLCTRLLIIQAQPSCLKTRGRNRNNSVLQGYSPRGFGVFGCSVPVRPAAEAVLIPGEPQ
1:127785702|127814490	1 [482 - 652]	MKNKAGCLCSRTFSSCKRFLFLFFFFYHLSSGCLKSNVRSVCNFDYRLFQDSMEINC
1:127785702|127814490	2 [956 - 1240]	LLNRFYLLGFYRRTLFGQAPETRRKEDKNRSQFNKKICSKECMNLTTCIAMQFCNDSLIIWIPYALFSHKHIFCLRVLSTWIWCFWVFSPCQTSS
1:127785702|127814490	3 [1244 - 1519]	GCSNTRRTTVASGRSTAYRCLVETVLGGERSQGRRKSSSRSSDGAVVETAAPGQAELDESSSHIQEVFSLNLYFHHSTKGFINGKRLEKTRT
1:127785702|127814490	4 [1615 - 1860]	EEGLKVVWAFQMSCQEMLNKNHDYSILSCENAGFKCFRLRMTLILDFLFPGQMFEIKRPMCNDSLFFCLFVFVFVFFPCHAK
1:127785702|127814490	5 [1745 - 1900]	SWIFCFLDKCLKLKGQCVMTVCFFVCLFLFLFFFPAMLNNQNQLNSHITKIS
1:127785702|127814490	6 [2014 - 2223]	KSNHEISKLRCYSFFFFFFFFFRGSTVCIQHCLQTGSSELKADDMGYSFTDVTLSYVRRVTSSIYISCCN
1:127785702|127814490	7 [2443 - 2631]	LISNILVACSSPGQKIMIPPELLLRNCSNVKRKLVLVCHKKMEKKKSYLIYFLYFFMTLKCIK
1:127785702|127814490	8 [2795 - 2971]	KKERGNGEGKEGRVQEFIHRDLYNFPFFIYFCNTLYVFLCYFFKIFFVCLFCVKHSGPI
1:127785702|127814490	9 [2736 - 3053]	QQVFKSCVESLGKRKGKPDKRRREGMERGRKAECKSLFIGIFIIFPFSYISVIHYMYFCAISSRYFLFVCFVSNIQDPFSLSCLMDIFSSIIIYCVRYPEIYISDT
1:127785702|127814490	10 [3035 - 3187]	DIYFRYLRYSDINSNCCLILLYLNSVSQIFCQAKYIHKVVFLLLFFFFIGV
1:127785702|127814490	11 [3319 - 3480]	EDSDLYSLYSGNYVTTLQLITLFQITKNSFWLFFFFLVRFLLFPNLFSNNIICF
1:127785702|127814490	12 [3339 - 3497]	LVFRQLCNNFAAYNPFSNYKEFFLAFFFFFGKISFVSKSVFQQYYLFLKLFIV
1:127785702|127814490	13 [3625 - 3798]	QDRIKIMNSSLFILILHWVLKKKIATSRKSFCSFQSSMAKIPLCPRQKHKWFCFAFTF
1:127785702|127814490	14 [3686 - 3856]	KKKLQLRGSLFALFKAAWQKYLSVQDKNISGFVSPLHSKQNFFLGVKIEEEIFIFKL
1:127785702|127814490	15 [3853 - 4023]	IMTCLKKNGFLHYFLIYYKVSHPKNFREVFQRHVRVCLQKEGTSVPEYLLYDRSKST
1:127785702|127814490	16 [4305 - 4460]	TNVRIDYSILFTSKRPIYAYTSYNRYKDRLGDLGLFSLKKRGLLGDLIAGFQ
1:127785702|127814490	17 [4464 - 4748]	LEGAYKQEGSQLFERLDNGRARGSDLNLKEGRFRLDVRVVDYESDEVPEQASQRCCGCPNRGGVQGWVGWGHRQSSLVLNLEVGGPTCGGGVGDS
1:127785702|127814490	18 [4781 - 5074]	FCDLVIGALLLSYLLLFTCEDKHVHHHHVTKMSVSAMCDERQGNMIFGPLGRCMTFPYESPDSTQTQSQTGSFHVRTCSALFFCGKVIGSSLKDGNRL
1:127785702|127814490	19 [5078 - 5281]	QWLAGHLLLWFSSVSVALREEGSREESVNHSQTALTISWLVASDNSSLEISSGSGSSRECNFYSVKSL
1:127785702|127814490	20 [5245 - 5451]	QQGMQFLFCQKSVRDKVYLSDYTCECNLNTGLAIAVFIHRLNYRYSYKTCFVVGCKCLYLFKFFIYLFI
1:127785702|127814490	21 [6194 - 6370]	NILRTNLCKYSFSFLQVEHSFGNSITYWFILLMCYLLALHSKEKLTGYFIAIYVVNHFD
1:127785702|127814490	22 [6388 - 6549]	AAGNAVILCYEIQSFDLDILQRMPLSNSEETVFVIQFLPLFHLAFLEIAISHII
1:127785702|127814490	23 [6474 - 6671]	RDSFCHTISSSLPFSILGNSHFTHHLAPVYKKNLTQQFSKILIKLDIMDQFKLSPQICKEVLYYIV
1:127785702|127814490	24 [6688 - 6906]	RSYSNRHLHKKNRFNTCICQQFCMFHPYYVVFTEVSYYGFQRQNFLISLMFPFHQNLMVLYYIFKLNTKHMLT
1:127785702|127814490	25 [7005 - 7166]	KISERFLLEFRRLLSGKLHDIISLNYTVSIINRFFVCLFVCLFLNLSGWWASDR
1:127785702|127814490	26 [8148 - 8363]	KNSLEIIFLLSWEGGGSKEFHMINLVRNAQVCSNQDKVVTLNQCYTSQLSLGEEKDRSLVSVRFANSFYAES
1:127785702|127814490	27 [8258 - 8407]	GCNTEPVLHQPVIFGGGKRQVFGFCKICQQFLCRKLELIRSPSEIHLKYK
1:127785702|127814490	28 [8709 - 8915]	GREELLLVLLVLLHCRESEPGIQNCINVSSPVLSTEGPVLPLSSGNTTFYTNQDAIGLLGHLGTLLAHV
1:127785702|127814490	29 [8789 - 8938]	CVLTSAEYRGSCTPSFFWQHYFLHKPGCHWPSWPPGHTAGSCLAKCQPTP
1:127785702|127814490	30 [8809 - 9042]	VQRVLYSLFLLATLLFTQTRMPLAFLATWAHCWLMFSQVSTNTLRSFSSAQSSSHSPQACTIAWDCCGQSAGLGSCSY
1:127785702|127814490	31 [8942 - 9097]	GPFPLHSLPATLPKHVPLPGIVVAKVQDLAVALIKLHPIGFSPATQPVQIPL
1:127785702|127814490	32 [8919 - 9161]	PSVNQHPEVLFLCTVFQPLSPSMYHCLGLLWPKCRTWQLLLLNFTPLASAQLPSLSRSLCRAILPSGRSTLLPAWCHLQTY
1:127785702|127814490	33 [9046 - 9336]	TSPHWLQPSYPACPDPSVGPFYLQADRHFSQLGVICKLTEGACDPLVQVINKDTKQDRPQYWGTPLVTGQVLSVEVLFSNHFPSSSLIIAPQLFYPT
1:127785702|127814490	34 [9210 - 9410]	TGQAPVLGNTTRDRSSLICGGSFFQSFPFIFLNHSSSALLSHIVPVLSPFFPQFLCLSTIILSLPVY
1:127785702|127814490	35 [9314 - 9481]	LLSSFIPHSPSSLTLFSSVSLPVHHHTVSSCLLNPLLFLHISTHGCYFSWISHFLL
1:127785702|127814490	36 [9414 - 9569]	TLYYFSTFQPTAVISAGSLISFFNFCSSQNKFYQLQLLCVYGYFCPPHLTDL
1:127785702|127814490	37 [9340 - 9591]	SQFSHPFFLSFSACPPSYCLFLFIKPSTISPHFNPRLLFQLDLSFPSLIFVQVRTSSTSCNYCVFTDTFAHHTSLIYELLSLDV
1:127785702|127814490	38 [9644 - 9814]	LLLSSITHRFTTFSFMTCCPHSLWKFLFLVLSPTLLLSNFYLSQTCQVSSIFLFVPA
1:127785702|127814490	39 [9858 - 10022]	KRLPESRKDGSITGGKKVYVLFSDCAWHSPSKPRVTQVQTEHSQFKQRFDKSLHR
1:127785702|127814490	40 [9595 - 10098]	SLCTSSSSSDFCIFSLVAFIFHNSQIYNFFFHDLLSTFSLEIFVPSSFSYSFAFKFLPQSNLPGVLHFPFCPSITRCASGTHTSSVFEKGCQNPEKMEVSLGVKKSMFSFLIVHGTVHQSLELLKFRRSIVSLNRDLTSPYIGKIVFIAFNVALCTLHYSSYLKLDKA
1:127785702|127814490	41 [10115 - 10336]	NIIICKKYVYTVLLYTMIFVKLFFLDKPFNNFAVRIFISFAMIFYPVRKQDFPLLKNYSLTYFSSRIAFSAMYI
1:127785702|127814490	42 [10611 - 10796]	EKEARRKLTVQFLSSTIESRAMIILQLIYCYYYYYYFSKWSLSLMFFSSSYTPGKRWDSFYF
1:127785702|127814490	43 [10625 - 10996]	TKIDSPVFVFYYRIQGNDNITINLLLLLLLLFLKMVFISNVFLFFLYTRKKMGLLLFLTVLQCAISSVNTYSVSNPNVVLLIADDLGIGDLGCYGNRTLRYNYMFGGVAALYLALSMDLSIKNK
1:127785702|127814490	44 [11131 - 11295]	KLQYTQRTEQPTVMGSYSPPHCSWIGIRTGRSFTKYYHRQNRLSVKEIHLFFSDY
1:127785702|127814490	45 [11299 - 11535]	QIRRCCPSQTDPTWASHKLQLSQHHPNVALYCGAHPLDTDTHGPHGRQLSQSCCPAAASVLGCRELLLMPGAPPALLLH
1:127785702|127814490	46 [11418 - 11612]	HTWSPWATALSVLLPRCCLCPGLQGTAAHAWSTSCPPTALTSVPAGPFLSYFSLLRIRTAQISIL
1:127785702|127814490	47 [11411 - 11737]	TLTHMVPMGDSSLSPAAPLLPLSWAAGNCCSCLEHLLPSYCTDFSACWAVSVIFLTPENQNSSNKHTLGSDSSEFHLWSMKKLLVIIDDVIIYDVADSKKIYWKISISD
1:127785702|127814490	48 [11809 - 11994]	STRTCCRSRPVFISSILSVERTNSTGFIPTAANFCLYDDRSQTRFSSRYGSLDVLLYLILQT
1:127785702|127814490	49 [12096 - 12344]	LSFAFFFSIFRTPHIDRLAKEGVTLTQHIAASPLCTPSRAAFLTGRYPIRSGKIQIFFLDISYFICSEQCAFLPCLFLMCLPG
1:127785702|127814490	50 [12299 - 12472]	TVCIFALPLSHVFTRLGTHFRLSMWSTCTSVRPLTLSLIAFSWRSWLPKVWMGVRSAG
1:127785702|127814490	51 [12476 - 12745]	STGWMARPKELWSMELNPVGSRSQAVSPRAQCWGHFCLISSLMILMRGLSAPSVSLQTTASWEGVLICQRGEEHYRGTWIDWIDGPRLTS
1:127785702|127814490	52 [12274 - 12825]	IYLILFAVNSVHFCPASFSCVYQVRYSFQAVDVVYLYFSKAFDTVPHSILVEKLAAQGLDGCTLCWVKHWLDGQTQRVVVNGVESSWQPVTSGVPQGSVLGPLLFNIFIDDLDEGIECTLSKFADDSKLGGSVDLPEGRRALQRDMDRLDRWAKVNIMSFNRAKCRVLHFGHNNPRQPYRLGEV
1:127785702|127814490	53 [12759 - 13337]	GQVSSPAFWSQQPQATLQAWGGVTGKLPDGKGPCVLLDSRLNMSQQCAQVAKKANDILACIRNGVVSRTREVILPLYSALMGPHLEYCVQFWAPQYKKDMEVLEQVQRRTTRLVKGLENQPYEERLRELGLFSLGKRRLRGDLITLFQYLKGAYSESRVGLFSLVAGDKTRGNGLKLHQGKFRLETPIHLFHH
1:127785702|127814490	54 [13307 - 13456]	VGNTYSSISPLGNTSLQKGWLSTGIGSPGRWLSHHAWMCLKAIWMWCSEI
1:127785702|127814490	55 [13237 - 13461]	VSSHWWQVTRRGEMASSCTKASLGWKHLFIYFTIRKHFVTEGMVKHWNRLPREVVESPCLDVFKSHLDVVLRDMI
1:127785702|127814490	56 [13740 - 13937]	LPPLSKNCELFASSVVSRLLLGFCWQPECCKSQRCTKQDTKEETRFSCWNNSISVKPFDLDEFFFC
1:127785702|127814490	57 [14084 - 14305]	GSVEPVYFSVLRLIPSVLRHAILTFSQHNFEQESLYINQITCSLVIKHPVLASGNESKARLWSLLDTFMFIQIM
1:127785702|127814490	58 [15077 - 15307]	FKLPEDTSAQICIDIMCSVCLYSEQTLIWNPSDLILMYLNSLVHHPESSLEAQVSVFRLSVHEITVPYLDVVLLADA
1:127785702|127814490	59 [15517 - 15684]	RNPCMRKVEVLGEELGKCPQQHSFPMSKKNKSCKLKFFKLCYILEYLQKGLQMYDG
1:127785702|127814490	60 [15813 - 16064]	LLVICHLYDTPSRKNVSSEIMNENCFTMLSKSHSFSLYLGMAAFSRVGVFLFSASSGGLPSEEITFSKLLKQRGYATALIGKIA
1:127785702|127814490	61 [16333 - 16512]	LKYISVYVEMMKDSRVQVITEVCFVSFHQFLDIHKIDSCTWAVCIFFLVIYRKSQDMVDI
1:127785702|127814490	62 [17197 - 17367]	AYVNDRKKNYVDLKTRQTDSDSQLVYFLSLLIFLSHYAVLGSGIFAWFSLTQQFPNN
1:127785702|127814490	63 [17371 - 17565]	LPNSAPVMDWHKVSLKLFCSSDLYQRFFFTKFLSPLLSKDIFSLPKCIFLSLCIFSCSEYVLPLS
1:127785702|127814490	64 [17417 - 17587]	SFSVPQTYTNAFFSQSFSPLYSLRIFFPSLNAFSYLFVFFHALNMCFLFLDTSLNIF
1:127785702|127814490	65 [18093 - 18308]	LEIKDWLSLCSGINGAVFNRTVYNCFWRRGGSGRDLMALYSFLKGLCDEEGFGLFSRVKNKTRGNGHELCQG
1:127785702|127814490	66 [18385 - 18537]	SSHRPWQCSRGVWMRCYEMWFSSLVGSNGDSRTVGLDALVGPFQPCNSMIP
1:127785702|127814490	67 [18549 - 18722]	KYYSIDNICTNTSYYHYCYVIHINTYNTYKYIFFEHIKYFYLLLGLHFVSYLLLLFLL
1:127785702|127814490	68 [18822 - 19007]	LACSLLCMVSVASNKYFLKPKFILVVEEFVELSRKLLVNFTLSLMFFCFCFLQDFSVPAFNV
1:127785702|127814490	69 [18923 - 19114]	KTVGKFYTVLNVFLFLFFARFFCSGFQCLVLLLRFKQLYLFILINYLENIFDLFEFLSYFFICL
1:127785702|127814490	70 [19792 - 19950]	RRSNDAKPTCYILFQNIRTDPQLRALSYCSPLNHYCQSWEMLCLQSGFFLEDM
1:127785702|127814490	71 [19742 - 20074]	TSTNVIPISYLSLAVYEGEVMMLNPLAIYCFKISELILNFVLFRTAVPSIITAKAGRCSACNQDSFLKICNSFSGMVRERGHFYIRFIPLMYFPLSVPINAYNKIFQISLS
1:127785702|127814490	72 [19975 - 20136]	GKGTFLHTLYSSYVFSTKCTYKCLQQNISNFFELGLSQQYKSSFILLKVILKVL
1:127785702|127814490	73 [20288 - 20443]	EYDNGLSLSHRMNYLITYFNQHKHRLYHYNANQIHYFHYFFVSVSNITAELE
1:127785702|127814490	74 [21328 - 21477]	LLQSTFRSTWFLSINNLYFTCGFDFFLLSFPTPELLFNEGPSDNPAAIIL
1:127785702|127814490	75 [21062 - 21529]	LFNYKNTPCSPLFLGKWHLGMNCESNNDFCHHPLSHGFDYFYGLTVTNLRDCKPGQGSVFLKGVQMYLVILIQILGVTAVSLAVVHYVSFFKVPFEALGFCLLITCISLAVLIFFFYHFRHLNCFLMRDHQIIQQPLSYENLTQRLTTEAVRFIER
1:127785702|127814490	76 [21633 - 21884]	SLSRDSYNEEYVSVEESHYFLLCLNVYNFFFPRVCHYFLYKNYNFFMFIYFRIKMFKNIYIKLLTLLGLHYLKFHVTKNMKSVL
1:127785702|127814490	77 [23286 - 23450]	RTAKFLEAIAASQDSCSPLFFSEHPSFSHTHDSVLHLLHRSSFVSISSKLSTVQQ
1:127785702|127814490	78 [23314 - 23514]	LLHRILVVHCFSVSIPLLATHMTQYFIYYTGLLLFQLVANSVLYSSNPCTQVYQGSNNCEAEELSFT
1:127785702|127814490	79 [23622 - 23876]	SSAAVVLPLKIINFTYTCTHAILYMCIYMCSYVHNKDNTQHKIDIFICVNLLYLLPVFVSSSQFRQWIFLILFSFLIISIILLDS
1:127785702|127814490	80 [23880 - 24047]	LLNTHQFRYFLILRISSQNSYALLYSLFFTLFFGKLIQYFFFLNLVCLLLFKFAHR
1:127785702|127814490	81 [24211 - 24363]	LYFSPRASACTYFKHIRTLSRHYRISESQMDANYFILSSTWLSHMCFQHIL
1:127785702|127814490	82 [24494 - 24802]	LMTINNILFLKQRWNSVFIVKMILRNFHAIFFPVIDYIAITFKICDSSYYYYFYYLSLLFQCLKDCHVSRFIFIYSSRFVLNFSMCHLVLILGSWHVVLKLEL
1:127785702|127814490	83 [24806 - 25036]	NQPHFNKAQCLSSSEDMKHKKDMELLEHFLRRATKIIRGLENNSFEERLRELSLIRKLWGDLIVTFQYLKGAYKQGG
1:127785702|127814490	84 [25043 - 25291]	LFIWSVSDRTKENGFKQKEMKFRLAVQRKVFIQRVVRHRHWLPEETMNAPSLEVFKARLDGVLSSLIWVATLPVAGGVKLDEF
1:127785702|127814490	85 [25495 - 25671]	RLIQSLLWTSKSKPMSCSHFISRIKSCRKCPSDLTATSLQIPNLAYCSAAVVLDEHQCL
1:127785702|127814490	86 [26071 - 26220]	SSLCLKCVKGSDGTSLKELFTEVIQENEAVIVRFLSYLLADIVIPLSRSY
1:127785702|127814490	87 [26679 - 26846]	KNSDCKKNKTKQQQQQQKTNRNSCLLKMFFNEGVSVRLRYILNIKFISIHLFYLKC
1:127785702|127814490	88 [27771 - 27938]	IMHKEVFLFELFFHLLELIINITLTYHMNSKIYRVFIVLFHLCSRSRIKTMETLLL
1:127785702|127814490	89 [28589 - 28771]	FFCCCCSYLFRFSFSPGTIMHHFFLSCLIFMSILLYTLQKCSEEKAGMDYMEMQWRKWTGV
1:127785702|127814490	90 [28647 - 28892]	(ORF crosses the breakpoint) CTISSCPVLSSCPYCSIRFKNVQRKKQAWIIWRCSGGNGLECRYVDLSAVLLFSPPPFCFSSRDWTLHSFTDNTSSAILFEN
1:127785702|127814490	91 [28609 - 28980]	(ORF crosses the breakpoint) LFVSFFFFPRNHNAPFLLVLSYLHVHTALYASKMFRGKSRHGLYGDAVEEMDWSVGMLILVPSFSFPLHPSASAHVTGLCTRLLIIQAQPSCLKTRGRNRNNSVLQGKMPLPHPDMFFYTYSLL
1:127785717|127814490	1 [200 - 448]	GCSNTRRTTVASGRSTAYRCLVETVLGGERSQGRRKSSSRSSDGAVVETAAPGQAELDESSSHIQEEKDGTPFIFNSSSVCHK
1:127785717|127814490	2 [566 - 736]	QASKRRSDTYSAYSSITTVYSKQGSFPDREISYQIRNGCFFTSWCLLIFCFFWGTSF
1:127785717|127814490	3 [1019 - 1168]	LLQSTFRSTWFLSINNLYFTCGFDFFLLSFPTPELLFNEGPSDNPAAIIL
1:127785717|127814490	4 [1229 - 1459]	(ORF crosses the breakpoint) CTISSCPVLSSCPYCSIRFKNVQRKKQAWIIWRCSGGNGLECSAVLLFSPPPFCFSSRDWTLHSFTDNTSSAILFEN
1:127785717|127814490	5 [339 - 1583]	(ORF crosses the breakpoint) WKQQHLGKQNWMNQAATSKRKKMGLLLFLTVLQCAISSVNTYSVSNPNVVLLIADDLGIGDLGCYGNRTLRTPHIDRLAKEGVTLTQHIAASPLCTPSRAAFLTGRYPIRSGMAAFSRVGVFLFSASSGGLPSEEITFSKLLKQRGYATALIGKWHLGMNCESNNDFCHHPLSHGFDYFYGLTVTNLRDCKPGQGSVFLKGVQMYLVILIQILGVTAVSLAVVHYVSFFKVPFEALGFCLLITCISLAVLIFFFYHFRHLNCFLMRDHQIIQQPLSYENLTQRLTTEAVRFIERNHNAPFLLVLSYLHVHTALYASKMFRGKSRHGLYGDAVEEMDWSVVPSFSFPLHPSASAHVTGLCTRLLIIQAQPS…
1:127798438|127814490	1 [200 - 448]	GCSNTRRTTVASGRSTAYRCLVETVLGGERSQGRRKSSSRSSDGAVVETAAPGQAELDESSSHIQEEKDGTPFIFNSSSVCHK
1:127798438|127814490	2 [566 - 736]	QASKRRSDTYSAYSSITTVYSKQGSFPDREISYQIRNGCFFTSWCLLIFCFFWGTSF
1:127798438|127814490	3 [740 - 898]	(ORF crosses the breakpoint) RNNVFQTPEAKRLCNSSDSAVLLFSPPPFCFSSRDWTLHSFTDNTSSAILFEN
1:127798438|127814490	4 [339 - 1022]	(ORF crosses the breakpoint) WKQQHLGKQNWMNQAATSKRKKMGLLLFLTVLQCAISSVNTYSVSNPNVVLLIADDLGIGDLGCYGNRTLRTPHIDRLAKEGVTLTQHIAASPLCTPSRAAFLTGRYPIRSGMAAFSRVGVFLFSASSGGLPSEEITFSKLLKQRGYATALIVPSFSFPLHPSASAHVTGLCTRLLIIQAQPSCLKTRGRNRNNSVLQGYSPRGFGVFGCSVPVRPAAEAVLIPGEPQ
1:127848379|127858271	1 [94 - 246]	LTLLGVLPGNIKQTRFVFSFLALASISLFNAKSLVFLLIQNDDVIHLMYVL
1:127848379|127858271	2 [269 - 520]	CFLIKYDWLRICKQSYISCYYFSLIFVQRTFYKRFATLLNSTDRCIGSLALPLDQCLFWLPKGKIKGIVLAGNSACLLHCCVVT
1:127848379|127858271	3 [614 - 778]	ALVRLQRKVTGYTVAIGSAFFSSVCLFHGTCIKSYNLNAVAYILNIQKMRQGSHE
1:127848379|127858271	4 [838 - 993]	QEKSPISLNKFHKCSYFISLLLSFAAKVIIIISRPLEVQEAKKCLRRKLKDG
1:127848379|127858271	5 [936 - 1094]	QAFRGTGGKKMPEKEIKGWLITGALFQKETTQKDKQSSRNTTVQDLCKNEIKS
1:127848379|127858271	6 [1000 - 1152]	QELCFKRRQLKKINSLVEILLFRIFAKMKSRAERTFLPIFGVKLNIIDIFQ
1:127848379|127858271	7 [1687 - 2112]	KTDFLSVRQCTFLFLENCYMIIYTILLTLAGQLAACICNLLLFLVLFLCFLADTERLYTLVFEEICGRFGKSYTWDVKSLVMGKKALEGAQIIRDVLDLPITKEELLHESKMKQEKIFHTAELMPGMLLFSTYKLLMELGKC
1:127848379|127858271	8 [2162 - 2359]	RLSFISLALVSYIQICYLHVKDILSVKSTDFFFLIYLNSCFLYVLKNRSKKQCKYAQIQSYEQGIL
1:127848379|127858271	9 [2657 - 2854]	TCTLYSITFTCGMPREESVKRETILKTRTAANILYKEKVLKQISVMYRGKKERMGEMKKQTKIYVY
1:127848379|127858271	10 [3117 - 3359]	KLEPLAQPMYLCVSLILFICRSFETVPFSHVDPTNTVSLVKLTRKTKMMEGFVFHFLHQTSADISLSRQRKHLSLGLKNVR
1:127848379|127858271	11 [4351 - 4545]	RTVLNDALFMHHIYLLVSYLLMLCIISSSDKSVNSQIKYLTVMSLMVRDNMEVLPDSLYQSHASV
1:127848379|127858271	12 [4702 - 4866]	TQNIYTARKIHLRVTQLSVDTCHVKVKKLMPFFYTCLLFFSFSIITKYRCLRIVW
1:127848379|127858271	13 [4782 - 5009]	EINAILLYLSPFFFIQHHYKVQMLEDCVVVCFFSKLFPSWIIFVITGISFFAVPFQPVQNVKQKPSSCSVMIDYLL
1:127848379|127858271	14 [6722 - 6892]	PVYLLQQKFQCTGQKSIDQDCSPKKKCVAMFHVVSSTEYTTSQLQEFSSIVILALAT
1:127848379|127858271	15 [7234 - 7419]	GGLERLGGQPGPEGSGQQCEDLMETSSEQSTLGVNSGSGPVLTIWMLGWTAPSVNDSVNMIQ
1:127848379|127858271	16 [7433 - 7627]	HKTGKTGILVCIYRQNMASMSRKMILPLCSALVMLLCQVLRPLVQSETWTYWKESTSGPPRRSRG
1:127848379|127858271	17 [8823 - 9023]	SFDEAGLRIISNLKRGMFSECCYEETLKTLHRRFKTCTEKQSVFPSHSDCCIFTILGINLHWKIGVD
1:127848379|127858271	18 [9114 - 9314]	QLYFSVQLLYLVIVKEVEEPLSALRGWFKPDGFLLQKLQTMPVSEKSIFFNIYLFFFFFQEHNFRYV
1:127848379|127858271	19 [9178 - 9351]	VLLGAGLSQMDSCFRNYRLCQSVRRAFSLIFIYSFFFSKNITLDMFEIINVDKVEDTE
1:127848379|127858271	20 [9326 - 9487]	MLIKLRTLSKLLTGIQMQWLSCYFQHILRKLSFDDRIIVYLEEYSLMEQEHFQM
1:127848379|127858271	21 [9633 - 9944]	(ORF crosses the breakpoint) NKMYISICLAGVNKLIQHLHKHNIPIAVATSSAEVTFQMKTSRHKDFFNLFHHIVLGDDPEVKGGKPQPDAFLVCAKRFHPPAPPEKSQQLNMRCTRKINASEK
1:127850222|127858271	1 [398 - 970]	(ORF crosses the breakpoint) CISSLCKEISPSCTSREDTERLYTLVFEEICGRFGKSYTWDVKSLVMGKKALEGAQIIRDVLDLPITKEELLHESKMKQEKIFHTAELMPGVNKLIQHLHKHNIPIAVATSSAEVTFQMKTSRHKDFFNLFHHIVLGDDPEVKGGKPQPDAFLVCAKRFHPPAPPEKILNVSIHWCLKRYVGVLESPIPGT
1:130466378|130493459	1 [222 - 392]	LYNYIIIRDKHLSLRPSLNSDRIVSPHNSFSCFLKRFGLILNAGKKYSSKMDHKRKQ
1:130466378|130493459	2 [396 - 545]	HSEITVKRSLTILTILSLRMRILWLECHLPKNRADFQIHWMLVPEFQNSH
1:130466378|130493459	3 [457 - 618]	GFYGLSVIYLKTVQTFKSIGCWYQSSKILTEISSSIFTCAAKVKCVAQSVNSFS
1:130466378|130493459	4 [754 - 927]	LQFTPHRICNHFHFMDFLYFISEHIYSFTSIVGHNIFFFRVVSIQARPEVSFHLLSLR
1:130466378|130493459	5 [671 - 982]	KTPHYFLLYLKLLKIILFLCLFLAAEFNFSLLPIESVTIFILWTFYISFQNTFTHLPALLDIIFFSLEWYPYRQDLKSLFTYYPCDDKRGSICPPFLIALNHLS
1:130466378|130493459	6 [972 - 1154]	IIYPDWCFQLPGPLKNIITIIYLVFFSMTFRLPPCLTSQNIIALDQGFLCSCYFSILSYME
1:130466378|130493459	7 [1171 - 1341]	HVLCSINILLGEIHGMHQQFFHSRSVPLSSVKVHGLTCIPRIKSERLCLFQENELPE
1:130466378|130493459	8 [1521 - 1760]	AYLSNYSSTLLVRIPYMENIPLTKEMSMCSKQPKFPYVLSHMMKLLLLLAKLHCFDIATKDKQSFILQRKGGKLYYYTER
1:130466378|130493459	9 [1651 - 1824]	NYFYCWQSSTALILPPKTNKASFYKEKEVSCTITQRDEVRLLLGQTAHHKQASPVCKD
1:130466378|130493459	10 [2144 - 2392]	NNLQNSYIMINIGLLSLNHIPWLCPCFFSWRQDIENSGLLTECSRKINVNKSISSQKCYPQLLFFFFFKSNQKLLSDFKYLNS
1:130466378|130493459	11 [2388 - 2564]	ILEFIISEKLMPPSNVTVSCNSSCTIQWQRPQINHSNKGRCFKYEVKITSKVRGISRLC
1:130466378|130493459	12 [2610 - 2771]	KENLSYCVDFLICSIIFHCRAFLAPCEAVLLHFIPLLLSNILLKIRSVSVSMWD
1:130466378|130493459	13 [3115 - 3327]	ETEGSRWKESRHTIPVAELRQATERWLMATRRNSMPVLQPGGHWAADAALLCSCCSELGLEAVCQFTDDPR
1:130466378|130493459	14 [3197 - 3376]	WRPGGTACLYCSQAATGRLTLPFSVVAVRSWVWRRFANSQMIPDDCCYKAFWLLRIPLPL
1:130466378|130493459	15 [3518 - 3766]	CFLVSISSFHVTNFIKVQQLLHCKMYCFPIARYKVRARFCLYCSTEKYCIANILQPTYICVTVNFETLFLQLKITCIKRKRKG
1:130466378|130493459	16 [3624 - 3863]	EQDFAYIVLQRNIALLIYCNQHIFVLQSTLKLYFYNLKLLALRENEKDNTVTMNVLTGVVESPSLEMFKTHLDAYLCGLM
1:130466378|130493459	17 [3770 - 3934]	HSDHERAHRSCGVSFPGDVQNPPGCLLVWPDVGNLLSREGGLDGLQMSLPIPMVL
1:130466378|130493459	18 [3867 - 4019]	GTCLAERVDWMASRCPFQSPWFFNSVIVFLSHTDISKSTKGRLYDFIFPLC
1:130466378|130493459	19 [3946 - 4197]	LSFFLILISVKALKGDYMISFSPSAKASRFRDSRTCSLVQQHALQHMNRCHMSVCTAHVQIFSEEICDLISSCFIEEKNKTQSN
1:130466378|130493459	20 [4442 - 4594]	HLQLSIVFCILYDINNRFKKKSLSHEVQQGEVSGLHLSRGNPKDRYRLSGE
1:130466378|130493459	21 [4587 - 4736]	AENENSPVERDLVVTVDERFNMSQQCALAAQKANCILGCIKRSVTSRSGR
1:130466378|130493459	22 [4640 - 4999]	KIQHEPAVCSCSPEGQLYPGLHQEKCDQQVREVILPLYSALVRLHLQYCIQFWGPLHKEDIELLEWVQRRTTKATRRLQLLCGQVERAGAFQHGGGSKETLWQPSSTRRGPTGNLGRDFF
1:130466378|130493459	23 [4767 - 5009]	DSICSTASSSGAPCTRRTLSCWSGSRGGPQRQPEGCSSYVGRLRELGLFSMEEAPRRRYGSLPAPEGDLQEIWGGTFFEGM
1:130466378|130493459	24 [4897 - 5187]	ESWGFSAWRRLQGDVMAAFQHQKGTYRKSGEGLFLRACSDRGNGFKLEDGSFRPDMRKKFFPVKVVRHWNRLPSEVVGAPSLETFKAWLDGALSNLV
1:130466378|130493459	25 [5814 - 5972]	ITGIFVSLITHSKRSVIFHLKILFCNYFVKPSILYYTIPSFSQMFGPGFEGTH
1:130466378|130493459	26 [6016 - 6207]	EFNSTYVNTETEKKPFGMGPVLQVCCTFFYSVQPAHPTPILKVSKREYVLGSSSTTKYCSLFIL
1:130466378|130493459	27 [6211 - 6402]	GCGAFVCPKEPYYKDSNMSYMQMVYSLHYRISAALIRDNSRYFSASVNVAREIANKSVTDYVIS
1:130466378|130493459	28 [6690 - 6842]	ETSTSYIIQNPNMKKKNVVKIRAAGHNCEVSEDWGEWSEAVEFGKNKKSLP
1:130466378|130493459	29 [6781 - 7008]	AKTGGSGVKLLSLVRIKNLYPDLCFPQLRPIYLTHGCALTDKEKYKVYVSILFHSTLLRRRERISSSLNILILEIY
1:130466378|130493459	30 [7240 - 7389]	FVTVALSGNEEISSSVWILPVVAVATLLAAIFTVFFCKRYIEFILLFYFV
1:130466378|130493459	31 [7218 - 7397]	CFLLTIMIRDCCSFRKRRNFFFSMDFTCSGSCNTLSSYLYSFLLQKVYRIYTFILFCVNV
1:130466378|130493459	32 [7470 - 7646]	KTNQRGVLKADIIIVIPKVSLWMTHTFFSRASTVNMARRLIMFHHLHRIIESLRLRKDL
1:130466378|130493459	33 [7697 - 7939]	TKSLSTTSTCFLNISEDCDSTTSLGSLFQHLSTLLEKKPNSKLNIPSLNLRPFPLILLLVIWEKRPTPTSPHLPSGSCREQ
1:130466378|130493459	34 [7933 - 8082]	RTIRSPLSFLFPRLNNSSSLSCSSQDLISRPLNSIVALLCTCSRVSMSFL
1:130466378|130493459	35 [7848 - 8123]	GHSLSSYCWLYGRRGRPPPHHTSLQAVVENNKVSSELPLPQTKQFQFPQLLLSRLDLQTPQQHCCSSLYMLQGFNVFPVVRGPKLNKGFAEV
1:130466378|130493459	36 [8120 - 8332]	SLGRLCQAGHSVIGDQFGQAGLAFHEPMLAGPDLLVVLHMSCDLTQDICSITVGSQEQSMAPASSGCCAEQ
1:130466378|130493459	37 [8823 - 9050]	CFPHMYSFCAMIIYNFHFSSTLEEEDKTLFKGAVVFTHAGYFIFLFYSVPFEFQDWLLESSISTNPKAKKSISWTA
1:130466378|130493459	38 [8860 - 9090]	YTIFISLLPWRRKIRPCSKVQWFSHMLDTLFFFFTLFHLNSRTGYWKAAFPQIPKPKNPFHGLPDINPQVGFLSILY
1:130466378|130493459	39 [9139 - 9303]	CLSDKELKRKNTSFPLPYIEELQKKISREFVKGIQMQYSSTPRGFLLFQSNGHRG
1:130466378|130493459	40 [9146 - 9490]	VIKSLKERIPLFLCRILRNYKRKSAGNLSREFKCSTRLPPGGFSCSSLMGTGVNACVGRSSTRHTHVPTCREETETASHTEWHGRLYQHHTVTNIGPISRFTNSLVWLLLSIWAG
1:130466378|130493459	41 [9370 - 9585]	DSQSHRVAWAPLPASHCHQHWSHKQIHKQPSLAASLHLGRMNFASGTCTHLYSRPVQLAKLQAKVYSSSYIP
1:130466378|130493459	42 [9545 - 9715]	LSFRPKYTHLVTYLKKVNPFVLILLKLYVNSVLEKSTLSPYSLSSQAKNDVSALQRC
1:130466378|130493459	43 [10294 - 10476]	EGRPAIQGDLDLLKKWVDGNLMKLNKGKCKHLYLGQTKSMYPSEWLTDRFADKALRSWWTG
1:130466378|130493459	44 [10437 - 10643]	QVRRQGSSVLVDRVDKNHQCILMYGQETGEHRQRFPLQLKSNSRQSSFWSWSYIRIVLSSDSPVWMVGK
1:130466378|130493459	45 [11043 - 11243]	MYQETSFSNQNSARRKGTDNSGCPKKGLNVETQIYTILTRTQLKGDKTWPIHSVSSSKGCGDQIGLC
1:130466378|130493459	46 [11183 - 11371]	DLANPFCIIFKRLWRPNRSLLTGERQVLLRSSEKVLKIIPGNCRPDSMECHDGSPIGAHFWAR
1:130466378|130493459	47 [11688 - 11942]	KEKKERRKERERERERKKEREKERKRERKREREREKERKKERKKERKKERKKERKKERKKERKRKKGRKEGRKEEKRKSNIIFSK
1:130466378|130493459	48 [11653 - 11985]	CWVFFVCLFVFRKKRKKEGKKERERERERKKERKREREKERGKERERKKERKKERKKERKKERKKERKKERKKERERKEGRKEGRKKKEKAILFFQNKCCEKISCAFLKTL
1:130466378|130493459	49 [11618 - 12079]	LLIEVVQKKKINVGFFLFVCLFLERKERKKERKREREREKERKREREKERKKEGKRERERKKERKKERKKERKKERKKERKKERKKEKERKEGRKEGRKKKKQYYFFKISVVKRFPVHFLKLYELHYSLFVTKEFHKVLDNLLNYMVIIVTRVI
1:130466378|130493459	50 [12117 - 12563]	NFYQPSRFFFSANANAKPRYYCNGSFRLSRVNFFYVWQTTHESATNIYTSIVEHHLKESGRPPVDQEFWFWKILSWGSWRGLVPCLIAPECQLLTFTKHRIAHYTIPKPFLVYHKDQDKQCVRSETVHLMVPRRRWGMMKEDKEEIRCP
1:130466378|130493459	51 [12473 - 12667]	AVCQVRNSSSDGSQKKVGHDEGRQRRDQMSLKETGHQWIQSHGLVRTDKAGHCEGHLRSWEGPRT
1:130466378|130493459	52 [12634 - 12792]	GPFALMGGTQNLRTAMEPSGHDLSGQNYSRASSEQAQTASSQGEGRIVHTEPQ
1:130466378|130493459	53 [12869 - 13222]	SDETVRQSSGYSQPDQTCHRYRMQILLTKLITFPGKHTGVKVFKIVSEFLIGPFSISFTWNYLSCYSLRSCPSHLFQPFPVLVPPLLFLGESHLLRAGSGPNPPQYLSQDWFSTSRKQ
1:130466378|130493459	54 [13226 - 13378]	VILVLNMSWKERNGTELSYFSSHCQNKPRTDRMRSQSREDGKIIITYCYWL
1:130466378|130493459	55 [13382 - 13612]	QHKLDIQTVPSLCLLREGTERVSQVLPLTELRKYLSSYVISLSNKRRQEHLRFFCLFKMLISQVIFKVVRKLNTLFS
1:130466378|130493459	56 [13736 - 13885]	SSTFNSPAICRVANHQTRLSRATSSLALNASRDGASTTSLGNLFQCVTTL
1:130466378|130493459	57 [13612 - 13911]	LVLIEHTWGMYIITWNHIDTKVTNHVEDRIIEWPGLKGTTMIIYFQLPCYMQGRQPPDQAVQSHIQPGLECIQGWGIHNLLGQPVPVCHHPLSEKLPPNT
1:130466378|130493459	58 [13945 - 14115]	FPLVLSLSTLVNRRSPSCLYASFKYWKATMRSPQSLLFSKLNKPSPLNLSWRGAPAL
1:130466378|130493459	59 [13920 - 14228]	PPLAQFKIISPCPITIHPRKQAFPLLFIRFLQVLEGHNEVSPEPSLLQAKQAQSPKPFLERCSSPLIIVVALLWTHSKSSISFLYWGPQAWTQYSRWGLTRAR
1:130466378|130493459	60 [14087 - 14341]	TFPGEVLQPSDHRSGPPLDPLQELHILPVLGAPGLDTVLQMGPHKSQVEGDPLVPLSLLVEILTLKIHTMMMENILSKVIVTKEK
1:130466378|130493459	61 [14128 - 14367]	WPSSGPTPRAPYPSCTGGPRPGHSTPDGASQEPGRGGSTGPSQLASGNTYIEDTHYDDGKYSIKGYCYKRKVISPFTAEV
1:130466378|130493459	62 [14459 - 14629]	SFLSLVVFYLSVLRDSFRGILLKADLLLPSLQTFLPRATIFCCVDPYGGCHILISCR
1:130466378|130493459	63 [14970 - 15152]	ILRKNCLVSRRLGTCQSSSQGAEKLARTESTLGMLLGRSDYLAEPLPYIHSSLSITHFILT
1:130466378|130493459	64 [15650 - 15808]	SKHYGLASHIFMTAKPFTNSTFYTASWALIKLNGHVVRTSSIDQLYKIEISVP
1:130466378|130493459	65 [15762 - 15920]	ELQALTSCIKLKSVYHDCNYLFPKHIIYENVFICKRGIFMNMFMITVCLCIIL
1:130466378|130493459	66 [16119 - 16298]	KNLTDLNTCKLKCLCCSDPKSNKIEEEGFFHKEVCVFVSSIAFFFCHKINMGRIQTFAKD
1:130466378|130493459	67 [16547 - 16729]	WHRQGWKASLGAGESHSLSRTVSYSKLPRTVFCQIWSISRTEDFTITLSSCDSVHLPSKKR
1:130466378|130493459	68 [16542 - 16745]	DDGIDKAGRHLWELVNPTPCPELSATASCPGLCSVKFGVSPGLKTLQSLLVVVTVCIYLQRKDSFLIF
1:130466378|130493459	69 [16749 - 16898]	RNVLSFRLCPLQHLSINIGSILNCLLDIARFFLCLSLCLLLCLIVISICP
1:130466378|130493459	70 [16990 - 17334]	RMSWAGVTFPEPLKTRKPLAKLGIRIKKSWSQLAGNILNSQFERKECANKEDKKRKCLSQYLIDASVKTTIDMPQLLNVTIFSFWNIDTKVTPEHIEFAYALLQKINILTFAVIQ
1:130466378|130493459	71 [17574 - 17789]	SWPGKEKEGKGEGKEKGREGKGREGKGREGKGREGKGREGKGREGKGREGKGREGKGREGKGREGKGREGKG
1:130466378|130493459	72 [17548 - 17796]	FVSTLHTCEAGQERRRKGKEKERRREGKGREGKGREGKGREGKGREGKGREGKGREGKGREGKGREGKGREGKGREGKGKGKT
1:130466378|130493459	73 [17510 - 17836]	GSSWLQGQIALASLCPLFTLVKLARKGEGRERRRKGEGKGREGKGREGKGREGKGREGKGREGKGREGKGREGKGREGKGREGKGREGKGRERVKHEETLLTQVYFCFC
1:130466378|130493459	74 [18052 - 18246]	KNKAKGLGPLSLALSAAQRKFRRPGYLLVHSVRAVGKKKKRKRKEKKKSSNYPTLISCLISLKGS
1:130466378|130493459	75 [18326 - 18535]	RTLVAPAIPTASPMTCPEPGHSSGSKLSSKQAGLQMTHFSVLQMSISTRNRISSMDPMESRVVMRTNRRR
1:130466378|130493459	76 [18761 - 18910]	LLRPISHRTLQYTCSILLVLKILQYHFLAAVATSSTVAEQIRKKSLMLKR
1:130466378|130493459	77 [19032 - 19229]	SVRSPSNTFKTPACLDQTGFLLKPQMESALICSSEMSITVNIEKQTTNRLLASFFFSCVPVFTQQS
1:130466378|130493459	78 [19430 - 19645]	KHMCLTRADSSVGLALLRPSRRMNECGVALCGCTFSNLNSLQCSVTSDFSGSDIVTSVKLKVGSSGMRDINI
1:130466378|130493459	79 [19708 - 19869]	TTGKDLKKESNILLLLLLFLLLGFLGKSIPNQGNSAKENRKLDMQKEIGKYQQA
1:130466378|130493459	80 [19740 - 19922]	YLVAFVVIFVVGFFRKKYSKSRELSKGKQKIGYAKRNRKIPTSLKRFVSAVTKGFKTSTEK
1:130466378|130493459	81 [19998 - 20201]	CIHKDLRVGDLISEYTPHRMSAGMLVGLFHYQNIMEPCQDWKDISCLLRNSSSKRIVKIILSLWGKLV
1:130466378|130493459	82 [20490 - 20684]	KINTFSNQESPFSVYEKFVSISIKNKNKSWENHLKHMTYKKLDVIVISQKYESLTQTNICLLILD
1:130466378|130493459	83 [20746 - 20922]	LWISLFVSLKLLRTWSCKAASNFDYEEHILTLYVHSKVQQVLDPKEIRSKESIGKMPHV
1:130466378|130493459	84 [22204 - 22365]	CFASRTFEISLTFFSSKTVHLPELRKVGQYLIPAKTWQILKFFSSCFAWTSQSS
1:130466378|130493459	85 [22436 - 22888]	CWVYQGTPGEVSHPHPQPETAENQIAHFPKDAFTKELKANLGGHSAAEAGALRNVAVAQAAKGGGRVTMPVGVQEPCRCDTEGCGQWAWWGGRLGVGLDDLRSLSNLNHSFLIILEMFRKHMEVALRGVVSKHGGNGLMVGQDDLRGLFQS
1:130466378|130493459	86 [23291 - 23452]	IFIFFLPLKASLYLYREEKMFDALGLTCMICWCMMLFCPLHANLQCMGCKYIFM
1:130466378|130493459	87 [23506 - 23733]	AGNSEFRPEVYYTLYLTIAAPYSNLNLSCNHFSGDTRISYLKLDIESEKNGAVLAKQQELLQLRVYHDYKLRTQTN
1:130466378|130493459	88 [23582 - 23866]	TYPVTISAGTQEFPISNLTLNRRRMELSWQSSKNFSSYECTMTTNFGHRQIKVNLLFIEIMYCTFFVYLLQISFTLKKIASVGFKSVSDCLQSTY
1:130466378|130493459	89 [24113 - 24268]	CNGFSMSRVLQLFLSKLERASRTHFVISSCHPNRKVEETVGERRRQKEGQFI
1:130466378|130493459	90 [24603 - 24755]	NIHRCLRHWDWLPREVVESLSLEVLKNNVDVALSDMASGHGGGGLGLDLII
1:130466378|130493459	91 [24913 - 25122]	VKNKMCRFEVEDSVPLYRGAVFTVTVLKISISKICRFIPEGNAHGLGKIFSFYNLLKVNSIIGNSSLNSG
1:130466378|130493459	92 [25365 - 25514]	RRRKNEAEHICTAHKETPTKKRSSHLNLLQERDEAALTLARVENSIRWAI
1:130466378|130493459	93 [25747 - 26100]	GCAKRTKPTGHDRAEEQGRGGEGRGGEGRGGGGRRGEERRGEERRGEERRGEERRGEERRGEERRGEERRGEERRGEERRGEERRGEERRGEERRGEERRGEERRFIGRDPQKSSSTA
1:130466378|130493459	94 [25782 - 26135]	QGRGAGEGRGGEGRGGEGRGREERRGEERRGEERRGEERRGEERRGEERRGEERRGEERRGEERRGEERRGEERRGEERRGEERRGEERRGEEIHWKGPTKIKFHCLTTLQHTLSLSS
1:130466378|130493459	95 [25667 - 26197]	AKYGESPVLFELSFLMQGKIDWSCRCKDVQREQNQQGMTGQRSRGGEGRGGEGRGGEGEGGEERRGEERRGEERRGEERRGEERRGEERRGEERRGEERRGEERRGEERRGEERRGEERRGEERRGEERRGDSLEGTHKNQVPLPDYFTAHSQPLLIGHAFSLLNSFGALFWALPSF
1:130466378|130493459	96 [26296 - 26502]	PAGHAVFNAPHDVVCPLGCQGVLLAHADLLSPVPTGPFLPSCSPASPLPFCACVQHCTLSDAAHSIYLC
1:130466378|130493459	97 [26336 - 26608]	FALLAARAYCWLMLICCHQCPQVPSCQAALQPLLSHSVPVSSTALYQMQHTAFTFAELHATDDWPTLQHIWIPLHDVLSSTESAAPPSSVL
1:130466378|130493459	98 [26379 - 26621]	SAVTSAHRSLPAKLLSSLSSPILCLCPALHSIRCSTQHLPLLNFMPLMTGQHSNISGSLCMTSCPPRSQQHLPVQYCEKIC
1:130466378|130493459	99 [26910 - 27257]	(ORF crosses the breakpoint) YTYFFLIMDIAMFAGINGSAIENFSCVIYDISLMNCTWQAGRNAPGDTQYFLYWQNSRGGDVMECELYIKDENGRHVGCTFKNVKIEKSYFLVNGSSKNSLIQFYDTYIQLYKIGE
1:131581735|131596037	1 [75 - 272]	DQLEFSTHDDVFRSQGSHGLCSGHTRYCYLCSSDDVLNNSPHCLLHCVDCWWRHNSHAVMAEHQSW
1:131581735|131596037	2 [302 - 544]	(ORF crosses the breakpoint) VKAAGCISGLGLTQIRTLHLLMTTFKSYKEMVRILKEGTEQSRKVHGSSGCGIALTINCDLFGQSCTRLPPLLLAESGQKA
1:131581735|131596037	3 [1 - 525]	(ORF crosses the breakpoint) IAIFLGRAAHVYPLSFLLNLGRRHKISWNFQHMMMFSGLRGAMAFALAIRDTATYAHQMMFSTTLLIVFFTVWIVGGGTTPMLSWLNIRVGDHVPSVEEMSESRWLYFRVGVDPDQDPPPTNDNFQVLQGDGPDSERRNRTKQESAWLFRLWYSFDHKLRSFWAELHTSTPSPSC
1:133189234|133200000	1 [129 - 305]	(ORF crosses the breakpoint) SVTQNCDHPDVTEWPQLVKDHQENLTLKTLKLAECTGTVEVHFRIGKYKFLQLWKNMSC
1:133893390|133916058	1 [496 - 675]	MILSGVSLLRIFQELAGRWNLSWLLWELEPVEICSVLRCQNCKKNLVQKQDRCSTGFVVV
1:133893390|133916058	2 [1057 - 1317]	SPSVKPLQLNQQCSLDAYLVDHIQLLIFFMCRKQKSAQKKNIKKYLLLLWTLKYLLIQELALFFHLAVPISQLVSIPMLARLILLSN
1:133893390|133916058	3 [1400 - 1594]	VCARSSATRSAGTSRANLHHTARRDLWRQQKRANKWMQYRTSLTASWNGAFTSTRAPGTKCQYGN
1:133893390|133916058	4 [2264 - 4606]	(ORF crosses the breakpoint) QCSEIRVPDKLDSWVWEHSDSAHMNGVDCDLTVLSMAEIASCSYEARQAGIKNGMFFGQAKKLCPNLQAVSYDFNAYKEVAQTVYEILASYTHNIEAVSCDEALVDITEILTETRLTPDELANAIRDEIKAQTKCTASVGMGSNILLARMATRKAKPDGQYHLKPEEVDDFIRGQLVTNLPGVGRSMESKLASLGIRTCGDLQCASMSKLQKEFGPKTGQMLYRFCRGLDDRPVRTEKERKSVSAEINYGIRFTQPKEAEAFLLSLSEEIQRRLEAAGMKGKRLTLKIMVRKAGAPVEPAKYGGHGICDNIARTVTLDHATDSAKVIGKETLNMFHTMKLNISDMRGVGIQVQQLVPISKTTSAQSAVQS…
1:133893390|133922448	1 [721 - 900]	MILSGVSLLRIFQELAGRWNLSWLLWELEPVEICSVLRCQNCKKNLVQKQDRCSTGFVVV
1:133893390|133922448	2 [1282 - 1542]	SPSVKPLQLNQQCSLDAYLVDHIQLLIFFMCRKQKSAQKKNIKKYLLLLWTLKYLLIQELALFFHLAVPISQLVSIPMLARLILLSN
1:133893390|133922448	3 [1625 - 1819]	VCARSSATRSAGTSRANLHHTARRDLWRQQKRANKWMQYRTSLTASWNGAFTSTRAPGTKCQYGN
1:133893390|133922448	4 [2489 - 5038]	(ORF crosses the breakpoint) QCSGNVSVASSAKPQSCIMHVDMDCFFVSVAIRNRPDLKGKPVAVTSNRGAGKAPLRPGANPQLEWQYYQNKLLNGKAEIRVPDKLDSWVWEHSDSAHMNGVDCDLTVLSMAEIASCSYEARQAGIKNGMFFGQAKKLCPNLQAVSYDFNAYKEVAQTVYEILASYTHNIEAVSCDEALVDITEILTETRLTPDELANAIRDEIKAQTKCTASVGMGSNILLARMATRKAKPDGQYHLKPEEVDDFIRGQLVTNLPGVGRSMESKLASLGIRTCGDLQCASMSKLQKEFGPKTGQMLYRFCRGLDDRPVRTEKERKSVSAEINYGIRFTQPKEAEAFLLSLSEEIQRRLEAAGMKGKRLTLKIMVRKAGA…
1:135120215|135128182	1 [254 - 418]	LWNAMYQVVCMACFHTGKLMMKMLIALTALTGNSFMKRECLMGLLCLEQNLTFQK
1:135120215|135128182	2 [551 - 733]	YFYYFLFSLSTRSLKLILCFGIGAPAILCWVKKFQMERSMMLMFYIQRTERAACTHRTFLL
1:135120215|135128182	3 [806 - 1633]	(ORF crosses the breakpoint) QEKECKSGFLEDKRLVLAEGENAILILNVTIQDKGNYTCRMVYTYMGKQYNVSRTMNLEVKESPLKMRPEFIYPNNNTIEVELGSHVVMECNVSSGVYGLLPYWQVNDEDVDSFDSTYREQFYEEGMPHGIAVSGTKFNISEVKLKDYAYKFFCHFIYDSQEFTSYIKLEHPVQNIRGYIGGGISLIFLLFLILIIYKIFKIDIVLWYRSSCHPLLGKKVSDGKIYDAYVLYPKNRESCLYSSDIFALKILPEVLERQCGYNLFIFGRNDLAGEGV
1:137648143|137742230	1 [440 - 646]	VLIELVIYSSVQFMSQSLMLAIVFLLWRTLRLTCYFLRWVVLEAPMCIVESLQTRASHCFPTLSLLPLF
1:137648143|137742230	2 [1462 - 1617]	VCKEHFRQFRNIPIWEYCSPRLSLWRQLQPCKNKLRRHFSTTEIRGEIPGRS
1:137648143|137742230	3 [1470 - 1667]	RAFSAIQKHSHLGILQPPALSLEAASTLQEQAQTAFQHHRNQRRNTWQELNIPKAGAHVGTTRHPT
1:137648143|137742230	4 [908 - 1732]	IYKGCLLSEDVSFCVLRTGGIYGVLEIEVSREASRCGGSCRIGRRVVKLCAVYGIAPGLSMQQRRGSDRAWVWTACDFAVGAGKVVLLAVWFKLQDVAGSCKQTCDEAKQAHEPGTLITPHISRTNTANTSPRAKNAETAMEASTKETTDLSRGGEACGAAMNAFSSQKPRPTVVSPPKFVFQSESVKSIFGNSETFPFGNTAAPGSLFGGSFNPARTSSDGISAPQKSEEKYLAGAEHPKSRSACRDNKASNLTPAARDGPSNFSFKILEQGEC
1:137648143|137742230	5 [2098 - 2415]	MTRTALVLFYTSMQLGMEGKLTWCSVRFLKYVHKSCVLNQACESEELNKFRLLCLWKIPENSYLFPVFKMKPVKQPLRHVTIDCTPAMKKKEGNGKVCLKTQRLIS
1:137648143|137742230	6 [2440 - 2604]	IWRTLRLTCYFLRWVVLEAPMYIVEGLQTRASHCFPTLSLLPLFWLCGAELCKKL
1:137648143|137742230	7 [2877 - 3653]	ERVAPIELPEIEVSKEGSRCSGSCRIGRQVVKLCADHRIAAGLNMQQRRGSDRAWVWTACDFAFGAGKVELLAVWFKLQDVAGSCKQTCDEAKQAHEPGTLIMPHISCTNTANTSPHAKNAVAAMEASTKETADLSRGDEACGPAVNAFSSQKPRPTVVSPPKFVFQSESVKRVFSNEKTFPFRNTAATGSLFGGSFNPATKTTDGISAPQIAAEKYLGGAEHPKSRSARQYNKASNMAPAAPVAPSDFSFKILEPGEC
1:137648143|137742230	8 [3650 - 3856]	VLIELVIYSSVQFMSQSLMLAIVFLLWRTLRLTCYFLRWIVLEAPMCIVESLQTRASHCFPTLSLLPLF
1:137648143|137742230	9 [4165 - 4374]	VLRTGGIYGVLEIEVSKEGSRCGGSCRIGRQVVKLCAAYGIAPGLSMQQRRGSDRAWVWTACDLQSGKGK
1:137648143|137742230	10 [4618 - 4950]	LVEHQPNQWFLLQSLCFDVSPWRAFSAMKKHSHLGIQQPLAPSLESAAILPEKTQTAFHHRGKQGRNTWEELNHPKAGAHVWTARQPTWLLQHEMGPPTSRLKFWNKVSVH
1:137648143|137742230	11 [4943 - 5128]	VFIELGIYSSVQLMFIVSHLSYIVTYCHIYPILSVTVSCQLFRNAGHCIVSSVFILWSFFQL
1:137648143|137742230	12 [4326 - 5141]	QSMGVDGMRFAVREGKVELLAVWFKLQDVAGSCKQTCDEAKQAHEPGTLITPHISRTNTANASARVKNAVAAMEATPRETADLSCGDEACGAAIKALACGTPTKSVVSPPKFVFRCESMESVFSNEKTFPFGNTAAPGSLFGVSCNSSRKNTDGISSPWKAGEKYLGGAEPPKSRSSRLDSKAANVAPAARDGPSNFSFKILEQGECSLNSEFIQVCNSCLLSVIYHILSHIVIYIPYCQLLYHVSCLGMLVTVLFLLSSSYGVSFSCNARL
1:137648143|137742230	13 [5289 - 5459]	SWSWTFYLCVCKVLIKNMKSSLAFHHKNSDLLFKNLTVRTSPLDVGWEELLRSKMTL
1:137648143|137742230	14 [5493 - 5831]	LVFEGSQLGWRSREGILRSSVEIELVLRTVGTAFSLVLLTLLLRSWKEVVEVGKSAFLGKRVVLWFLSEASGSTWTALRHQVGNEFLVERKLSFKFCCTAECTRILERVGLTL
1:137648143|137742230	15 [5835 - 6053]	RHLSILRNRQYVDIDVLMDCCLLLVNVCVSLQLLLLNCRSKQANRQRLSIQVTLKLGYILLLCFHSLAVTFHL
1:137648143|137742230	16 [5957 - 6112]	TSKQTKALHTGDPQTRVHPSSLLPFSCSNFPSLALTLDCHGYSACTEQATSC
1:137648143|137742230	17 [6168 - 6353]	PEKLGKFQKAESFVFVAAVAENYKISTITSVEERIWLLTCLWLFWLCLKYPCFITRSGQIYK
1:137648143|137742230	18 [6415 - 6573]	AVRNGSKCQRKLVGVVAVAKVKSPLLPGGSLIATENQSITDMQFLSYPVCVTY
1:137648143|137742230	19 [6435 - 6638]	VSKEASRCSGSCQSEIPIIAWRLFDSNRKPKYYRYAVPQLPCMCDLLNNDAVSKVVNLRCSEYHAGTL
1:137648143|137742230	20 [6620 - 6769]	VSCGYFITSMPKMIPALSCLISSFPQIFVLCSRQPSQTGIGEGVCYCFGN
1:137648143|137742230	21 [6672 - 6935]	AALSALFHKFLFFAVGSPVKQELERECVTASETKPSEEKAEGETPQVPSTSACGVSSNAEDAGPEGSQKEVKSERKKVRVKALRKFRQ
1:137648143|137742230	22 [6718 - 7008]	AAQSNRNWRGSVLLLRKLNLLRRRLKEKLRRSLLRLPVALVVMRRMPVQKALRKKLKVKERKYESRLYASLGNKLAVLSLDNFHLVRNKICSRFKTT
1:137648143|137742230	23 [6984 - 7151]	NMQQIQNYLTCWAVSPVCSGTVTKVQLLSFSGRERQQLYLLKQQQLWLVEFLLAGV
1:137648143|137742230	24 [6977 - 7162]	EIKYAADSKLLDLLGCVSSLFWHCNKGSALKFLRERKATALPPKAATALASRIPASRCVREK
1:137648143|137742230	25 [7166 - 7360]	FQSAFQGMWCLFWNRTASKVFQSLVKLNLSVCVCVCVCVCVKSVSETFQQQFLGFFSQFPSLNPC
1:137648143|137742230	26 [7574 - 7777]	MLGSPGLFAYCFINVTDLVSPSKEELHAPSSSEAAAVFVQSAASSEEADSTETAHVSQNLPGGDDRAF
1:137648143|137742230	27 [7629 - 7784]	SLQVRKNCMLRQAVKQQRYLCSQLLAVKRQIPQRLLTCHRIYQEVMTELFRK
1:137648143|137742230	28 [8063 - 8269]	NVIFLFLQHLACLSSSVNHIMTSVAFFLALPSLFLLQCNFSHQTCLPVMYFSSCFEFSLALEDALIEGC
1:137648143|137742230	29 [8348 - 8500]	RQDSAFCSTGKLSSRCILGGVPNMGSQCESILSPLSLINALPSVGSFMDFF
1:137648143|137742230	30 [8680 - 8868]	YAFSGTWLAYQRNCCKAFVLLQKRTDRNEFLLDVGFTFFTVVTGAGTYLSSFMLFQTSLPFLP
1:137648143|137742230	31 [8807 - 8998]	QVPVLTCLLLCCFRHLCRSCHNREKARGLGKYICQKCHAIIDEQPLIFKNDPYHPDRFNCANCR
1:137648143|137742230	32 [8760 - 9122]	KRVSVRRWIYVFYRSNRCRYLPVFFYVVSDISAVLAITGKKPEAWGSTFARSAMPLLMNNLSFSKMILITPIASTVQTAGNLSSTKENRMLSEKKKKMLVLFASPISILKWKPVPYNRQKG
1:137648143|137742230	33 [9038 - 9259]	KKKKNAGFICFSHFHFKVETSTVQQAEGMSSECLAARYVCGYVSWGGRVAPPIQTTGDVLGIDERQTCLWQQED
1:137648143|137742230	34 [9126 - 9347]	VLSALLLDMCVATSLGVVELHLPFKQQVMCWGLMKDKLAYGSKKTDIIFLLQRVEKWTSSAASVIILPTFFLFS
1:137648143|137742230	35 [9229 - 9423]	KTNLLMAARRLTLFFCYKGLKSGHLQLLRSLFCLRSFFLVELPKVCFSLKLSLTSFCQLLQLQTM
1:137648143|137742230	36 [9347 - 9538]	LSCPKYVFLLSFPSPRFVSFCSCRLCSCMFLHPPLMHGSGALYDIAHVVSCLFFGTKEAVVSVS
1:137648143|137742230	37 [9714 - 9890]	GRHGCSFLTCLQKVQSLFSERSDASYLAGFSQLTVAGFSQLTVESISLIKEIIILNCHV
1:137648143|137742230	38 [9958 - 10122]	SLQKLWSCNCSVPLFMLSINEFWNRKELTADARELKGELYCLPCHDKMGVPTCGA
1:137648143|137742230	39 [10187 - 10438]	TSADTLSFTSVNLNAASSVRFGHIQYRDCLFAFSKRMPLFTSNPKEIHNFLHSILFVPNVKSHSWVIVIMREKAWHIVRPTTIR
1:137648143|137742230	40 [10777 - 11037]	RRFASQELGFNTKPLSSVVFPTAAVLRGLCVKVRCIKQLFHPLAEDQQRLDLSRTPPSDRLHLKKGYMELSHFPPDSLDCAVQHQNG
1:137648143|137742230	41 [11141 - 11326]	LQMDPKFLSNEGQVIEILLASLAGNKCGAIISNSIAVVTEQERTPGKSCVLNGCTDVQLGGY
1:137648143|137742230	42 [11876 - 12112]	WKRKQELRRTVVCWKPFSNKQRPGVLGDAEDASSVPLSALKRDTYSCENDHIGISSNEFRDRDTDLEKYFDTEQCRGAL
1:137648143|137742230	43 [12033 - 12218]	ASPQMNLGIVTQIWKNTLILNNVGGLCEGFFFFFKCLASIVEFGSWRSSPICHRHLSFENRG
1:137648143|137742230	44 [12145 - 12366]	LPLLSLVRGDLHLSVTGTCLLKIEADSNFTKPGRNCTCKDLSCEGTSGSILTLRRRDCFVVPYNLTLSIVHFSH
1:137648143|137742230	45 [12375 - 12569]	TDNEVVIIFIVHLQLFYISSFIFARKFDTAITNDEYPVLFFLSLSGEASTCGSSFIKRLRYRDLL
1:137648143|137742230	46 [12394 - 12615]	LFSLCIFNYSTSLLSFLHANLTLLSQMMSIQFCFSSRYLVKQALVAAVLLRDCVIEISCKQTFLWLVLFWQAVE
1:137648143|137742230	47 [12560 - 12799]	RSLVSRLSFGSYYFGKQWNKCKHLWMSLPRSVGKEVWLYEDRVLSAADKVEEKNIVLNPLSEVEKRSNVWQGKVRRYTET
1:137648143|137742230	48 [12808 - 12960]	NILKVYGTKSKHFLSRTELCALRDSFICASQSHCATIRCAFQVLPRYCCRP
1:137648143|137742230	49 [12818 - 13024]	RYTEQRVNTFSPERSCVPSETALSVLHSPTVQRSGVPSRSCHVIVAGLNACQKIQMIVLPISQTCELNS
1:137648143|137742230	50 [13236 - 13397]	LLRYKSRMKSTEKMCLYLPVAPLTNLHLCQLPVSFFLQFSLLNSSPFFVLFFCP
1:137648143|137742230	51 [13261 - 13623]	RALRKCACTFLLLHLLIYISVSCLFRSFFSSVFLTLLLFSSFFSALDSEGISLLKLISNLSANTAMRKCQMNLSDALPNGNVKRRRKRSRKRKSPSVCRLFFFSPPPVLLSSLVSFAVALT
1:137648143|137742230	52 [13557 - 13706]	TFLLLTTTCAPFFFGQFCRCSYLKLLHAFVAVTAKYFSQNCNWKYCYFII
1:137648143|137742230	53 [13508 - 13828]	SEGEREAEKEKAHLFVDFSSSHHHLCSFLLWSVLPLLLLKAFACVRGCHSQIFFTELQLEILLFYYLKLRLLSNTAELDRFFKRHRYKEGHNSLGVFQSRSATYISF
1:137648143|137742230	54 [14108 - 14287]	KMTNENFPYEKLNLSLGRDSEAVIRLQITMQAFRLDILHSLCEYMCMDLLINRPRFCQLT
1:137648143|137742230	55 [14345 - 14560]	SLRKFRLGKCACEYLQKHTVQMCPTLGACGVICINEQISVQIKQACKISRGLGKKPNIPHFPEKIMLRFQVR
1:137648143|137742230	56 [14742 - 15029]	ILPYSIQHNTLTLCKLCILFTFCALFCWTICNSVPLNIYIYIYIHIYIYVCIVLLLFLIFVQKLCTKYFEKITKFALTMQDARRIFFRARMPEVKV
1:137648143|137742230	57 [15087 - 15275]	LAALLLHCECKCVRFDPPRIYFFSHLQELCSQMVRIHCSILLASVHENLFFPFLSEIPLLRNS
1:137648143|137742230	58 [15127 - 15429]	GLILPGSISSAIFKNCAHKWSEFTVVSYWRLSMKICFSLFCQKYRYLGILDGTVLPSVQTFFFFPVLETQFLYNYIVASKKQLSCAINKGYVIKSCFTSLT
1:137648143|137742230	59 [15359 - 15559]	QAKNSFPVPLIKATLLNPASPLLRDRLRWVAKHLGSLPSLCFYLWLYVKLVYCPDLEETYACPKHAL
1:137648143|137742230	60 [15576 - 15794]	KINCRLFDNQQLGSSGHVRIGTVLRCSSSKAAVPVALTQVCVSDPTNSTEGVLGLQSLLHPTQISEGRDCQAR
1:137648143|137742230	61 [16101 - 16367]	IGTCFEADFTTRRTLRPWRGSREGQRSCEGSGAQVLRGAAAGTGVFQSGAEEAQGRQEVVARWGLASSPRGRMRGNGLALHRGRVGLGY
1:137648143|137742230	62 [16147 - 16467]	DPGGGPGKASEAVRGLEHKFYGEQLRELGFFSPEQRRLRGDRRLWRGGGWPLLPEAGCEGMASHCTAGGSGWVIKESSSERVARRWHRLPREEMQSLLLEVFNERTA
1:137648143|137742230	63 [16187 - 16495]	GVWSTSFTGSSCGNWGFSVRSRGGSGETGGCGEVGVGLFSQRQDAREWPRTAPREGRVGLLKSRPRKEWRGAGTGCPGRRCSHCSWRCSTSAPRSCGTVTSRP
1:137648143|137742230	64 [16371 - 16532]	RVVLGKSGEALAQAAQGGDAVTAPGGVQRAHRVAVALSHPAPRRREGRKRWPGS
1:137648143|137742230	65 [16634 - 16861]	TGRPNDAFGLSDRGRGGFVIHSPPALHILPSHKLLLAGANYFCYSWCPEHGAPSPASPSKEAHAASRGDATPRRGR
1:137648143|137742230	66 [16865 - 17059]	GKHLSTASRRPRTVPAAPRQPAPSGPTFRNPTSRRYRNQPRAGRSHRACACAYVRGARAPPHPGL
1:137648143|137742230	67 [16692 - 17180]	FIPHRLCTSCHLISCFWQEQIISATRGARSTELHRLQVQARKPTLPVAVTQHRVAAGEENTSARPHAGRGRYRQRRGSPRRAAQRSATQPPAATATNRAPAARTARARARTFGVRERRPTPGCDVARRRDRWLVGVAPCVERKLERASAGLPPLPLLPLSPGQ
1:137648143|137742230	68 [16840 - 17313]	RNTASRQVRKTPQHGLTQAEDGTGSAAAARAERPNVPQPNLPPLPQPTARRPLAPRVRVRVRSGCASAAPPRAVTSRVAAIGGWWALRRVWSENLNARVPAFRRFLFFLFLLASDQRSVTTSAGRTAGLGAMVRRTKPEVERYVASVQAAASSPREVS
1:137648143|137742230	69 [17312 - 17530]	VECCGAGRRRQRRSRGLPRDGRDGVRSPPVPPRPVPSRPSARPAVAGPEGRARALPEPGMAGGGGGGCGRAAR
1:137648143|137742230	70 [17534 - 17695]	CPGTWQAVCRSQGAERCGVWSGKVPLCCSELVSLQTRSWIFPLPGCARGQVLRV
1:137648143|137742230	71 [17304 - 17816]	RGELSAAGPAGAASGAPAASPGMAAMGSAPRPSRPVPSRPVPPLVPRLPGLRGGRGLCRSPGWLAGAGAGAGGQPDDALVRGKRCAGHRELSGAVFGPERSRSAALNWCHCRRGAGYSLSLAVLEAKCCGFSFIFPAMLTAGCIAQSAMEVGLGFLVVLTLERRVVRGCRP
1:137648143|137742230	72 [17699 - 17944]	LHLSSDAYSWLYSAVSDGSRPWFSGSVDFGEEGGARLQALMLKFLVKPVYKEMSSVVALWRVSAYPCFASKRGLRSRRRAFF
1:137648143|137742230	73 [17929 - 18267]	ETGILLNALVRDFFRNTRGAGGGLETKWKCISVVGTRFTFGVVGVTGSSIADSQTESTLEAMRGAQLLDFCHLVRVCHEVFARDFLVLQLIHTGENVFLQCSISVVLTRALCE
1:137648143|137742230	74 [18306 - 18503]	RVDQGNKREDLKKKKKKKQKRQKRGQGRQERKVPEAGTGGAGLLICGTAFFCDVDTLQKKKKVTCS
1:137648143|137742230	75 [18562 - 18717]	RLACLASNLSFALVAFASYWGKKHVIFLIIFLMQYLWKSKPWVQGENWICQL
1:137648143|137742230	76 [18585 - 18854]	PQFCFGSLCQLLGKKARYFLNYFLNAVSLEIKALGPGRELDLSAVRELLEVLCILGKKGLRIQFLQKYCMPNTYLSYFFPSEIIERIPFC
1:137648143|137742230	77 [18733 - 18897]	KYYASLERRVSVFNSFRSTVCLTRTCRIFSPQRSLKGFLFAKLYFEIQEYELAKR
1:137648143|137742230	78 [18839 - 19048]	KDSFLLSCILKYKNMNSRKGNKYSVCCCVLERVIGNLSEAVEKARPRSRCFKVAVNGRIWCHLRLPTTAS
1:137648143|137742230	79 [19302 - 19466]	LRGVGGLVLRRNTDPSVLFSFFICSVDIYLSISASKSEIPKLTGFWDRSMKLRIT
1:137648143|137742230	80 [19286 - 19681]	FLSTLAAGRGGTCVTEEYRPFCSVFFFYLLCRYLSIYLSVQERDPKAHRFLGQVYEAQDNIEKAFGCYKVSTSLSSRTSRFMPSYGADAVLIRQAYKCEILSQDFMIRALGRERICTKVLLAAPWSALAPCD
1:137648143|137742230	81 [19749 - 20042]	VEQQLVVEAAELVLALFLLGCCEFQRLSGCYKAKVAFQKGGFSESSERVFLGSCNLTWWACLVGGVFSFLSYVDCQIKFLVTLFLVCARVGETSDPWS
1:137648143|137742230	82 [20030 - 20281]	RSVELNPMQKDLVLKMAELLCSNDIADGRAKYWVEKAARLFPGNPAAYRLKVNSNFCSVPGRNFSFFQRWESHVHNSTQDVKMT
1:137648143|137742230	83 [20326 - 20502]	VFSLELRTVERRRCCYSQILCKCCQSRDLTFGGWVFGVFFFFFKQGVLYQGVPSLSQAV
1:137648143|137742230	84 [20733 - 20990]	EQLLERKGEDGWNQLFDMIQAELCARPDNIYLNIRLVALYRSNNRLRDAVLHCQEAEKKIPVDSSLEWCSCVIKTLEVFNDIWTLS
1:137648143|137742230	85 [21159 - 21320]	LRFSSSIRDGGSLFSDALSLFRNTLNQYETWSLIKMIGELSRKIICWPILAWLN
1:137648143|137742230	86 [21224 - 21439]	EYLESVRDLEPDKNDWRAIKKDHLLAYSSLVKLTLASRDVCESRGALERYSSNFSVLSTKEKLSIVSGLQNV
1:137648143|137742230	87 [21443 - 21682]	EASFSASSHFVDGRGVPLSLPQRENLPRLDPLAMCLSELQGSEKTGWYSVPVIFSVRMLFLTSASLRFTDACGSALPCSS
1:137648143|137742230	88 [21780 - 21932]	DQLIQLTSSYAVCAAAGIDPYSFISVTLSFVLTCVDFTSVNRAQQLSAQIS
1:137648143|137742230	89 [21957 - 22277]	PDARDSFYRDFVEEASFLHSSFDRVLHSVKPYVNGPDELSRTFLEMKGHFYMHAGTFLLKMAQNNEARWRDACELAALCYLKSFCVSPSSVCACRDCASGTLSLCTH
1:137648143|137742230	90 [22316 - 22519]	GCLLPKSSSSPLLEKISSGENQFSILHNRLHSKHYFLLCALKTICGCYNWSPCVFFMEETSLFPILYA
1:137648143|137742230	91 [22302 - 22556]	TSVFKAVSSPNLPLPHFLRRFQVVKISFPFCTTACIPNITFSYVLLKLFAVVTTGHLVCFSWRKQACFLSFTRKLSDVLFVVKKL
1:137648143|137742230	92 [22532 - 22690]	RAFCCEEAVTILFSLCQIPEPKSKLIEGDPTGRDMLEMLACDRKSQSGNRSEE
1:137648143|137742230	93 [22697 - 22909]	MFRSSIVILWVVNFRVSGLLRNAFGVLVSCYRTFCVLATYEKQNSSLILTRNGLFLCMCRTLRSNVTFHVS
1:137648143|137742230	94 [22819 - 23064]	KAKQQLDPDTEWAFSLYVPDAKIECNFSCLLVCWFLPTNILFVSVASPKCKRKHCSFPITFVPFFLPTGLLLFFFFFFFFFL
1:137648143|137742230	95 [22971 - 23156]	KKTLLFSHHFCPLLSSNRFAAFFLFFFLFFFVKSLGSLLQCTLSCGLEMQTKKTAGLRLNCS
1:137648143|137742230	96 [22949 - 23164]	ALLVPSVKENTALFPSLLSPSFFQQVCCFFSFFFSFFFCEKLGQSSSVYTILWARDANEENSRPQAELFLNR
1:137648143|137742230	97 [23369 - 23539]	QGVPTASNRVVLDSVECSYVTFHFSRSHVAELKPRQGRLLERDCGIFCKQKWLIYVV
1:137648143|137742230	98 [23430 - 23681]	HSIFLGHMLLNLSHGKEDFLREIVESFANKSGLFMLFESLFGSGASRERSFLGTDDMGDVSTQAPAQGELSKYDIGKTGSLNSA
1:137648143|137742230	99 [23812 - 24015]	LRGSIVVPGSEEFLTYFPLAHCCLLVRSDSLPVEAACVAFCVCTLVSADRKACTYLRVICEYRLQAQK
1:137648143|137742230	100 [23951 - 24178]	VLIGRRVLIYVSSVNTGYKHKSEVQYSLYSINRCRNHLKNATSYLKILSSSLLGRGTQVGRGCWRSPLMGEAFRAP
1:137648143|137742230	101 [24193 - 24375]	WKPSFETQVFLGGTQVLRSELLTVFVFAQVLFECTAVVSSTLCGLACSGILCQCYSHCVNC
1:137648143|137742230	102 [24210 - 24515]	DPGLPWWDAGPQIRASYSFCFCTGAVRMHCGSLQHLVWLGLQWHSMSVLFPLRKLLKQLFHLPQETSRLETDAPESICLLDLEVSKRSKLLSAFKCRFFFGA
1:137648143|137742230	103 [24484 - 24669]	VHLSAGFFLVPNTFCWFIFTKPGFFTRDGVYLQLTTAREVYYSLWHTSASFLTIAAVQTVLH
1:137648143|137742230	104 [24494 - 24727]	VQVFFWCLIPFVGLFLLNQVFLLGMVFTCNLQLQEKCTTHCGTHQPPFLPLLLCKQYSTEKQRSWWDAVRTLMQKETT
1:137648143|137742230	105 [24546 - 24749]	TRFFYSGWCLPATYNCKRSVLLTVAHISLLSYHCCCANSTPLRSRDPGGMLFVLLCRKKQRKASSVWK
1:137648143|137742230	106 [25009 - 25221]	GIFLLLFRPDSAPKLKLLVQHGLSTLRALEKHGLQPALMIHWARSLQKTVSSDCLYLSTVCFSPILQTSQN
1:137648143|137742230	107 [25005 - 25229]	LRNISPAVQTGLGTKTEAACTAWLKYSASPGETRPSACLNDTLGKKPAKNSKFRLFVSKYCLFFSDIANFTELNN
1:137648143|137742230	108 [25233 - 25520]	IKSDENVVLRPAANFERMTPATASADEYSLCHYSLSSTGKSNVIFYLCVTFCDAIERPPEIHHKRERKASNTSLKLLKKTTASEKKKYGYCFVCIF
1:137648143|137742230	109 [25456 - 25629]	NFSRKQLHQRRKSMVTVLFAFSEIVSISLLQQGVILNSCDQKEYSEEVCTTGGEPCLV
1:137648143|137742230	110 [25575 - 25730]	PERILGRSVYYWRRALLSLKTIQKHKIFLNLPILSSNIFIVWTFRYRLILQR
1:137648143|137742230	111 [25628 - 25906]	FENYPKAQNIPEPTDPLFKHFHSVDIQVQIDSSEMRGRGVVCHKLTDKLVVSLFFGWLVFCNDGWLFFFVIVQLNSGVAVRLLRMRFGGDSFC
1:137648143|137742230	112 [26241 - 26402]	VYKWHCLRMLFFQLCSDRFLLINILLRSFAKERQRSLRRMVCCQKNKNNAKPIF
1:137648143|137742230	113 [26324 - 26605]	LCQRKAEELEKDGMLPEEQEQRKAYLLKRKHYLMKIIDESSSDPSVADRVSNSCLAACLERWRGLAYCCRLKEFAFKSDFAWWPVKLAVFPRDT
1:137648143|137742230	114 [26917 - 27102]	LPVSVKTVTEMLNAVIQELGGNEEGGSLASSNITRAAHLEVIYSIPSPKKLSFSPTNTCKVR
1:137648143|137742230	115 [27041 - 27238]	YTPFHHLRSYLSPQLIPARYASQLLFREGLHLYTNSKFNKLFFFFSFSSSPLRLSFSGLKIRSPYS
1:137648143|137742230	116 [27160 - 27363]	AFFFFFFLQFSSKALLQWAEDQKSLLLMLCQQVEALKVNNFVSIFNAKQLIFFLWRVHCDRSIELRFT
1:137648143|137742230	117 [27476 - 27646]	EVICMCRKFYYLQLSYCRLGCGFFLSCFREQSQFCTAWADPGLSQQLTLGLLVFFPL
1:137648143|137742230	118 [27938 - 28159]	RDEKSRYQGDLRVHIRDVELCISVLKRQCDPCIRYERQFYITCLYHFFVWKGSHTNLFLWWVWAVSLEEESMGV
1:137648143|137742230	119 [27741 - 28253]	LNRSLQQNEMREMNRNRSSASVSSRQWPAACCGTDTMSDGYREHEIFMTAPLTPKSLLTPSTGTAEETRNQDIKETCGSTSGMWNSVFRFSKDSVTHASDTSGSFTSPAFTTSSCGKEAIPTYSSGGFGQSPLKKSQWECKVCLVQNEATARNCASCQSQIQIHGKHVASQ
1:137648143|137742230	120 [28163 - 28645]	SMFSSERSNCEELCLLPKPNPDTWETRGIPVTESAASLKASGSAAQEKCGSAFTKKEGQGDCKICLVRNEPSAPRGVAWQNPSKSNSEVSPQQFSFKLEVKAPAFTSQNPADAEVKPAEQGRNFSVLMPPNAFKCGIQESNRNTAKEDGPPQSVNRLEKRG
1:137648143|137742230	121 [28626 - 28859]	TDLKNVDEKDKNELPSSSGVTLQSQEAADKDKVSLLLVKTAAVLLLLLILQKVRPEKALSFAKQTLTLKAFQVLQMPL
1:137648143|137742230	122 [28679 - 28927]	WSYTPISRSSRQGQGEFTFGQNSSSTLTFADPAKGTPGEGSQFCQTDPNFEGFSGASDATVEALQVSSTCDTPATECFLLQSL
1:137648143|137742230	123 [29051 - 29233]	TVFHRLRKQSQKPGVEKNRKTQEKTPKGHSAGEHSKATSMAPAAQDGPSDFSFKILEQGEC
1:137648143|137742230	124 [29266 - 29436]	FMSQSLMLAIVFLLWRTLRLTCYFLRWVVLEARMCVAESLQTRASHCFPTLSLLPLF
1:137648143|137742230	125 [29357 - 29536]	KHGCALQRASKQEHHTVFLPSVFCLSFDCVELSFARALKDWGVEKVSAAVIVCYLCRWLT
1:137648143|137742230	126 [29782 - 29964]	ATRNKVSREASRCSGSCRIGRQVVKLCAVYGIAAGLNMQQRRGSDSAWVGPHVILHLGQGK
1:137648143|137742230	127 [30116 - 30289]	ERCGCNGSNHQGTTDLSRGDEACGPARERFFHSDAKTNSGFSSKVCVSIRIRKERFQQ
1:137648143|137742230	128 [29916 - 30350]	QRMGGTACDFAFGAGKVELLAVWFKLQDVAGSCKQTCDEAKQAHEPGTLITPHISRTNTANTSPRAKNAVAAMEATTKEQLTSAAVMKLVGPPVNAFSTQMPRPTVVSPPKFVFQSESVKSVFSNEKTFPFGNTAAHWFPLWRQF
1:137648143|137742230	129 [30354 - 30509]	PCNKNHRRHSAPQIAAEKYLGGAEHPKSRSAHQDKKASNMAPAAQLRLRLLI
1:137648143|137742230	130 [30531 - 30737]	VLIELVIYSSVQFMSQSLMLAIVFLLWRTLRLTCYFLRWVVLEAPMCIVESLQTRASHCFPTLSLLPLF
1:137648143|137742230	131 [31049 - 31198]	ERVGFMGARNRSVKEASRCSGSCRIGRRVVKLCACLRNSTRSEYAAKERI
1:137648143|137742230	132 [31177 - 31344]	VCSKGEDLTEHGCGPHVICSWAGKVVLLACGSNCRMLQAHVSKLVMKQSKPMSQAP
1:137648143|137742230	133 [31140 - 31439]	NSVPVYGIAPGLSMQQRRGSDRAWVWTACDLQLGRESSAAGVWFKLQDVAGSCKQTCDEAKQAHEPGTLITPHISVQIQPIHLLVLRTLRLQWKQAPGNN
1:137648143|137742230	134 [31481 - 31699]	SFFLSEPRPTVVSPPKFVFQSESVKSIFGNQKHSHLGILQPPAPSLEAASTCKNKLRRHFSTAEIRGEIPGRS
1:137648143|137742230	135 [31546 - 31749]	VCKEHFRQSETFPFGNTAAPGSLFGGSFNLQEQAQTAFQHRRNQRRNTWEELNIPKAGAHVGTTRHPT
1:137648143|137742230	136 [31554 - 31814]	RAFSAIRNIPIWEYCSPRLPLWRQLQPARTSSDGISAPQKSEEKYLGGAEHPKSRSACRDNKASNLTPAARDGPSNFSFKILEQGEC
1:137648143|137742230	137 [32178 - 32438]	MTRTALVLFYTSMQLGMEGKLTWCSVRFLKYVHKSCVLNQACESEELNKFRLLCLWKIPENSYLFPVFKMKPVKQPLRHVTIDCTQR
1:137648143|137742230	138 [32955 - 33158]	ERVAPIELPEIEVSKEGSRCSGSCRIGRQVVKLCADHRIAAGLICSKGEDLTEHGCGPHVILQLGQGK
1:137648143|137742230	139 [33062 - 33352]	PQNSSRSDMQQRRGSDRAWVWTACDFAVGAGKVELLAVWFKLQDVAGSCKQTCDEAKQAHEPGTLIMPHISCTNTANTSPHAKNAVAAMEASHQGNN
1:137648143|137742230	140 [33261 - 33482]	CLIFLVQIQPIHLLMLRTLWLQWKQATKETTDLSRGDEACGPAVNAFSSQKPRPTVVSPPSLCFNRNRKEGFQQ
1:137648143|137742230	141 [33544 - 33729]	PCNKTTDGISAPQIAAEKYLGGTEHPKSRSAHQDKRHPTWLLRHQLRPPTSHLKFWNQVSVN
1:137648143|137742230	142 [33813 - 34001]	ANLLFLRRIVLEAPMCIVESSKQEHHTVFLPSVFCLSFDCVELSFASALKDWGVKNCCRCADG
1:137648143|137742230	143 [34058 - 34216]	RQLCGFDSYRHKCGRMSEYACLHAYGNFGCASSIQCLITASGWIYKGFALLRM
1:137648143|137742230	144 [34329 - 34583]	NSVPDTGIAPGLSMQQRRGSDRAWVWTAWICSQGMESRAAGSVVKLQDVAGSCKQTCDEAKQAHEARHLDNASYFSYKYSNTSPL
1:137648143|137742230	145 [34366 - 34674]	VCSKGEDLTEHGCGRRGFAVREWKVELLAVWSNCRMLQAHVSKLVMKQSKPMKPGTLITPHISRTNTAIHLLCKNTVAAMEATPRETADLSCGDEACGAAIKP
1:137648143|137742230	146 [34736 - 34888]	VHQSVFSNEKTFPFGNTAAPGSLFGVSFILPEKHRRHFITVESRGEIPGRS
1:137648143|137742230	147 [34650 - 34976]	SLWGRHKALACETPTKSVVSPPKFVFRSESIRAFSAMKKHSPLGIQQPPAPSLESASFFQKNTDGISSPWKAGEKYLGGAEPSKSRSARQDSKAATWSCSTRWALQLLV
1:137648143|137742230	148 [34762 - 35004]	KNIPLWEYSSPRLPLWSQLHSSRKTQTAFHHRGKQGRNTWEELNHPKAGAHVRTARQQRGPAARDGPSNFSFKFWNKVSVH
1:137648143|137742230	149 [35008 - 35181]	TWNLFKCATHVYCQSFIIYCHICHIYPILSVTVSCQLFRNAGHCIVSSVFILWSFFQL
1:137648143|137742230	150 [34997 - 35194]	VFIELGIYSSVQLMFIVSHLSYIVTYVIYIPYCQLLYHVSCLGMLVTVLFLLSSSYGVSFSCNARL
1:137648143|137742230	151 [35300 - 35506]	GRELLVGFGIFMKLELDIYLCVCKVLIKNMKSSLAFHRKNSDLLFKNLTVRTSPLDVGWEELLRSKMTL
1:137648143|137742230	152 [35497 - 35742]	NDFIGLLSRRRKQLTCIRRESIGVEKQGRILRSSVEIELGLRTVGTAFSLSTTHVAFTLLEGSSGSRKISVPWEASSTVVPV
1:137648143|137742230	153 [35648 - 35812]	VLLTLLLRSWKEVVEAGKSAFLGKRVVLWFLSEAPGSTGLCCAIKLAKKLSFYEK
1:137648143|137742230	154 [36000 - 36155]	TSRQTKALHTGDPQTRVHPSSLLPFSCSNFPIFSLTLDCHGYSACTEQATLC
1:137648143|137742230	155 [36457 - 36681]	AVRNGSKCQRKLVGVVAVAKVKSPLLPGGCLIATENQSMTGYAVPQLPCMCDLLNNDAVSKVVNLRCSEYHAGTL
1:137648143|137742230	156 [36663 - 36812]	VSCGYFITSMPKMIPALSCLISSFPQIFVLCSRQPSQTGIGEGVCYCFGN
1:137648143|137742230	157 [36715 - 36978]	AALSALFHKFLFFAVGSPVKQELERECVTASETKPSEEKAEGETPQLPSTSACGVSSNAEDAGPEGSQKEVKSERKKVRVKALRKFRQ
1:137648143|137742230	158 [36761 - 37012]	AAQSNRNWRGSVLLLRKLNLLRRRLKEKLRSSLLRLPVALVVMRRMPVQKALRKKLKVKERKYESRLYASLGNKLAVLSLDNST
1:137648143|137742230	159 [37019 - 37192]	EIKYAADSNYLTCWGCVSSLFWHCNKGSALKFLRERRQQLYLLKQQQLWLVEFLLAGV
1:137648143|137742230	160 [37207 - 37392]	FQSAFQGKWCLFGNCTASKVFQSLVKLNLSVCVCVCVCVCVLRVCLKPSNNSSWVFFPSPFP
1:137648143|137742230	161 [37185 - 37406]	QVCEREVISERFPREVVLVWELHCFKGISVSCQVELECVCVCVCVCVCVKSVSETFQQQFLGFFSQSLPLIPVS
1:137648143|137742230	162 [37598 - 37801]	MLGSPGLFAYCFINVTDLVSPSKEELHAPSSSEAAAVFVQSAASSEEADSTETAHVSQNLPGGDDRAF
1:137648143|137742230	163 [37653 - 37808]	SLQVRKNCMLRQAVKQQRYLCSQLLAVKRQIPQRLLTCHRIYQEVMTELFRK
1:137648143|137742230	164 [38086 - 38250]	NVIFLFLQHLACLSSSVNHITTSVVFSLALLSLFLLQVSLLPPELLACDVFLQLF
1:137648143|137742230	165 [38069 - 38293]	SDEACRMSSSSFFNILPAFPHLLIILQLLWFSLLPYCLFFSFRCHFSHQNCLPVMYFSSCFEFSLALEDALIEGC
1:137648143|137742230	166 [38667 - 38891]	TNDPSVVIENKIIRLLRTWLAYQRNCCKAFVLLQKRTDRNEFLLDVGFTFFTVVTGAGTYLSSFMLFQTSLPFLP
1:137648143|137742230	167 [38783 - 39022]	KRVSVRRWIYVFYRSNRCRYLPVFFYVVSDISAVLAITGKKPEAWGSTFARSAMPLLMNNLSFSKMIPYHPDRFNCANCR
1:137648143|137742230	168 [38830 - 39027]	QVPVLTCLLLCCFRHLCRSCHNREKARGLGKYICQKCHAIIDEQPLIFKNDPLSPRSLQLCKLQVT
1:137648143|137742230	169 [39172 - 39369]	ICVWLRLLGGRVAPPIQTTGDVLGIDERQTCLCSKKTDIIFLLQRVEKWTSSAASVIILPTFFLFS
1:137648143|137742230	170 [39026 - 39445]	LEFHKRKQDAFLKKKKNAGFICFSHFHFKVETSTVQQAEGMSSECLAARYVCGYVSWVVELHLPFKQQVMCWGLMKDKLAYAARRLTLFFCYKGLKSGHLQLLRSLFCLRSFFLVELPKVCFSLKLSLTSFVSFCQLQSM
1:137648143|137742230	171 [39734 - 39886]	GRHGCSFLTCLQKVQSLFSERSDASYLAGFSQLTVESISLVKEIIILNCHV
1:137648143|137742230	172 [39954 - 40145]	SLQKLWSCNCSVPLFMLSINEFWNRKELTADARELKGELYCLPCHEKMGVPPAEHEEDQLKDVW
1:137648143|137742230	173 [40182 - 40433]	TSADTLSFTSVNLNAASSVRFGHIQYRDCLFAFSKRMPLFTSNPKEIHNFLHSILFVPNVKSHSWVIVIMREKAWHIVRPTTIR
1:137648143|137742230	174 [40340 - 40504]	HFVCAKCEKPFLGHRHYERKGLAYCETHYNQVRLRVFENCNFETHEKIDSREMEN
1:137648143|137742230	175 [40770 - 40955]	RRFASQELGFNTKPLSSVVFPTAAVLRGLCVKVRCIKQLFHPLAEDQQRLDCQGHHLATACI
1:137648143|137742230	176 [41095 - 41319]	RRITYGSCRAPANCRWILNFSSDEGQVIEILLASLAGNKCGAVISNSIAVVTEQERTPGKSCVLNGCTDVQLGGY
1:137648143|137742230	177 [41869 - 42105]	WKRKQELRRTVVCWKPFSNKQRPGVLGDAEDASSVPLSALKRDTYSCENDHIGISSNEFRDRDTDLEKYFDTEQCRWVL
1:137648143|137742230	178 [42297 - 42476]	SETILKVYRTKSKTLSSFQLRALQRQLYLCFTVPLCNDQVCLPGLATLLLQALMLATRFK
1:137648143|137742230	179 [42335 - 42517]	NTFFFPVACPPETALSVLHSPTVQRSGVPSRSCHVIVAGLNACYKIQMIVLPISQTFELNS
1:137648143|137742230	180 [42480 - 42632]	SFFPSHRHLSLTLNVFGNANDLPFFFFSLALVVSALNKAWCVNCLLVQLAH
1:137648143|137742230	181 [42728 - 42889]	LLRYKSHMKSTEKMCLYLPVAPLTNLHLCQLPVSFFLQFSLLNSSPFFVLFFCP
1:137648143|137742230	182 [42856 - 43116]	LFSFFRPFFLPLTSEGISLLKLISNLSANTAMRKCQMNLSDALPNGNVKRRRKRSRKRKSPSVCRLFFFSPPPVLLSSLVSFAVALT
1:137648143|137742230	183 [43050 - 43199]	TFLLLTTTCAPFFFGQFCRCSYLKLLHAFVAVTAKYFSQNCNSKYCYFII
1:137648143|137742230	184 [43001 - 43321]	SEGEREAEKEKAHLFVDFSSSHHHLCSFLLWSVLPLLLLKAFACVRGCHGQIFFTELQLEILLFYYLKLRLLSNTAELDRFFKRHRYKEGHNSLGVFQSRSATYISF
1:137648143|137742230	185 [43600 - 43779]	KMTNENFPYDKLNLSLGRDSEAVIRLQITMQAFRLDILHSLCEYMCMDLLINRPRFCQLT
1:137648143|137742230	186 [43837 - 44022]	SLRKFRLRKCACEYLQIHTVQMCPTLGACGVICINEQISVQIKQAWQNFPWPGQETKHTSFP
1:137648143|137742230	187 [44342 - 44515]	IYIYIYTYIYICMYSLLLFLIFVQKLCTKYFEKITKSALTMQDARRIFFRARMPEVKV
1:137648143|137742230	188 [44772 - 45020]	EFLMVLCYQACKPFFFPVLETQFLCNYIVASKKQLSSAINKGYVIKSCFTSLTRALEMGGKASRQPSFALLLPVAVCKTRLLS
1:137648143|137742230	189 [44860 - 45060]	QAKNSFPVPLIKATLLNPASPLLRERLRWVAKHLGSLPSLCFYLWLYVKLVYCPDLEETYACPKHAL
1:137648143|137742230	190 [45077 - 45295]	KINCRLFDNQQLGSSGHVWIGTVLRCSSSKAAVPVALTQVCVSDPTDSTEGVLGLQSLLHPTQISEGRDCQAR
1:137648143|137742230	191 [45688 - 45867]	GVWSTSFTGSSCGNWGFQSGAEEARGRQEVVARWGLASSPRGRMRGNGLALHRGRVGLGY
1:137648143|137742230	192 [45602 - 45967]	IGTCFEADFTTRRTLRPWRGSREGQRSCEGSGAQVLRGAAAGTGVFSPERRRLGGDRRLWRGGGWPLLPEAGCEGMASHCTAGGSGWVIKESSSERVARRWHRLPREEMQSLLLEVFNERTA
1:137648143|137742230	193 [45648 - 45995]	DPGGGPGKASEAVRGLEHKFYGEQLRELGFSVRSGGGSGETGGCGEVGVGLFSQRQDAREWPRTAPREGRVGLLKSRPRKEWRGAGTGCPGRRCSHCSWRCSTSAPRSCGTVTSRP
1:137648143|137742230	194 [45871 - 46032]	RVVLGKSGEALAQAAQGGDAVTAPGGVQRAHRVAVALSHPAPRRREGRKRWPGS
1:137648143|137742230	195 [46134 - 46367]	TGRPNDAFGLSDRGRGGFVIHSPPALHILPSHKLLLAGANYFCYSWCPEHGAPDCSCSNVWKLIACKCKQGSPRCQSR
1:137648143|137742230	196 [46192 - 46392]	FIPHRLCTSCHLISCFWQEQIISATRGARSTELPTAAARTFGNSLPASASKEAHAASRGDATPRRGR
1:137648143|137742230	197 [46371 - 46589]	RNTASRQVRKTPQHGLTQAEDGTGSAAAARAERPNVPQPNLPPLPQPTARRPLAPRVRVRVRSGCASAAPPRL
1:137648143|137742230	198 [46396 - 46710]	GKHLSTASRRPRTVPAAPRQPAPSGPTFRNPTSRRYRNQPRAGRSHRACACAYVRGARAPPHPGCDVARRRDRWLVGVAPCVERKLERASAGLPPLPLLPLSPGQ
1:137648143|137742230	199 [46232 - 46843]	AASGRSKLFLLLVVPGARSSRLQLLERLETHCLQVQARKPTLPVAVTQHRVAAGEENTSARPHAGRGRYRQRRGSPRRAAQRSATQPPAATATNRAPAARTARARARTFGVRERRPTPAVTSRVAAIGGWWALRRVWSENLNARVPAFRRFLFFLFLLASDQRSVTTSAGRTAGLGAMVRRTKPEVERYVASVQAAASSPREVS
1:137648143|137742230	200 [46847 - 47059]	VLRGRPAPPAALPRPPPGWPRWGPLPARPAPSRPVPPLVPRLPGLRGGRGLCRSPGWLAGAGRGRGGRAAR
1:137648143|137742230	201 [46834 - 47103]	RGELSAAGPAGAASGAPAASPGMAAMGSAPRPSRPVPPRPSARPAVAGPEGRARALPEPGMAGGGGAGAGRAGSQMMPWYVASGVQVTGS
1:137648143|137742230	202 [46983 - 47225]	GAGAGFAGARDGWRGRGGGGAGGQPDDALVRGKRCAGHRELSGAVFGPERSRSAALNWCHCRRGAEYSLSFGCARGQVLRV
1:137648143|137742230	203 [47152 - 47346]	IGVIADAELNIPSPLAVLEAKCCGFSFIFPAMLTAGCIAQSAMEVGLGFLVVLTLERRVVRGCRP
1:137648143|137742230	204 [47229 - 47474]	LHLSSDAYSWLYSAVSDGSRPWFSGSVDFGEEGGARLQALMLKFLVKPVYKEMSSVVALWRVSAYPCFASKRGLRSRRRAFF
1:137648143|137742230	205 [47452 - 47796]	EVGDGHSFEFPCKRLLQEYAGAGGGLETKWKCISVVGTRFTFGVVGVTGSSIADSQTESTLEAMRGAQLLDFCHLVRVCHEVFARDFLVLQLIHTGENVFLQCSISVVLTRALCE
1:137648143|137742230	206 [47835 - 48050]	RVDQGNKREDLKKKKEKKKRQKRGQGRQERKVPEAGTGGAGLLICGTAFFCDVDTLQKKRRLRVADPLLLFS
1:137648143|137742230	207 [48090 - 48242]	LACLASNLSFALVAFASYWGKKHVIFLIIFLMQYLWKSKPWVQGENWICQL
1:137648143|137742230	208 [48110 - 48379]	PQFCFGSLCQLLGKKARYFLNYFLNAVSLEIKALGPGRELDLSAVRELLEVLCILGKKGLRIQLLQKYCMPNTYLSYFFPSEIIERIPFC
1:137648143|137742230	209 [48258 - 48422]	KYYASLERRVSVFNYFRSTVCLTRTCRIFSPQRSLKGFLFAKLYFEIQEYELAKR
1:137648143|137742230	210 [48364 - 48573]	KDSFLLSCILKYKNMNSRKGNKCSVCCCVLERVIGNLSEAVEKARPRSRCFKVAVNGRIWCHLRLPTTAS
1:137648143|137742230	211 [48827 - 48991]	LRGVGGLVLRRNTDPSVLFSFFICSVDIYLSISASKSEIPKLTGFWDRSMKLRIT
1:137648143|137742230	212 [48811 - 49206]	YLSTLAAGRGGTCITEEYRPFCSVFFFYLLCRYLSIYLSVQERDPKAHRFLGQVYEAQDNIEKAFGCYKVSTSLTSLTSRCMPSYGADAVLIRQAYKCEILSQDFMIRALGRERICTKVLLAAPCSALAPCD
1:137648143|137742230	213 [49274 - 49567]	VEQQLVVEAAELVLALFLLGCCEFQRLSGCYKAKVAFQKGGFSESSERVFLGSCNLTWWACLVGGLFSFLLCVDCQIKFLVTLFLVCARVGETSDPWS
1:137648143|137742230	214 [49555 - 49806]	RSVELNPMQKDLVLKMAELLCSNDIADGRAKYWVEKAARLFPGNPAAYRLKVNSNFCSVPGRNFSFFQRWESHVHNSTQEVKMT
1:137648143|137742230	215 [49851 - 50027]	AFSLELRTVERRRCCYSQILCKCCQSRDLTFGGWVFGVFFFFFKQGVLYQGVPSLNQAV
1:137648143|137742230	216 [50258 - 50515]	EQLLERKGEDGWNQLFDMIQAELCARPDDIYLNIRLVALYRSNNRLRDAVLHCQEAEKKIPVDSSLEWCSCVIKTLEVFNDIWTLS
1:137648143|137742230	217 [50607 - 50756]	RLLKPMICLGFSCTFQSCLVSSFRTSLDSVAPSGTVVPYSLMHFLYLGVP
1:137648143|137742230	218 [50684 - 50845]	LRFSSSIRDGGSLFSDALSLFRSTLNQYETWSLIKMIGELSRKIICWPILAWLN
1:137648143|137742230	219 [50749 - 50964]	EYLESVRDLEPDKNDWRAIKKDHLLAYSSLVKLTLASRDVCESRGALERYSSNFSVLSTKEKLSIVSGLQNV
1:137648143|137742230	220 [50968 - 51207]	EASFSASSHFVDGRGVPLSLPQRENLPRLDPLAMCLSELQGSEKTGWYSVPVIFSVRMLFLSSASLRFTDACGSALPCSS
1:137648143|137742230	221 [51305 - 51457]	DQLIQLTSSYAVCAAAGIDPYSFISVTLSFVLTCVDFTSVNRAQQLSAQIS
1:137648143|137742230	222 [51482 - 51802]	PDARDSFYRDFVEEASFLHSSFDRVLHSVKPYVNGPDELSRTFLEMKGHFYMHAGTFLLKMAQNNEARWRDACELAALCYLKSFCVSPSSVCACRDCASGTLSLCTH
1:137648143|137742230	223 [51841 - 52044]	GCLLPKSSSSPLLEKISSGENQFSILHNRLHSKHYFLLCALKTICGCYNWSPCVFFMEETSLFPILYA
1:137648143|137742230	224 [51827 - 52081]	TSVFKAVSSPNLPLPHFLRRFQVVKISFPFCTTACIPNITFSYVLLKLFAVVTTGHLVCFSWRKQACFLSFTRKLSDVLFVVKKL
1:137648143|137742230	225 [52057 - 52215]	RAFCCEEAVTILFSLCQIPEPKSKLIEGDPTGRDMLEMLACDRKSQSGNRSEE
1:137648143|137742230	226 [52222 - 52434]	MFRSSIVILWVVNFRVSGLLRNAFGVLVSCYRTFCVLATYEKQNSSLILTRNGLFLCMCRTLRSNVTFHVS
1:137648143|137742230	227 [52344 - 52682]	KAKQQLDPDTEWAFSLYVPDAKIECNFSCLLVCWFLPTNILFVSVASPKCKRKHCSFPITFVPFFLPTGLLLFFFFFFFFFFVKSLGSLLQCTLSCGLEMQTKKTPGLRLNCS
1:137648143|137742230	228 [52496 - 52690]	KKTLLFSHHFCPLLSSNRFAAFFLFFFLFFFCEKLGQSSSVYTILWARDANKENTRPQAELFLNR
1:137648143|137742230	229 [52895 - 53065]	QGVPTASNRVVLDSVECSYVTFRFSRSHVAELKPRQGRLLERDCGIFCKQKWLIYVV
1:137648143|137742230	230 [52956 - 53207]	RSVFLGHMLLNLSHGKEDFLREIVESFANKSGLFMLFESLFGSGASRERSFLGTDDMGDVRTQAPAQGELSKYDIGKRGCLNSA
1:137648143|137742230	231 [53200 - 53367]	TQHNRDCVLEVLVQMLRLPQKTSVCNSCSPLPFSGSDLPEVWLSAVAERQYRRARF
1:137648143|137742230	232 [53339 - 53542]	LRGSIVVPGSEEFLTYFPLAHCCLLVRSDSLPVEAACVAFCVCTLVSADRKACTYLRVICEYRLQAQK
1:137648143|137742230	233 [53478 - 53705]	VLIGRHVLIYVSSVNTGYRHKSEVQYSLYSINRCRNHLKNATSYLKILSSSLLGRGTQVGRGCWRSPVMGEAFRAP
1:137648143|137742230	234 [53720 - 53902]	WKPSFEIQVFLGGTQVLRSELLTVFVFAQVLFECTAVVSSTLCGLACSGILCQCYSHCVNC
1:137648143|137742230	235 [53737 - 54042]	DPGLPWWDAGPQIRASYSFCFCTGAVRMHCGSLQHLVWLGLQWHSMSVLFPLRKLLKQLFHLPQETSRLETDAPESICLLDLEVSKRSKLLSAFKCRFFFGA
1:137648143|137742230	236 [54011 - 54196]	VHLSAGFFLVPNTFCWFIFTKPGFFTRDGVYLQLTTAREVYYSLWHTSASFLTIAAVQTVLH
1:137648143|137742230	237 [54021 - 54254]	VQVFFWCLIPFVGLFLLNQVFLLGMVFTCNLQLQEKCTTHCGTHQPPFLPLLLCKQYSTEKQRSWWDAVRTLMQKETT
1:137648143|137742230	238 [54073 - 54276]	TRFFYSGWCLPATYNCKRSVLLTVAHISLLSYHCCCANSTPLRSRDPGGMLFVLLCRKKQRKASSVWK
1:137648143|137742230	239 [54538 - 54750]	GIFLLLFRPDSAPKLKLLVQHGLSTLRALEKHGLQPALMIHWARSLQKTVSSDCLYVSTVCFSPILRTSQN
1:137648143|137742230	240 [54534 - 54758]	LRNISPAVQTGLGTKTEAACTAWLKYSASPGETRPSACLNDTLGKKPAKNSKFRLFVCKYCLFFSDIANFTELNN
1:137648143|137742230	241 [54762 - 55049]	IKSDENVVLRPAANFERMTPATASADEYSLCHYSLSSTGKSNVIFYLCVTFCDAIERPPEIHHKRERKASNTSLKLLKKTTASEKKKYGYCFVCIF
1:137648143|137742230	242 [54985 - 55260]	NFSRKQLHQRRKSMVTVLFAFSEIVSISLLQQGVILNSCDQKEYIGRSVYYWRRALLSLKTIQKHKIFLNLPILSSNIFIVWTFRYRLILQR
1:137648143|137742230	243 [55158 - 55436]	FENYPKAQNIPEPTDPLFKHFHSVDIQVQIDSSEMRGRGVVCHKLTDKLVVSLFFGWLVFCNDGWLFFFVIVQLNSGVAVRLLRMRFGGDSFC
1:137648143|137742230	244 [55771 - 55932]	VYKWHCLRMLFFQLCSDRFLLINILLRSFAKERQRSLRRMVCCQKNKNNAKPIF
1:137648143|137742230	245 [55854 - 56135]	LCQRKAEELEKDGMLPEEQEQRKAYLLKRKHYLMKIIDESSSDPSVADRVSNSCLAACLERWRGLAYCCRLKEFAFKSDFAWWPVKLAVFPPDT
1:137648143|137742230	246 [56465 - 56632]	TVTEMLNAVIQELGGNEEGGSLASSNITRAAHLEVIYSIPSPKKLSFSPTNTCKVR
1:137648143|137742230	247 [56636 - 56893]	PVTLLGKGYICIQTQSSISFFFFFFLQFSSKALLQWAEDQKSLLLMLCQQVEALKVNNFVSIFNAKQLIFFSWRVHCDRSIELRFT
1:137648143|137742230	248 [56912 - 57145]	LSEDNCRKHVLNWSARVKLCCLQTLIWYSVIGGNLACAGSSTIFSLAIVVLVLGFFFLGSGNSLSFVRHGLIVDYRSS
1:137648143|137742230	249 [57013 - 57177]	SCMCRKFYYLQLSYCRLGSGFFLSWFREQSQFCTAWADRGLSQQLTLGLLVFFPL
1:137648143|137742230	250 [57470 - 57691]	RDEKSRYQGDLRVHIRDVELRISVLKRLCDPCIRYERQFYITCLYHFFVWKGSHTNLFLWWVWAVSLEEESMGV
1:137648143|137742230	251 [58171 - 58395]	KTWMKREKMSCLQVVELQTNLKKQQTRTRPSLLLVKTAVVLLLLLILQKVRPEKALSFAKQTLTLKAFQVLRMPL
1:137648143|137742230	252 [57273 - 58775]	LNRSLQQNEMREMNRNRSSASVSSRQWPAACCGTDTMSDGYRRARDLHEAPLTPKSLLTPSTGTAEETRNQDIKETCGSTSGMWNSVFRFSKDCVTHASDTSGSFTSPAFTTSSCGKEAIPTYSSGGFGQSPLKKSQWECKVCLVQNEATARNCASCQSPNPDTWETCGIPITESAASLKASGSAAQEKCGSAFTKKEGQGDCKICVVRNEPSAPRGVAWQNPSKSNSEVSPQQFSFKLEGKAPAFTSQNPADAEVKPAEQGRNFSVLMPPNAFKCGIQESNRNTAKEDGPPQECTTDLKNVDEKRENELPSSSGVTDQSQEAADKDKAEFTFGQNSSSTLTFADPAKGTPGEGSQFCQTDPNFEGFSGASDATVEALQVSSTCDTPAMIMLSPPKFVI…
1:137648143|137742230	253 [58808 - 58978]	FMSQSLMLAIVFLLWRTLRLTCYFLRWVVLEARMCIAESLQTRASHCFPTLSLLPLF
1:137648143|137742230	254 [58899 - 59093]	KHGCALQRASKQEHHTVFLPSVFCLSFDCVELSFARSFERLGRGKSVCRCDRLLLVQMVDLSYWS
1:137648143|137742230	255 [59342 - 60082]	VSREGSRCSGSCRIGRQVVKLCAVYGIAAGLNMQQRRGSDRAWVWTACDFAVGAGKVVLLAVWFKLQDVAGSCKQTCDEAKQAHEPGTLITPHISCTNTANTSPRAKNAVAAMEATTKETTNLSRGDEACGAAVNAFSTQMPRPTVVSPPKFVFQSESVKSVFSNEKTFPFGNTAATGSLFGVSFNPATKTTDGISAPQKSEEKYLGGAEHPKSRSAHQDKKASNMAPAAPVAPSNFSFKILEQGEC
1:137648143|137742230	256 [59820 - 60086]	RAFSAMKKHSHLGILQPLVPSLASVLTLQQKPQTAFQHRRNQRRNTWAELNIPKAGVHIRTKRHPTWLLRHQLRPPTSHLKFWNKVSVN
1:137648143|137742230	257 [60079 - 60285]	VLIEIVIYSSVQFMCQSLMLAILFLLWRTLRLTCYFLRWVVLEAPMCIVESLQTRASHCFPTLSLLPLF
1:137648143|137742230	258 [60596 - 60799]	ERVEPIELPETEVSKEASRCSGSCRIGRRVVKLCAVYGIAAGLSMQQRRGSDRAWVWTTCDLQSGQGK
1:137648143|137742230	259 [61101 - 61256]	VCKEHFRQCRNIPIWEYCSPRLPLWRQLQPCKNKLRRHFSTAEIRGEIPGRS
1:137648143|137742230	260 [61109 - 61306]	RAFSAMQKHSHLGILQPPAPSLEAASTLQEQAQTAFQHRRNQRRNTWEELNIPKAGARVGTTRHPT
1:137648143|137742230	261 [60751 - 61371]	QSMGVDHMRFAIGAGKVELLAVWFKLQDVAGSCKQTCDEAKQAHEPGTLITPHVSCTNTANTSPRAKNAVAAVEATTRETTDLSRGDEACGAAMNAFSSQKPRPTVVSPPKFVFQSESVKSIFGNAETFPFGNTAAPGSLFGGSFNPARTSSDGISAPQKSEEKYLGGAEHPKSRSACRDNKASNLTPAARDGPSNFSFKILEQGEC
1:137648143|137742230	262 [61809 - 62054]	CVRFLKYVHKSCVLNQACESEELNKFRLLCLWKIPENSYLFPVFTMKPVKQPLRHITIDCTPAMKKKEGNGKVCLKTQRLIS
1:137648143|137742230	263 [61916 - 62092]	ELILVSCVYYEACEAAAKTHNDRLYPSDEEERREWQGMSENTAVNFLDAAVESLNLEDT
1:137648143|137742230	264 [62131 - 62304]	KHGCALQRASKQEHHTVFLPSVFCLSFDCVELSFARSFERLGRGKKCLPLCRWLTYRS
1:137648143|137742230	265 [62520 - 63296]	ERVEPIELPEIEVSREGSRCSGSCRIGRQVVKLCADHRIAAGLSMQQRRGSDRAWVWTACDFAVGAGKVELLAVWFKLQDVAGSCKQTCDEAKQAHEPGTLIMPHISCTNTANTSPHAKNAVAAMEASTKETTDLSRGDEACGPAVNAFSSQKPRPTVVSPPKFVFQSESVKSVFSNEKTFTFGNTAATGSLFGVSFNPATKTTDGISAPQIAAEKYLGGAEHPKSKSARQYNKASNMAPAAPVAPSDFSFKILEPGEC
1:137648143|137742230	266 [63293 - 63499]	VLIELVIYSSVQFMSQSLMLAIVFLLWRTLRLTCYFLRWVVLEAPMCIVESLQTRASHCFPTLSLLPLF
1:137648143|137742230	267 [63807 - 64016]	VLRTGGIYGVLEIEVSKEASRGSGSCRIGRRVVKLCAVYGIAPGLSMQQRRGSDRAWVWTACDLQSGKGK
1:137648143|137742230	268 [63968 - 64588]	QSMGVDCMRFAVREGKVELLAVWFKLQDVAGSCKQTCDEAKQAHEPGTLITPHISRTNTASACPRAKNAVAAVEATTRETTDLSCGDEACGAAVKALACETPTKSVVSPPKFVFRSESIKSVFSNEKTFPFGNTAAPGSLFGVSFTSSRKNTDGISSPWKAGEKYLGGAEPPKSRSSPLDSKAANVAPAVRDGPSNFSFKILEQGEC
1:137648143|137742230	269 [64260 - 64592]	LVKHQPNQWFLLQSLCFDLSPSRAFSAMKKHSHLGIQQPPAPSLESASLLPEKIQTAFHHRGKQGRNTWEELNHPKAGAHLWTARQPTWLLQYEMGPPTSRLKFWNKVSVN
1:137648143|137742230	270 [64585 - 64770]	VLIELVIYSSVQLMFIVSHLSYIVTYCHIYPILSVTVSCQLFRNAGHCIVSSVFILWSFFQL
1:137648143|137742230	271 [64604 - 64783]	FIQVCNSCLLSVIYHILSHIVIYIPYCQLLYHVSCLGMLVTVLFLLSSSYGVSFSCNARL
1:137648143|137742230	272 [64931 - 65101]	SWSWTFYLCVCKVLIKNMKSSLAFHLKNSDLLFKNLTVRTSPLDVGWEELLGSKMTL
1:137648143|137742230	273 [65147 - 65473]	GSQLGWRSREGILRSSVEIELVLRTVGTAFSLVLLTLLLRSWKEVVEAGKSAFLGKRVVLWFLSEAPGSTWTALRHQVGKEAFFLREMSFKFCCTAECTPILERVELTL
1:137648143|137742230	274 [65477 - 65695]	SHLSILRNRQYVDIDVLMDCFLLLVNVCVSLQLLLLNCRSKQANRQRLSIQVTLKLGYILLLCFHCLAVTFHL
1:137648143|137742230	275 [65599 - 65754]	TSKQTKALHTGDPQTRVHPSSLLPLSCSNFPSLALTLDCHGYSACTEQATLC
1:137648143|137742230	276 [65810 - 65995]	PEELGKFQKAESFVFVAAVAENYKISTITSVEERIWLLTCLWLFWLCLKYPCFITRSGQIYK
1:137648143|137742230	277 [66057 - 66215]	AVRNGSKCQRKLVGVVAVAKVKSPLLPGGSLIATENQSITDMQFLSYPVCVTY
1:137648143|137742230	278 [66077 - 66280]	VSKEASRCSGSCQSEIPIIAWRLFDSNRKPKYYRYAVPQLPCMCDLLNNDAVSKVVNLRCSEYHAGTL
1:137648143|137742230	279 [66262 - 66411]	VSCGYFITSMPKMIPALSCLISSFPQIFVLCSRQPSQTGIGEGVCYCFGN
1:137648143|137742230	280 [66314 - 66577]	AALSALFHKFLFFAVGSPVKQELERECVTASETKPSEEKAEGGTPQVPSTSACGVSSNVEDAGPEGSQKEVKSERKKVRVKALHKFRQ
1:137648143|137742230	281 [66360 - 66650]	AAQSNRNWRGSVLLLRKLNLLRRRLKEELRRSLLHLPVALVVMWRMPVQKALRKKLKVKERKYESRLYTSLGNKLAVLSLDNFHLVRNKICSRFKTT
1:137648143|137742230	282 [66626 - 66793]	NMQQIQNYLTCWAVSPVCSGTVTKVQLLSFSGRERQQLYLLKQQQLWLVEFLLAGV
1:137648143|137742230	283 [66619 - 66804]	EIKYAADSKLLDLLGCVSSLFWHCNKGSALKFLRERKATALPPKAATALASRIPASRCVREK
1:137648143|137742230	284 [66786 - 67016]	QVCEREVISERFPRDVVLVWESHCFKGISVSCQVELECVCVCVCVCVCVCVCVKSVSETFQQQFLGFFSQFTSLNPC
1:137648143|137742230	285 [66808 - 67020]	FQSAFQGMWCLFGNRTASKVFQSPVKLNLSVCVCVCVCVCVCVCVLRVCLKPSNNSSWVFFPSSLPLIPVS
1:137648143|137742230	286 [67223 - 67426]	MLGSPGLFAYCFINVTDLVSPSKEELHAPSSSEAAAVFVQSAASSEEADSTEAAHVSQNLPGGDDRAF
1:137648143|137742230	287 [67278 - 67433]	SLQVRKNCMLRQAVKQQRYLCSQLLAVKRQIPQRLLTCHRIYQEVMTELFRK
1:137648143|137742230	288 [67712 - 67918]	NVIFLFLQHLACLSSSVNHIMTSVAFFLALPSLFLLQCHFSHQNCLPVMYFSSCFEFSLALEDALIEGC
1:137648143|137742230	289 [67951 - 68103]	GGYAAVRPSLVIFSLETGFSLLQHWEAELPMYFRLFPTWVPNVSPFYHPCH
1:137648143|137742230	290 [68329 - 68517]	YAFSGTWLAYQRNCCKAFLLLQKRTDRNEFLLDVGFTFFTVVTGAGTYLSSFMLFQTSLPFLP
1:137648143|137742230	291 [68456 - 68647]	QVPVLTCLLLCCFRHLCRSCHNREKARGLGKYICQKCHAIIDEQPLIFKNDPYHPDRFNCANCR
1:137648143|137742230	292 [68409 - 68735]	KRVSVRRWIYVFYRSNRCRYLPVFFYVVSDISAVLAITGKKPEAWESTFARSAMPLLMNNLSFSKMILITPIASTVQTAGNLSSTKENRMLSEKKKKKCWFYLLLPFPF
1:137648143|137742230	293 [68656 - 68910]	VPQKKTGCFLKKKKKNAGFICFSHFHFKVETSTVQQAEGMSSECLAARYVCGYVSWGGRVAPPIQTTGDVLGIDERQTCLWQQED
1:137648143|137742230	294 [68777 - 68998]	VLSALLLDMCVATSLGVVELHLPFKQQVMCWGLMKDKLAYGSKKTDIIFLLQRVEKWSSSAASVIILPPFFLFS
1:137648143|137742230	295 [68998 - 69189]	LSCPNYVFLLSFPSPRFVSFCSCRLCSCMFLHPPLMHGSGALYDIAHVVSCLFFGTKEAVVSVS
1:137648143|137742230	296 [69365 - 69517]	GRHGCRFLTCLRKVQSLFSERSDASYLAGFSQLTVESINLIKEIIILNCHV
1:137648143|137742230	297 [69585 - 69821]	SLQKLWSCNCSVPLFMLSINEFWNRKELTADARELKGELYCLPCHDKMGVPICGACRRPIEGRVVNAMGKQWHVEVNVS
1:137648143|137742230	298 [69814 - 70065]	TSADTLSFTSVNLNAASSVRFGHVWYRDCLFAFSKKMPLFTSNPKEIHNFLHSILFVPNVKSHSWVIVIMREKAWHIVRPTTIR
1:137648143|137742230	299 [70404 - 70664]	RQFASQELGFNTKPLSSVVFPTAAVLRGLCVKVRCIKQLFHPLAEDQQRLDLSRTPPSDRLHLKKGYMELSHFPPDFLDCAVQHQNG
1:137648143|137742230	300 [70768 - 70953]	LQMDPEFLSDEGQVIEILLASLAGNKCGAIISNSIAVVTEQERTPGKSCVLNGRTDVQLGGC
1:137648143|137742230	301 [71291 - 71455]	LKEMVSSSLAVFLRLRFGESSLQKKVGGKSCVESLTAPIKPGRGILSTRNGDRCD
1:137648143|137742230	302 [71507 - 71743]	WKRKQELRRTVVCWKPFSNKQRPGVLGDAEDASSVPLSALKRDTYSCENDHIGISSNEFRDRDTDLEKYFDTERCRWAL
1:137648143|137742230	303 [71664 - 71846]	ASPQMNLGIVTQIWKNTLILNDVGGLCEGFFFFKCLASIVEFGSWRSSPICHRHLSFENRG
1:137648143|137742230	304 [71773 - 71994]	LPLLSLVRGDLHLSVTGTCLLKIEADSNFTKPGRNCTCKDLSCEGTSGSVLTLRRRDCFVVPYNLTLSIVHFSH
1:137648143|137742230	305 [72003 - 72197]	TDNEVVIIFIVHLQLFYISSFIFAHKFDTAITNDEYPVLFFLSLSGEASTCGSSFIKRLRYRDLL
1:137648143|137742230	306 [72022 - 72243]	LFSLCIFSYSTFLLSFLHTNLTLLSQMMSIQFCFSSRYLVKQALVAAVLLRDCVIEISCKQTFLWLVLFWQAVE
1:137648143|137742230	307 [72201 - 72356]	ADFPLARIILASSGINVSICGCACPVVWEKKFGFTKIGFCLLLTKWRRRTLS
1:137648143|137742230	308 [72188 - 72427]	RSLVSRLSFGSYYFGKQWNKCKHLWMRLPRSVGKEVWLYEDRVLSAADKVEEKNIVLNPLSEVEKRSNVWQGKVRRYAET
1:137648143|137742230	309 [72436 - 72588]	NILKVYGTKSKHFLSRTELRALRDSFICASQSHCATIRCAFQVLPRYCCRP
1:137648143|137742230	310 [72446 - 72652]	RYTEQRVNTFSPERSCVPSETALSVLHSPTVQRSGVPSRSCHVIVAGLNACQKIQMIVLPISQTCELNS
1:137648143|137742230	311 [72864 - 73025]	LLRYKSRMKSTEKMCLYLPVAPLTNLHLCQLPVSFFLQFSLLNSSPFFVLFFCP
1:137648143|137742230	312 [72889 - 73251]	RALRKCACTFLLLHLLIYISVSCLFRSFFSSVFLTLLLFSSFFSALDSEGISLLKLISNLSANTAMRKCQMNLSDALPNGNVKRRRKRSRKRKSPSVCRLFFFSPPPVLLSSLVSFAVALT
1:137648143|137742230	313 [73185 - 73334]	TFLLLTTTCAPFFFGQFCRCSYLKLLHAFVAVTAKYFSQNCNSKYCYFII
1:137648143|137742230	314 [73136 - 73456]	SEGEREAEKEKAHLFVDFSSSHHHLCSFLLWSVLPLLLLKAFACVRGCHGQIFFTELQLEILLFYYLKLRLLSNTAELDRFFKRHRYKKGHNSLGVFQSRSATYISF
1:137648143|137742230	315 [73736 - 73915]	KMTNENFPYDKLNLSLGRDSEAVIRLQITMQAFRLDILHSLCEYMCMDLLINRPRFCQLT
1:137648143|137742230	316 [73973 - 74173]	SLRKFRLRKCACEYLQIHTVQMCPTLGACGVICINEQISVQIKQACKISRGLGKKPNIPHFPEKNNA
1:137648143|137742230	317 [74371 - 74526]	ILPYSIQHNTLTLCKLCILFTFCALFCWTICNSVPLNIYIYIYIYIYIYMYV
1:137648143|137742230	318 [74466 - 74660]	QCSTKYIYIYIHIYIYIYVCIVLLLLLIFVQKLCTKYFEKITKSALTMQDARRIFFRARMPEVKV
1:137648143|137742230	319 [74917 - 75168]	EFLMVLCYQACKPFFFFPILETQFLCNYIVASKKQLSSAINKGYVIKSCFTSLTRALEMGGKASRQPSFALLLPVAVCKTRLLS
1:137648143|137742230	320 [75008 - 75208]	QAKNSFPVPLIKATLLNPASPLLRERLRWVAKHLGSLPSLCFYLWLYVKLVYCPDLEETYACPKHAL
1:137648143|137742230	321 [75225 - 75443]	KINCRLFDNQQLGSSGHVWIGTVLRCSSSKAAVPVALTQVCVSDPTDSTEGVLGLQSLLHPTQISEGRDCQAR
1:137648143|137742230	322 [75750 - 76016]	IGTCFEADFTTRRTLRPWRGSREGQRSCEGSGAQVLRGAAAGTGVFQSGAEEARGRQEVVARWGLASSPRGRMRGNGLALHRGRVGLGY
1:137648143|137742230	323 [75796 - 76116]	DPGGGPGKASEAVRGLGHKFYGEQLRELGFFSPERRRLGGDRRLWRGGGWPLLPEAGCEGMASHCTAGGSGWVIKESSSERVARRWHRLPREEMQSLLLEVFNERTA
1:137648143|137742230	324 [75836 - 76144]	GVWGTSFTGSSCGNWGFSVRSGGGSGETGGCGEVGVGLFSQRQDAREWPRTAPREGRVGLLKSRPRKEWRGAGTGCPGRRCSHCSWRCSTSAPRSCGTVTSRP
1:137648143|137742230	325 [76020 - 76181]	RVVLGKSGEALAQAAQGGDAVTAPGGVQRAHRVAVALSHPAPRRREGRKRWPGS
1:137648143|137742230	326 [76341 - 76511]	FIPHRLCTSCHLISCFWQEQIISATRGARSTELPAAAARTFGNSLPASASKEAHAGG
1:137648143|137742230	327 [76381 - 76551]	AASGRSKLFLLLVVPGARSSRLQLLERLETHCLQVQARKPTLADDADSRGDAPRRGR
1:137648143|137742230	328 [76555 - 76749]	GKHLSTASRRPRTVPAAPRQPAPSGPTFRNPTSRRYRNQPRAGRSHRACACAYVRGARAPPHPGL
1:137648143|137742230	329 [76283 - 76870]	TGRPNDAFGLSDRGRGGFVIHSPPALHILPSHKLLLAGANYFCYSWCPEHGAPGCSCSNVWKLIACKCKQGSPRWRMTLTVAVTHRVAAGEENTSARPHAGRGRYRQRRGSPRRAAQRSATQPPAATATNRAPAARTARARARTFGVRERRPTPGCDVARRRDRWLVGVAPCVERKLERASAGLPPLPLLPLSPGQ
1:137648143|137742230	330 [76533 - 77003]	RTASRQVRKTPQHGLTQAEDGTGSAAAARAERPNVPQPNLPPLPQPTARRPLAPRVRVRVRSGCASAAPPRAVTSRVAAIGGWWALRRVWSENLNARVPAFRRFLFFLFLLASDQRSVTTSAGRTAGLGAMVRRTKPEVERYVASVQAAASSPREVS
1:137648143|137742230	331 [76994 - 77248]	RGELSAAGPAGAASGAPAASPGMAAMGSAPRPSRPVPSRPVPPLVPRLPGLRGGRGLCRSPGWLAGAGSQMMPWYVASGVQVTGS
1:137648143|137742230	332 [77208 - 77369]	CPGTWQAVCRSQGAERCGVWSGKVPLCCSELVSLQTRSWIFPLPGCARGQVLRV
1:137648143|137742230	333 [77002 - 77490]	VECCGAGRRRQRRSRGLPRDGRDGVRSPPVPPRPVPSRPSARPAVAGPEGRARALPEPGMAGGGGQPDDALVRGKRCAGHRELSGAVFGPERSRSAALNWCHCRRGAGYSLSLAVLEAKCCGFSFIFPAMLTAGCIAQSAMEVGLGFLVVLTLERRVVRGCRP
1:137648143|137742230	334 [77373 - 77618]	LHLSSDAYSWLYSAVSDGSRPWFSGSVDFGEEGGARLQALMLKFLVKPVYKEMSSVVALWRVSAYPCFASKRGLRSRRRAFF
1:137648143|137742230	335 [77603 - 77941]	ETGILLNALVRDFFRNTRGAGGGLETKWKCISVVGTRFTFGVVGVTGSSIADSQTESTLEAMRGAQLLDFCHLVRVCHEVFARDFLVLQLIHTGENVFLQCSISVVLTRALCE
1:137648143|137742230	336 [77980 - 78177]	RVDQGNKREDLKKRKKKKQKRQKRGQGRQERKVPEAGTGGAGLLICGTAFFCDVDTLQKKKKVTCR
1:137648143|137742230	337 [78259 - 78516]	PQFCFGSLCQLLGKKARCFLSAVSLEIKALGPGRELDLSAVRELLEALCIPGKKGLRIQLLQKYCMPNTYLSYFFPSEIVERIPFC
1:137648143|137742230	338 [78395 - 78559]	KPYASLERRVSVFNYFRSTVCLTRTCRIFSPQRSLKGFLFAKLYFEIQEYELAKR
1:137648143|137742230	339 [78501 - 78710]	KDSFLLSCILKYKNMNSRKGNKCSVCCCVLERVIGKLSEAVEKARPRSRCFKVAVNGRIWCHLRLPTTAS
1:137648143|137742230	340 [78964 - 79128]	LQGVGGLVLRRNTDPSVLFSFFICSVDISLSISASKSEIPKLTGFWDRSMKLRIT
1:137648143|137742230	341 [78948 - 79343]	FLSTLAAGRGGTCVTEEYRPFCSVFFFYLLCRYLSIYLSVQERDPKAHRFLGQVYEAQDNIEKAFGCYKVSTSLSSRTSRFMPSYGADAVLIRQAYKCEILSQDFMIRALGRERICTKVLLAAPWSALAPCD
1:137648143|137742230	342 [79411 - 79704]	VEQQLVVEAAELVLALFLLGCCEFQRLSGCYKAKVAFQKGGFSESSERVFLGSCNLTWWACLVGGVFSFLSYVDCQIKFLVTLFLVCARVGETSDPWS
1:137648143|137742230	343 [79692 - 79943]	RSVELNPMQKDLVLKMAELLCSNDIADGRAKYWVEKAARLFPGNPAAYRLKVNSNFCSVPGRNFSFFQRWESHVHNSTQEVKMT
1:137648143|137742230	344 [80016 - 80165]	NAGDAVIPKYCVNAVSHAISPLVGGFLVCFFFFFKQGVLYQGVPSLNQAV
1:137648143|137742230	345 [80397 - 80654]	EQLLERKGEDGWNQLFDMIQAELCARPDNIYLNIRLVALYRSNNRLRDAVLHCQEAEKKIPVDSSLEWCSCVIKTLEVFNDIWTLS
1:137648143|137742230	346 [80746 - 80895]	RLLKPMICLGFSCTFQSCLVSSFRTSLDSVAPSGTVVPYSLMHFLYLGVP
1:137648143|137742230	347 [80823 - 80984]	LRFSSSIRDGGSLFSDALSLFRSTLNQYETWSLIKMIGELSRKIICWPILAWLN
1:137648143|137742230	348 [80888 - 81103]	EYLESVRDLEPDKNDWRAIKKDHLLAYSSLVKLTLASRDVCESRGALERYSSNFSVLSTKEKLSIVSGLQNV
1:137648143|137742230	349 [81107 - 81346]	EASFSASSHFVDGRGVPLSLPQRENLPRLDPLAMCLSELQGSEKTGWYSVPVIFSVRMLFLSSASLRFTDACGSALPCSS
1:137648143|137742230	350 [81444 - 81611]	DQLIQLTSSYAVCAAAGIDPYSFISVTLSFVLTCVDFTSVNRAQQLSAQISSFTAK
1:137648143|137742230	351 [81621 - 81941]	PDARDSFYRDFVEEASFLHSSFDRVLHSVKPYVNGPDELSRTFLEMKGHFYMHAGTFLLKMAQNNEARWRDACELAALCYLKSFCVSPSSVCACRDCASGTLSLCTH
1:137648143|137742230	352 [81980 - 82183]	GCLLPKSSSSPLLEKISSGENQFSILHNRLHSKHYFFLCALKNICGCYNWSPCVFFMEETSLFPILYA
1:137648143|137742230	353 [81966 - 82220]	TSVFKAVSSPNLPLPHFLRRFQVVKISFPFCTTACIPNITFSYVLLKIFAVVTTGHLVCFSWRKQACFLSFTRKLSDVLFVVKKL
1:137648143|137742230	354 [82196 - 82354]	RAFCCEEAVTILFSLCQIPEPKSKLIEGDPTGRDMLEMLACDRKSQSGNRSEE
1:137648143|137742230	355 [82361 - 82573]	MFRSSIVILWVVNFRVSGLLRNAFGVLVSCYRTFCVLATYEKQNSSLILTRNGLFLCMCRTLRSNVTFHVS
1:137648143|137742230	356 [82483 - 82728]	KAKQQLDPDTEWAFSLYVPDAKIECNFSCLLVCWFLPTNILFVSVASPKCKRKHCSFPITFVPFFLPTGLLLFFFFFFFFFL
1:137648143|137742230	357 [82635 - 82820]	KKTLLFSHHFCPLLSSNRFAAFFLFFFLFFFVKSLGSLLQCTLSCGLEMQTKKTAGLRLNCS
1:137648143|137742230	358 [82613 - 82828]	ALLVPSVKENTALFPSLLSPSFFQQVCCFFSFFFSFFFCEKLGQSSSVYTILWARDANEENSRPQAELFLNR
1:137648143|137742230	359 [83033 - 83203]	QGVPTASNRVVLDSVECSYVTFHFSRSHVAELKPRQGRLLERDCGIFCKQKWLIYVV
1:137648143|137742230	360 [83094 - 83345]	HSIFLGHMLLNLSHGKEDFLREIVESFANKSGLFMLFESLFGSGASRERSFLGTDDMGDVSTQAPAQGELSKYDIGKTGSLNSA
1:137648143|137742230	361 [83338 - 83505]	TQHNRDRVLEVLVQMLRLPQKTSVCNSCSSLPFSGSDLPEVWLSAVAERQYRRARF
1:137648143|137742230	362 [83477 - 83680]	LRGSIVVPGSEEFLTYFPLAHCCLLVRSDSLPVEAACVAFCVCTLVSADRKACTYLRVICEYRLQAQK
1:137648143|137742230	363 [83616 - 83843]	VLIGRRVLIYVSSVNTGYKHKSEVQYSLYSINRCRNHLKNATSYLKILSSSLLGRGTQVGRGCWRSPLMGEAFRAP
1:137648143|137742230	364 [83858 - 84040]	WKPSFETQVFLGGTQVLRSELLTVFVFAQVLFECTAVVSSTLCGLACSGILCQCYSHCVNC
1:137648143|137742230	365 [84159 - 84335]	VQGFFLVPNTFCWFIFTKPGFFTRDGVYLQLTTAREVYYSLWHTSASFLTTAAVQTVLH
1:137648143|137742230	366 [83875 - 84393]	DPGLPWWDAGPQIRASNSFCFCTGAVRMHCGSLQHLVWLGLQWHSMSVLFPLRKLLKQLFHLPQETSRLETDAPESICLLDLEVSKRSKLLSAFKCRVFFWCLIPFVGLFLLNQVFLLGMVFTCNLQLQEKCTTHCGTHQPPFLPLLLCKQYSTEKQRSWWDAVRTLMQKETT
1:137648143|137742230	367 [84212 - 84415]	TRFFYSGWCLPATYNCKRSVLLTVAHISLLSYHCCCANSTPLRSRDPGGMLFVLLCRKKQRKASSVWK
1:137648143|137742230	368 [84677 - 84889]	GIFLLLFRPDSAPKLKLLVQHGLSTLRALEKHGLQPALMIHWARSLQKTVSSDCLYLSTVCFSPILQTSQN
1:137648143|137742230	369 [84673 - 84897]	LRNISPAVQTGLGTKTEAACTAWLKYSASPGETRPSACLNDTLGKKPAKNSKFRLFVSKYCLFFSDIANFTELNN
1:137648143|137742230	370 [84901 - 85188]	IKSDENVVLRPAASFERMTPATAPPDEYSLCHYSLSSRGKSNVIFYLCVTFCDAIERPPEIHHKRERKASNTSLKLLKKTTASEKKKYGYCFVCIF
1:137648143|137742230	371 [85124 - 85576]	SFSRKQLHQRRKSMVTVLFAFSEIVSISLLQQGVILNSCDQKEYSGRSVYYWRRALLSLKTIQKHQNIPEPTDPLFKHFHSVDIQVQIDSSEMRGRGVVCHKLTDKLVVSLFFGWLVFCNDGWLFFFVIVQLNSGVAVRLLRMRFGGDSFC
1:137648143|137742230	372 [85911 - 86072]	VYKWHCLRMLFFQLCSDRFLLISILLRSFAKERQRSLRRMVCCQKNKNNAKPIF
1:137648143|137742230	373 [85994 - 86275]	LCQRKAEELEKDGMLPEEQEQRKAYLLKRKHYLMKIIDESSSDPSVADRVSNSCLAACLERWRGLAYCCRLKEFAFKSDFAWWPVKLAVFPRDT
1:137648143|137742230	374 [86588 - 86773]	LPVSVKTVTEMLNAVIQELGGNEEGGSLASSNITRAAHLEVIYSIPSPKKLSFSPTNTCKVR
1:137648143|137742230	375 [86758 - 86910]	YLQGTLASYSSREALCLYTNSKFNKLFFFFSFSSSPLRLSFSGLKIRSPYS
1:137648143|137742230	376 [86832 - 87035]	AFFFFFFLQFSSKALLQWAEDQKSLLLMLCQQVEALKVNNFVSIFNAKQLIFFLWRVHCDRSIELRFP
1:137648143|137742230	377 [87054 - 87287]	VSEDNCRKHVLNWSARVKLCCLQTLIWYSVIGGNLACAGSSTFFSLAIVVLVVGFFFLASGNSLSFVRHGLIVDYRSS
1:137648143|137742230	378 [87155 - 87319]	SRMCRKFYFLQLSYCRLGCGFFLSCFREQSQFCTAWADRGLSQQLTLGLLVFFPL
1:137648143|137742230	379 [87612 - 87833]	RDKKSRYQGDLRVHIRDVELCISVLKRQCDPCIRYERQFYITCLYHFFVWKGSHTNLFLWWVWAVSLEEESMGV
1:137648143|137742230	380 [88313 - 88537]	KTWMKREKMSCLQVVELQTNLKKQQTRTRPSLLLVKTAVVLLLLLILQKVRPEKALSFAKQTLTLKAFQVLRMPL
1:137648143|137742230	381 [87415 - 88917]	LNRSLQQNEMREMNRNRSSASVSSHQRPAACCGTDTMSDGYRRARDLHEAPLTPKSLLTPSTGTAEETRNQDIKETCGSTSGMWNSVFRFSKDSVTHASDTSGSFTSPAFTTSSCGKEAIPTYSSGGFGQSPLKKSQWECKVCLVQNEATARNCASCQRPNPDTWETCGIPITESAASLKASGSAAQEKCGSAFTKKEGQGDCKICLVRNEPSAPRGVAWQNPSKSNSEVSPQQFSFKLEGKAPAFTSQNPADAEVKPAEQGRNFSVLMPPNAFKCGIQESNRNTAKEDGPPQECTTDLKNVDEKRENELPSSSGVTDQSQEAADKDKAEFTFGQNSSSTLTFADPAKGTPGEGSQFCQTDPNFEGFSGASDATVEALQVSSTCDTPAMIMLSPPKFVI…
1:137648143|137742230	382 [88950 - 89120]	FMSQSLMLAIVFLLWRTLRLTCYFLRWVVLEARMCIAESLQTRASHCFPTLSLLPLF
1:137648143|137742230	383 [89041 - 89235]	KHGCALQRASKQEHHTVFLLSVFCLSFDCVQLSFARSFERLGRGKSVCRCDRLLLVQMVDLSYWS
1:137648143|137742230	384 [89448 - 90224]	ERVEPIELPEIEVSREASRCSGSCRIGRRVVKLCAVYGIAPGLSMQQSRGSDRAWVWTACDFAVGAGKVVLLAVWFKLQDVAGSCKQTCDEAKQAHEPGTLITPHISRTNTANTSPRAKNAVAAMEATTKETTNLSRGDEACGAAVNAFSTQMPRPTVVSPPKFVFQSESVKSVFSNEKTFPFGNTAAPGSLFGVSFNPATKTTDGISAPQIAAEKYLGGTEHPKSRSAHQDKKASNMAPAAPVAPSNFSFKILEPGEC
1:137648143|137742230	385 [90221 - 90427]	VLIELVIYSSVQFMSQSLMLAIVFLLWRTLRLTCYFLRWVVLEAPMCIVESLQTRASHCFPTLSLLPLF
1:137648143|137742230	386 [90694 - 90942]	SIQGVCFLRMCSCVLRTGGIYEVLEIEVSKEASRCSGSCRIGRRVVKLCAVYGIAAGLSMQQRRGSDRAWVWTACDLQAGQGK
1:137648143|137742230	387 [91186 - 91371]	LVKHQPNQWFLLQSLCFDLSPSRAFSVMNKHSHLGILQPPAPSLEAASTLQEQAHTAFHHRR
1:137648143|137742230	388 [90897 - 91514]	SMGVDCMRFAGGAGKVVLLAVWFKLQDVAGSCKQACDEAKQAHEPGTLITPHISRTNTASACPRAKNAVAAVEATTRETTDLSCGDEACGAAVKALACETPTKSVVSPPKFVFRSESIKSIFSNEQTFPFGNTAAPGSLFGGSFNPARTSTHSISSPQIAAEKYLGGAEHPKSRSARQDNKASNLTPAAQDGPSNFSFKILEQGQC
1:137648143|137742230	389 [91880 - 92197]	MTRTALVLFYTSMQLGMEGKLTWCSVRFLKYVHKSCVLNQACESEELNKFRLLCLWKIPENSYLFPVFKMKTVKQQLRHVTTDCIPAMKKKEGNGKVCLKTQRLIS
1:137648143|137742230	390 [92086 - 92235]	DEDCETAAETRNDRLYPSDEEERREWQGMSENTAVNFLDAVVESLNLEDT
1:137648143|137742230	391 [92600 - 92863]	LHLDGSIKGVCFLRMCFCVLRTGEIYELPEIEVSKEASRCSGSCRIGRWVVKLCAVYGIAPGLSIQQSRGSDRAWVWTACDLQSGQGK
1:137648143|137742230	392 [93107 - 93292]	LVKHQPNQWFLLQSLGFDLSPSRAFLAMKKHSHLGILQPPAPSLEAASALQEKAQTAIQHRR
1:137648143|137742230	393 [92815 - 93435]	QSMGVDRMRFAVGAGKVVLLAVWFKLQDVAGSCKQTCDEAKQAHEPGTLITPHISRTNTANACPRAKNAVAAVEATTRETTDLSCGDEACGAAVKALACETPTKSVVSPPKFGFRSESVKSVFSNEKTFPFGNTAAPGSLFGGSFSPARKSTDSNSAPQIAAEKYLGGAEHPKSRSARQDNKASNMTPAALDGPSNFSFKILEQGQC
1:137648143|137742230	394 [93921 - 94190]	(ORF crosses the breakpoint) ACESEELNKFRLLCLWKIPENSYLFPVFKMKALKQQLRHVMTDCIPAMKKKEGNGKPIHLLVLRTLWLQWKQPPRKQLTSAAVMKLVGPP
1:137648143|137742230	395 [94007 - 94531]	(ORF crosses the breakpoint) DEGFETAAETRNDRLYPSDEEERREWQANTSPRAKNAVAAMEATTKETTDLSRGDEACGPAVNAFSTQMPRATVVSPPKFVFQSESVKSVFSNEKTFPFGNTAATGSLFGVSFNPATKTTDGISAPQIAAEKYLGGAEHPKSRSAHQDKKASNMAPAAPVAPSDFSFKILEPGEC
1:138732763|138744663	1 [374 - 823]	(ORF crosses the breakpoint) ILVDPQDENKIGIDGIQQFCDDLSLDPASISVLVVAWKFRAATQCEFSKKEFVDGMTELGCDSTEKLKALLPRLEQELKDPMKFKDFYQFTFNFAKNPGQKGLDLEMAIAYWNLVLSGRFKFLDLWNKFLLTHKMKIKSALMEYSSSVTI
1:140685699|140697474	1 [1 - 1521]	(ORF crosses the breakpoint) TFDANDLYQGQNFSKVLSSLVALNKVTADIGLGSDSVCARPSSHRIKSFDSLGSQSLHSRTSKLFQGQYRSLDMTDNSNHQLVVRAKFNFQQTNEDELSFSKGDIIHVTRVEEGGWWEGTLNGKTGWFPSNYVREIKSNEKPVSPKSGTLKSPPKGFDTSAINKSYYNVTFDANDLYQGQNFSKVLSSLVALNKVTADIGLGSDSVCARPSSHRIKSFDSLGSQSLHSRTSKLFQGQYRSLDMTDNSNHQLVVRAKFNFQQTNEDELSFSKGDIIHVTRVEEGGWWEGTLNGKTGWFPSNYVREIKSNEKPVSPKSGTLKSPPKGFDTSAINKSYYNVTFDANDLYQGQNFSKVLSSLVALNKVTADIGL…
1:145940163|145941181	1 [40 - 249]	SSVTKRGQNLEDPFIRALSQRISISEIMDNNIIEICQFNLTLRRIIESLRLEKTLKVIVSIHNLTILPKL
1:145940163|145941181	2 [267 - 473]	IMSLSTTSKWLFNRSSDGDSTTSLGNLFQCLTALSVKKCFLISNLNLPCCNLRPFPLILSPVRRDQPRS
1:145940163|145941181	3 [323 - 487]	LNHLTGEPIPVFNSPFCKEVFPDIQPKLTLLQLKAISPHPVTSEKRPTPLIKLVA
1:145940163|145941181	4 [540 - 776]	NFSLVRGNGVFLLLQPGPKIVQIWSRRVRNGLSGDQNFHLPQYMLWETKFLLESAWDSIATVRSNNLPGKPQQKTDVNW
1:145940163|145941181	5 [797 - 955]	QIVEILQCALRSQRDFIVDANMKSSSVMSMYIVLIILFIILAYTVISVWGKTC
1:145940163|145941181	6 [454 - 1017]	EETNPAHKACGLKFCGGFLQSLEPRFSTEISLLLEEMEYSYSCNQVQKLCRYGVEESEMVFLVTKTFTFHSTCYGRQNSCLNLHGTVLLLSDQITCLVNHNRKQMLIGNKMLLVADSRDLTMCFKIAKGFYSRCQYEKLICNVNVYSLDNSFYYISIHGNKCMGENLLNSGIAEACFYQSFFVCTSFL
1:146066692|146070160	1 [304 - 711]	(ORF crosses the breakpoint) KLLSMYLASPSTACLLVYKAPLSKSLLLVPSAISILLTLLFQHYQKFFAYNLQAIKEDFQIWRLVCGRVICLDLKDTFCSSLLIYNFRIFERRYGSRKFSSFLLGAWTLSALFDLLLVEAAQYVFGITINSLPSGL
1:146291721|146303073	1 [252 - 449]	(ORF crosses the breakpoint) WSFEDLLASLHKDLCLEENLWAHLYLPPLKGMAARGQLAFILTPRDFKGDSEGRSRRTVYKTGENW
1:146291721|146303073	2 [379 - 696]	(ORF crosses the breakpoint) RQETSKETLKADPEELFTKLEKIGKGSFGEVFKGIDNRTQKVVAIKIIDLEEAEDEIEDIQQEITVLSQCDSPYVTKYYGSYLKGKMLTFDGHLRTFWPACIRTCV
1:146301649|146303073	1 [554 - 736]	RGVCPGNVPKGLRIWALLEMTQAKENTRLVAPACCDANTSLMNVLQKDSSIGAAAELALLH
1:146301649|146303073	2 [661 - 828]	CKHKSDECSAERFFHWCCGRTCVIALVFLLFFLPSQQVALQALFQVVCGKRNAFKD
1:146301649|146303073	3 [929 - 1213]	KHVFPCDLKKAEISVCWKMIPKTNNFLYICTCIIMYTEDVLLSLKNLVAYVFHGVHNVQTGMSSLSLLSLCAALATWQMLFFFFPNFFFSFVVER
1:146301649|146303073	4 [1248 - 1463]	(ORF crosses the breakpoint) MRHMQNHNDFFDCRDLLASLHKDLCLEENLWAHLYLPPLKGMAARGQLAFILTPRDFKGDGISGKRSAAGWN
1:146301649|146303073	5 [1313 - 1492]	(ORF crosses the breakpoint) GLVFRREPLGSSVSPSPQRDGSPRTASIHPDAKRLQRRWNFWEKICCRLELILSHGAWTG
1:147872698|147876866	1 [348 - 575]	FNKPLENGSPRQAMMLLQRVKLDDKFCSHALICTQLKNEVQVCIYSLSTEVFYNSAWSGVEVFFFFLRPFRKKVNV
1:147872698|147876866	2 [391 - 582]	CYYKELNLMTSSALMLSFAHNSKMRFRFAFTHSVQKFSIILLGVEWKCFFFFSDLSVKRLMCEE
1:147872698|147876866	3 [1134 - 1340]	ATYEIINLSLQRLLSLKELFHCEYLIYKIRCSKVKHLLSIQYTEQLPKFVFHDSCYGELCHMFLPGSNC
1:147872698|147876866	4 [1237 - 1434]	NTCLVFNTQNSCPNLYFMTVAMESCVICFFLDPTVDPGSTCYQKTESNFKQVCLNCINVSHKLTLS
1:147872698|147876866	5 [1593 - 1763]	IYQQSSSYTFSSSIEMTFMHGGADEQWSLLHSLINSVTSVTLLTVLVVSLKHTEPHI
1:147872698|147876866	6 [2140 - 2292]	YRKHNPINTVPENRNVLKVILFAVTGFWWNGAILANPEAEKWNTVHIFTSH
1:147872698|147876866	7 [2423 - 2617]	ILSSFKDKFFKNKLIKYLLLFVCLFVFFQSDCEPHRAKSDSVPDSLSGNMVCVLCRQVYLRGELF
1:147872698|147876866	8 [2466 - 2723]	SNIYSFLFVCLFSSKVTVNHTEQNLTVSQIPYPETWYVFYVDKFTCEENYSESEDIQFEMVLLNPDAEGNPLDHFSAGESGKIFFS
1:147872698|147876866	9 [3118 - 3333]	VHVQHKLFASTMSVHCLGLSKLVIHRLHTMKCFNLIYFFLFEKYKFKSLGLQRKTSGNGSRQQQNISIHKIV
1:147872698|147876866	10 [4121 - 4372]	(ORF crosses the breakpoint) GGFLLSRTLDHQRRDPGDHAVLCVRITNVAAAVTKEARLHLFQAQEWQKLQNHIQDHSCTEKFSKAQLTSEFLSSHYELSYVCI
1:149315505|149339003	1 [784 - 948]	RCSQETAKKPLPAEEKNLSATFASTEPFTVAWLISCVVMSWQLPMVSHVGMEKML
1:149315505|149339003	2 [902 - 1105]	(ORF crosses the breakpoint) VGSCRWSPMLEWRRCCKKKPLKCSSNWLRITQAHFSAMHIETWLLRLLHMFRSFSQTLHSSYLAQTSA
1:149315505|149339003	3 [952 - 1917]	(ORF crosses the breakpoint) KETFEMLIKLAENYTSTLFCNAYRNMAAEAATHVQEFFTDVALFVFGTDISIEEFVNRFFDTLFPVVYNHMINPGLTDVTLEYAECLQMARRDIRPFGNIPKKIIGRMGRSLLPSRNFLQALNLGIEVINTTDHLHFSKDCSRALLRMQYCPHCQGLILSKPCMGYCLNVIRGCLAYMAEVDLHWQRYIQSLEELSSAMHGTYDVEHVLLNFHSLVNDALMQARVNGPELTEQVKKVCGPPVRKSTQSPHCSFDQNKYNQGLKMFSRDSEETLASRRKEFISHLRLYRAFYGGLADQLCGNELAAADGLPCWNGEDVVKRNL
1:167178603|167184793	1 [73 - 276]	KVSVKMVIPIITTHRRECPHGRNLMVLFHLQMTTVNVASILKKQIPEHLNQTPNRKTVKVKDKVQEQI
1:167178603|167184793	2 [343 - 1068]	(ORF crosses the breakpoint) ALTGSGGKLNGRKLNGRKKPSIKRRLHWLPKKPPVMNLRPTLMENGKQLKMKKKKNQKSQWEKPKGFQGNSKTSHTGAVWVEGVSEDGHTYYYNTQTGVSTWEKPDGFVSSSNDNSQRGKHSEEADSRASESDSEQEDSESEGQSPGTNLKRKGENDEESEKEKSPKAKKLSPYGKWREVKWQEVKWQEEAVDKEKIALASKEASSDESKTDTYGKWKAIKNEEEEEPEITVGETKRIPRQL
1:167225311|167233235	1 [1 - 1449]	(ORF crosses the breakpoint) KCYEQKQYKNGLKFCKMILSNPKFAEHGETLAMKGLTLNCLGKKEEAYEFVRKGLRNDVKSHVCWHVYGLLQRSDKKYDEAIKCYRNALKLDKDNLQILRDLSLLQIQMRDLEGYRETRYQLLQLRPTQRASWIGYAIAYHLLKDYDMALKLLEEFRKTQQKCYEQKQYKNGLKFCKMILSNPKFAEHGETLAMKGLTLNCLGKKEEAYEFVRKGLRNDVKSHVCWHVYGLLQRSDKKYDEAIKCYRNALKLDKDNLQILRDLSLLQIQMRDLEGYRETRYQLLQLRPTQRASWIGYAIAYHLLKDYDMALKLLEEFRKTQQKCYEQKQYKNGLKFCKMILSNPKFAEHGETLAMKGLTLNCLGKKEEAY…
1:167243201|167247767	1 [34 - 195]	VLELQLVTSIRLFICFSSNSNITLVLLLELHISWSRWVTYFFPPLPQYQSSETT
1:167243201|167247767	2 [149 - 322]	HIFFPPFPNIRAQRQHKLFFLEKKLEIFIKYMLCHSTDVKNIHFYLNCLMNLKTFKQN
1:167243201|167247767	3 [958 - 1155]	ILICYLYLLYLLIIGTLEERLQIYEEVSKRHPRAVSPRRLPLNFVSGNKLHICSIIIFLLFSLNFC
1:167243201|167247767	4 [1207 - 1374]	TNAFFFSGIDRSVCCVLGFDRKSSHALIWWYQLCNAVFTDKITVQNGVQVFVSYCV
1:167243201|167247767	5 [1329 - 1481]	NYSTEWCPGFCELLRLAFLHHQLQEPQLKGREFALLGGRATVSLYTCTDMG
1:167243201|167247767	6 [1364 - 1519]	VTAFSFSTSSTSRAPVKRQGVCFTWRQGYCVSVHVHRHGLTCILIYNHRKQF
1:167243201|167247767	7 [1568 - 1741]	YCSCTRKGQISVVNLTAFLQHFCLEPFLSKIYQFVAGNLRRTGTKSRGAVFHNGLLYF
1:167243201|167247767	8 [1811 - 2014]	SSQIPSALQGIYFKERTETQQHKKQLYCSEREGNKLRFAFGFIRLLSIAYTVPLNTAKHSWYTCLHRV
1:167243201|167247767	9 [2018 - 2173]	MCIHLSCVKAQDSNHFIRGIALKLTLVLVNPRYLMSFEGTEAKCHGSLARFH
1:167243201|167247767	10 [2131 - 2286]	RYRGQMSWQFSQISLKSHMTEFMQLFPPIHSKQLVPFKMIFRVFISSVLCWC
1:167243201|167247767	11 [2271 - 2429]	CALLVLTPSLYVLLWVTLSLDSVVLQLVSVQVEMSFVIGISCSCYFKRKIIHN
1:167243201|167247767	12 [2249 - 2455]	FSVFLLVVCFVGVDSFTVCFALGYSLIGQCSFTAGVRSSRNEFCYRHQLFLLLQKENNTQLNHLREISQ
1:167243201|167247767	13 [2442 - 2813]	EKSLSEFDSVGFTINKNFPDLKLLCRSSKSALVRLDKTAFEPAENHLIGLHLCSKCLMFINGVDEKCCWLKLIMKILRCGDKLLWKCICKCQEDSIWFNEAAVPVWSVTRGFPGLTLHPITITL
1:167243201|167247767	14 [2817 - 2981]	LVQIRSLILLETTFWELGGDRGWGEGVWQPSFRFVYIAIDSLFPWSGLFCVSVKG
1:167243201|167247767	15 [4439 - 4597]	(ORF crosses the breakpoint) PNTLLFLGEKFRELMDKFLRVNFSKGCPPLFTTLKSLYYNPEKVVLGLFPPPW
1:167244201|167247767	1 [207 - 374]	TNAFFFSGIDRSVCCVLGFDRKSSHALIWWYQLCNAVFTDKITVQNGVQVFVSYCV
1:167244201|167247767	2 [329 - 481]	NYSTEWCPGFCELLRLAFLHHQLQEPQLKGREFALLGGRATVSLYTCTDMG
1:167244201|167247767	3 [364 - 519]	VTAFSFSTSSTSRAPVKRQGVCFTWRQGYCVSVHVHRHGLTCILIYNHRKQF
1:167244201|167247767	4 [568 - 741]	YCSCTRKGQISVVNLTAFLQHFCLEPFLSKIYQFVAGNLRRTGTKSRGAVFHNGLLYF
1:167244201|167247767	5 [811 - 1014]	SSQIPSALQGIYFKERTETQQHKKQLYCSEREGNKLRFAFGFIRLLSIAYTVPLNTAKHSWYTCLHRV
1:167244201|167247767	6 [1018 - 1173]	MCIHLSCVKAQDSNHFIRGIALKLTLVLVNPRYLMSFEGTEAKCHGSLARFH
1:167244201|167247767	7 [1131 - 1286]	RYRGQMSWQFSQISLKSHMTEFMQLFPPIHSKQLVPFKMIFRVFISSVLCWC
1:167244201|167247767	8 [1271 - 1429]	CALLVLTPSLYVLLWVTLSLDSVVLQLVSVQVEMSFVIGISCSCYFKRKIIHN
1:167244201|167247767	9 [1249 - 1455]	FSVFLLVVCFVGVDSFTVCFALGYSLIGQCSFTAGVRSSRNEFCYRHQLFLLLQKENNTQLNHLREISQ
1:167244201|167247767	10 [1442 - 1813]	EKSLSEFDSVGFTINKNFPDLKLLCRSSKSALVRLDKTAFEPAENHLIGLHLCSKCLMFINGVDEKCCWLKLIMKILRCGDKLLWKCICKCQEDSIWFNEAAVPVWSVTRGFPGLTLHPITITL
1:167244201|167247767	11 [1817 - 1981]	LVQIRSLILLETTFWELGGDRGWGEGVWQPSFRFVYIAIDSLFPWSGLFCVSVKG
1:167244201|167247767	12 [3513 - 3722]	(ORF crosses the breakpoint) RLPTLVYHFEIFILQSRKGTLEERLQIYEEVSKRHPRAVSPRRLPLNFVSGNKLHICSIIIFLLFSLNFC
1:167394885|167406408	1 [2 - 2070]	(ORF crosses the breakpoint) DTTVQSLTLQPSVKDGLIIYEDSPLVKAVKFGHILVVDEADKAPTNVTCILKTLVESGEMVLSDGRRIVANPAHVEGRENVIAIHPDFRMIVLANRPGFPFLGNDFFGTLGDIFSCHAVDNPKPQSELAMLRRYGPDVPEPILQKLVAAFGELRSLADQGIINYPYSTREVVNIVKHLQKFPTEGLANVVRNVFDFDSYNNEMREILTSTLHKHGIPIGAKPTNVQLAKEDTTVQSLTLQPSVKDGLIIYEDSPLVKAVKFGHILVVDEADKAPTNVTCILKTLVESGEMVLSDGRRIVANPAHVEGRENVIAIHPDFRMIVLANRPGFPFLGNDFFGTLGDIFSCHAVDNPKPQSELAMLRRYGPDVPE…
1:167556107|167556684	1 [115 - 285]	ARYKEIWSNTGAGVSVCDLVLCALCFLHTLPSQFTLSSNKKQDLNACRLCLLLHTCP
1:167556107|167556684	2 [440 - 673]	(ORF crosses the breakpoint) FRGWILKGKMLPGGHIQPMKVLVIFLQSVAPEALNFYFYFLPYFSSAFRVSSPVIMANRSLSGSSVEESECIASVRKV
1:167653325|167669216	1 [133 - 315]	RVICPSVPNAQSATRPVAVFYAYKIGSAFGVKLWFTLHVRICTLVNVHLANVRYRSYLQQH
1:167690043|167707455	1 [135 - 296]	YFLFLIRIILLLRRKSKSDFSDLIWKYNFSNDAVCCEQVSKHRTYFLLYIFLPP
1:167690043|167707455	2 [205 - 384]	SGNTISVMMLSAVSKFLSIGHIFCYIFFSLLENVLNGYLGNETGMEINPDIMLYRSKIWS
1:167690043|167707455	3 [444 - 716]	KLIKSYYICSLMQDPPLDYAKRNNRSTVFRIVPKFKKEKVQKHKTSPQPGMCFEITRKIVAFEQYVILFLLLFFFFFFFLIKIEMMYSTKL
1:167690043|167707455	4 [1901 - 2176]	HGNSTLFSILFGLTFACNAFEHVEIKGVLLLTLVVQKWGTDEVAAWLDLLSLGEYKEIFISHDIRGSELLHLERRDLKVFPLCYFSAIDHFL
1:167690043|167707455	5 [2004 - 2228]	FKNGAQMKLLLGWICSVWESTKKSSSAMTSEALSFYIWKGEILRYFLCATFLLLTIFFDKTTTNFSSFPALFICF
1:167690043|167707455	6 [2734 - 2904]	ILKRTFSFVFPIASKFSREKHYLAVWDGYLSLLVFFKNELSASIVCNRGHIFGDSLH
1:167690043|167707455	7 [3169 - 3363]	NVADEDRCVRYDVFSCCILFHLLVLDHISFFPWKLNSFLSGLYRVTPPCRELRGSPSRQATIMLQ
1:167690043|167707455	8 [3213 - 3386]	LLYIISSVGSRSHKLLSMEIKFLSFRIVQGNPSLQRTAWQSLQASNHNAPVMDVTFKV
1:167690043|167707455	9 [3712 - 3873]	NRKSRDHNLPFRFFLHLSIEMCRWFFGASVSNTVYSLSSNARLVLSCQINWHSH
1:167690043|167707455	10 [3803 - 4012]	AILSTASPPMQGLCFLAKLIGIVIDSQSLNPCAAFTPVTSQVYNGKIVAHINSIPWAHLSICVRSRNEKQ
1:167690043|167707455	11 [4083 - 4313]	RIGRMSVFIYLHSLWTYSKLVVCVADGKCSMRNRTPLSIYPLQKYPFSSLIFLILVRAILDFCDHLIFFPLRQGWKL
1:167690043|167707455	12 [4579 - 4821]	KAKNMLRNLIYVFHCITFRKSSCTENGLLDLWELVLSFDTGSATRIGSNLEDVNSKPCLYKTFCSFMLVVCSTNISGANLK
1:167690043|167707455	13 [5242 - 5394]	CQECVTPNFLQTRLLHRHGNSEIGGYCLFVWFWVFFLFVLFCFVFWWQNLA
1:167690043|167707455	14 [5265 - 5453]	FPSNQAITQTWKFRDWGVLFICLVLGVFFVCFVLFCFLVAEFSINCGRSLEICWSHLHYSMFN
1:167690043|167707455	15 [5589 - 5849]	NLTVCCYVAYPIVLLMRTVLKDLEVLKLTCGFLQFGKCPTGFSLDYRIIGSQGWKGLTRSSSPTVLPLPLLPQATKPYLVAPHPDAS
1:167690043|167707455	16 [5816 - 6016]	TISRSSSSRRLLNTARDSDSNHLPGQPIPAPDHSQREKVLPYVCLPQSNREISVVSILLHSFDSLEN
1:167690043|167707455	17 [6409 - 6558]	CTCSICAFTPKIINSCQPFLALMKCKCKVNCTLIINVHCRFPEVSVAVEG
1:167690043|167707455	18 [6805 - 6963]	IHNLLDVTNTRILKSFSKVGLTDNGSRFPPTSDENLLVQLGIINIAGHPVPFL
1:167690043|167707455	19 [7017 - 7166]	CWKSLAAEISCLLSLTQRWVQEADIRNTSTAVFASVVPKRDLHLCFYHFL
1:167690043|167707455	20 [7006 - 7173]	AVINAGRVLLQKFLACCHLHRDGSKKLILEILQLPYLHQWCLKEICICVSTISFRM
1:167690043|167707455	21 [7133 - 7339]	KRSAFVFLPFPLGCDNHVYENISPSSLIIKAVHVRRLNHFIMKNKCLPFLLLSEGKLSYMPVDITSTFT
1:167690043|167707455	22 [7878 - 8051]	SVIVLVLSEERGNIAGEAKLLQALGCLSSLLYGRISASMFVQASIAQYLCDEELVARA
1:167690043|167707455	23 [7984 - 8328]	ALACSYRLALPNTCVTKSLLQEHKRICAKKQKEMVIHSAREFCWCSHLASSDKHILVNQLMVNCTDWKIYQEMIALLTCSSVCLSYNAARCRRTARGCLVALPGHRSPTTSCAGA
1:167690043|167707455	24 [8181 - 8432]	LENISRNDRFAYMQLSMPLLQRSKMPPYSTRLSGCPSWAQIPYNFLCRSLRGGRFRGSTRGSGNASGTRRSRATQDGERYLLVL
1:167690043|167707455	25 [8204 - 8539]	SLCLHAAQYASLTTQQDAAVQHEVVWLPFLGTDPLQLPVQEPERWPLPRFHTRVWQCLRYQALTGHAGRGEIPSCTLNANYNAWCACLTCLSFRCMTHLILQTLEQLLYRFE
1:167690043|167707455	26 [8565 - 8723]	VSFFGSRHFSILQCCVIPKLSSIWQRMCGCGNLSICAIFSKVYALYMTGMLYS
1:167690043|167707455	27 [9440 - 9661]	DEMILRHMPENLRRTACLAVLVSAAFPPQELLIYALLSIFVNSYKLTTMLISVSIFLVGSRVRFHLFCQKLFLT
1:167690043|167707455	28 [9445 - 9849]	DDTASHARELAENCLSCCSGQCSIPTPGTLDLCFIEYLCQFLQVNNHVNICFYFPSRQQSKVSFVLPKAFPYLKGTTPSTTARFCPPFVRTMVGFIPWEVRCTPLIILLQVTLKRRKASFVLYPFIVLHVLPAVG
1:167690043|167707455	29 [9627 - 9971]	GFICFAKSFSLLKGDNAKYHSQVLSSLCQDDGGIHPLGSQMHSPHHSIASNVKKEEGKLCFISIYSTACSSCCRLNRHCSGSFVDIIDCSGQQTKVKGSAPLVFWLRKNQKPFTK
1:167690043|167707455	30 [9890 - 10177]	LFWSTNKSKRQCSISFLAQKKPKAIHEVTLFLCCCIKSICKQWKGFSFVYLTLAPLMMTKCHLSSLHKLYFLFSLFPWKLSYILMCGAMLICQCCG
1:167690043|167707455	31 [10000 - 10185]	KHMQTMERVFFRVLDVGPFNDDQMSSVESSQVIFPFLLVSLEAKLYFNVWRNANMSVLWLMM
1:167690043|167707455	32 [10161 - 10316]	YVSVVVDDVVSPSSQVKDIIHDIIFFAFLIVGFTLTIAFSLAICSAVRWALE
1:167690043|167707455	33 [10648 - 10956]	NSFEYQFQMHWKRRLKIFYRISLLRSCFVPVLRGVALIKIDFGTLCYYLMIIVDLQVLFFSLLLSESQLPELRTHTVSFLTHRILYNLISILKALQSILSNIS
1:167690043|167707455	34 [11122 - 11307]	SLTFNPPCYVQGHQPPDQAAQSHIQPDVECLQGWGIHNLLGQPVPPSVEKHHRRKFFTPPSV
1:167690043|167707455	35 [11129 - 11329]	LSTPPAMCRVTNHQTRLPRATSSLTLNASRDGASTTSLGNLFHPLWKNTTGGSFSHHPLCEKLPPNI
1:167690043|167707455	36 [11208 - 11483]	MPPGMGHPQPPWATCSTLCGKTPQEEVFHTTLCVKNFLLISNLNLPCLSLKPFPLVLSLSTLVNSHSPSCLCAPFKYWKATVRSPQSLSTQR
1:167690043|167707455	37 [11333 - 11497]	PKPSLSQFKTIPPCPITVHSRKQPFPLLFMCSFQVLEGHSEVSSEPFNTKVSNFP
1:167690043|167707455	38 [11637 - 11858]	LYCLSVYLKIHENNAKQSACFEVDGIHVDECAPLQKEEQKQVVEWQHIAQPAFGFLSFSCRFFQLIAFRSPSSL
1:167690043|167707455	39 [11912 - 12061]	KLDHIGQMCVFRFLVFIFFYSTLKRSLCTFFFHMMAIENFIHDIFLCISP
1:167690043|167707455	40 [12228 - 12440]	KTSFSLHPCPKKFRLKCCIIVIQARGIHFFYNGSFRIFLCSLYRNTEPASFYSLIEFSNTNSLNEKFIKLN
1:167690043|167707455	41 [12671 - 12820]	NLQTPVIPFCSMLAINACITNVHSSFSFALPIPLSINLLNASLTVLVTNN
1:167690043|167707455	42 [12882 - 13130]	QCWRNIFCLQPGDHLVTCVSESHRKLYEAFLLFFHPNVPLNCSALSATFVPWALPFFFGCFLRLCVLWYDSHTINFDAAYAHY
1:167690043|167707455	43 [13258 - 13425]	LNGSVSRIDRASRGNYQLKNLTGCINSYVYIENTVCNSIFFTKEGKNSSSFLLVLH
1:167690043|167707455	44 [13454 - 13630]	LTYLKCSFLPYRSPDCFSQSVFHLEAIWRVPEGHSCSHLELIPTFIVTFLGLMCLPSSL
1:167690043|167707455	45 [13447 - 13635]	WLAYVLEMLISAIQKPRLFLTKCIPFGSHLESSRRPFLQPFGANTNIHSDFLRLNVFALKFVS
1:167690043|167707455	46 [13751 - 13903]	PNSPAVNRDMSSSVISKNNNNNNIMLALLTVWQTSKILAAIDLRVFLDKLQ
1:167690043|167707455	47 [13819 - 13977]	YNVSTVNSLANQQNSGSYRPESILGQIAMNSAAVVRGLPPSEQSVETVCIYVV
1:167690043|167707455	48 [13987 - 14199]	KSIANNQKPSCPAETTLLYKQLDQILSPWGLKSSKLHSCNFHQKLRFVCCVEKITKGKAVWYKVQSHLIFF
1:167690043|167707455	49 [14142 - 14318]	KDNERKSSMVQSSKPFDFFLINMNFHSATNTYCEHLKGINTGSLTLSQLIRLENCLVIN
1:167690043|167707455	50 [14357 - 14578]	NHNIIEWPALKRTTVIIQFQPPCYVQGHQPADQAAQSHIQPGLECLQGWGIHSLLGQPVPVRHHPLCEKLLPNI
1:167690043|167707455	51 [14403 - 14888]	SSSFNPPAMCRVTNQQTRLPRATSSLALNASRDGASTASLGNLFQCVTTLCVKNFFLISNLNLPCLSLRPFLLVLSLSTPVNSCSPSCLFAPFMCRKATMRSPWSLLFSKLNKPSSLSLSLQWRCSSPLIILVALLWTRSKSSMPFLCWGPRPGCSTPDGAS
1:167690043|167707455	52 [14582 - 14899]	PKPPLSQFKTIPPCPITIHPCKQLFPLLFICSLHVPKGHNEVSLEPSLLQAKQAQFSQPFLAVEVLQPSDHLSGPPLDPLQELYAFLVLGPQAWMQYSRWGLIRAE
1:167690043|167707455	53 [15190 - 15342]	RCSPGRFPVAKVPFLCLEIGIWTILLNQTSLDFAQVSVTCGPTSSHGFLCT
1:167690043|167707455	54 [15270 - 15446]	PDFIGFCTGICHLWTYFLTWISVYLKCALRKTPSSIDSEDSELVLKYFSPLATLFYPVL
1:167690043|167707455	55 [15457 - 15696]	KRGFLRAAEHIPSNLVCPCLYVKRAFFSSKDMTHSRLDVPQMLFVHKEYEPLGTSGGEEGLIFATKIWCFFHHCPQTQVI
1:167690043|167707455	56 [16137 - 16337]	HSLICMSDCIRHTSGAECTAFRNATLSFYARLIHLGLNYFSKQKAEIYLFHLLGKKYISMRKGKYST
1:167690043|167707455	57 [16395 - 16553]	VGRDQWRSSGPTSTLFSFYCSFSLGPVDPTGRSVVFAHMQSKAMDLLALNARA
1:167690043|167707455	58 [16360 - 16668]	IKNKHRLAEWFRLEGTSGGHLVQPAPSLASTVHFHLVLLTLQGDLLSLHICRVRPWICWHLMHALSFKQHFSPSLFSHLYVSLQKTWVGRSCSSRESCLQIGH
1:167690043|167707455	59 [16604 - 16879]	ASRRLGWVEVVPHVKVVFRLVIDELLNAVPMNVVLLPVLCVHACIYAVGSRWRVCACTLVHIYVYTHPGFAQCKDTSLCAEPKKKNFNVYNA
1:167690043|167707455	60 [16749 - 16922]	VVGGVCVHAHLYIYMYIHTLVLPNVRTPACVQSQKKKTSMYTMLEMLHCFYDNIFYMR
1:167690043|167707455	61 [16921 - 17112]	DEWQDVYRCLLIFNLYNGVAGCLWLLSAKELYKILGEILALWKSLAKLPSISRRPRLNPSESVV
1:167690043|167707455	62 [17175 - 17327]	NVFIFPNVKFAVAVWIFLENLRNTTRGNICLIECTDFFIVLVLEYAYENHF
1:167690043|167707455	63 [17230 - 17406]	RTCEIQHVGIYASSNVQTFSLFWSLNMPMKITSKRPFVRFNTESSKNRSRFTPLYKVGM
1:167690043|167707455	64 [17345 - 17560]	(ORF crosses the breakpoint) DLIRNLLKIDHVSHLSTKLACSVQLEAPHEELLSDALHSVEIELRKLAEIPWLYYVFQPNDDEVSLINISCF
1:170090718|170095387	1 [256 - 699]	(ORF crosses the breakpoint) HAHSWKEHHEKITQMRRLIMYFHRLLFESAVTALTVNGSTRTPRRGQNRNARASKQIDTDTKVIEILCKEHDCNLDEVDVLSKQYDELYLKNKDIDARLFLDHDETLQPDVIACSQLERTPRKNNPDEEVNHVLPQTPVRVCCDCTDC
1:176014263|176022957	1 [86 - 235]	KVLPMSGYSHSLLKTRGFSASSVFLGRRIYQNIVQQLSAMLGPMPSLGYS
1:176014263|176022957	2 [228 - 422]	ATADNASCGSKYSSQRKENKYSKQWRQLCYFMAKLSYSVFWSSKAQYYEPRTLACFNTGDHGYHS
1:176014263|176022957	3 [768 - 947]	NPKGYESTFQCHDCQLDSVCSSSPQEISFPPAELETSPFHLIQPVGRTFQHYVHTPGPLQ
1:176014263|176022957	4 [1167 - 2531]	(ORF crosses the breakpoint) SLQLGYRSMLHWILPACLWMFQSNCNCVWKQTTIPLTHSVDLQWLVEWNAVLVNSHYDVKSPSHVWIFAQSVKDPWVLCLFSFLRQENLPKHCPTALSYAWPYAFTRLQLIMPLVDPNIPVNAKKTSTASSGDNYVTLWRNYLILCFGVAKPSIMSPGHLRASTPEIMATTPDGTVNYDNKAIGTPSVGVLLKQLVPLMRLESIEITESLVLGFGRTNSLNKKRRERRDLLRLQLLRIFELLADAGVISDSTNGALERDTLALGALFLEYVDLTRMLLEAENDKEVEILKDMRAHFSAMIANLIQCVPVHHRRFLFPQQSLRHHLFILFSQWAGPFSIMFTPLDRYSDRNHQITRYQYCALKAMSAVLCC…
1:176583975|176594231	1 [1 - 1683]	(ORF crosses the breakpoint) VRQELVEEYEQVKSIVDTLESFKMDRPADIPVSYQDEPFRDPAVWPPPVPAEHRAPPQIKRPNRGAKPLRKESPGLQPRGPVGRAQPAVRSDKPAGSRDREPRARGRDDKGKKIPQEGVADDVLRFDGAGYDKDLVEALERDIVSRNPSIHWDDIADLEEAKKLLREAVVLPMWMPDFFKGIRRPWKVRQELVEEYEQVKSIVDTLESFKMDRPADIPVSYQDEPFRDPAVWPPPVPAEHRAPPQIKRPNRGAKPLRKESPGLQPRGPVGRAQPAVRSDKPAGSRDREPRARGRDDKGKKIPQEGVADDVLRFDGAGYDKDLVEALERDIVSRNPSIHWDDIADLEEAKKLLREAVVLPMWMPDFFKGIR…
1:177541496|177545406	1 [205 - 474]	IALTSATCPITTREQCCHSPARCCTSPCCGSGGLGAVPTATLTPPPPPPPPPPHGTTASKSLCTNVTPVSSLASSWSAGRMSRESSFLTS
1:177541496|177545406	2 [521 - 1258]	(ORF crosses the breakpoint) PSARHQWARLEARDTRACCSGYTANQQPPTLPEGEITTIEIHRSNPYIELGISIVGGNETPLINIVIQEVYRDGIIARDGRLLAGDQILQVNSFDISNVSHNHARAVLSQPCTVLHLTVLRERRFGSRTHGHTDTTTTTTTSSSSRDDSFQVTLHKRDSSEQLGIKLVRRTDEPGVFILDLLEGGLAAQDGRLCSNDRVLAINGHDLKHGTPELAAQVIQQINSHLPCLRERSLLLKFIGPILILN
1:177963746|177973586	1 [364 - 852]	(ORF crosses the breakpoint) KIRFPHPNIWAIGCIFAELLTSEPIFHCRQEDIKTSNPYHHDQLDRIFNVMGFPADKDWEDIKKMPEHSTLMKDFRRNTYTNCSLIKYMEKHKVKPDSKAFHLLQKLLTMDPIKRITSEQAMQDPYFLEDPLPTSEYLGHRVYICRAADIRANIPLSTRGYQN
1:180399214|180400280	1 [1 - 801]	(ORF crosses the breakpoint) KYGKLTSCTGCRAQCRFFDMTQFIGPNGYLEPYCSTACMNTHIPKYAESRSMEIICHFCKRNSLPQYQATMPDGKLYNFCSSSCVAKFQKYGKLTSCTGCRAQCRFFDMTQFIGPNGYLEPYCSTACMNTHIPKYAESRSMEIICHFCKRNSLPQYQATMPDGKLYNFCSSSCVAKFQKYGKLTSCTGCRAQCRFFDMTQFIGPNGYLEPYCSTACMNTHIPKYAESRSMEIICHFCKRNSLPQYQATMPDGKLYNFCSSSCVAKFQ
1:180908356|180912265	1 [2 - 765]	(ORF crosses the breakpoint) SEDKITVHFINRDGDKLTAKGKPGDSLLDVVVENNLDIDGFGACEGTLACSTCHLIFEDHIFEKLDAITDEEMDMLDLAYGLTETSEDKITVHFINRDGDKLTAKGKPGDSLLDVVVENNLDIDGFGACEGTLACSTCHLIFEDHIFEKLDAITDEEMDMLDLAYGLTETSEDKITVHFINRDGDKLTAKGKPGDSLLDVVVENNLDIDGFGACEGTLACSTCHLIFEDHIFEKLDAITDEEMDMLDLAYGLTET
1:181603485|181608796	1 [342 - 530]	FWRSCLKRRMKVPKENVLRTFSPNISWSSLNWQELLIIPSFQKELCFRSNNTTQHNMEFLNGN
1:181603485|181608796	2 [2 - 2880]	(ORF crosses the breakpoint) DETGGSGYHESLYDALQSLRDKEFSTFYDTLKVARVNEVEELCKGSLESVYTLYPSLCRLQLIGELENIGLLFSRPATTQQLNDIYLKWQRQSQLLEDSDFHFQEPIMALRTVVLEILLEKENESAKRECIKDILTKHLVELSKLARTANNTQLPERAMFQIKQHNPTQYGVSEWQLEEAQVFWAKKEESLALNILKELIKKLDAIWFQNDPHLKLMYTECLRLCGTWLAETCLENPTVIMQKYLEKAVEIAASHHGDNSDELKKGKTKAFLSLARFSDNQYQRIENYMKSSEFENKQALLKKAKEEVGLLRERRVQTNRDETGGSGYHESLYDALQSLRDKEFSTFYDTLKVARVNEVEELCKGSLESV…
1:181896877|181905809	1 [332 - 529]	HWKILTKTLFCIVILWEKFSGRILFLQACLRTSKSLKILFLQRKKGKCWKVLTGEEMKILKLPRRL
1:181896877|181905809	2 [1 - 2367]	(ORF crosses the breakpoint) ITSMETGKNTEDHLKAHKMKKKILRKQVRAQHTLMRHEGIECISHATQSLVIANAGLGNGMSRHQLHRIVDNYGVVETLLMPPNKPYSFVQYESTEEAKKAFDALNGKEVTLEDFDQNIVLYCNFVGKVFWKNSVPTSLPPDLKVIEDIISPEEERKMLESIDWRGDENTQTAQKTLKHRRVKHFGYEFRYDNNDVDKDNPLPGGLPEICIPFLEKCLKQGYIKHKPDQLTVNQYEPGQGIPPHIDTHSAFEDEIISLSLGSEITSMETGKNTEDHLKAHKMKKKILRKQVRAQHTLMRHEGIECISHATQSLVIANAGLGNGMSRHQLHRIVDNYGVVETLLMPPNKPYSFVQYESTEEAKKAFDALNG…
1:184359310|184363005	1 [345 - 581]	QLQPMGSRNVRRYVISVLGLFFFSDTFGIHLPPFHQVHYCYFQSVFIALAVTVSNNFNTGPAYTQRNSAALDHGRLCYD
1:184359310|184363005	2 [559 - 708]	TMVGFVMIDIAEEGHVPCRTCFQPVVVKVDTENKHTFLTTDLLQNEINSK
1:184359310|184363005	3 [766 - 930]	LETGVKKIHRKQEQIVQLVHEGLRTRSLHFDSVSNFPVLCCSPYKYINQEKDKIQ
1:184359310|184363005	4 [947 - 1228]	VYFIFSFCSVLKLFVVFNSLTVSGKFFIMDSRSLFCMLLLRLIIPILLFFPVLFSIIILGNKNTISKSMQILKKTAVFIESQNCLSWTGPIRVI
1:184359310|184363005	5 [1147 - 1419]	KHADLKKDSCVYRITELFELDRANKGHLIQLPCNEQRHLQLGPVAQSPALSDLECLQGWSIHHISGQPVPVPHHPYCKKLLPYIQSKSPLF
1:184359310|184363005	6 [1232 - 1489]	SNSPAMNRDTYSLAQLLRVLLCLTLSVSKDGASTTSLGNLFQCLTTLIVKSFFLISNLNLPSFSLESFPLVLSQHTLLKNLYPSFL
1:184359310|184363005	7 [1552 - 1707]	AEQPQLTQSGLIGEVFHSLDHFYGPPLDALQYIHVCPVLRTSYLDAVLQMRS
1:184359310|184363005	8 [1557 - 1760]	TAPAHSVWPHRRGVPFLGSFLWPSSGCTPIHPCLSCTEDFISGCSTPDEVLAVQSRGTPPLPWWPCFL
1:184359310|184363005	9 [1724 - 1897]	RDTSLALVAMLLVMEPRIWLAFCAARAYCWLLSILPSTSTPKSFSAGLCSTLLLPSLY
1:184359310|184363005	10 [1764 - 1949]	WSLGYGWPSVLLGHTAGSCPSCHPPVPPNPFQQGCALPFCSPACTDSGSCHDSGAKSCAWIC
1:184359310|184363005	11 [1801 - 1992]	GILLAPVHLAIHQYPQILFSRAVLYPFAPQLVLIVGVAMTQVLNLVHGFVEFHVVHLDPQFKPV
1:184359310|184363005	12 [2140 - 2307]	PLKDTACHSISTLRLSHHSGCNLATSSSSVEQSTRQIRIFLIWREGCYRGPRQRPY
1:184359310|184363005	13 [2335 - 2526]	LFHYPLTHLHHHRKRQGLLVRQDLPLVKPCWLSHITFPFFICLQIASRRICSMIFPSTEVMLTC
1:184359310|184363005	14 [2530 - 2706]	SFPGTSFLPFLMGAISPFFQSPGTSPDYRGFSDIGSGLIILSANFLRTLGCISLRPIGL
1:184359310|184363005	15 [2743 - 2940]	SLCTVGRAMLPQFPPSKLPAQRLCEEQSAVKAKVLLNTSALSLSVVTNLPVLLTRRVLPPGLFTFD
1:184359310|184363005	16 [2852 - 3016]	IPQPSPCPLLPICLCCSLGGYSLLGFSLLTDVPIEDFLILYIPLPSPVPVVPWPS
1:184359310|184363005	17 [2944 - 3126]	CTYRRLSYSLHPFAKSSSSCALAFLTPCLHSIAVSLYSSQVTCPCFHCLYIFFLLSSLTSG
1:184359310|184363005	18 [2955 - 3164]	KTFLFFTSLCQVQFQLCLGLPDPMSTQHSSIPILLPGYLSLLPLPVHFLLTLQFDQWVVLQPCWSLAFLS
1:184359310|184363005	19 [3130 - 3279]	CFSHAGPLLSFPDFLHLRIESCCALRKASLKICHFCSAPLSLRTDSQGFC
1:184359310|184363005	20 [3189 - 3395]	ELLCPKESFLKNLPFLLCSLVPEDRFPGFLLTNSLKSWRLAFLKLSLLILLFACLVALKSLNSTTAWWL
1:184359310|184363005	21 [3287 - 3703]	(ORF crosses the breakpoint) LLEELEVGFPEIKSPDFTLCLFSSPQEFELYHCMVAIAQTASNPDVTNQFTCPNEQGPAVYPLVGQSVTWLRKLSLIYSRSLLHCLQVTVLLLQQMSGWSKSPNRTRACHPGDPPYSSTLLTCWELQIFKEAQHVLSAS
1:184359310|184363005	22 [3516 - 3719]	(ORF crosses the breakpoint) YIPGASCIACKSLCYFCNRCQGGQNPPTEQEPAILVIHLIHPPCSRAGNCKFLRRHNMCLVLPDTAVE
1:186411952|186413783	1 [82 - 351]	LLISATLFWQMYSFKSHKSIVFSVKSDAWELTDYFWGSKSNHEKQGFHLLHGSAYCFEVMWVHQLERAAYWAACWKARSMGKVRGRKCRY
1:186411952|186413783	2 [255 - 449]	SNVGSPTGKSSVLGSLLESKKHGESQGKEMQILKFCPLCELYLHYQTTFWQTHLFMTSFYQEIGR
1:186411952|186413783	3 [604 - 759]	SFAITNRTFHLDHKTLVMRLCHLAVKNNILALQYPLPEDLCKHYLKHQTCIF
1:186411952|186413783	4 [639 - 833]	SQNFGNEIMPFGCEKQHFSSTVSSPRGFVQTLPQTSNMHILMNCISLRSIKLQFKTPVVMSSPLF
1:186411952|186413783	5 [893 - 1072]	FVFSTSNKASLIFTFILKVQSGVRSPVLSSVAISIAFPVFPSLLLCAVPCMHITLYSSTL
1:186411952|186413783	6 [922 - 1083]	SYFHIHFESTEWSTEPSALICCHQHSLPSFPQFATLCCPMHAHHPLFQHPVVHT
1:186411952|186413783	7 [1087 - 1290]	VSVQLLWISIHKQEQHPSPGSRKQRFAVRLLGCWCWCRAPCGAPTAPPSFPASCHEGRTLPAACPECS
1:186411952|186413783	8 [1076 - 1312]	CILECQCNYSGLASTNKSNTQALEAGSSDLQCVCWGAGAGAGHHVEHQLLLRPSQHPAMKAGPFPLPVLSARSSFLCSH
1:186411952|186413783	9 [1297 - 1458]	LPLFPLKKDAVPEGSLDISFLAKDLIPMKINTAFTPPFNNMATFSCIRLISLLS
1:186411952|186413783	10 [1382 - 1546]	RSTQLLHHHLITWQHSHALGSFPCCPDLRNKYCRKASFQKVEQFLKQPFSSETML
1:186411952|186413783	11 [1537 - 1725]	DNALKNTQAYFCLHCSVSVQTLNPVAAVHARQQQPVYLERKDLWKADSVWMSMAKAACTFKES
1:186411952|186413783	12 [1467 - 1820]	EINTAVKQASRKWSSFSSSPSPLRQCFKKYSSILLSALFSVSANSEPCCSSPCKTTAASLSREEGSLESRFSLDEHGQSCMHIQRIIESLSWRIIEFELEGPLKGHLVQLPCNEQRHL
1:187350641|187356668	1 [25 - 192]	LTNKIQMFRMRSVKIISCQLRSITNLTVKKALRLYKRLPTFSKETLELDFLVCHLQ
1:187350641|187356668	2 [110 - 325]	RRHYVYTNAYPPSQRKHWNWTSWSATCNKKCWHCGRTSQPCAHRNYIHSLYAHLGTLQPLSMSEVEKVLTGL
1:187350641|187356668	3 [479 - 973]	(ORF crosses the breakpoint) TNMEVMKPLIDEQNSDVSDEERENNFLPVEKHYQLDSEEGITFIQTLTHLLKGNIGTGLLGLPLAIKNAGIVVGPVSLVLIGIISIHCMHILVRCSHCLCQRLKKSSLGYSDTVCYAMEVGPLTALQKRSSWGRYIVDFFLVITQLGFCSVYVVFLAENVKQTWK
1:187353834|187356668	1 [1 - 810]	(ORF crosses the breakpoint) VGPVSLVLIGIISIHCMHILVRCSHCLCQRLKKSSLGYSDTVCYAMEVGPLTALQKRSSWGRYIVDFFLVITQLGFCSVYVVFLAENVKQVGPVSLVLIGIISIHCMHILVRCSHCLCQRLKKSSLGYSDTVCYAMEVGPLTALQKRSSWGRYIVDFFLVITQLGFCSVYVVFLAENVKQVGPVSLVLIGIISIHCMHILVRCSHCLCQRLKKSSLGYSDTVCYAMEVGPLTALQKRSSWGRYIVDFFLVITQLGFCSVYVVFLAENVKQ
1:187353834|187363554	1 [1 - 1791]	(ORF crosses the breakpoint) VGPVSLVLIGIISIHCMHILVRCSHCLCQRLKKSSLGYSDTVCYAMEVGPLTALQKRSSWGRYIVDFFLVITQLGFCSVYVVFLAENVKQVHEGFLEDKTASINVTVTNNSSEKRSTDLRIYMLCFLPFMILLVFIRDLKSLSFLSLLANLSMAVSLVIIYQYIVRDIADPRKLPPMVGWKKYPLFFGTAVFAFEGIGVVGPVSLVLIGIISIHCMHILVRCSHCLCQRLKKSSLGYSDTVCYAMEVGPLTALQKRSSWGRYIVDFFLVITQLGFCSVYVVFLAENVKQVHEGFLEDKTASINVTVTNNSSEKRSTDLRIYMLCFLPFMILLVFIRDLKSLSFLSLLANLSMAVSLVIIYQYIVRDIADP…
1:187362209|187363554	1 [1 - 981]	(ORF crosses the breakpoint) VHEGFLEDKTASINVTVTNNSSEKRSTDLRIYMLCFLPFMILLVFIRDLKSLSFLSLLANLSMAVSLVIIYQYIVRDIADPRKLPPMVGWKKYPLFFGTAVFAFEGIGVVHEGFLEDKTASINVTVTNNSSEKRSTDLRIYMLCFLPFMILLVFIRDLKSLSFLSLLANLSMAVSLVIIYQYIVRDIADPRKLPPMVGWKKYPLFFGTAVFAFEGIGVVHEGFLEDKTASINVTVTNNSSEKRSTDLRIYMLCFLPFMILLVFIRDLKSLSFLSLLANLSMAVSLVIIYQYIVRDIADPRKLPPMVGWKKYPLFFGTAVFAFEGIGV
1:193881979|193887114	1 [1 - 1359]	(ORF crosses the breakpoint) GWVRSVRSQKEVLFLHINDGSSLESLQVVADPSLECRDLTFGSAVEVQGKLLKSPHKMQNMELRAEAIHVVGPCDTLSFPFKIKERHPLEYVRQFPHLRCRTNAVGALLRIRSEATAAIHSFFQDNGYVHIHTPIITSNDCEGAGDLFQIEGWVRSVRSQKEVLFLHINDGSSLESLQVVADPSLECRDLTFGSAVEVQGKLLKSPHKMQNMELRAEAIHVVGPCDTLSFPFKIKERHPLEYVRQFPHLRCRTNAVGALLRIRSEATAAIHSFFQDNGYVHIHTPIITSNDCEGAGDLFQIEGWVRSVRSQKEVLFLHINDGSSLESLQVVADPSLECRDLTFGSAVEVQGKLLKSPHKMQNMELRAEAI…
1:194018559|194021233	1 [52 - 243]	HSCPEALARQRALREWSGWAASWLLQPAKTQPTQLRVQGQRVRPPTLFRFLHTPQVEPHQFRNG
1:194018559|194021233	2 [222 - 374]	ASPVPKRIMRKSTPTRLPAMPYARNLGSSPRTPTIFPPPHSLSTRSPGHLH
1:194018559|194021233	3 [250 - 411]	GSLHLQDSQQCLMQGIWGALHGLLRYSRHPTLCLPDPQDIYTRQEPQCSGCGRQ
1:194018559|194021233	4 [505 - 660]	KLRVGSHGSHHSPEKHTASSGEQQAAPSFFLRDVRLPPARGQQCCAFSGVHE
1:194018559|194021233	5 [919 - 2022]	(ORF crosses the breakpoint) DPAPTSQPQPQTRPERSASFSQATRSSFFMRSDTAVQKLSQGNGHCVNGVGGQLHGFYSLPKPSRHNSEFRDSAYDLPRSFGSYTHPKLSLTSSETDNEEVYTYKTPSNALCKEFGELSTDSYDIPATPLSVYQIPRTFTLDKNHNALAVAASDSPTMPPPRPPKPGQMEPRWGSPPQRPQPGESLGLAPMAATIPRRNTLPAVENSRLHRASSCETYDYPQHGGSSAVHSVESMNDGYNSYLHAKAVVARSHSADSEDNYVPMNPSSSPLIHTEKANDNAQNLYIPMSPGPHHFDLVGLSSATLPMHKGGAMAQCHRRLSEIQPPPVNRNLKPDRKGAPASPKPQGPPFSCAVTQLSRSSRKATGTA
1:194428532|194430111	1 [249 - 413]	SLTHVDRQVITFYWSVLQNNSLSSEKSPLTAGMASSLGIPRSHETSGNIVQGESA
1:194428532|194430111	2 [337 - 696]	QLGWLHPLGSQGPMRPVGILCKENLPRCSTEPRILKLLFSLLSKASSMVGNVNLFGKMFSDTRPAGCHVGLMLLCHVYVNPRVGMSSRCCDVLSSLCSSVCIVRSKSHVFDCSSSGVALS
1:194428532|194430111	3 [700 - 849]	QKFRVCKEQNAFRQGFITRWTEWQKKEHLLAEHRGSLFGDLLFFACKLTP
1:194428532|194430111	4 [1381 - 1653]	(ORF crosses the breakpoint) EKQRCFFSKLVVYKYVTSRFLWIETSRLLFRQWELMTEVDIFPGHCCFPSAGLHSEGSHSKNLEVKIAITFFAARWSLFLSDQCRSKRSCL
1:196071860|196078865	1 [441 - 680]	SLFAQQPLYVFLIPSSMMSIIILCWFQLMSQFRGFWSVHLWHQEQLEEESSLKSGAGIITQMSETRWLPKGPCLCHGCVP
1:196071860|196078865	2 [793 - 990]	CECEIPTFCKNGSKKNCSNCFSFCTNTQSSWFASSSQSCGRKEPFGPVLCRCWSKCLCFCAPLLPT
1:196071860|196078865	3 [957 - 1247]	MLMFLCTSPSYLRQRGTAHELWLAASAQSLSTMWRSLVTSSFRRAVEKPLVWGSSCSLPTSPSLCTIRASSRPPTQWQLGHREIIFLGQLQFQPGTC
1:196071860|196078865	4 [1072 - 2595]	(ORF crosses the breakpoint) PHRSEEQWRSLLSGGAPAVCQHHLLCVPSEHQVGHRHNGSSDIERLSSWDSYNSNQGPAEKTIRDPEISHLLLQAHYPVVAVDSYMPVIDVFTGSKSGSLRVILAMGSADQIVALQRLKNEEGMEPPITQRPAHFLDPPPTKLTMQLEREGEELMEHVFEIHVESVKGLTPLQSTVWGEADCYVQYYFPVQEAGSGALPGTELHTDGIELKPFRTATTLCVPDPVFNDEHHHSLLVPADVPVQRLLVSAFMAPGAVGGGIQFEVWCRYYYPNVRDQMVAKGTLPLSRLCAMITMQHREEIGIQTFNLPLVPRTDSSEEFHLRSSGLLDVSVRYQRSVKMAARRTAQTVSLSVQIHRAAGLQAAARAVAEK…
1:197040343|197041031	1 [34 - 198]	RGSWKISPLRSAAHSSRTGSWQGWSTWTTSVSLRWWIGFSSWIVPHTSWSVCIPK
1:197529186|197530994	1 [398 - 550]	ISKLMTSTTMLRPFPSNTALSRSQSTHLLAADFPWIQPLMLTVACSIPKAT
1:197529186|197530994	2 [881 - 1093]	FMRSTGDRVILTSTSPLTPGLESSNSTRVWTMKSGRCTSWWCRHGTGLSTPRSPQPLSPFMCVTTMTTSPP
1:197529186|197530994	3 [1112 - 1333]	AKMAPLRSLREPSLVSMWHASLFLTRIMESTPMSTSLWRGGMASLPSLQRTTSSTLSVWTSFWIGRKETPMICE
1:197529186|197530994	4 [1493 - 1648]	LPETKTRVPMGRCSTVSCIAMTPIPAGSPLTPPRVSSPLLPHWITRRILSLS
1:197529186|197530994	5 [7 - 1812]	(ORF crosses the breakpoint) SVLQRRSSNLLLCKLLVMEQMKGSAMLLLELLILGGLRAEKGSAVLGTLDLQIDEEQPAGTIIGDISAGLPPGTSAYMYFISAQEGSGVTTDLWIDENRGIIKTARVLDRETRDHYSFIAVTPEGITVEVNIQVNDINDHAPAFPKQHSTFQIPEHTPVGSRFPLDPAFDADSGLLNTQGYVIKGDNVGQAFRLETRRGPNGVLYLDLVVSNVLDRENRSSYSLVLEAYDGGTPPRSSQMTLDVSIQDINDNAPAFNQSRYHTLISENLKPGSSILQVFASDADEGDNGDVIYEINRRQSDPDQYFTIDSRTGVIKLNKGLDYEVRKVHELVVQARDRAVHPEVTTAFVTIHVRDYNDNQPTMTIIFLSE…
1:197529186|197530994	6 [1737 - 1976]	(ORF crosses the breakpoint) AGVQEQFLQRVPEGEHPRWYLLPTGLKCTAKKIKQPSALQVASNGADERVGHASVGAANSWGPESREGLCCPGHPGSTDR
1:197565825|197569955	1 [2 - 1269]	(ORF crosses the breakpoint) GYYVRARAVDHCVQDFLLKTQSHPRTQILSLGAGFDSLYFRLKDMDLLRHTVIYEVDFPNVACQKATLIKRTEELSALVEDSGAEGSGVTTAFSGKDYRLLGVDLSELPKLSIALEEAGMDNEVPTLFIAEVVLTYMENSRGYYVRARAVDHCVQDFLLKTQSHPRTQILSLGAGFDSLYFRLKDMDLLRHTVIYEVDFPNVACQKATLIKRTEELSALVEDSGAEGSGVTTAFSGKDYRLLGVDLSELPKLSIALEEAGMDNEVPTLFIAEVVLTYMENSRGYYVRARAVDHCVQDFLLKTQSHPRTQILSLGAGFDSLYFRLKDMDLLRHTVIYEVDFPNVACQKATLIKRTEELSALVEDSGAEGSG…
10:1632568|1633434	1 [240 - 452]	FGEGSAEIGNVGLQGGGAPGAQRGGDPTRQHQVCEPGAGPARQGGQIQVEKEQERQGQWQTGPGQLLVRGQ
10:1632568|1633434	2 [344 - 694]	ARCRARKARRANPSRKGARAARTVANRPRAAPCSRPVRELGARRRLKDALGTARTRGVWDLPSPPRARRSRPRCLAAWLALRRTRRAVRPKARRKGVRVQGLQRRRSLVCCSPWPWL
10:1632568|1633434	3 [100 - 963]	(ORF crosses the breakpoint) GAVNSKMSLSSGASGGKGIDANPVETYDSGDEWDIGVGNLIIDLDADLEKDQQKLEMSGSKEVGLPAPNAVATLPDNIKFVSPVPGPQGKEGKSKSKRSKSGKDSGKPAPGSSLFAASEGAGGKKEAQGRSGDGANSGGLGPAVTPKGSEKSAKVSRSVAGSKKDKEGGSSKSKKERSEGAGAPTEKEPGVLQPLALAVRVGQYDGGQGTEPAAATEQLGSIAIDTGAALNPLGVKSELEDGEGECRQLKKVKSEKQRCRHLGRPRAPAARGRSAADPRQEAGKSLEP
10:1872991|1879250	1 [58 - 279]	DAWVWPRRDSSAILLRGWPTKASQNHVSGGDREAGGHAEAPCPRWEVSTSQDEILGEGKAGGQEDPSGEACHTV
10:1872991|1879250	2 [228 - 386]	(ORF crosses the breakpoint) RESRGTRRPLGRSLPHSLSCWSCILSRRCPAERWLLACSSVKQGSKPSMPSQG
10:1872991|1879250	3 [352 - 918]	(ORF crosses the breakpoint) SREASHQCLPKGELARKPFKMPGSGRGETAQRFSSGDGQPKLHKTMSQGEIGKLAATQKPLAPDGRSQRAKMRFWVKGKQGDKKTPREKLATQSELLELYPEQEVPSREVAAGLQLGEAGKQAINAFPRVSWLGSHLRCLGLAEERQLSDSPQGMANQSFTKPCLRGRSGSWRPRRSPLPQMGGLNEPR
10:1991438|1992359	1 [238 - 546]	TPARENKMLRPRGSEGVWWGGMDPQPHRLPGPAHDAVASHGSREPNEWRGLPLPPAGEEPRWVHPLRQPAVLAAGDGGAPQDGGAGLPAPATAEGLRRLVRPA
10:1991438|1992359	2 [636 - 788]	LSTRSSFYLFITLSMSKCTITTSWASWSPTFTLWRTWPTMPCCSAGRTSAS
10:1991438|1992359	3 [697 - 876]	PPAGQAGAPHLRCGGRGLPCHAAAQEEPVHRDLRRERLGEDAEHKLSDSSPHCPQPEGIC
10:1991438|1992359	4 [23 - 925]	(ORF crosses the breakpoint) QRPGPSQLCSAGTDGKGSNMSVNDVGGRRRFEDSEYTLHIYPGSIAEGTIYCPITARKTSTAAEVIDSLINKLQLEKTKCYVLAEVKEFGGEEWILNPTDCPVQRMMLWPRMALENRTSGEDYRFLLREKNLDGSIHYGSLQSWLRVTEERRRMVERGFLPQPQQKDYDDLCGLPDLNEKTLLENLRNRFKQEKIYTYVGSILIVINPFKFLPIYNPKYVKMYDNHQLGKLEPHIYAVADVAYHAMLQRRKNQCIVISGESGSGKTQSTNFLIHHLTALSQKGFASGVEQIILGAGPVLEC
10:2343331|2343648	1 [242 - 421]	(ORF crosses the breakpoint) RILSVRGNCGKPGEHCKQNSKAHGGRVRSENLHSFLLPGGADGHSVSSWGICYNELLILL
10:2905614|2913235	1 [79 - 243]	LWRKLGSLPRASVRCGSGQPDHLPYAALPQWGQVPRARSHFQVSVGPSVSCVFSR
10:2905614|2913235	2 [285 - 437]	KGLFALNLPAASEQLWMSGASGVSVRFVYRRLLFSGSVCIAYTHSAQFLNS
10:2905614|2913235	3 [539 - 688]	LHALYRIWHHLLSLSPMFFPPCRQERVWEQDAESEQHCGHSLMLIPTSSW
10:2905614|2913235	4 [483 - 776]	HALPLSLHLIRSVAPVEFNYMHFIESGTTSFLSPPCSFLHVDRRESGSRMLNQSSIVVILLCSFPPAPGNVGVKKRTSKSSLSLDVFLFPVQLSQYKS
10:2905614|2913235	5 [637 - 792]	IRAALWSFSYAHSHQLLVTLGSRKEQVRVVCHWTFSYFQCNFHNTKVKSPSH
10:2905614|2913235	6 [986 - 1135]	RLTSNLHLAIGPDGGLCNHFFVLFWLTLTATLVIYHPPSHKTASANYVQV
10:2905614|2913235	7 [1108 - 1305]	NSKCQLCPSVNCTNLMIALCRYGLKIASILRIIVIWKLLNKYRFLERSVLIAFIFYFLSFNFFLLD
10:2905614|2913235	8 [1525 - 1806]	AENSGDPRARGQQAVWGPAAGRHGHPWGWLPSGAQPEWHWKDVKEALLQQCPAEHPEEDRHEESGYYHLPTAAVLQELYGSPHGNTESIQRLSS
10:2905614|2913235	9 [1412 - 1981]	CLEYMCLSIKILLFLVSTAKCLNDRFSFLVFRAGDITELKILEIPGPGDSRQCGDLQQADTGIPGVGCQVGPSQNGTGKMLKKPFSSSAPQNIPRRTDMKNQDIIISPQQQCSKSYMDRHMETLSQSKGFRRRHNSCEYVCSPVTFLPAWVTAAIHVLVQQGYFKQNFCLLAFYLLLCLCCHPKVWERER
10:2905614|2913235	10 [1825 - 2103]	VCVFTCNFPSCLGYRCNTCPCSARIFQTKLLFTRFLLAFMLVLPPEGLGKRKVNSEERVQKVCFKVLQVWIFQRSCTCLEFLRGGGVISSRTW
10:2905614|2913235	11 [2300 - 2590]	SLLTLFFSFCWGELRGWIENGNEEISGGTTGKRHVWTHSGEERQVLKNTAASPYALQPCGLMFRRRDRENIQELVGGCSAALVMTKQKRQVVLWGMS
10:2905614|2913235	12 [2368 - 2727]	RDIGGDNREKTRVDTQWRGTTGAEEHSCFSLRSAALWADVQEKGQGEYPGACRRMLCCTGYDKAEKASCTVGHELNGKMSRTTILPCFILPILVQSEELQSEALLYQHQILQKIGLDNAG
10:2905614|2913235	13 [3013 - 3165]	KKILSQLSRCAKTGFVLLFSPLLFFNFMKPPGLRSLPDLHHAIITASGYMT
10:2905614|2913235	14 [3090 - 3326]	LHEAPWATLPSRSSSCDYYSIRIYDLIFSPCFGYGKETNPRWTGPTKQGDQRLYVVWRSSWTSGSFLPHQQLCYFLKPL
10:2905614|2913235	15 [3230 - 3382]	TGRSKAVCCLEKFLDLWKFSPPPTALLFSEAVVTPLISVSLISLQGLTDLI
10:2905614|2913235	16 [3599 - 3988]	SCWAEPVARSPRITAPDRSGVCGEGFKLLQTTNSLLQFYISTTVGPILFYRLCLKQVEQGVRSRFLFAWLHFWLNEGEKLNSYPLECYLESRPNNIRVSLQWDGSGPGHRNQGKDGLRCHLALKLYCVHA
10:2905614|2913235	17 [3963 - 4256]	LLSCTVSMRSMSQSQPFAALQCAKSGTKFCLWSPCVTAVDKHRAAAQIAQWGMCCAGVGLCMPGLLLRAPAGVCQEGSQLTRGFTFACMLYITDFFFP
10:2905614|2913235	18 [4208 - 4456]	RLYVCLYAIHNRFFFSLRNKPEAWDALFVFRRRCFSVLRQAANLMWRHVLFSLVCCAHTYARSAQAVKVALKRAELEALSYCG
10:2905614|2913235	19 [4667 - 5053]	RGRGTPLNFAWSGRKPLQPLLVGGYAAACIIRQPVVGSAVFQGWHPSVWIRDLPSTMLARLVLMRYGLGSHSLYLQGNLRSFPAIVLTVFLMQFFIQSAFTRCSHQLPLSPGSAARQGCPSPQFAFWVS
10:2905614|2913235	20 [4819 - 5115]	RSAQHNAGTSRFDEVWSWLPFTVSAGEPEELSSHCSYSFSNAVFHSVSIYTLLTSAASVPWICCTAGLPIPTVCFLGQLRVGESCLEKSLAMSVRTLVG
10:2905614|2913235	21 [4941 - 5129]	CSFSFSQHLHAAHISCLCPLDLLHGRAAHPHSLLFGSAEGRGELFREKPGNECKNACWVTGTD
10:2905614|2913235	22 [5133 - 5372]	AAITSDIHTRNGLVFSLCSVQALVYVNFESLDYCSDLQSLKHLETWPVVLAWVFVSCAAVSSSVECNVCQLHAKLYTALE
10:2905614|2913235	23 [5254 - 5457]	NIWRLGLLCWPGFLFLVLLLAAVLNATSASSMPSCIQLWSDLCVNFGLGILPLGVGESENCVLVKAFS
10:2905614|2913235	24 [5475 - 5669]	ITSCSLYTGTLARKPCPFPLSFVVTSNSSILLPTLEWLLDKSCISVVCSHPVMNYEISSSLKMSL
10:2905614|2913235	25 [5761 - 5955]	LHPEFRADHCTDNCGFVVALCYDERYSEVRINSAGRLAALLQGPLLSDSVLAGVLGDSWLYSGIS
10:2905614|2913235	26 [6314 - 6463]	FVSVLSDRFCAGSQLYKLYSRMITLKYNKYFSKANCFGLITGSPSVECRR
10:2905614|2913235	27 [7117 - 7296]	KSLPWCLLFCFLLAYLSMSNTKDDVCRCFEKQASPGSVRLPNMSSPLLQNSLLFLFRVIQ
10:2905614|2913235	28 [7356 - 7568]	RAKMMSASGMTSMKSQTQILILRGTWPFLTRQPCLRRLRLTRGGAAPVPVGPQMKSQLAIGTMRTSWNQSP
10:2905614|2913235	29 [7247 - 7828]	(ORF crosses the breakpoint) ALLSYKTRFCFCLGSSSSRHPNQVTPKKSGLKNGQMKSKDDECFGDDIDEIPDTDFDFEGNLALFDKAAVFEEIETYERRSGTRSRGTPNEKPARYRHDENILESEPIVYRRIVVPQNANKEFCTARPASLCSNCVPEIWLRTGLGASCQLIVEKAWESTKGECPLWIRSARPSPLRGPSTMGSSASCQKSLSG
10:2905614|2913235	30 [7606 - 7941]	(ORF crosses the breakpoint) QRILHGQACVSLQQLCARNMATDWLGSIVSINCGESLGVYQGRVSAVDQVSQTISLTRPFHNGVKCLVPEVTFRLVLGPVSPVSFPGEGWVGVLLCFFFLERALCLKSSCCF
10:2905636|2913235	1 [201 - 482]	AENSGDPRARGQQAVWGPAAGRHGHPWGWLPSGAQPEWHWKDVKEALLQQCPAEHPEEDRHEESGYYHLPTAAVLQELYGSPHGNTESIQRLSS
[truncated: 8,987 more rows]

## Sheet: Summary
All circRNAs with IRES and/or ORFs
circRNA_ID with IRES	circRNA_ID with ORF	circRNA_ID with ORF crossing BSJ
1:1575606|1577823	1:462097|465345	1:462097|465345
1:1663892|1667809	1:1377308|1380616	1:1377308|1380616
1:1670105|1673502	1:1440884|1457265	1:4524315|4526959
1:3966138|3966722	1:1575606|1577823	1:7998367|7999173
1:4529199|4548796	1:1663892|1667809	1:7998367|8002640
1:7998367|7999173	1:1670105|1673502	1:12744004|12750283
1:7998367|8002640	1:3966138|3966722	1:13550906|13551969
1:12744004|12750283	1:4524315|4526959	1:15272025|15304648
1:13550906|13551969	1:4529199|4548796	1:16268905|16290898
1:13956348|13957195	1:7998367|7999173	1:16287208|16290898
1:15272025|15304648	1:7998367|8002640	1:18955849|18967313
1:15272025|15352533	1:12744004|12750283	1:29733811|29741360
1:16268905|16290898	1:13550906|13551969	1:45105131|45110783
1:18955849|18967313	1:13956348|13957195	1:46678392|46681235
1:21890985|21921130	1:15272025|15304648	1:56976365|56987388
1:29729742|29741360	1:15272025|15339851	1:61201236|61205400
1:34076236|34090701	1:15272025|15352533	1:61453301|61460519
1:34085906|34090701	1:16268905|16290898	1:63119325|63122664
1:34254502|34256037	1:16287208|16290898	1:63119325|63130482
1:35511142|35520289	1:18955849|18967313	1:73308519|73317633
1:37721131|37722061	1:21890985|21921130	1:75709208|75718159
1:37721131|37747238	1:29729742|29741360	1:75709208|75723185
1:40994452|40995022	1:29733811|29741360	1:79465902|79472425
1:43380972|43390054	1:34076236|34090701	1:80108606|80110608
1:43532014|43533181	1:34254502|34256037	1:80109031|80110608
1:45105131|45110783	1:35511142|35520289	1:93111572|93115182
1:45153756|45157087	1:37721131|37722061	1:106310843|106317217
1:45458731|45461170	1:37721131|37747238	1:106310843|106326623
1:47804255|47830023	1:40994452|40995022	1:107983051|107986514
1:47811946|47830023	1:43380972|43390054	1:110936342|110946524
1:52907987|52919833	1:43532014|43533181	1:127850222|127858271
1:54565567|54567042	1:45105131|45110783	1:133189234|133200000
1:56238776|56242986	1:45153756|45157087	1:138732763|138744663
1:56932513|56949852	1:45458731|45461170	1:140685699|140697474
1:56932513|56949904	1:46678392|46681235	1:146066692|146070160
1:56938302|56949904	1:47804255|47830023	1:146291721|146303073
1:56976365|56987388	1:47811946|47830023	1:167225311|167233235
1:59714665|59720574	1:49768594|49771560	1:167394885|167406408
1:60826837|60827222	1:52907987|52919833	1:170090718|170095387
1:61453301|61460519	1:54565567|54567042	1:176583975|176594231
1:63119325|63122664	1:56060982|56062080	1:177963746|177973586
1:64555425|64559176	1:56238776|56242986	1:180399214|180400280
1:65316859|65323089	1:56932513|56949852	1:180908356|180912265
1:68832066|68851736	1:56932513|56949904	1:187353834|187356668
1:69077175|69084416	1:56938302|56949904	1:187353834|187363554
1:71122064|71157590	1:56976365|56987388	1:187362209|187363554
1:71122064|71181375	1:59714665|59720574	1:193881979|193887114
1:71314711|71343721	1:61201236|61205400	1:197565825|197569955
1:71902835|71910573	1:61453301|61460519	10:2343331|2343648
1:72888897|72898978	1:63119325|63122664	10:7215670|7219603
1:72888897|72939506	1:63119325|63130482	10:8044920|8049376
1:72888897|72973642	1:64555425|64559176	10:11158566|11159310
1:72961018|72973642	1:64555425|64573603	10:11158566|11161725
1:73308519|73317633	1:65316859|65323089	10:12514284|12514578
1:75708133|75723185	1:68832066|68851736	10:14808623|14809088
1:79465902|79472425	1:69077175|69084416	11:2348577|2371485
1:80108606|80110608	1:71122064|71157590	11:4215075|4215361
1:80109031|80110608	1:71122064|71181375	11:10801785|10811717
1:80901678|80924609	1:71314711|71343721	11:10801785|10839300
1:81276480|81305925	1:71902835|71910573	11:18023109|18025864
1:81300291|81305925	1:72888897|72898978	11:18817100|18817648
1:81300291|81306906	1:72888897|72939506	11:19557467|19566429
1:84746264|84754763	1:72888897|72973642	12:7453386|7455994
1:89509123|89521070	1:72961018|72973642	12:9866504|9872356
1:92680201|92692339	1:72962509|72973642	12:16877521|16883548
1:100085864|100087586	1:73308519|73317633	12:20068530|20072032
1:100085864|100139955	1:75708133|75723185	12:20155684|20164314
1:106017571|106035427	1:75709208|75718159	13:2234678|2245466
1:106310843|106317217	1:75709208|75723185	13:12898081|12903053
1:106310843|106326623	1:79465902|79472425	13:17449530|17452588
1:106907760|106916393	1:80108606|80110608	13:18048576|18050915
1:107983051|107986514	1:80109031|80110608	14:1757291|1762404
1:110936342|110946524	1:80901678|80924609	14:4606863|4609603
1:113454634|113456709	1:81276480|81305925	14:4993873|5006345
1:119630547|119631662	1:81300291|81305925	14:8482546|8483068
1:121938675|121941051	1:81300291|81306906	14:8816217|8818041
1:125411170|125415057	1:84746264|84754763	14:8833613|8844262
1:127753600|127814490	1:89509123|89521070	14:8843098|8844262
1:127785702|127814490	1:92680201|92692339	14:9169823|9172382
1:127785717|127814490	1:93111572|93115182	14:13515742|13519215
1:127798438|127814490	1:100085864|100087586	14:15064915|15070334
1:127848379|127858271	1:100085864|100139955	14:15315453|15325238
1:127850222|127858271	1:106017571|106035427	15:8625310|8625701
1:130466378|130493459	1:106310843|106317217	15:9436868|9444493
1:133189234|133200000	1:106310843|106326623	16:2258812|2259116
1:133893390|133916058	1:106907760|106916393	16:2752940|2753380
1:133893390|133922448	1:107419452|107423724	17:9351936|9361189
1:135120215|135128182	1:107983051|107986514	17:9411419|9426425
1:137648143|137742230	1:110936342|110946524	18:740061|768136
1:138385321|138385582	1:113454634|113456709	18:740061|781969
1:138732763|138744663	1:119630547|119631662	18:757990|768136
1:140685699|140697474	1:121938675|121941051	18:2157772|2158941
1:145940163|145941181	1:125411170|125415057	18:3125660|3153896
1:146066692|146070160	1:126003696|126004411	18:9201081|9201487
1:146291721|146303073	1:127753600|127814490	19:1521776|1528984
1:146301649|146303073	1:127785702|127814490	19:7223249|7223765
1:147872698|147876866	1:127785717|127814490	19:8031923|8046971
1:149315505|149339003	1:127798438|127814490	19:8694399|8696446
1:167225311|167233235	1:127848379|127858271	2:104635|107958
1:167243201|167247767	1:127850222|127858271	2:230392|233504
1:167244201|167247767	1:130466378|130493459	2:1072544|1073848
1:167394885|167406408	1:131581735|131596037	2:5361327|5366043
1:167556107|167556684	1:133189234|133200000	2:6624905|6625480
1:167653325|167669216	1:133893390|133916058	2:10484460|10488298
1:167690043|167707455	1:133893390|133922448	2:14277625|14278379
1:170090718|170095387	1:135120215|135128182	2:20774417|20792727
1:176014263|176022957	1:137648143|137742230	2:24189736|24200342
1:177541496|177545406	1:138732763|138744663	2:24908440|24923596
1:177963746|177973586	1:140685699|140697474	2:24908440|24927050
1:180399214|180400280	1:145940163|145941181	2:27462440|27468122
1:180908356|180912265	1:146066692|146070160	2:27580217|27605348
1:181603485|181608796	1:146291721|146303073	2:33267867|33280455
1:181896877|181905809	1:146301649|146303073	2:33709926|33715301
1:184359310|184363005	1:147872698|147876866	2:47573401|47575959
1:186411952|186413783	1:149315505|149339003	2:47833142|47860389
1:187350641|187356668	1:167178603|167184793	2:48854328|48860958
1:187353834|187356668	1:167225311|167233235	2:49898536|49910669
1:187353834|187363554	1:167243201|167247767	2:49898536|49915026
1:187362209|187363554	1:167244201|167247767	2:50736749|50739868
1:193881979|193887114	1:167394885|167406408	2:50762415|50768664
1:194428532|194430111	1:167556107|167556684	2:67326311|67334138
1:196071860|196078865	1:167653325|167669216	2:67815983|67827787
1:197565825|197569955	1:167690043|167707455	2:78268664|78269978
10:2343331|2343648	1:170090718|170095387	2:79724446|79743071
10:2905614|2913235	1:176014263|176022957	2:79736871|79743071
10:3892301|3896503	1:176583975|176594231	2:89030716|89037618
10:3963866|3975644	1:177541496|177545406	2:106971545|106977350
10:4326575|4343820	1:177963746|177973586	2:107716037|107720826
10:5935925|5948723	1:180399214|180400280	2:115432029|115436969
10:6197396|6201376	1:180908356|180912265	2:116395437|116400201
10:7215670|7219603	1:181603485|181608796	2:120915125|120916022
10:8044920|8049376	1:181896877|181905809	2:124177752|124184063
10:8044920|8072338	1:184359310|184363005	2:126253080|126267224
10:8705925|8709179	1:186411952|186413783	2:126254877|126267224
10:10491390|10494753	1:187350641|187356668	2:130751900|130752610
10:11158566|11161725	1:187353834|187356668	2:130906921|130910282
10:11158566|11166110	1:187353834|187363554	2:131521629|131533381
10:12436732|12438691	1:187362209|187363554	2:136955002|136956392
10:12479861|12495072	1:193881979|193887114	20:1404152|1406715
10:12500568|12514578	1:194018559|194021233	20:1404152|1410413
10:12514284|12514578	1:194428532|194430111	21:2942737|2962654
10:12574340|12607185	1:196071860|196078865	21:2956742|2962654
10:14808623|14809088	1:197040343|197041031	21:3122688|3126565
10:15955777|15977279	1:197529186|197530994	21:3156857|3157327
10:17383988|17387418	1:197565825|197569955	21:3604946|3613642
10:17468696|17474782	10:1632568|1633434	21:6554567|6555014
10:17490456|17494269	10:1872991|1879250	22:3619557|3619991
10:17773239|17774230	10:1991438|1992359	22:5274631|5275032
10:19553832|19559580	10:2343331|2343648	24:247901|248215
11:2348577|2371485	10:2905614|2913235	24:4463611|4467332
11:2348577|2371516	10:2905636|2913235	26:658648|659308
11:3355064|3363102	10:2965930|2966600	26:5070548|5072732
11:4189377|4202841	10:3510338|3513597	27:7162360|7163363
11:4197558|4202841	10:3892301|3896503	28:2945919|2946316
11:4808785|4829817	10:3963866|3975644	3:10674419|10678389
11:4808785|4834943	10:4326575|4343820	3:16728376|16730117
11:5081886|5089734	10:5935925|5948723	3:16739001|16746598
11:6727527|6814385	10:6197396|6201376	3:18778244|18779108
11:7771291|7788418	10:6306897|6318274	3:32203041|32214023
11:10801785|10822620	10:7215670|7219603	3:39041701|39044111
11:10801785|10862933	10:8044920|8049376	3:40427184|40435535
11:10822002|10839297	10:8044920|8072338	3:40435108|40435535
11:10822002|10862933	10:8705925|8709179	3:44474601|44484135
11:10828719|10862933	10:10491390|10494753	3:54216389|54220399
11:10835017|10862933	10:11158566|11159310	3:62951584|62977932
11:15485748|15491130	10:11158566|11161725	3:62977166|62977932
11:15485748|15498260	10:11158566|11166110	3:66240657|66244004
11:18296679|18307292	10:12436732|12438691	3:67413029|67417087
12:531926|544781	10:12479861|12495072	3:76435541|76443136
12:577711|579759	10:12500568|12514578	3:77660697|77679905
12:1006476|1009847	10:12514284|12514578	3:78013701|78021034
12:4247574|4248056	10:12574340|12607185	3:80601538|80610132
12:5692296|5697816	10:12878456|12892521	3:82739868|82744840
12:7453386|7455994	10:14808623|14809088	3:86709614|86722522
12:9866504|9872356	10:15955777|15977279	3:104390644|104393372
12:11743762|11747667	10:17242401|17242946	3:105811914|105814647
12:13010401|13014754	10:17383988|17387418	3:107147301|107151497
12:16606502|16607346	10:17468696|17474782	30:80966|82123
12:16877521|16883548	10:17490456|17494269	30:179968|180154
12:16920513|16940406	10:17773239|17774230	30:523168|523765
12:20068530|20072032	10:19553832|19559580	30:792353|792819
12:20155684|20164314	11:1005317|1006768	30:892775|894686
12:20261247|20264154	11:2348577|2371485	30:962028|962287
13:8980021|8981426	11:2348577|2371516	32:588581|588850
13:14649035|14664988	11:3355064|3363102	33:6352514|6353101
13:18048576|18050915	11:4189377|4202841	33:6516669|6518180
14:1334013|1336144	11:4197558|4202841	33:6517584|6518180
14:1757291|1762404	11:4215075|4215361	33:7335695|7341928
14:2652601|2676442	11:4808785|4829817	4:14229751|14234149
14:4993873|5006345	11:4808785|4834943	4:17766461|17771367
14:7834361|7865526	11:5081886|5089734	4:29225886|29227222
14:7836437|7865526	11:6727527|6814385	4:31244579|31249895
14:7836540|7865526	11:7771291|7788418	4:31262532|31275139
14:8833613|8844262	11:10801785|10811717	4:31539033|31548681
14:8843098|8844262	11:10801785|10822620	4:39303729|39318603
14:8965432|8967856	11:10801785|10839300	4:46295433|46296160
14:9169823|9172382	11:10801785|10862933	4:53511335|53523856
14:9759416|9773534	11:10822002|10839297	4:54658906|54661014
14:9759416|9785148	11:10822002|10862933	4:62907589|62920083
14:12295476|12300840	11:10828719|10862933	4:62915440|62920083
14:12960291|12961003	11:10835017|10862933	4:66201825|66210171
14:15064915|15070334	11:15485748|15491130	4:79100086|79106043
14:15315453|15325238	11:15485748|15498260	4:79865183|79879133
15:393364|395255	11:18023109|18025864	4:90683466|90684059
15:773890|794499	11:18296679|18307292	4:90690509|90691280
15:773890|794844	11:18633353|18677154	4:91147994|91149102
15:1478052|1541582	11:18817100|18817648	5:531889|532464
15:4227583|4229307	11:19493186|19495938	5:5290702|5292804
15:4698319|4699198	11:19493186|19499770	5:5309911|5335933
15:6162811|6164216	11:19493186|19524631
15:8441185|8448343	11:19493186|19557574
15:8625310|8625701	11:19493186|19566429
15:9436868|9444493	11:19557467|19566429
15:9436868|9448146	12:531926|544781
15:9588876|9604569	12:577711|579759
15:11026515|11027581	12:1006476|1009847
16:2252475|2260609	12:4247574|4248056
16:2258812|2259116	12:5692296|5697816
17:615469|635112	12:7453386|7455994
17:5862105|5872779	12:9866504|9872356
17:5862105|5897058	12:10299237|10305604
17:8945676|8947529	12:11743762|11747667
17:8945676|8954086	12:13010401|13014754
17:9124543|9141864	12:13943984|13952360
17:9124543|9150291	12:13943984|13972850
17:9351936|9361189	12:16606502|16607346
17:9388694|9426425	12:16801306|16801697
17:9394683|9426425	12:16877521|16883548
17:9411419|9426425	12:16920513|16940406
17:10266973|10287424	12:20068530|20072032
18:740061|768136	12:20155684|20164314
18:740061|781969	12:20261247|20264154
18:746304|769505	13:2234678|2245466
18:757990|768136	13:8980021|8981426
18:2837075|2841210	13:10946655|10950731
18:3125660|3153896	13:12898081|12903053
18:3418269|3421523	13:14649035|14664988
18:3521462|3536272	13:16315000|16318275
18:4220367|4222121	13:17247001|17262233
18:4667720|4688647	13:17449530|17452588
18:6810808|6812459	13:18005305|18020527
18:10690106|10697437	13:18048576|18050915
19:1521776|1528984	13:18048576|18065928
19:5174763|5181614	14:1334013|1336144
19:7216149|7223765	14:1757291|1762404
19:7218677|7223765	14:2652601|2676442
19:7221036|7223765	14:3440854|3474831
19:7221553|7223765	14:4606863|4609603
19:7222274|7223765	14:4843710|4845187
19:7222798|7223765	14:4993873|5006345
19:7223249|7223765	14:7834361|7865526
19:7379956|7380268	14:7836437|7865526
19:7379956|7395918	14:7836540|7865526
19:7379956|7396042	14:8482546|8483068
19:7959819|7964524	14:8507398|8508381
19:8694399|8696446	14:8816217|8818041
19:9342678|9361025	14:8833613|8844262
19:9374522|9378543	14:8843098|8844262
2:1072544|1073848	14:8965432|8967856
2:1073640|1077711	14:9169823|9172382
2:2146481|2152868	14:9759416|9773534
2:3915483|3916044	14:9759416|9785148
2:4058423|4066213	14:12936845|12945215
2:5361327|5366043	14:12960291|12961003
2:6624905|6625480	14:13116921|13128859
2:10484460|10488298	14:13515742|13519215
2:14277625|14278379	14:13807325|13807958
2:16895177|16906007	14:13807325|13816903
2:16904060|16906007	14:14524001|14526775
2:17975752|17978160	14:15064915|15070334
2:17975752|17985248	14:15315453|15325238
2:20541149|20556058	15:393364|395255
2:20774417|20792727	15:770112|774685
2:20782392|20782704	15:773890|794499
2:22634352|22637572	15:773890|794844
2:24189736|24200342	15:1478052|1541582
2:24908440|24927050	15:4108911|4111104
2:27580217|27605348	15:4227583|4229307
2:28277014|28280116	15:4228419|4229307
2:32903661|32912113	15:4698319|4699198
2:33267867|33280455	15:6162811|6164216
2:38164933|38172162	15:8441185|8448343
2:38299230|38378275	15:8625310|8625701
2:38326108|38378275	15:9436868|9444493
2:38948962|38955580	15:9436868|9448146
2:40985888|40987688	15:9588876|9604569
2:42742750|42745038	15:10301546|10304792
2:43533215|43569345	15:11026515|11027581
2:43533215|43573771	15:11649925|11657789
2:43544943|43569345	16:2252475|2260609
2:45391067|45402986	16:2258812|2259116
2:47573401|47575959	16:2597868|2598499
2:47820433|47860389	16:2598371|2599206
2:47833142|47841946	16:2752940|2753380
2:47833142|47860389	17:615469|635112
2:49898536|49910669	17:5692819|5696704
2:49898536|49915026	17:5862105|5872779
2:50762415|50768664	17:5862105|5897058
2:55117245|55118504	17:8120889|8121960
2:56009608|56013656	17:8250152|8257688
2:56435192|56446005	17:8876231|8882120
2:58301354|58306865	17:8945676|8947529
2:59883518|59957525	17:8945676|8954086
2:59994264|60020168	17:9124543|9141864
2:61713913|61766340	17:9124543|9150291
2:62163165|62166054	17:9351936|9361189
2:62913125|62916475	17:9388694|9426425
2:63121551|63125515	17:9394683|9426425
2:63121790|63125515	17:9411419|9426425
2:65637693|65638359	17:9761220|9767617
2:66941101|66957349	17:10009291|10017457
2:66954207|66957349	17:10266973|10287424
2:67326311|67334138	18:740061|768136
2:67596356|67608410	18:740061|781969
2:67815983|67827787	18:746304|769505
2:68283766|68298253	18:757990|768136
2:78268664|78269978	18:2157772|2158941
2:79724446|79743071	18:2837075|2841210
2:79736871|79743071	18:3125660|3153896
2:83563786|83567800	18:3418269|3421523
2:84683455|84696269	18:4220367|4222121
2:85860667|85872548	18:4667720|4688647
2:89030716|89037618	18:6810808|6812459
2:90624193|90637743	18:9201081|9201487
2:90857939|90859426	18:9424032|9452624
2:90857939|90865969	18:10690106|10697437
2:91335297|91338494	19:1028339|1047506
2:91767304|91778044	19:1038203|1047506
2:93528793|93535290	19:1368798|1371014
2:96767724|96858880	19:1521776|1528984
2:97058458|97059151	19:5151207|5158018
2:98481277|98508521	19:5174763|5181614
2:98837834|98840143	19:5710987|5719136
2:103259808|103271560	19:5737938|5763621
2:103265266|103271560	19:5755119|5763621
2:106971545|106977350	19:6097752|6098885
2:107716037|107720826	19:6121566|6128286
2:107840491|107842818	19:7216149|7223765
2:111825377|111829695	19:7218677|7223765
2:112915168|112917022	19:7221036|7223765
2:112915168|112945750	19:7221553|7223765
2:115432029|115436969	19:7222274|7223765
2:116395437|116400201	19:7222798|7223765
2:117977313|117987548	19:7223249|7223765
2:120915125|120916022	19:7379956|7380268
2:122588268|122593308	19:7379956|7395918
2:122588268|122599551	19:7379956|7396042
2:124177752|124184063	19:7959819|7964524
2:124208098|124210552	19:8031923|8046971
2:126253080|126267224	19:8563662|8565823
2:126254708|126267224	19:8694399|8696446
2:126254877|126267224	19:9342678|9361025
2:126324488|126325613	19:9374522|9378543
2:127901607|127902747	19:9375901|9378543
2:128006883|128016087	2:104635|107958
2:128069394|128105015	2:230392|233504
2:128358323|128359070	2:1072544|1073848
2:131349180|131349884	2:1073640|1077711
2:131521629|131533381	2:2146481|2152868
2:131521629|131551712	2:3915483|3916044
2:131521629|131569564	2:4058423|4066213
2:135981882|135987855	2:4058452|4066213
2:136955002|136956392	2:5361327|5366043
2:137982823|137986190	2:5634623|5635093
2:139795076|139795536	2:5820665|5830247
2:139884084|139932526	2:6624905|6625480
2:148850525|148853347	2:6727735|6760289
2:149361157|149364694	2:10484460|10488298
2:149392025|149393300	2:14277625|14278379
20:1034725|1036100	2:16895177|16906007
20:1034725|1036141	2:16904060|16906007
20:1404152|1406715	2:17975752|17978160
20:1404152|1410413	2:17975752|17985248
20:2643817|2647211	2:20541149|20556058
20:3819573|3824333	2:20774417|20792727
20:6210615|6211659	2:22634352|22637572
20:7936103|7937261	2:24189736|24200342
20:9597515|9599473	2:24908440|24923596
20:12628211|12631287	2:24908440|24927050
21:2942737|2962654	2:27462440|27468122
21:2956742|2962654	2:27580217|27605348
21:3107697|3126565	2:28277014|28280116
21:3122688|3126565	2:29414394|29464149
21:3122688|3157327	2:32903661|32912113
21:3146053|3157327	2:33267867|33280455
21:3604946|3613642	2:33709926|33715301
21:5231759|5236191	2:38164933|38172162
21:6637936|6638407	2:38299230|38378275
21:6637936|6646631	2:38326108|38378275
22:204263|205687	2:38948962|38955580
22:360264|375976	2:40985888|40987688
22:1961745|2012219	2:42742750|42745038
23:175287|177924	2:43533215|43569345
23:5817766|5834747	2:43533215|43573771
24:194930|195497	2:43544943|43569345
24:247901|248215	2:45391067|45402986
24:1652057|1665766	2:47573401|47575959
24:3360878|3364131	2:47820433|47860389
24:3383379|3385616	2:47833142|47841946
24:4463611|4467332	2:47833142|47860389
26:2671396|2679616	2:48854328|48860958
26:3734273|3743103	2:49898536|49910669
28:3073965|3080297	2:49898536|49915026
28:4917105|4921568	2:50736749|50739868
3:2315696|2340742	2:50762415|50768664
3:8281399|8283365	2:55117245|55118504
3:8604754|8606753	2:56009608|56013656
3:9111433|9112853	2:56435192|56446005
3:10022734|10070773	2:58301354|58306865
3:16739001|16746598	2:59883518|59957525
3:17318660|17334905	2:59994264|60020168
3:17901894|17913447	2:61578916|61580941
3:18018796|18044871	2:61713913|61766340
3:21778463|21814380	2:62163165|62166054
3:21786253|21814380	2:62913125|62916475
3:21800496|21814380	2:63121551|63125515
3:25538689|25541082	2:63121790|63125515
3:25538689|25548236	2:65637693|65638359
3:26963075|26971232	2:66941101|66957349
3:29961443|30006981	2:66954207|66957349
3:31134045|31144833	2:67326311|67334138
3:32498288|32520115	2:67596356|67608410
3:32498288|32523114	2:67597995|67599204
3:32498288|32523117	2:67815983|67827787
3:32498288|32540551	2:68283766|68298253
3:32514975|32523117	2:78268664|78269978
3:35083440|35084271	2:79724446|79743071
3:35286091|35316264	2:79736871|79743071
3:35298516|35316264	2:83326421|83340441
3:39011029|39029194	2:83563786|83567800
3:39023853|39044111	2:85860667|85872548
3:39041701|39044111	2:89030716|89037618
3:39672252|39717981	2:89172539|89177919
3:40052294|40060908	2:90624193|90637743
3:40427184|40435535	2:90857939|90859426
3:40435108|40435535	2:90857939|90865969
3:44474601|44484135	2:91335297|91338494
3:46605193|46615121	2:91767304|91778044
3:46686929|46699981	2:93528793|93535290
3:50434091|50434560	2:96767724|96858880
3:51999980|52002268	2:96803010|96803469
3:52142837|52161475	2:97058458|97059151
3:54130201|54137617	2:98481277|98508521
3:54133087|54137617	2:98837834|98840143
3:54133285|54137617	2:102486533|102491350
3:54216389|54220399	2:102486533|102511558
3:57837120|57844001	2:103259808|103271560
3:57999101|58029945	2:103265266|103271560
3:59295908|59303347	2:106971545|106977350
3:62951584|62977932	2:107716037|107720826
3:66137617|66154257	2:107840491|107842818
3:66240657|66244004	2:111825377|111829695
3:67413029|67417087	2:112915168|112917022
3:67809519|67825448	2:112915168|112945750
3:71437706|71441585	2:112953520|112957411
3:71437706|71454219	2:113849883|113852786
3:71684566|71709727	2:115432029|115436969
3:72720552|72721942	2:116395437|116400201
3:73174938|73178309	2:117977313|117987548
3:76435541|76443136	2:120915125|120916022
3:77660697|77679905	2:122588268|122593308
3:78013701|78021034	2:122588268|122599551
3:79102403|79139204	2:124177752|124184063
3:81969250|82022770	2:124208098|124210552
3:82739868|82744840	2:126253080|126267224
3:86709614|86722522	2:126254708|126267224
3:87164841|87185302	2:126254877|126267224
3:93525156|93529307	2:126324488|126325613
3:98840693|98866819	2:127901607|127902747
3:103883667|103899554	2:128006883|128016087
3:104232959|104234270	2:128069394|128105015
3:104232959|104235895	2:128358323|128359070
3:104390644|104393372	2:130737656|130738376
3:104719456|104726038	2:130751900|130752610
3:104792814|104797960	2:130751900|130763357
3:105811914|105814647	2:130906921|130910282
3:107147301|107151497	2:131349180|131349884
3:108803299|108810645	2:131521629|131533381
33:3191025|3210011	2:131521629|131551712
4:2409797|2411038	2:131521629|131569564
4:2756469|2756854	2:135981882|135987855
4:3548236|3549251	2:136955002|136956392
4:3726707|3757137	2:137982823|137986190
4:3736182|3737775	2:139795076|139795536
4:3745134|3755863	2:139884084|139932526
4:3745134|3757137	2:148850525|148853347
4:4145755|4153093	2:149091696|149092130
4:7021983|7022243	2:149091696|149114187
4:7021983|7035956	2:149361157|149364694
4:8620209|8654290	2:149392025|149393300
4:8624107|8654290	20:1034725|1036100
4:9345576|9349483	20:1034725|1036141
4:13653607|13656372	20:1404152|1406715
4:14229751|14234149	20:1404152|1410413
4:17766461|17771367	20:1448100|1455586
4:17823764|17825464	20:1448355|1455586
4:18439746|18447290	20:1448864|1455586
4:20189830|20210976	20:2153976|2162660
4:20189830|20210987	20:2643817|2647211
4:20189999|20210987	20:3782261|3782661
4:24131742|24140424	20:3819573|3824333
4:29225886|29227222	20:4937048|4939988
4:29575933|29615312	20:6210615|6211659
4:31188056|31191818	20:7936103|7937261
4:31244579|31249895	20:8191640|8192543
4:31244579|31291921	20:9574832|9583967
4:31262532|31291921	20:9574832|9592607
4:31539033|31548681	20:9597515|9599473
4:34053610|34058827	20:9597515|9599631
4:34559383|34593472	20:12628211|12631287
4:35628834|35634754	21:2942737|2962654
4:35628834|35644310	21:2956742|2962654
4:39303729|39318603	21:3096333|3108621
4:43246743|43247200	21:3107697|3126565
4:44485651|44487134	21:3122688|3126565
4:46295433|46296160	21:3122688|3157327
4:50154211|50230231	21:3146053|3157327
4:53621163|53625129	21:3156857|3157327
4:54233174|54270981	21:3604946|3613642
4:54658906|54661014	21:4425658|4427593
4:55020414|55025581	21:4426385|4427593
4:56480782|56484836	21:5231759|5236191
4:56518863|56523885	21:6554567|6555014
4:62907589|62920083	21:6637936|6638407
4:62915440|62920083	21:6637936|6646631
4:65097901|65102412	22:204263|205687
4:65767102|65791366	22:360264|375976
4:65767102|65807030	22:1961745|2012219
4:66185945|66210171	22:3619557|3619991
4:66201825|66210171	22:5274631|5275032
4:66610950|66614669	22:5281432|5282917
4:68295864|68317252	22:5281616|5282917
4:69035577|69040842	23:175287|177924
4:70204006|70229731	23:1350010|1355534
4:75852148|75857957	23:1350010|1360218
4:79100086|79106043	23:1350010|1361944
4:79865183|79879133	23:1350010|1361955
4:82459744|82463984	23:5514024|5518226
4:82758056|82773972	23:5817766|5834747
4:82907788|82916609	24:42596|52971
4:84658187|84659435	24:194930|195497
5:1911312|1914219	24:247901|248215
5:2137642|2148981	24:408221|409018
5:5290702|5292804	24:1192892|1205086
5:5309911|5335933	24:1652057|1665766
5:7212100|7213195	24:3360878|3364131
5:9696389|9698586	24:3383379|3385616
5:9762649|9765711	24:4463611|4467332
5:9965410|9971682	24:4567894|4569211
5:11991484|11994361	26:628275|629198
5:11993188|11994361	26:628275|632603
5:12518163|12523981	26:628275|647781
5:13926806|13936891	26:645618|647781
5:15395068|15397619	26:658648|659308
5:22536781|22543326	26:2671396|2679616
5:25226329|25228586	26:2842909|2845137
5:25346596|25348346	26:3734273|3743103
5:26152126|26166195	26:5070548|5072732
5:27527234|27527647	27:4944342|4946217
5:27839047|27840858	27:5304112|5307631
5:27839180|27840858	27:5306233|5307631
5:28350625|28360110	27:7161970|7163363
5:28350625|28374852	27:7162360|7163363
5:28935661|28944418	28:1203277|1203920
5:31709810|31719936	28:1206857|1208000
5:32254861|32270630	28:1210501|1213423
5:34890801|34894697	28:1210501|1214882
5:35469343|35469750	28:1210501|1225560
5:40756427|40757496	28:2140683|2165769
5:40756648|40757496	28:2224331|2224913
5:40884083|40922854	28:2945919|2946316
5:40916095|40922854	28:3073965|3080297
5:40950975|40958015	28:4248632|4249183
5:48174276|48181027	28:4893005|4921568
5:49377000|49387361	28:4917105|4921568
5:49377000|49405546	3:2315696|2340742
5:49730239|49736411	3:8281399|8283365
5:50452454|50468722	3:8604754|8606753
5:50931834|50932334	3:9111433|9112853
5:52919904|52922537	3:9948596|9954365
5:57969403|57970524	3:10022734|10070773
5:57969403|57972281	3:10674419|10678389
6:1698054|1700598	3:13198272|13199108
6:5127213|5129058	3:15995522|16016573
6:8782693|8787955	3:15995522|16048258
6:8912715|8949395	3:16420488|16422320
6:9148803|9160790	3:16728376|16730117
6:10050574|10055701	3:16739001|16746598
6:11364676|11371277	3:17318660|17334905
6:11384400|11388912	3:17901894|17913447
6:11384400|11388916	3:18018796|18044871
6:11384400|11406119	3:18778244|18779108
6:11401254|11415050	3:19845666|19855858
6:12958807|12965217	3:21778463|21814380
6:13311521|13312853	3:21786253|21814380
6:13311521|13317344	3:21800496|21814380
6:15915731|15916612	3:25538689|25541082
6:16997990|17005138	3:25538689|25548236
6:16997990|17016334	3:26963075|26971232
6:17012252|17021855	3:27837407|27839203
6:20561646|20570927	3:29961443|30006981
6:21199576|21201169	3:31134045|31144833
6:21720050|21733623	3:32203041|32214023
6:21786877|21793403	3:32498288|32520115
6:23406253|23413863	3:32498288|32523114
6:23421283|23434129	3:32498288|32523117
6:24434457|24441583	3:32498288|32540551
6:27145316|27146255	3:32514975|32523117
6:30780682|30799567	3:35083440|35084271
6:30849720|30853591	3:35258418|35316264
6:30911294|30916801	3:35286091|35316264
6:31133168|31145055	3:35298516|35316264
6:31133168|31145255	3:39011029|39029194
6:32306181|32307393	3:39023853|39044111
6:32972083|32973359	3:39041701|39044111
6:33166337|33168062	3:39672252|39717981
6:33206519|33210750	3:40052294|40060908
6:33240979|33241393	3:40427184|40435535
6:33923691|33933997	3:40435108|40435535
7:161400|168663	3:44474601|44484135
7:669188|680653	3:46605193|46615121
7:698066|702376	3:46686929|46699981
7:752327|772893	3:48332790|48340423
7:785803|805496	3:50434091|50434560
7:1322958|1326837	3:51275448|51341368
7:2210046|2223347	3:51999980|52002268
7:2547911|2552162	3:52142837|52161475
7:4187723|4210154	3:54130201|54137617
7:4523540|4524536	3:54133087|54137617
7:6409808|6410057	3:54133285|54137617
7:6409808|6413152	3:54216389|54220399
7:6409808|6426489	3:54434594|54439836
7:9651678|9653824	3:57837120|57844001
7:9651678|9670033	3:57999101|58029945
7:11310424|11317275	3:59295908|59303347
7:11479249|11480605	3:62951584|62977932
7:11985939|11990872	3:62977166|62977932
7:13545067|13550848	3:66137617|66154257
7:19714533|19727785	3:66240657|66244004
7:25361092|25375933	3:67413029|67417087
7:26225009|26225483	3:67809519|67825448
7:30467119|30469402	3:71437706|71441585
7:30584704|30585973	3:71437706|71454219
7:33122339|33131651	3:71684566|71709727
7:33194367|33197573	3:72720552|72721942
7:33194367|33205390	3:73174938|73178309
7:33194367|33215404	3:76435541|76443136
7:33215247|33226575	3:77660697|77679905
7:35144999|35148450	3:78013701|78021034
7:35146972|35148450	3:79102403|79139204
7:36066556|36079100	3:80601538|80610132
8:1761700|1775737	3:81969250|82001392
8:2476805|2477351	3:81969250|82022770
8:4874055|4880754	3:82739868|82744840
8:4965462|5030850	3:86709614|86722522
8:6736289|6768862	3:87164841|87185302
8:6765632|6768862	3:93525156|93529307
8:7725026|7725391	3:98840693|98866819
8:11211399|11212188	3:103883667|103899554
8:12366961|12378540	3:104232959|104234270
8:13362100|13371960	3:104232959|104235895
8:13362100|13383685	3:104390644|104393372
8:13368691|13383685	3:104719456|104726038
8:13748766|13773904	3:104792814|104797960
8:16771890|16778961	3:105811914|105814647
8:19197161|19204634	3:106154635|106157220
8:19399324|19402614	3:107147301|107151497
8:19399324|19402629	3:107549194|107550202
8:19610512|19611617	3:108803299|108810645
8:19803013|19803422	3:109356804|109419771
8:20565434|20568513	30:80966|82123
8:20831349|20894587	30:80966|83492
8:21628179|21632221	30:179968|180154
8:21691594|21691800	30:185832|187151
8:24253075|24279741	30:187705|188572
8:24782461|24784803	30:508628|512295
8:25344146|25345247	30:523168|523765
8:25344146|25351580	30:792353|792819
8:26905684|26908158	30:810546|815640
8:27030542|27045656	30:828615|830921
8:27886180|27889657	30:892775|894686
8:28389802|28395721	30:962028|962287
8:29325514|29335728	30:1004417|1004778
8:30150504|30176299	32:307562|309683
9:841527|856445	32:468349|470942
9:1161538|1166156	32:497196|498589
9:3804522|3807984	32:588581|588850
9:6798384|6864586	33:3191025|3210011
9:8192609|8200424	33:4729769|4733493
9:8336365|8362082	33:6352514|6353101
9:9430658|9443956	33:6516669|6518180
9:9430658|9445760	33:6517584|6518180
9:9672046|9681106	33:7335695|7341928
9:10506368|10508834	4:1761985|1762986
9:15573351|15582421	4:1762265|1762986
9:18670920|18671415	4:2301334|2302095
9:22878326|22880208	4:2409797|2411038
9:22969547|22976688	4:2756469|2756854
9:23721269|23727437	4:3548236|3549251
9:23721269|23727507	4:3726707|3757137
9:23721269|23743428	4:3736182|3737775
9:23733411|23743428	4:3745134|3755863
W:272854|280340	4:3745134|3757137
W:366612|367322	4:4145755|4153093
W:526875|529263	4:7021983|7035956
W:568910|613317	4:7467362|7467974
W:612961|613317	4:8620209|8654290
W:3114141|3117280	4:8624107|8654290
W:3169627|3178412	4:9345576|9349483
W:4033679|4047269	4:13653607|13656372
W:4216775|4217450	4:14229751|14234149
Z:2704901|2708366	4:17766461|17771367
Z:2878050|2878710	4:17823764|17825464
Z:8566344|8566893	4:18439746|18447290
Z:10294480|10302174	4:20189830|20210976
Z:13478392|13495988	4:20189830|20210987
Z:16326153|16335205	4:20189999|20210987
Z:16820110|16847036	4:24131742|24140424
Z:16833600|16847036	4:29225886|29227222
Z:19153457|19163098	4:29444294|29445784
Z:19177826|19189878	4:29575933|29615312
Z:20502448|20509779	4:31188056|31191818
Z:20502448|20519860	4:31244579|31249895
Z:22617172|22619045	4:31244579|31291921
Z:27489395|27492311	4:31262532|31275139
Z:27543846|27570720	4:31262532|31291921
Z:27739926|27748088	4:31539033|31548681
Z:27786235|27787094	4:33775019|33775573
Z:28161755|28179295	4:34053610|34058827
Z:28292852|28295051	4:34559383|34593472
Z:32565738|32590345	4:35628834|35634754
Z:34735029|34747326	4:35628834|35644310
Z:34812830|34829935	4:39260251|39262193
Z:34819004|34829935	4:39303729|39318603
Z:34972528|34987201	4:43246743|43247200
Z:35565770|35568133	4:44485651|44487134
Z:36839948|36841327	4:46295433|46296160
Z:37637789|37639912	4:50154211|50230231
Z:41379641|41381818	4:51763707|51768231
Z:41502827|41527360	4:53511335|53523856
Z:41733892|41742219	4:53621163|53625129
Z:41733892|41743883	4:54233174|54270981
Z:42208146|42210230	4:54658906|54661014
Z:44291380|44318716	4:55020414|55025581
Z:45111550|45120471	4:56480782|56484836
Z:47466892|47469621	4:56518863|56523885
Z:47466892|47475421	4:62907589|62920083
Z:47784867|47788216	4:62915440|62920083
Z:50140014|50142406	4:65097901|65102412
Z:54384952|54392066	4:65767102|65791366
Z:54659665|54661272	4:65767102|65807030
Z:54674624|54755962	4:66185945|66210171
Z:54706332|54755962	4:66201825|66210171
Z:54730600|54755962	4:66610950|66614669
Z:58035981|58040661	4:68295864|68317252
Z:58035981|58046141	4:69035577|69040842
Z:58318512|58327760	4:70204006|70229731
Z:58318512|58363377	4:75852148|75857957
Z:58318512|58373273	4:79100086|79106043
Z:60803901|60829582	4:79865183|79879133
Z:64304527|64308986	4:82459744|82463984
Z:67650817|67670417	4:82758056|82773972
Z:67650817|67672837	4:82907788|82916609
Z:67670177|67672837	4:84658187|84659435
Z:68866373|68872952	4:89626237|89628806
Z:68866373|68881830	4:89754017|89755684
Z:81984252|81986857	4:89913505|89918509
	4:90683466|90684059
	4:90690509|90691280
	4:91002966|91013143
	4:91147994|91149102
	4:91182897|91213766
	4:91195247|91197932
	4:91212200|91213766
	5:531889|532464
	5:1453861|1454223
	5:1911312|1914219
	5:2137642|2148981
	5:5290702|5292804
	5:5309911|5335933
	5:7212100|7213195
	5:9696389|9698586
	5:9965410|9971682
	5:11991484|11994361
	5:11993188|11994361
	5:12518163|12523981
