# Supplementary material for: Dynamic Expression and Regulatory Network of Circular RNA for Abdominal Preadipocytes Differentiation in Chicken (Gallus gallus)
Source: Front Cell Dev Biol. 2021 Nov 12;9:761638. doi: 10.3389/fcell.2021.761638 (PMC8633312; doi:10.3389/fcell.2021.761638)
Supplement: Supplementary file 2 [file DataSheet1.ZIP › Table S2 All circRNAs expression profiles in adipocytes during different differentation stages.xlsx]

## Sheet: Sheet1
Table S2 All circRNAs expression profiles in adipocytes during different differentation stages
circRNA_ID	circRNA_type	chr	Parental_gene_ID	Parental_gene_symbol	strand	Length	A0-1	A0-2	A0-3	A12-1	A12-2	A12-3	A48-1	A48-2	A48-3	A72-1	A72-2	A72-3	A120-1	A120-2	A120-3
1:100085864|100087586	exon	1	Gallus_gallus_newGene_4138	Gallus_gallus_newGene_4138	+	1723	0	0	0	0.125576	0	0	0	0	0	0	0	0	0	0	0
1:100085864|100139955	exon	1	Gallus_gallus_newGene_4138	Gallus_gallus_newGene_4138	+	54092	0	0	0	0	0	0	0	0.214061	0	0	0.296568	0	0	0.409801	0.455786
1:106017571|106035427	exon	1	ENSGALG00000033965	SCAF4	-	1974	0	0	0	0	0	0	0	0.481638	0	0	0	0	0	0	0
1:106310843|106317217	exon	1	ENSGALG00000032882	EVA1C	+	474	0	0	0	0.125576	0	0.1925	0	0	0	0	0	0	0	0.175629	0.260449
1:106310843|106326623	exon	1	ENSGALG00000032882	EVA1C	+	618	0	0	0	0	0	0	0	0.267577	0	0	0	0	0	0.175629	0
1:106907760|106916393	exon	1	ENSGALG00000036677	ITSN1	+	1311	0	0	0	0	0	0	0	0	0	0.428762	0.593136	0	0	0	0.846461
1:107419452|107423724	exon	1	ENSGALG00000016022	RUNX1	-	411	0	0	0	0	0	0	0	0	0	0.428762	0	0	0	0	0
1:107983051|107986514	exon	1	ENSGALG00000036556	MORC4	+	423	7.10172	9.4758	9.84747	8.47636	10.2227	10.3308	0	14.2886	14.1144	18.008	15.7774	10.6598	21.6556	22.2463	21.9429
1:110936342|110946524	exon	1	ENSGALG00000016191	PKNOX1	+	482	0	0	0.815395	0	0	0	0.643565	0.481638	0.630109	1.10253	0.652449	0.523178	0.823165	0	0.846461
1:113454634|113456709	exon	1	ENSGALG00000016236	ENSGALG00000016236	-	480	0	0	0	0	0	0	0	0	0	0	0	0	1.89961	0	0
1:119630547|119631662	exon	1	ENSGALG00000016327	ENSGALG00000016327	-	656	0	0.580151	0.878118	0.690666	0.677409	0.641665	0	0.535154	0.441076	0	0.474509	0	0	0	0.716236
1:121938675|121941051	exon	1	ENSGALG00000016529	CDKL5	-	595	0	0	0	0	0.123165	0	0.193069	0	0	0	0	0	0	0	0
1:125411170|125415057	exon	1	Gallus_gallus_newGene_6237	Gallus_gallus_newGene_6237	-	1355	0	0	0	0	0	0	0.514852	0	0	0	0.593136	0	0	0	0
1:126003696|126004411	exon	1	ENSGALG00000038504	MID1	+	716	0	0	0	0	0	0	0	0	0	0	0	0	0	1.11232	0
1:12744004|12750283	exon	1	ENSGALG00000051957	PTPN12	-	393	0	0	0	0	0	0	1.15842	1.87304	0	1.22503	0	0	0	0	0
1:127753600|127814490	exon	1	ENSGALG00000016622	STS	-	1654	0	0	0	0	0	0	0	0	0	0	0	0	0	0.175629	0
1:127785702|127814490	intron	1	ENSGALG00000016622	STS	-	28789	0.129122	0	0	0	0	0	0.128713	0	0.252044	0.183755	0	0.457781	0.443242	0.234172	0
1:127785717|127814490	exon	1	ENSGALG00000016622	STS	-	1356	0.258244	0	0	0.188363	0.246331	0	0.450495	0.642184	0.252044	0.980028	1.06764	0.457781	0.949805	0.468344	0.325562
1:127798438|127814490	exon	1	ENSGALG00000016622	STS	-	795	0	0.128922	0	0.251151	0	0	0	0	0	0	0	0	0	0	0
1:127848379|127858271	intron	1	ENSGALG00000040388	PUDP	+	9893	0	0.322306	0.250891	0	0.307913	0	0.579208	0.535154	0	0	0.296568	0.457781	0.506563	0.409801	0.325562
1:127850222|127858271	exon	1	ENSGALG00000040388	PUDP	+	449	0.451928	0	0.68995	0.816242	0.492661	1.02666	0.707921	1.17734	0	0.796272	1.18627	0.915562	0.886485	0.761059	1.23713
1:130466378|130493459	intergenic_region	1	ENSGALG00000046156	ENSGALG00000046156	-	27082	0	0.193384	0	0.251151	0.369496	0.384999	0.386139	0	0	0.612517	0.652449	0.196192	0.189961	0	0.325562
1:131581735|131596037	exon	1	ENSGALG00000016734	SLC9A7	+	473	0	0	0	0	0	0	0	0	0	0.183755	0	0	0	0	0
1:133189234|133200000	exon	1	ENSGALG00000034944	UBE3A	+	231	0	0	0	0	0.615827	0	0	0	0	0	0	0	0	0	0
1:133893390|133916058	exon	1	ENSGALG00000016766	REV1	-	2273	0	0	0	0	0	0	0	0	0	0.306259	0	0	0.253281	0	0
1:133893390|133922448	exon	1	ENSGALG00000016766	REV1	-	2498	0	0	0	0	0	0	0	0	0	0	0	0	0.253281	0	0
1:135120215|135128182	exon	1	ENSGALG00000043044	IL1R1	+	814	0	0	0	0	1.47798	2.1175	0	0	2.77248	3.36884	3.14362	0	5.82547	6.73244	6.12056
1:13550906|13551969	exon	1	ENSGALG00000008175	ORC5	-	277	0	0	0	0	0	0	0	0	0	0.36751	0	0	0	0	0
1:137648143|137742230	intron	1	ENSGALG00000029970 ENSGALG00000046960	N/A	+	94088	0.322805	0	0	0	0	0	0	0	0	0	0	0	0	0	0
1:1377308|1380616	exon	1	ENSGALG00000032868	AHCYL2	+	354	0.322805	0	0	0.188363	0.307913	0	0.386139	0.374607	0.567098	0.490014	0.593136	0	0.569883	0.409801	0.716236
1:138385321|138385582	intron	1	ENSGALG00000016817	RASA3	+	262	0	0	0.188168	0	0	0	0	0	0	0	0	0	0	0	0
1:138732763|138744663	exon	1	ENSGALG00000029145	DCUN1D2	+	383	0.258244	0	0	0	0	0.256666	0	0	0.378065	0.551266	0.652449	0.457781	0.316602	0.468344	0.976685
1:13956348|13957195	intergenic_region	1	N/A	N/A	+	848	0.322805	0.128922	0.439059	0.251151	0.184748	0.256666	0.257426	0.267577	0.504087	0.245007	0.296568	0.523178	1.07645	0.58543	0.651123
1:140685699|140697474	exon	1	ENSGALG00000031009	ENSGALG00000031009	+	507	0	0	0	0	0	0	0	0	0.315055	0	0	0	0	0	0
1:1440884|1457265	exon	1	ENSGALG00000040060	NRF1	+	1357	0.322805	0.322306	0	0.376727	0.246331	0	0.257426	0.214061	0.504087	0	0.355881	0	0.506563	0.175629	0
1:145940163|145941181	intron	1	ENSGALG00000016878	TM9SF2	-	1019	0	0	0	0	0	0	0.128713	0	0	0	0	0	0	0	0
1:146066692|146070160	exon	1	ENSGALG00000016880	UBAC2	-	355	0	1.22476	1.19173	1.19297	1.72431	0	0	1.44491	0	2.14381	1.48284	0.980959	3.4193	2.63443	2.53938
1:146291721|146303073	exon	1	ENSGALG00000016885	STK24	+	399	0	0	0	0	0	0	0	0	0.126022	0.183755	0	0	0	0	0
1:146301649|146303073	exon	1	ENSGALG00000016885	STK24	+	1425	0	0	0	0	0	0	0	0	0	0	0.118627	0	0	0	0
1:147872698|147876866	intron	1	ENSGALG00000016897	GPR180	-	4169	0	0	0	0	0	0	0	0	0	0	0	0	0	0	0.130225
1:149315505|149339003	exon	1	ENSGALG00000016902	GPC5	-	955	0	0	0.188168	0	0	0	0	0	0	0	0	0	0	0	0
1:15272025|15278418	exon	1	ENSGALG00000035940	SLC2A13	+	369	0	1.09584	0	1.13018	0.985322	1.21916	1.15842	0.963276	1.32323	2.20506	1.72009	0.850164	1.26641	1.6392	1.5627
1:15272025|15304648	exon	1	ENSGALG00000035940	SLC2A13	+	478	0	0	0.501782	0	0	0	0.90099	0	0	0.551266	0.474509	0	0.696524	0.351258	0.455786
1:15272025|15339851	exon	1	ENSGALG00000035940	SLC2A13	+	642	0	0	0.439059	0	0	0	0	0	0	0	0	0	0	0.936688	0.586011
1:15272025|15352533	exon	1	ENSGALG00000035940	SLC2A13	+	889	0	0	0	0	0	0	0	0	0	0	0.474509	0	0.316602	0	0
1:1575606|1577823	exon	1	ENSGALG00000008036	TMEM209	-	692	0	0	0.878118	0	0	0	0	0.481638	1.07119	0.428762	0.355881	0	1.01313	1.28795	0.586011
1:16268905|16290898	exon	1	ENSGALG00000019397	CERK	-	978	0	0	0	0	0	0	0	0	0	0	0.237254	0	0	0	0
1:16282038|16290898	exon	1	ENSGALG00000019397	CERK	-	573	0.58105	0.644612	0.564505	0.627878	0.92374	0.834165	0.836634	0.642184	1.00817	0.796272	1.36421	0.588575	1.96293	0.819602	1.10691
1:16287208|16290898	exon	1	ENSGALG00000019397	CERK	-	427	0	0	0	0	0	0	0	0.428123	0	0	0	0.196192	0.443242	0	0
1:1663892|1667809	exon	1	ENSGALG00000008162	FBXO18	-	641	0	0.322306	0.313614	0	0	0	0	0	0	0.551266	0	0	0.696524	0.409801	0
1:1670105|1673502	intron	1	ENSGALG00000008162	FBXO18	-	3398	0	0	0	0	0	0	0	0	0	0	0	0.261589	0	0	0
1:167178603|167184793	exon	1	ENSGALG00000016949	WBP4	+	514	0	0.257845	0	0	0	0	0	0	0.567098	0.36751	0.474509	0.261589	0.443242	0.468344	0
1:167225311|167233235	exon	1	ENSGALG00000040808	ENSGALG00000040808	+	483	0	0	0	0	0	0	0	0	0.252044	0	0	0	0	0	0
1:167243201|167247767	intergenic_region	1	ENSGALG00000040808	ENSGALG00000040808	+	4567	0	0.580151	0	0	0.985322	0.641665	0	0	1.26022	0	1.36421	0.980959	0	0	1.69292
1:167244201|167247767	intergenic_region	1	ENSGALG00000040808	ENSGALG00000040808	+	3567	1.03298	1.03138	1.3799	0	1.4164	1.09083	2.5099	2.35468	1.51226	0	2.13529	1.76573	1.83629	2.51735	2.86494
1:167394885|167406408	exon	1	ENSGALG00000016955	VWA8	-	690	0	0	0	0	0	0	0	0	0.315055	0	0	0.261589	0	0	0
1:167556107|167556684	intron	1	ENSGALG00000016959	DGKH	+	578	0	0	0	0	0.184748	0.128333	0	0.107031	0	0	0.237254	0	0.189961	0.117086	0
1:167653325|167669216	exon	1	ENSGALG00000016959	DGKH	+	1428	0	0	0	0	0	0	0	0	0	0	0.533822	0	0	0	0
1:167690043|167707455	intergenic_region	1	ENSGALG00000016959	DGKH	+	17413	0	0	0	0	0	0	0	0.107031	0	0	0	0	0	0	0
1:170090718|170095387	exon	1	ENSGALG00000016997	RB1	+	337	0	0	0	0	0	0	0	0	0	0	0	0	0	0.526887	0
1:176014263|176022957	exon	1	ENSGALG00000017075	FRY	-	1259	0	0	0.125445	0	0	0	0	0	0	0	0	0	0	0	0
1:176583975|176594231	exon	1	ENSGALG00000017083	KATNAL1	+	561	0	0	0	0	0	0	0	0	0	0	0.474509	0	0	0	0
1:177541496|177545406	exon	1	ENSGALG00000017096	LNX2	+	590	0	0.193384	0	0	0	0	0	0	0	0	0	0	0	0	0
1:177963746|177973586	exon	1	ENSGALG00000017104	CDK8	-	385	0	0	0	0	0	0	0	0	0	0	0	0	0.443242	0	0.260449
1:180399214|180400280	exon	1	Gallus_gallus_newGene_6676	Gallus_gallus_newGene_6676	-	267	0	0	0	0	0	0	0	0	0	0.245007	0	0	0	0	0
1:180908356|180912265	exon	1	ENSGALG00000026507	FDX1	-	255	0	0	0	0	0	0	0	0	0	0.245007	0	0	0	0	0
1:181603485|181608796	exon	1	ENSGALG00000017159	ATM	-	960	0	0	0	0	0	0	0	0.374607	0.504087	0	0.474509	0	0	0.643973	0.651123
1:181896877|181905809	exon	1	ENSGALG00000017170	ALKBH8	+	789	0	0	0	0	0	0	0.193069	0	0	0	0	0	0	0.234172	0
1:184359310|184363005	intron	1	ENSGALG00000029416	TRPC6	+	3696	0	0	0	0	0	0	0	0	0	0	0	0	0	0	0.195337
1:186411952|186413783	intron	1	ENSGALG00000017199	MAML2	-	1832	0	0	0	0	0	0	0	0	0	0	0	0.196192	0	0	0
1:187350641|187356668	exon	1	ENSGALG00000017227	SLC36A4	+	482	0	0	0	0	0	0	0	0	0	0.183755	0	0	0	0	0
1:187353834|187356668	exon	1	ENSGALG00000017227	SLC36A4	+	270	0	0	0	0	0	0	0	0	0.252044	0	0	0	0	0	0
1:187353834|187363554	exon	1	ENSGALG00000017227	SLC36A4	+	597	0	0	0	0	0	0	0.128713	0	0	0	0	0	0	0	0
1:187362209|187363554	exon	1	ENSGALG00000017227	SLC36A4	+	327	0	0	0	0	0	0	0	0.214061	0	0	0	0	0	0	0
1:18955849|18967313	exon	1	ENSGALG00000029379	BRD1	-	1481	0	0.580151	0	0	0	0	0.707921	0	0	0	0	0	0	0	0
1:193881979|193887114	exon	1	ENSGALG00000017262	NARS2	+	453	0	0	0	0	0	0	0	0.321092	0	0	0	0	0.189961	0	0
1:194018559|194021233	exon	1	ENSGALG00000054619	GAB2	+	965	0	0	0	0	0	0	0	0	0	0	0	0	0	0.351258	0
1:194428532|194430111	intergenic_region	1	N/A	N/A	+	1580	0	0.257845	0	0	0	0	0	0	0	0	0	0	0	0	0
1:196071860|196078865	exon	1	ENSGALG00000017314	ENSGALG00000017314	+	1262	0	0	0.376336	0.125576	0.184748	0	0.193069	0	0.126022	0	0	0	0.189961	0	0.195337
1:197040343|197041031	exon	1	ENSGALG00000040018	NUP98	-	267	0	0	0	0	0	0	0	0	0	0	0.415195	0	0	0.117086	0
1:197529186|197530994	intergenic_region	1	ENSGALG00000017334	ENSGALG00000017334	-	1809	0	0	1.00356	1.13018	0.862157	0.834165	0	1.49843	0	1.7763	1.89803	1.24255	1.77297	1.81483	3.25562
1:197565825|197569955	exon	1	ENSGALG00000017333	LCMT2	+	423	0	0	0	0	0	0	0	0	0	0.490014	0	0	0	0	0
1:21890985|21921130	exon	1	ENSGALG00000008740	POT1	+	1143	0	0	0	0	0	0	0	0	0	0	0	0	0.569883	0	0
1:29729742|29741360	exon	1	ENSGALG00000009547	PPHLN1	+	601	0	0	0	0	0	0	0	0	0	0	0.415195	0	0	0	0.651123
1:29733811|29741360	exon	1	ENSGALG00000009547	PPHLN1	+	344	0	0	0	0	0	0	0	0.321092	0	0	0	0	0	0	0
1:34076236|34090701	exon	1	ENSGALG00000009873	LEMD3	+	2323	0.451928	0	0.627227	0.816242	0.738992	1.60416	1.80198	1.12382	0	1.22503	1.06764	0.392384	1.01313	1.34649	1.0418
1:34085906|34090701	exon	1	ENSGALG00000009873	LEMD3	+	681	0	1.28922	1.9444	1.75806	1.72431	1.54	1.86634	1.55195	2.07936	1.83755	2.07597	0.653973	2.27953	1.69775	1.88826
1:34254502|34256037	exon	1	Gallus_gallus_newGene_7584	Gallus_gallus_newGene_7584	+	1536	0	0	0	0	0	0	0	0	0	0	0	0	0.253281	0	0
1:35511142|35520289	exon	1	ENSGALG00000019355	CPSF6	+	1601	0	0	0	0	0	0	0	0	0	0	0	0	0	0	0.520899
1:37721131|37722061	exon	1	ENSGALG00000010204	KCNC2	-	931	0.322805	0	0.188168	0.439515	0.554244	0.513332	0.450495	0.321092	0.252044	0.36751	0.474509	0.261589	0.189961	0	0.846461
1:37721131|37747238	intron	1	ENSGALG00000010204	KCNC2	-	26108	0	0	0.313614	0.251151	0.184748	0.256666	0.128713	0.107031	0.252044	0.183755	0.177941	0	0	0.468344	0.195337
1:3966138|3966722	exon	1	Gallus_gallus_newGene_3441	Gallus_gallus_newGene_3441	+	585	0	0	0	0	0	0	0	0	0	0	0	0	0.316602	0	0
1:40994452|40995022	exon	1	ENSGALG00000010975	TMTC2	+	571	0.774733	0.451229	1.50535	0.941817	0.862157	1.155	1.0297	1.01679	0.504087	0.306259	0.593136	0.457781	0.633204	0.58543	0.325562
1:43380972|43390054	exon	1	ENSGALG00000035493	POC1B	-	1019	0	0	0.627227	0	0	0	0	0	0	0	0.415195	0	0	0.526887	0.390674
1:43532014|43533181	exon	1	Gallus_gallus_newGene_7969	Gallus_gallus_newGene_7969	-	1169	0	0	0	0	0	0	0	0	0	0	0	0	0.253281	0	0
1:45105131|45110783	exon	1	ENSGALG00000011309	PLXNC1	+	359	0	0	0.752673	0.439515	0.431079	0.577499	0.643565	0.588669	0.630109	0.36751	0.593136	0.457781	0	0.761059	1.17202
1:45153756|45157087	exon	1	ENSGALG00000011309	PLXNC1	+	507	0	0	0	0	0	0	0	0	0	0	0	0	0.443242	0	0
1:4524315|4526959	exon	1	ENSGALG00000009279	SFMBT2	-	474	0.258244	0	0	0	0	0.513332	0.707921	0.428123	0.441076	0.428762	0.474509	0	0.633204	0.468344	0.520899
1:4529199|4548796	intron	1	ENSGALG00000009279	SFMBT2	-	19598	0	0	0	0	0	0	0	0	0	0.673769	0.652449	0	0	0	0.651123
1:45458731|45461170	exon	1	ENSGALG00000011342	FGD6	-	2440	0	0	0	0	0	0	0	0	0	0	0	0	0.696524	0	0
1:4610154|4613829	exon	1	ENSGALG00000009279	SFMBT2	-	336	0.451928	0	0	0	0	0	0	0	0	0	0	0	0	0	0
1:462097|465345	exon	1	Gallus_gallus_newGene_4116	Gallus_gallus_newGene_4116	+	276	0	0	0	0	0	0	0.643565	0	0	0	0	0	0	0	0
1:46678392|46681235	exon	1	ENSGALG00000011504	TMPO	+	387	0	0	0	0	0	0	0	0	0	1.04128	0	1.17715	1.39305	1.28795	1.75803
1:47804255|47830023	exon	1	ENSGALG00000011682	CNOT4	+	1697	0	0.193384	0	0	0	0	0.321782	0.107031	0	0	0	0	0	0	0.195337
1:47811946|47830023	exon	1	ENSGALG00000011682	CNOT4	+	1453	0	0	0.125445	0.188363	0	0	0	0	0	0	0.237254	0	0	0.351258	0
1:49768594|49771560	exon	1	ENSGALG00000011976	L3MBTL2	-	733	0	0.902457	0.878118	0.941817	0.431079	0	0.836634	0.374607	0.630109	1.22503	0.711763	0.196192	1.51969	0.878145	0.846461
1:52907987|52919833	exon	1	ENSGALG00000012559	LARGE1	+	395	0	0	0	0	0	0	0	0	0	0	0	0.196192	0	0	0
1:54565567|54567042	intergenic_region	1	N/A	N/A	-	1476	0	0	0	0	0	0	0	0	0	0	0.177941	0	0.126641	0	0.195337
1:56060982|56062080	exon	1	ENSGALG00000012792	HIPK2	+	1099	2.77613	2.38507	4.01425	4.70909	2.95597	4.42749	4.11881	5.08396	3.84367	4.28762	3.4995	0	5.63551	5.21033	5.20899
1:56238776|56242986	exon	1	ENSGALG00000012796	KIAA1549	+	2786	0	0	0	0.251151	0	0	0	0	0	0	0	0	0.569883	0.292715	0.260449
1:56932513|56949852	exon	1	ENSGALG00000012865	BRAF	-	1249	0	0	0	0	0	0	0	0.588669	0	0.796272	1.3049	0	1.01313	0.936688	0
1:56932513|56949904	exon	1	ENSGALG00000012865	BRAF	-	1301	1.1621	1.67599	2.44619	0	2.77122	2.95166	4.11881	5.45857	3.4656	4.53263	5.16028	1.50414	7.4718	6.96662	7.68326
1:56938302|56949904	exon	1	ENSGALG00000012865	BRAF	-	761	0	2.77183	2.82252	3.20218	0	3.65749	4.05446	4.60232	4.34775	0	4.27058	1.70033	4.49574	5.09324	6.64146
1:56976365|56987388	exon	1	ENSGALG00000012865	BRAF	-	366	1.35578	0.709074	0	1.50691	0.862157	1.28333	0.90099	0	1.07119	1.6538	1.12696	0	1.26641	0	1.36736
1:59714665|59720574	exon	1	ENSGALG00000012956	TMTC1	+	621	0.193683	0.257845	0.68995	0.313939	0.492661	0	0.579208	0.321092	0.441076	0.490014	1.24558	0.588575	0.506563	0.761059	0.520899
1:60826837|60827222	intron	1	ENSGALG00000012994	ERC1	+	386	0	0	0	0	0	0	0	0	0	0	0.237254	0	0	0	0
1:61201236|61205400	exon	1	ENSGALG00000013022	CACNA1C	+	428	0.968416	1.03138	0.815395	1.44412	1.10849	0.769998	1.80198	1.60546	1.26022	1.71505	2.31323	1.11175	1.51969	1.93192	2.27893
1:61453301|61460519	exon	1	ENSGALG00000013022	CACNA1C	+	277	0	0	0	0.376727	0.184748	0.384999	0	0	0	0.183755	0.296568	0.261589	1.20309	0.351258	0.781348
1:63119325|63122664	exon	1	ENSGALG00000013095	DERA	+	379	0	0	0	0	0	0	0	0	0	0	0	0	0.569883	0	0
1:63119325|63130482	exon	1	ENSGALG00000013095	DERA	+	508	0	0	0	0	0	0	0	0	0	0.551266	0.83039	0.326986	0.759844	0.702516	0.651123
1:64555425|64559176	intron	1	ENSGALG00000038026	AEBP2	+	3752	0	0	0.627227	0	0	0.577499	0	0.642184	0.315055	0.36751	0.296568	0.196192	0.633204	0.409801	0.260449
1:64555425|64573603	exon	1	ENSGALG00000038026	AEBP2	+	628	0	0	0	0	0	0	0	0	0	0	0	0	0.886485	0	0
1:65316859|65323089	intergenic_region	1	ENSGALG00000013174	RECQL	-	6231	0	0	0	0	0	0	0	0	0	0	0.118627	0	0.126641	0	0
1:68832066|68851736	exon	1	ENSGALG00000014186	MPPED1	+	930	0	0	0	0	0	0	0	0	0	0	0	0	0	0	0.195337
1:69077175|69084416	exon	1	ENSGALG00000029308	PNPLA3	+	786	0	0	0	0	0	0	0	0	0	0	0	0	0.316602	0	0.520899
1:71122064|71157590	exon	1	Gallus_gallus_newGene_1364	Gallus_gallus_newGene_1364	+	370	0	0	0	0	0	0	0	0	0	0	1.12696	0	0	0	0
1:71122064|71181375	exon	1	Gallus_gallus_newGene_1364	Gallus_gallus_newGene_1364	+	469	0.774733	0.902457	1.06629	1.69527	0.800574	0.769998	1.35149	0	1.00817	0	1.48284	0	1.07645	0.936688	0
1:71314711|71343721	intron	1	ENSGALG00000048687ENSGALG00000014551	N/A	+	29011	0	0	0	0	0	0	0	0.428123	0	0	0	0	0	0	0
1:71902835|71910573	intergenic_region	1	ENSGALG00000028155	DUSP16	-	7739	0	0	0	0.502303	0	0	0	0	0	0	0	0	0	0	0
1:72888897|72898978	exon	1	ENSGALG00000031666	CCDC91	+	605	0	0.322306	0.376336	0	0	0.1925	0	0	0	0.673769	0.533822	0.392384	0.506563	0.409801	0.390674
1:72888897|72939506	exon	1	ENSGALG00000031666	CCDC91	+	1832	0.645611	0.386767	0	0.502303	0	0	0	0.535154	0.315055	0.490014	0.474509	0.392384	0	0.292715	0
1:72888897|72973642	exon	1	ENSGALG00000031666	CCDC91	+	2285	0.193683	0	0.188168	0.376727	0	0	0	0.267577	0	0.36751	0.771076	0	0	0.995231	0
1:72961018|72973642	intron	1	ENSGALG00000031666	CCDC91	+	12625	0	0	0	0	0	0	0	0	0	0	0	0	0.253281	0	0
1:72962509|72973642	exon	1	ENSGALG00000031666	CCDC91	+	453	0	0	0	0	0	0	0	0	0	0	0	0	0.379922	0	0
1:73308519|73317633	exon	1	ENSGALG00000017291	FAR2	+	430	0	0	0	0	0	0	0	0	0	0	0	0	0.253281	0	0
1:75708133|75723185	intron	1	ENSGALG00000040184	RIMKLB	+	15053	0	0	0	0	0	0	0	0	0	0	0	0	0.126641	0	0
1:75709208|75718159	exon	1	ENSGALG00000040184	RIMKLB	+	668	0	0	0	0	0	0	0	0.321092	0	0.36751	0	0	0	0	0.390674
1:75709208|75723185	exon	1	ENSGALG00000040184	RIMKLB	+	926	0	0	0	0	0	0	0	0	0	0	0	0	0.316602	0.234172	0.976685
1:79465902|79472425	exon	1	ENSGALG00000014772	WARS2	+	435	0	0	0	0	0	0	0	0	0	0.306259	0	0	0	0	0
1:7998367|7999173	exon	1	ENSGALG00000013926	DCLRE1C	-	239	0	0	0	0	0	0	0	0	0	0.183755	0	0	0	0	0
1:7998367|8002640	exon	1	ENSGALG00000013926	DCLRE1C	-	756	0.258244	0	0	0.188363	0	0	0	0	0	0	0.177941	0.326986	0	0.292715	0.260449
1:80108606|80110608	exon	1	ENSGALG00000045606	ENSGALG00000045606	+	645	1.03298	1.54707	1.88168	1.44412	1.7859	1.3475	2.25248	2.51522	2.96151	2.14381	2.37254	2.22351	4.17914	3.10278	0
1:80109031|80110608	exon	1	ENSGALG00000045606	ENSGALG00000045606	+	544	0	0	0	0	0	0	0	0	0	0	0	0	0.506563	0	0
1:80901678|80924609	intergenic_region	1	ENSGALG00000050404	ENSGALG00000050404	-	22932	0	0	0	0.125576	0	0	0	0	0	0	0	0	0	0	0
1:81276480|81305925	intron	1	ENSGALG00000015018	CASQ2	-	29446	0	0	0	0	0	0	0	0	0	0	0.177941	0	0	0	0
1:81300291|81305925	exon	1	ENSGALG00000015025	VANGL1	-	1018	0	0	0	0	0	0	0	0.535154	0	0.36751	0.355881	0	0	0.526887	0.325562
1:81300291|81306906	exon	1	ENSGALG00000015025	VANGL1	-	1211	0	0	0	0	0	0	0.321782	0	0	0	0	0	0	0	0
1:84746264|84754763	exon	1	ENSGALG00000029298	F5	+	2917	0	0	0	0	0	0	0	0	0	0	0	0.130795	0	0.175629	0
1:89509123|89521070	exon	1	ENSGALG00000015367	NECTIN3	+	906	0	0	0	0	0	0	0	0	0	0	0	0	0	0.117086	0
1:92680201|92692339	intergenic_region	1	N/A	N/A	+	12139	0	0.193384	0.250891	0	0	0	0.128713	0	0.252044	0.245007	0.474509	0.130795	0.189961	0.234172	0
1:93111572|93115182	exon	1	ENSGALG00000015446	POU2F1	-	354	0	0	0	0	0	0	0	0	0	0.183755	0	0	0	0	0
10:10491390|10494753	exon	10	Gallus_gallus_newGene_6895	Gallus_gallus_newGene_6895	-	2162	0	0	0	0	0	0.128333	0	0	0	0	0	0	0	0	0
10:11158566|11159310	exon	10	ENSGALG00000033780	ENSGALG00000033780	+	423	0	0	0	0.125576	0	0	0	0	0	0	0.177941	0	0	0	0.586011
10:11158566|11161725	exon	10	ENSGALG00000033780	ENSGALG00000033780	+	672	0	0	0	0	0	0	0	0	0	0	0.118627	0	0	0	0
10:11158566|11166110	exon	10	ENSGALG00000033780	ENSGALG00000033780	+	1424	0	0	0	0	0	0.256666	0	0	0	0	0	0	0	0	0
10:12436732|12438691	exon	10	Gallus_gallus_newGene_6929	Gallus_gallus_newGene_6929	+	1259	0	0	0	0	0	0	0.514852	0	0	0.612517	0	0	0	0	0
10:12479861|12495072	exon	10	Gallus_gallus_newGene_6929	Gallus_gallus_newGene_6929	+	15213	0	0	0	0	0	0	0	0	0	0	0.177941	0	0	0	0
10:12500568|12514578	exon	10	Gallus_gallus_newGene_6929	Gallus_gallus_newGene_6929	+	14011	0	0	0	0	0	0	0	0	0	0	0.177941	0	0	0	0
10:12514284|12514578	exon	10	Gallus_gallus_newGene_6929	Gallus_gallus_newGene_6929	+	295	0	0	0	0.125576	0	0	0	0	0	0	0	0	0	0	0
10:12574340|12607185	intergenic_region	10	ENSGALG00000006388	IL16	+	32846	0	0.193384	0	0	0	0	0.386139	0.214061	0.441076	0.490014	0.237254	0.523178	0	0.292715	0.260449
10:12878456|12892521	exon	10	ENSGALG00000006445	ARNT2	-	542	0	0	0	0	0	0	0	0	0	0	0	0	0.253281	0	0
10:14808623|14809088	exon	10	ENSGALG00000006871	SLCO3A1	+	466	2.06595	1.1603	2.00713	0.941817	1.53957	2.37416	1.60891	1.98007	1.57527	0.980028	0	1.04636	0.823165	0.995231	0.390674
10:15955777|15977279	exon	10	Gallus_gallus_newGene_6964	Gallus_gallus_newGene_6964	-	8552	0	0	0	0	0.123165	0	0	0	0	0	0	0	0	0	0
10:1632568|1633434	exon	10	ENSGALG00000040087	ZNF609	-	867	0	0.128922	0	0	0.246331	0.320833	0	0.160546	0.189033	0	0	0	0	0	0.195337
10:17242401|17242946	exon	10	ENSGALG00000040651	IGF1R	-	546	0	0	1.56807	0	1.4164	1.28333	1.28713	1.07031	1.26022	1.59254	0	0	1.64633	1.93192	0
10:17383988|17387418	exon	10	ENSGALG00000007057	LRRC28	+	279	0	0	0	0	0	0	0	0	0	0	0.533822	0	0	0	0
10:17468696|17474782	exon	10	ENSGALG00000032366	MEF2A	+	403	0	0	0	0	0	0	1.0297	0	0	0	0	0	0	1.34649	0
10:17490456|17494269	exon	10	ENSGALG00000032366	MEF2A	+	412	0	0	0	0	0	0	0.643565	0	0	0.551266	0	0	0.696524	1.28795	0
10:17773239|17774230	exon	10	ENSGALG00000007112	LINS1	-	730	0	0	0.313614	0	0	0	0	0.321092	0	0.490014	0	0	0.189961	0	0
10:1872991|1879250	exon	10	ENSGALG00000033618	MYO9A	-	353	0	0	0	0	0	0	0	0.321092	0	0	0	0	0	0.351258	0
10:19553832|19559580	exon	10	ENSGALG00000007970	PIAS1	+	539	0	0	0.250891	0	0.369496	0	0	0	0	0	0	0	0	0	0
10:1991438|1992359	exon	10	ENSGALG00000033618	MYO9A	-	922	0	0	0	0	0	0	0.514852	0.428123	0	0	0.415195	0	0.443242	0	0
10:2343331|2343648	exon	10	ENSGALG00000001774	NEO1	+	318	0	0	0	0	0	0	0	0	0	0	0	0	0.189961	0	0
10:2905614|2913235	intron	10	ENSGALG00000040181	EDC3	+	7622	0	0	0	0.376727	0	0	0.321782	0	0	0	0	0	0.126641	0.351258	0.260449
10:2905636|2913235	exon	10	ENSGALG00000040181	EDC3	+	832	0.968416	0.709074	0.564505	1.25576	1.4164	1.09083	0.772278	1.44491	1.32323	1.47004	1.66078	1.30795	2.72278	1.40503	0
10:2965930|2966600	intergenic_region	10	ENSGALG00000001376	ARID3B	-	671	0	0	0	0	0	0	0	0	0	0	0	0	0.189961	0	0
10:3510338|3513597	intergenic_region	10	ENSGALG00000002759	PEAK1	+	3260	0	2.90076	2.38346	2.88824	3.07913	2.37416	3.53961	3.63904	3.84367	2.26631	3.67744	0	2.65945	0	4.42764
10:3892301|3896503	intergenic_region	10	ENSGALG00000002945	TMEM266	-	4203	0	0	0	0	0	0	0.128713	0.160546	0	0	0	0	0	0	0
10:3963866|3975644	intergenic_region	10	ENSGALG00000046862	UBE2Q2	-	11779	0	0	0	0	0	0	0	0	0	0	0	0	0	0	3.45095
10:4326575|4343820	intergenic_region	10	ENSGALG00000003336	DAPK2	+	17246	0	0.257845	0	0	0	0	0	0	0	0	0	0	0	0	0
10:5935925|5948723	exon	10	ENSGALG00000003802	OTUD7A	+	308	0	0	0	0	0	0	0	0	0	0.183755	0	0	0.126641	0	0
10:6197396|6201376	exon	10	ENSGALG00000003883	MTMR10	+	353	0.903855	2.96522	2.94797	3.32775	3.32546	2.24583	2.9604	2.83631	2.8985	3.85886	4.74509	0	5.63551	0	4.55786
10:6306897|6318274	exon	10	ENSGALG00000003930	APBA2	+	1125	0	0	0	0	0	0	0	0	0	0	0	0.196192	0	0	0
10:7215670|7219603	exon	10	ENSGALG00000004150	MYO1E	+	329	0	0	0	0	0	0	0	0	0.378065	0	0	0	0	0	0
10:8044920|8049376	exon	10	ENSGALG00000037723	ENSGALG00000037723	+	583	2.13052	1.67599	1.75624	1.38133	1.60115	1.60416	1.60891	1.81952	2.70947	1.8988	1.77941	0	1.26641	1.58066	1.62781
10:8044920|8072338	exon	10	ENSGALG00000037723	ENSGALG00000037723	+	4990	0	0	0	0	0	0	0	0	0	0.36751	0	0	0	0	0
10:8705925|8709179	intergenic_region	10	ENSGALG00000051831	ENSGALG00000051831	-	3255	0	0	0	0	0	0	0.128713	0	0	0	0	0	0	0	0
11:1005317|1006768	exon	11	ENSGALG00000030220	ELMO3	+	711	0	0	0	0	0	0	0	0	0	0	0	0	0	0	0.195337
11:10801785|10811717	exon	11	ENSGALG00000040725	ENSGALG00000040725	-	314	0.193683	0	0	0	0	0	0.321782	0	0	0	0	0	0	0	0
11:10801785|10822620	intron	11	ENSGALG00000040725	ENSGALG00000040725	-	20836	0.193683	0	0	0	0	0	0	0	0	0	0	0	0	0	0
11:10801785|10839300	exon	11	ENSGALG00000040725	ENSGALG00000040725	-	705	0	0	0	0.188363	0.307913	0	0.257426	0.321092	0	0	0	0	0	0	0
11:10801785|10862933	exon	11	ENSGALG00000040725	ENSGALG00000040725	-	1715	0	0	0	0	0	0	0	0	0	0	0.296568	0	0	0	0
11:10822002|10839297	intron	11	ENSGALG00000040725	ENSGALG00000040725	-	17296	0	0	0	0	0	0	0	0	0	0	0.296568	0	0	0	0
11:10822002|10862933	intron	11	ENSGALG00000040725	ENSGALG00000040725	-	40932	0	0	0	0	0	0	0	0	0	0	0.118627	0	0	0	0
11:10828719|10862933	exon	11	ENSGALG00000040725	ENSGALG00000040725	-	1401	0.129122	0	0	0.125576	0	0	0	0	0	0.245007	0.296568	0	0	0.409801	0.325562
11:10835017|10862933	exon	11	ENSGALG00000040725	ENSGALG00000040725	-	1231	0	0	0	0	0	0	0	0	0.189033	0	0	0	0.126641	0	0
11:15485748|15491130	exon	11	ENSGALG00000013437	GAN	+	1335	0	0	0	0	0	0	0	0	0	0	0.355881	0	0	0	0
11:15485748|15498260	intergenic_region	11	ENSGALG00000013437	GAN	+	12513	0	0	0	0	0	0	0	0	0	0	0	0.326986	0	0	0
11:18023109|18025864	exon	11	ENSGALG00000005872	BANP	+	440	0	0	0.439059	0	0	0	0	0	0.378065	0	0.415195	0.196192	0	0	0
11:18296679|18307292	intergenic_region	11	N/A	N/A	+	10614	0	0	0	0.188363	0	0.1925	0	0	0	0	0	0	0	0	0
11:18633353|18677154	exon	11	ENSGALG00000052842	ANKRD11	-	364	0	0	0	0	0	0	0	0.214061	0.378065	0	0	0	0	0.234172	0
11:18817100|18817648	exon	11	ENSGALG00000000521	SPIRE2	+	376	0	0	0	0	0	0	0	0	0	0	0	0	0	0.234172	0
11:19493186|19495938	exon	11	ENSGALG00000000713	ZFHX3	+	2753	0	0	0	0	0	0	0	0	0	0	0	0	0.253281	0	0
11:19493186|19499770	exon	11	ENSGALG00000000713	ZFHX3	+	3250	0	0	0.439059	0	0	0.1925	0.579208	0	0.315055	0.306259	0.355881	0	0	0.526887	0.325562
11:19493186|19524631	exon	11	ENSGALG00000000713	ZFHX3	+	3482	0	0	0.125445	0.313939	0.431079	0.449166	0.514852	0.481638	0.567098	0.245007	0.711763	0	0.696524	0.526887	0.586011
11:19493186|19557574	exon	11	ENSGALG00000000713	ZFHX3	+	3590	0	0	0	0	0.123165	0	0.193069	0.160546	0	0	0.355881	0	0.316602	0	0.260449
11:19493186|19566429	exon	11	ENSGALG00000000713	ZFHX3	+	3925	0	0	0	0	0	0	0.128713	0	0	0.306259	0.177941	0	0	0	0
11:19557467|19566429	exon	11	ENSGALG00000000713	ZFHX3	+	443	0	0	0.250891	0	0	0	0	0	0	0	0	0	0	0	0.260449
11:2348577|2371485	exon	11	ENSGALG00000003169	CBFB	+	330	0	0	0	0	0	0	0	0	0	0	2.49117	0	0	3.16132	0
11:2348577|2371516	intron	11	ENSGALG00000003169	CBFB	+	22940	0	0	0	1.25576	0	0	0	0	1.51226	0	0	0	0	0	0
11:3355064|3363102	exon	11	ENSGALG00000003396	NFATC3	-	1295	0	1.1603	2.13257	2.82545	1.72431	2.05333	1.28713	2.99686	0	2.51132	2.78774	0	3.86254	3.62967	4.29742
11:4189377|4202841	exon	11	Gallus_gallus_newGene_7061	Gallus_gallus_newGene_7061	+	6346	0	0	0	0	0	0	0.193069	0	0	0	0	0	0	0.292715	0
11:4197558|4202841	exon	11	Gallus_gallus_newGene_7061	Gallus_gallus_newGene_7061	+	5042	0	0.322306	0	0	0	0	0.257426	0	0.315055	0	0	0	0	0	0
11:4215075|4215361	exon	11	Gallus_gallus_newGene_7061	Gallus_gallus_newGene_7061	+	287	0	0	0	0	0	0	0.321782	0	0	0	0	0	0	0	0
11:4808785|4829817	exon	11	ENSGALG00000041036	FTO	-	1140	0	0	0	0	0	0	0	0	0	0.306259	0	0	0	0	0
11:4808785|4834943	exon	11	ENSGALG00000041036	FTO	-	1218	0	0	0.188168	0	0	0	0	0.160546	0	0	0	0	0	0	0
11:5081886|5089734	exon	11	ENSGALG00000039178	CHD9	-	1776	1.1621	1.61153	1.9444	1.63248	0	1.925	2.44555	2.51522	2.39441	2.45007	2.37254	1.56953	2.53281	3.57112	2.27893
11:6727527|6746900	exon	11	ENSGALG00000003891	ZNF423	+	261	0	0	0	0	0	0	0	0	0	0	0	0	0	1.28795	0
11:6727527|6814385	exon	11	ENSGALG00000003891	ZNF423	+	3570	0	0	0	0	0	0	1.35149	1.01679	0	0	0	1.04636	0	0	0
11:7771291|7788418	intergenic_region	11	ENSGALG00000017363	C11H16ORF87	+	17128	0	0	0	0	0	0	0	0	0	0.245007	0	0	0	0	0
12:1006476|1009847	exon	12	ENSGALG00000043825	NISCH	+	1655	0	0	0	0.879029	0	0.962498	0.772278	0.6957	0.69312	1.6538	0.83039	1.11175	1.96293	0	2.60449
12:10299237|10305604	exon	12	ENSGALG00000006097	PLXNA1	+	1533	0	1.1603	1.31718	0	1.4164	0.962498	1.41584	1.60546	0.882153	1.04128	0	0	0	0	0
12:11743762|11747667	intron	12	ENSGALG00000052318	ENSGALG00000052318	-	3906	0.129122	0	0	0	0	0	0	0	0	0	0.118627	0	0	0	0
12:13010401|13014754	intergenic_region	12	ENSGALG00000053563	N/A	-	4354	0	0	0	0	0	0	0	0	0	0.122503	0	0	0	0	0
12:13943984|13952360	exon	12	ENSGALG00000007302	ATXN7	+	664	0	0	0	0	0	0	0	0	0	0.245007	0	0	0.189961	0	0
12:13943984|13972850	exon	12	ENSGALG00000007302	ATXN7	+	769	0.129122	0.128922	0.250891	0.251151	0	0	0.193069	0.107031	0.378065	0.551266	0	0	0	0.409801	0.455786
12:16606502|16607346	exon	12	Gallus_gallus_newGene_7372	Gallus_gallus_newGene_7372	-	340	0	0	0	0	0	0	0.193069	0.160546	0	0	0	0	0	0	0
12:16801306|16801697	exon	12	ENSGALG00000033025	RYBP	-	276	0	0	0	0	0.184748	0	0	0	0	0	0	0	0	0	0
12:16877521|16883548	exon	12	ENSGALG00000007798	SHQ1	-	454	0	0	0	0	0	0	0	0	0	0	0	0	0	0	0.716236
12:16920513|16940406	intron	12	ENSGALG00000007810	PPP4R2	+	19894	0	0	0	0	0	0	0	0	0	0	0	0	0	0.175629	0
12:20068530|20072032	exon	12	ENSGALG00000008487	TMCC1	-	766	0	0	0.313614	0.376727	0	0.449166	0	0.267577	0	0	0.296568	0.196192	0.569883	0	0
12:20155684|20164314	exon	12	ENSGALG00000008519	NR2C2	-	971	0	0	0	0	0	0	0	0	0	0	0	0	0.316602	0	0
12:20261247|20264154	exon	12	ENSGALG00000008546	FGD5	-	2908	0	0.451229	0.752673	1.06739	0.554244	0.705832	0	0.6957	0.945164	0.918776	0.949017	0	0.886485	0.936688	0.976685
12:4247574|4248056	exon	12	ENSGALG00000030908	ENSGALG00000030908	+	483	0	0	0	0	0	0	0	0	0	0.306259	0.177941	0	0	0	0
12:531926|544781	exon	12	ENSGALG00000034572	ENSGALG00000034572	+	538	0	0	0	0	0	0	0	0	0	0	0.177941	0	0	0	0
12:5692296|5697816	exon	12	ENSGALG00000005042	IQSEC1	-	1548	0	0	0	0	0.985322	0	0	1.71249	1.89033	0	0	0	0	0	1.82315
12:577711|579759	intron	12	ENSGALG00000034572	ENSGALG00000034572	+	2049	0	0	0.188168	0	0.184748	0	0.257426	0	0	0	0	0	0.379922	0.234172	0.325562
12:7453386|7455994	exon	12	ENSGALG00000005332	CACNA1D	+	425	0	0	0	0	0.123165	0	0	0.160546	0	0	0	0	0	0	0
12:9866504|9872356	exon	12	ENSGALG00000038684	EEFSEC	-	470	0.322805	0.193384	0.627227	0.376727	0.246331	0.384999	0.321782	0.214061	0.315055	0.245007	0.296568	0.196192	0.253281	0.175629	0
13:10946655|10950731	exon	13	Gallus_gallus_newGene_7499	Gallus_gallus_newGene_7499	-	713	0	0	0.313614	0	0	0	0	0	0	0	0	0	0	0	0
13:12898081|12903053	exon	13	ENSGALG00000004033	GALNT10	-	409	0	0	0	0	0	0	0	0	0	0	0.474509	0	0	0.292715	0
13:14649035|14664988	exon	13	ENSGALG00000039099	MAPK9	+	1392	0	0	1.75624	1.69527	0	1.3475	1.22277	1.71249	1.32323	1.96006	2.01666	0	3.29266	2.28318	2.40916
13:16315000|16318275	exon	13	ENSGALG00000030237	PITX1	+	388	0	0	0	0	0	0	0.514852	0	0	0	0	0	0	0	0
13:17247001|17262233	exon	13	ENSGALG00000029896	ENSGALG00000029896	-	426	1.03298	1.1603	1.12901	1.38133	1.47798	1.3475	2.12376	1.49843	1.26022	1.8988	1.60147	1.17715	3.48262	4.27364	2.14871
13:17449530|17452588	exon	13	ENSGALG00000006677	P4HA2	-	248	0	0	0	0	0	0	0	0	0	0	0	0	3.16602	3.86384	1.95337
13:18005305|18020527	exon	13	ENSGALG00000033938	ARHGAP26	+	953	0	0	0	0	0	0	0	0	0	0	0	0.130795	0	0	0
13:18048576|18050915	exon	13	ENSGALG00000033938	ARHGAP26	+	253	0	0	0.313614	0.188363	0	0	0.257426	0	0	0	0	0	0.506563	0.175629	0.390674
13:18048576|18065928	exon	13	ENSGALG00000033938	ARHGAP26	+	552	0	0	0	0	0	0	0	0	0	0	0	0	0.253281	0	0
13:2234678|2245466	exon	13	ENSGALG00000001099	ANKHD1	+	1322	0	0	0	0	0	0	0	0	0	0	0.771076	0	0	0	0
13:8980021|8981426	exon	13	ENSGALG00000001383	HTR4	-	720	0	0	0	0	0	0	0	0	0	0	0	0	0	0.175629	0
14:12295476|12300840	exon	14	ENSGALG00000043363	KATNIP	-	489	0	0.128922	0	0	0	0	0	0	0	0	0	0	0	0	0
14:12936845|12945215	exon	14	ENSGALG00000007762	CREBBP	-	541	0	0	0	0	0	0	0	0	0	0	0	0	0	0.292715	0
14:12960291|12961003	exon	14	ENSGALG00000007762	CREBBP	-	713	2.00139	2.70737	2.1953	2.69988	1.60115	2.30999	3.34654	1.71249	1.82732	1.6538	3.67744	1.43874	0	2.049	2.86494
14:13116921|13128859	exon	14	ENSGALG00000038325	CORO7	-	725	0.258244	0	0	0.251151	0	0	0	0	0	0	0	0	0	0	0
14:1334013|1336144	exon	14	ENSGALG00000003217	LITAF	+	477	0	0	0	0	0.246331	0	0	0	0	0.36751	0	0	0	0.117086	0
14:13515742|13519215	exon	14	ENSGALG00000028172	WDR90	+	804	0	0	0	0	0	0	0	0	0	0	0	0	0	0.292715	0
14:13807325|13807958	exon	14	ENSGALG00000002018	CAPN15	+	540	0	0	0.125445	0.125576	0	0	0	0	0	0	0	0	0.189961	0	0
14:13807325|13816903	exon	14	ENSGALG00000002018	CAPN15	+	860	0	0	0	0	0	0	0	0	0.126022	0	0	0	0	0	0
14:14524001|14526775	exon	14	ENSGALG00000009205	ENSGALG00000009205	-	424	0	0.128922	0.188168	0	0	0.256666	0.257426	0	0	0	0	0.261589	0	0.292715	0
14:15064915|15070334	exon	14	ENSGALG00000028197	IQCK	-	197	0.129122	0	0	0	0	0	0	0	0	0	0	0	0	0	0
14:15315453|15325238	exon	14	ENSGALG00000002350	ENSGALG00000002350	-	1682	0	0	0	0	0	0	0	0	0	0	0	0	0	0	0.130225
14:1757291|1762404	exon	14	ENSGALG00000003596	TRRAP	+	992	0	0	0	0	0	0	0	0.535154	0	0.551266	0	0	0.886485	0	0
14:2652601|2676442	intergenic_region	14	ENSGALG00000044199	CYP2AC7	-	23842	0	0	0	0	0	0	0	0	0	0	0.296568	0	0	0	0
14:3440854|3474831	exon	14	ENSGALG00000004224	MAD1L1	-	1077	0	0	0	0	0	0	0	0	0	0	0	0	0	0	0.260449
14:4606863|4609603	exon	14	ENSGALG00000004629	RNF216	-	321	0	0	0	0.753454	0.554244	0	0	0	0	0	0.533822	0	0	0	0.390674
14:4843710|4845187	intron	14	Gallus_gallus_newGene_7664	Gallus_gallus_newGene_7664	-	1478	0	0	0.439059	0	0	0	0	0	0.252044	0	0	0	0.316602	0	0
14:4993873|5006345	exon	14	ENSGALG00000029817	USP22	+	394	0	0	0	0	0	0	0	0	0	0	0	0	2.72278	0	0
14:7834361|7865526	exon	14	ENSGALG00000043765	ENSGALG00000043765	+	2350	0.387366	0.128922	0.313614	0.439515	0.246331	0.384999	0.257426	0	0.315055	0	0.118627	0.130795	0.443242	0.409801	0
14:7836437|7865526	exon	14	ENSGALG00000043765	ENSGALG00000043765	+	5903	0	0	0	0	0	0	0.193069	0.214061	0	0	0.237254	0	0	0	0
14:7836540|7865526	exon	14	ENSGALG00000043765	ENSGALG00000043765	+	5800	0.387366	0	0	0	0	0	0	0	0	0	0	0	0	0	0
14:8482546|8483068	exon	14	ENSGALG00000006757	XYLT1	+	523	0	0	0	0.125576	0	0.256666	0.257426	0.160546	0.189033	0	0	0.130795	0	0	0.195337
14:8507398|8508381	exon	14	ENSGALG00000006757	XYLT1	+	376	0.129122	0	0.250891	0	0.184748	0	0.193069	0	0	0	0	0	0.126641	0	0.260449
14:8816217|8818041	exon	14	ENSGALG00000030546	CLEC19A	-	393	2.19508	0.837996	2.06985	1.44412	1.4164	2.30999	2.63861	1.76601	1.82732	0	4.21126	2.55049	4.3691	5.97138	3.84163
14:8833613|8844262	exon	14	ENSGALG00000030534	SYT17	-	1046	0.387366	0.193384	0.439059	0.627878	0.369496	0.256666	0.514852	0.160546	0.378065	0.428762	0.533822	0.850164	1.13977	1.17086	1.0418
14:8843098|8844262	exon	14	ENSGALG00000030534	SYT17	-	769	0	0.193384	0	0	0	0.1925	0	0	0.315055	0	0.237254	0	0	0	0
14:8965432|8967856	intron	14	ENSGALG00000006933	MOSMO	+	2425	0	0	0	0	0	0	0	0	0	0.183755	0	0	0	0	0
14:9169823|9172382	exon	14	ENSGALG00000007070	ENSGALG00000007070	+	415	0	0	0	0	0	0	0.193069	0	0	0	0	0	0	0	0
14:9759416|9773534	exon	14	ENSGALG00000007278	GRIN2A	+	1046	0	0	0	0	0	0	0	0.107031	0	0	0	0	0	0.175629	0
14:9759416|9785148	exon	14	ENSGALG00000007278	GRIN2A	+	1234	0	0	0	0	0	0	0	0	0	0	0	0	0	0.175629	0
15:10301546|10304792	exon	15	ENSGALG00000007665	POLE	-	1059	0	0	0	0	0	0	0	0	0.189033	0	0	0	0	0	0
15:11026515|11027581	intron	15	ENSGALG00000007758	OSBP2	-	1067	0	0	0	0.125576	0	0.1925	0	0	0	0	0	0	0	0	0
15:11649925|11657789	exon	15	ENSGALG00000008207	FBXW8	-	565	0	0.451229	0	0	0	0	0.707921	0.321092	0	0.673769	0.889704	0	0	0	0
15:1478052|1541582	exon	15	ENSGALG00000043373	ARVCF	-	13882	0	0	0	0	0	0	0	0	0	0.183755	0	0	0	0	0
15:393364|395255	intron	15	ENSGALG00000040756	PI4KA	+	1892	0	0	0	0	0.123165	0	0	0	0	0	0	0	0.126641	0	0
15:4108911|4111104	exon	15	ENSGALG00000002714	TMEM132C	-	672	0	0	0	0	0	0	0	0	0	0.306259	0	0	0	0.292715	0
15:4227583|4229307	intron	15	ENSGALG00000002714	TMEM132C	-	1725	0	0.322306	0	0	0	0.128333	0	0	0	0.183755	0	0	0.126641	0.175629	0
15:4228419|4229307	exon	15	ENSGALG00000002714	TMEM132C	-	889	0.839294	1.03138	1.25445	0.941817	0.677409	1.02666	0.836634	0.642184	1.07119	0.673769	0	0.523178	0.886485	0.995231	0.716236
15:4698319|4699198	exon	15	ENSGALG00000002742	TMEM132B	-	880	0	0.128922	0	0.376727	0	0	0.193069	0.107031	0.315055	0	0	0	0.189961	0.117086	0
15:6162811|6164216	intergenic_region	15	ENSGALG00000004467	CLIP1	-	1406	0	0	1.56807	0	0	0	0	0	1.70129	0	0	1.63493	0	0	0
15:770112|774685	exon	15	ENSGALG00000039121	PPM1F	+	883	0.322805	0.257845	0	0	0	0	0	0	0	0	0	0	0	0	0
15:773890|794499	intergenic_region	15	ENSGALG00000039121	PPM1F	+	20610	0.129122	0	0.125445	0.125576	0	0	0	0	0	0	0	0	0	0	0
15:773890|794844	intergenic_region	15	ENSGALG00000039121	PPM1F	+	20955	0	0	0	0	0	0	0.450495	0	0	0	0	0	0.189961	0	0
15:8441185|8448343	exon	15	ENSGALG00000006363	CABIN1	+	632	0	0	0	0	0	0	0	0	0	0	0	0	0	0	0.520899
15:8625310|8625701	intron	15	ENSGALG00000006455	SMPD4	-	392	0	0	0	0	0	0	0	0	0	0.183755	0	0	0	0	0
15:9436868|9444493	exon	15	ENSGALG00000006979	SPPL3	+	287	0	0	0	0	0	0	0	0	0	0	0	0	0	0.936688	0
15:9436868|9448146	exon	15	ENSGALG00000006979	SPPL3	+	479	0	0	0	0	0	0	0	0	0	0	0	0	1.20309	0.936688	0
15:9588876|9604569	exon	15	Gallus_gallus_newGene_7892	Gallus_gallus_newGene_7892	+	780	0	0	0	0	0	0	0	0	0	0	0.118627	0	0	0	0
16:2252475|2260609	exon	16	ENSGALG00000049360	PPP1R10	-	2839	0	0	0	0	0	0	0	0	0	0	0	0	0.189961	0	0
16:2258812|2259116	exon	16	ENSGALG00000049360	PPP1R10	-	223	0	0	0.313614	0.376727	0.246331	0	0	0.267577	0.189033	0.183755	0	0	0.316602	0.351258	0
16:2597868|2598499	intron	16	ENSGALG00000029381	ENSGALG00000029381	-	632	0	0	0.313614	0	0.123165	0	0	0	0	0	0	0	0	0	0
16:2598371|2599206	intron	16	ENSGALG00000029381	ENSGALG00000029381	-	836	0	0	0	0.125576	0	0	0.193069	0	0	0	0.118627	0.196192	0.189961	0.234172	0.130225
16:2752940|2753380	exon	16	ENSGALG00000040703	FLOT1	+	237	0	0.386767	0	0.313939	0	0.320833	0.257426	0.214061	0.252044	0.245007	0.177941	0.392384	0.189961	0.702516	0.586011
17:10009291|10017457	exon	17	ENSGALG00000000977	MAPKAP1	-	563	0	1.54707	1.56807	1.94642	1.60115	1.98916	2.38119	2.83631	2.26839	3.06259	2.37254	1.76573	2.27953	2.22463	0
17:10266973|10287424	exon	17	ENSGALG00000000950	MVB12B	+	676	0	0	0	0	0	0	0.193069	0	0	0	0	0	0	0	0
17:5692819|5696704	exon	17	ENSGALG00000043394	NUP188	+	797	0	0	0	0	0	0	0	0	0	0	0	0	0	0.175629	0
17:5862105|5872779	exon	17	Gallus_gallus_newGene_8002	Gallus_gallus_newGene_8002	+	9128	0	0	0	0.188363	0	0	0.193069	0.160546	0.252044	0.306259	0	0.326986	0.379922	0.351258	0.195337
17:5862105|5897058	exon	17	Gallus_gallus_newGene_8002	Gallus_gallus_newGene_8002	+	14020	0.129122	0	0.188168	0.313939	0	0	0	0	0.252044	0	0.118627	0	0.126641	0.117086	0
17:615469|635112	intergenic_region	17	ENSGALG00000033920	ENSGALG00000033920	-	19644	0	0	0	0	0	0	0	0	0	0	0	0	0	0	0.260449
17:8120889|8121960	exon	17	ENSGALG00000002375	NOTCH1	+	602	0	0	0	0	0	0	0	0	0	0.183755	0	0	0	0	0
17:8250152|8257688	exon	17	ENSGALG00000001797	GPSM1	-	1133	0.193683	0	0	0	0	0	0	0	0	0	0	0	0	0	0
17:8876231|8882120	exon	17	ENSGALG00000001419	DAB2IP	+	808	0	0	0.627227	0.627878	0.800574	0	0	0.535154	0.567098	0.490014	0.415195	0	0	0	0.586011
17:8945676|8947529	exon	17	ENSGALG00000001389	ENSGALG00000001389	-	1361	0	0.322306	0.501782	0.251151	0.615827	0.449166	0	0.321092	0.252044	0	1.12696	0.261589	0.696524	0.702516	0.520899
17:8945676|8954086	exon	17	ENSGALG00000001389	ENSGALG00000001389	-	1023	0	0	0	0	0	0	0	0	0	0	0	0	0.253281	0	0
17:9124543|9141864	exon	17	ENSGALG00000001225	RABGAP1	+	1846	1.42034	0.966919	0.752673	1.13018	0.677409	0.641665	1.28713	1.07031	0.882153	1.53129	1.48284	0.523178	1.64633	1.17086	1.23713
17:9124543|9150291	intron	17	ENSGALG00000001225	RABGAP1	+	25749	0	0.193384	0	0	0	0	0	0	0	0	0	0	0	0	0
17:9351936|9361189	exon	17	ENSGALG00000001157	DENND1A	-	492	0	0	0	0	0	0	1.09406	0.6957	0.756131	0	0.533822	0.523178	0	0.643973	0
17:9388694|9426425	exon	17	ENSGALG00000001157	DENND1A	-	691	1.87227	0	2.25802	1.63248	2.21698	1.21916	2.70297	3.15741	0	2.87883	2.84705	1.56953	2.7861	3.51258	3.7114
17:9394683|9426425	exon	17	ENSGALG00000001157	DENND1A	-	565	0	0	0	0	0	0	0	0	0.630109	0	0	0	0	0	0
17:9411419|9426425	exon	17	ENSGALG00000001157	DENND1A	-	417	0	0	0	0	0	0	0	0	0	0	0.949017	0.784767	0	0	0
17:9761220|9767617	exon	17	ENSGALG00000001073	NR6A1	-	928	0	0	0	0	0	0	0	0	0	0	0	0	0	0.117086	0
18:10690106|10697437	intron	18	ENSGALG00000007974	NUP85	-	7332	0	0	0	0	0	0.1925	0	0	0	0	0	0	0	0	0
18:2157772|2158941	exon	18	ENSGALG00000001238	STX8	-	218	0	0	0	0	0	0	0	0	0	0	0	0	0.823165	0	0
18:2837075|2841210	exon	18	Gallus_gallus_newGene_8099	Gallus_gallus_newGene_8099	-	548	0	0.128922	0.125445	0	0	0	0	0	0	0	0	0	0	0	0.520899
18:3125660|3153896	exon	18	ENSGALG00000001433	B3GNTL1	+	444	0	0	0	0	0	0.1925	0	0	0	0	0	0	0	0	0
18:3418269|3421523	exon	18	ENSGALG00000001577	FOXK2	-	490	0	0	0	0	0	0	0	0	0	0	0	0.523178	0	0	0
18:3521462|3536272	exon	18	ENSGALG00000001618	OGFOD3	+	498	0	0	0	0	0	0	0	0	0	0.245007	0	0	0	0	0
18:4220367|4222121	intergenic_region	18	N/A	N/A	-	1755	0	0	0	0.251151	0	0	0	0	0	0	0	0	0.189961	0	0
18:4667720|4688647	intergenic_region	18	ENSGALG00000002278	UNK	-	20928	0	0	0	0	0	0	0	0.107031	0	0	0	0	0	0	0
18:6810808|6812459	intergenic_region	18	N/A	N/A	-	1652	0	0	0	0.56509	0	0	0.514852	0	0	0	0	0	0	0.526887	0
18:740061|768136	exon	18	ENSGALG00000032178	MAP2K4	+	494	0	0	0	0	0	0	0	0	0	0	0	0	0	0	0.260449
18:740061|781969	exon	18	ENSGALG00000032178	MAP2K4	+	794	0	0	0	0	0	0	0	0	0	0	0	0	0	0.234172	0
18:746304|769505	intron	18	ENSGALG00000032178	MAP2K4	+	23202	0	0.193384	0	0	0	0	0	0	0	0	0	0	0	0	0
18:757990|768136	exon	18	ENSGALG00000032178	MAP2K4	+	295	0	0	0	0	0	0	0	0	0	0.673769	0	0.457781	0	0.761059	0.846461
18:9201081|9201487	exon	18	ENSGALG00000040308	BAHCC1	-	322	0	0	0	0	0	0.128333	0	0	0	0	0	0	0	0	0
18:9424032|9452624	exon	18	ENSGALG00000034210	RPTOR	-	668	0	0	0	0	0	0	0	0	0	0	0	0	0	0.409801	0
19:1028339|1047506	exon	19	ENSGALG00000001110	ENSGALG00000001110	+	596	0	0	0	0	0	0	0	0	0	0	0	0	0	0	0.260449
19:1038203|1047506	exon	19	ENSGALG00000001110	ENSGALG00000001110	+	424	0	0	0	0	0	0	0	0	0	0	0	0.326986	0	0.175629	0
19:1368798|1371014	exon	19	ENSGALG00000001130	GALNT17	-	373	0	0	0	0	0	0	0	0.428123	0	0.183755	0	0	0	0.819602	0.455786
19:1521776|1528984	exon	19	ENSGALG00000001153	AUTS2	-	412	0	0	0	0	0	0	0	0	0	0	0	0	0	0	0.130225
19:5151207|5158018	exon	19	ENSGALG00000002598	TPST1	+	1143	0.58105	0.709074	0	1.19297	0.615827	0.513332	0.707921	0	0	0.673769	0.949017	0	0	0	0
19:5174763|5181614	intergenic_region	19	ENSGALG00000002618	KCTD7	+	6852	1.22666	1.22476	2.25802	2.32315	1.90906	2.43833	2.5099	2.67577	2.8985	1.34754	0	0.850164	1.96293	2.049	1.82315
19:5710987|5719136	exon	19	ENSGALG00000003108	SMG6	-	488	0	0	0	0	0	0	0.193069	0.160546	0.126022	0	0	0	0	0	0
19:5737938|5763621	exon	19	ENSGALG00000003108	SMG6	-	2790	0	0.193384	0.250891	0.251151	0	0	0	0.267577	0	0	0	0	0	0	0
19:5755119|5763621	exon	19	ENSGALG00000003108	SMG6	-	2582	0	0	0	0	0	0	0	0	0.315055	0	0	0	0	0	0
19:6097752|6098885	intron	19	ENSGALG00000003741	MYO18A	-	1134	0	0	0.188168	0	0	0	0.257426	0.214061	0.189033	0.306259	0	0	0	0.409801	0
19:6121566|6128286	exon	19	ENSGALG00000004042	NUFIP2	-	1807	0	0	0.313614	0	0	0	0.257426	0	0	0	0	0	0	0	0
19:7216149|7223765	intergenic_region	19	ENSGALG00000005037	ENSGALG00000005037	-	7617	0	0	0	0	0	0	0	0.160546	0	0	0	0	0	0	0
19:7218677|7223765	intergenic_region	19	ENSGALG00000005037	ENSGALG00000005037	-	5089	0.193683	0	0.125445	0.816242	0.431079	0.769998	0.450495	0.107031	0.315055	0	0	0.261589	0.633204	0.468344	0
19:7221036|7223765	intergenic_region	19	ENSGALG00000005037	ENSGALG00000005037	-	2730	0.322805	0.451229	0.250891	0.125576	0.369496	0.449166	0.707921	0.481638	0.189033	0.245007	0.237254	0	0.379922	0	0
19:7221553|7223765	intergenic_region	19	ENSGALG00000005037	ENSGALG00000005037	-	2213	0	0	0.125445	0	0	0	0	0	0	0	0	0	0	0	0
19:7222274|7223765	intergenic_region	19	N/A	N/A	-	1492	0.193683	0.386767	0.313614	0.376727	0.307913	0	0.514852	0.321092	0.441076	0	0.296568	0.196192	0	0.292715	0.325562
19:7222798|7223765	intergenic_region	19	N/A	N/A	-	968	0	0	0.250891	0.188363	0	0	0.386139	0.267577	0.252044	0.245007	0.296568	0	0	0.292715	0
19:7223249|7223765	intergenic_region	19	N/A	N/A	-	517	0	0	0	0	0	0	0	0	0	0	0	0	0	0.117086	0.130225
19:7379956|7380268	exon	19	ENSGALG00000028801	YPEL2	+	313	0.129122	0	0	0.313939	0	0.320833	0	0	0	0.490014	0	0	0.379922	0.468344	0.520899
19:7379956|7395918	exon	19	ENSGALG00000028801	YPEL2	+	583	0.129122	0.128922	0	0	0	0.384999	0	0	0	0	0	0	0	0	0
19:7379956|7396042	exon	19	ENSGALG00000028801	YPEL2	+	707	0	0	0	0	0	0	0	0	0	0	0	0	0.823165	0	0.716236
19:7959819|7964524	exon	19	ENSGALG00000005295	BCAS3	-	396	0.322805	0	0.188168	0.502303	0	0.449166	0.386139	0.642184	0.630109	0.428762	0.83039	0.653973	0.696524	0	0.846461
19:8031923|8046971	exon	19	ENSGALG00000005295	BCAS3	-	426	0	0	0	0	0	0	0.257426	0	0	0	0	0	0	0	0
19:8563662|8565823	exon	19	ENSGALG00000005420	AATF	+	569	0	0	0	0	0	0	0	0	0.504087	0.245007	0.415195	0	0	0.292715	0
19:8694399|8696446	exon	19	Gallus_gallus_newGene_8261	Gallus_gallus_newGene_8261	-	248	0	0	0	0	0.184748	0	0	0	0	0	0	0	0	0	0
19:9342678|9361025	exon	19	ENSGALG00000038096	NOS2	-	3662	0	0.128922	0	0	0	0	0	0	0	0	0	0	0	0	0
19:9374522|9378543	intergenic_region	19	ENSGALG00000041802	LYRM9	-	4022	0.258244	0	0	0	0.246331	0	0	0	0.189033	0.245007	0.355881	0	0	0	0
19:9375901|9378543	exon	19	ENSGALG00000041802	LYRM9	-	413	0.258244	0.51569	0.188168	0	0.369496	0	0.579208	0	0	0	0.533822	0	0.569883	0.58543	0.520899
2:102486533|102491350	exon	2	ENSGALG00000014974	MIB1	+	407	0	0	4.45331	4.45794	3.38705	4.36332	3.66832	4.38826	4.34775	4.04261	5.27891	0	5.38223	5.0347	4.88343
2:102486533|102511558	exon	2	ENSGALG00000014974	MIB1	+	1600	0	0	0	0	0	0	0	0	1.82732	1.6538	0	0	2.15289	2.22463	2.79983
2:103259808|103271560	exon	2	ENSGALG00000015064	TTC39C	+	862	0	0	0	0	0	0	0	0.214061	0	0	0	0	0	0	0
2:103265266|103271560	exon	2	ENSGALG00000015064	TTC39C	+	618	0	0	0	0	0	0	0	0.321092	0	0	0	0	0	0	0
2:103816878|103824226	exon	2	ENSGALG00000015112	ZNF521	-	303	0	0	0.501782	0	0	0.384999	0	0	0	0	0	0	0	0	0
2:104635|107958	exon	2	ENSGALG00000043137	ENSGALG00000043137	-	261	0.322805	0	0	0	0	0	0	0	0	0.428762	0	0.392384	0	0	0
2:10484460|10488298	exon	2	ENSGALG00000006749	WDR37	+	502	0	0	0	0	0	0	0	0.267577	0	0.490014	0.533822	0	0	0	0
2:106971545|106977350	exon	2	ENSGALG00000015196	ASXL3	+	402	0	0	0	0.125576	0	0	0	0	0	0	0	0	0	0	0
2:1072544|1073848	exon	2	ENSGALG00000005188	MINDY4	+	329	0.710172	0	0	0	1.10849	0	0.772278	0.749215	0.819142	0.796272	0.771076	0.71937	1.32973	0.936688	1.30225
2:1073640|1077711	exon	2	ENSGALG00000005188	MINDY4	+	468	0	0	0	0	0	0	0	0	0	0	0	0	0.379922	0	0
2:107716037|107720826	exon	2	ENSGALG00000015226	SPIDR	+	567	0	0	0.501782	0	0	0.384999	0.450495	0.321092	0.441076	0.612517	0.355881	0.71937	0.379922	0.351258	0.325562
2:107840491|107842818	exon	2	ENSGALG00000015226	SPIDR	+	372	0	0	0	0	0	0	0	0	0	0	0	0	0	0	0.586011
2:111825377|111829695	intron	2	Gallus_gallus_newGene_158	Gallus_gallus_newGene_158	+	4319	0	0	0	0	0.492661	0	0	0	0	0	0	0	0	0	0
2:112915168|112917022	intergenic_region	2	ENSGALG00000041080	CHD7	+	1855	0	0	0.564505	0.56509	0.369496	0.320833	0.321782	0	0.504087	0.36751	0.593136	0.653973	0.759844	0.526887	0.455786
2:112915168|112945750	intergenic_region	2	ENSGALG00000041080	CHD7	+	30583	0	0	0	0	0	0	0	0	0	0	0	0	0	0	0.325562
2:112953520|112957411	exon	2	ENSGALG00000041080	CHD7	+	343	0	0	0	0	0	0	0	0	0	0	0	0	0	0	0.130225
2:113849883|113852786	exon	2	ENSGALG00000039774	YTHDF3	+	1679	0	0	1.12901	0	0.985322	0	0.90099	1.01679	0	0.857524	0	0	0	0.878145	0.781348
2:115432029|115436969	exon	2	ENSGALG00000034610	ARFGEF1	-	335	0	0	0	0.188363	0	0	0	0	0	0	0	0	0	0	0
2:116395437|116400201	exon	2	ENSGALG00000048280	ENSGALG00000048280	-	360	0	0	0	0	0	0	0	0	0	0	0	0	0	0	0.651123
2:117977313|117987548	exon	2	ENSGALG00000040097	UBE2W	-	427	0	0	0	0	0	0	0.193069	0	0	0	0	0	0.316602	0	0
2:120915125|120916022	exon	2	ENSGALG00000034376	ZBTB10	+	898	2.647	2.3206	4.01425	4.08121	4.37237	5.13332	5.98515	4.33474	5.04087	0	4.44852	3.00827	5.76215	4.56635	5.86011
2:122588268|122593308	exon	2	ENSGALG00000039499	LRRCC1	+	1283	0	0	0.125445	0.125576	0	0	0	0	0.378065	0	0.237254	0	0.253281	0.175629	0.260449
2:122588268|122599551	exon	2	ENSGALG00000039499	LRRCC1	+	1800	0	0	0	0	0	0	0	0	0	0.122503	0	0	0	0	0.130225
2:124177752|124184063	exon	2	ENSGALG00000043535	RIPK2	+	649	0.774733	0.451229	0.815395	1.00461	0.862157	0.834165	1.54456	1.49843	1.51226	1.47004	1.83872	1.11175	4.87567	5.56158	4.68809
2:124208098|124210552	exon	2	ENSGALG00000034806	ENSGALG00000034806	+	470	0	0	0	0	0	0	0	0	0	0	0.296568	0	0.189961	0	0.195337
2:126253080|126267224	exon	2	ENSGALG00000037955	INTS8	+	1956	0	0	0	0	0	0	0	0	0	0	0	0	1.45637	0.936688	1.17202
2:126254708|126267224	intron	2	ENSGALG00000037955	INTS8	+	12517	0	0	0	0	0	0	0	0	0	0	0	0	0	0.643973	0
2:126254877|126267224	exon	2	ENSGALG00000037955	INTS8	+	1743	0	0	0	0	0	0	0	0	0	0	0	0	0	0.58543	0.586011
2:126324488|126325613	exon	2	ENSGALG00000040366	NDUFAF6	+	1126	0.193683	0	0	0	0	0	0	0	0	0	0	0	0.443242	0	0
2:127901607|127902747	intergenic_region	2	N/A	N/A	+	1141	0	0	0	0	0	0	0	0	0	0	0	0	0	0.468344	0
2:128006883|128016087	exon	2	ENSGALG00000047328	ENSGALG00000047328	+	1016	0	0	0	0	0	0	0	0	0	0	0	0	0	0	0.520899
2:128069394|128105015	intergenic_region	2	N/A	N/A	+	35622	0.516489	0.51569	0	0.439515	0	0.513332	0	0.588669	0.315055	0	0	0	0	0	0.390674
2:128358323|128359070	intron	2	ENSGALG00000038772	RNF19A	-	748	0	0	0	0	0	0	0.321782	0	0	0	0	0	0	0	0
2:130737656|130738376	exon	2	ENSGALG00000029867	MROH1	+	441	0	0.386767	0	0.439515	0	0.256666	0	0.321092	0	0	0	0.261589	0	0.292715	0.390674
2:130751900|130752610	exon	2	ENSGALG00000029867	MROH1	+	308	0	0	0	0	0	0	0	0.428123	0	0	0.533822	0	0	0	0
2:130751900|130763357	exon	2	ENSGALG00000029867	MROH1	+	1295	0	0	0	0	0	0	0	0	0.378065	0	0	0	0	0	0
2:130906921|130910282	exon	2	ENSGALG00000036821	HSF1	+	371	0.58105	0	0.376336	0.56509	0.307913	0.384999	0.128713	0.535154	0.504087	0.36751	0.771076	0.653973	0.569883	1.17086	0.781348
2:131349180|131349884	intron	2	ENSGALG00000042182	OXR1	+	705	0	0	0	0.188363	0	0	0	0	0	0	0	0	0	0	0
2:131521629|131533381	exon	2	ENSGALG00000042182	OXR1	+	464	0.58105	0	0	0.690666	0.738992	0	0	0.6957	0.441076	0.36751	0.771076	0.457781	0.949805	0.702516	0.455786
2:131521629|131551712	exon	2	ENSGALG00000042182	OXR1	+	1775	0	0	0.439059	0	0	0.256666	0	0	0	0	0	0	0	0.409801	0.586011
2:131521629|131569564	exon	2	ENSGALG00000042182	OXR1	+	1856	0	0	0	0	0	0	0	0.160546	0	0	0	0	0	0	0
2:135981882|135987855	intron	2	ENSGALG00000039013	EXT1	-	5974	0	0	0.125445	0	0	0	0	0	0	0	0	0	0	0	0
2:136955002|136956392	exon	2	Gallus_gallus_newGene_347	Gallus_gallus_newGene_347	+	535	0	0	0	0	0	0	0.193069	0	0	0	0	0	0	0.117086	0.130225
2:137982823|137986190	intergenic_region	2	ENSGALG00000034999	ZHX1	-	3368	0	0	0	0	0	0	0	0	0.315055	0	0	0	0	0	0
2:139795076|139795536	exon	2	Gallus_gallus_newGene_380	Gallus_gallus_newGene_380	+	461	0	0	0	0	0	0	0	0	0	0.673769	0	0	0.633204	0	0
2:139884084|139932526	intergenic_region	2	N/A	N/A	+	48443	0	0	0	0	0	0	0	0	0	0	0	0	0	0.175629	0
2:14277625|14278379	exon	2	ENSGALG00000007254	ARHGAP12	+	755	7.68277	7.79981	14.0499	10.7367	9.05265	11.6141	10.6832	10.489	8.31744	11.8216	8.89704	4.774	8.35829	12.1769	11.6551
2:148850525|148853347	exon	2	ENSGALG00000046235	ENSGALG00000046235	+	740	0	0	0	0.251151	0	0	0	0	0	0	0	0	0	0	0
2:149091696|149092130	exon	2	ENSGALG00000039346	ARHGAP39	+	435	0	0	0	0	0	0	0.193069	0	0	0	0	0	0	0.175629	0
2:149091696|149114187	exon	2	ENSGALG00000039346	ARHGAP39	+	2808	0	0	0	0	0	0	0	0.214061	0	0	0	0	0	0	0
2:149361157|149364694	intron	2	Gallus_gallus_newGene_442	Gallus_gallus_newGene_442	-	3538	0	0	0	0	0	0	0	0	0	0	0	0	0	0	0.325562
2:149392025|149393300	intron	2	Gallus_gallus_newGene_442	Gallus_gallus_newGene_442	+	1276	0	0	0	0.125576	0	0	0	0	0	0	0	0	0	0	0
2:16895177|16906007	exon	2	ENSGALG00000007721	ARHGAP21	+	2033	1.42034	1.28922	1.56807	1.94642	2.15539	1.7325	1.93069	1.87304	2.26839	1.28629	1.36421	0	0	0	1.10691
2:16904060|16906007	exon	2	ENSGALG00000007721	ARHGAP21	+	1948	0	2.83629	0	0	0	0	0	0	3.52861	2.45007	2.66911	0	0	3.04424	2.66961
2:17975752|17978160	exon	2	ENSGALG00000007928	MLLT10	-	823	0	1.09584	0	1.00461	0.677409	0	0	0	1.00817	0	1.06764	0	1.20309	0	0
2:17975752|17985248	exon	2	ENSGALG00000007928	MLLT10	-	919	0.968416	0	0	0.941817	0	0	0.707921	0.856246	0.819142	0.673769	0.771076	0	0	0.761059	1.17202
2:20541149|20556058	exon	2	ENSGALG00000008764	FAM171A1	+	657	0	0	0	0	0	0	0	0	0	0	0.593136	0	0	0.643973	0.651123
2:20774417|20792727	exon	2	ENSGALG00000008954	RUNDC3B	+	834	0	0	0	0.376727	0	0	0	0	0	0	0	0	0.379922	0	0
2:20782392|20782704	intron	2	ENSGALG00000008954	RUNDC3B	+	313	0	0	0	0	0	0	0.193069	0	0	0	0	0	0	0	0
2:2146481|2152868	intergenic_region	2	ENSGALG00000053578	ENSGALG00000053578	-	6388	0	0	0	0	0	0	0	0	0.252044	0	0	0.261589	0	0	0
2:22634352|22637572	intergenic_region	2	ENSGALG00000035761	ENSGALG00000035761	-	3221	0	0	0	0	0	0	0.128713	0	0	0	0	0	0	0	0
2:230392|233504	exon	2	ENSGALG00000043576	AGAP3	-	336	0	0	0	0	0	0	0	0	0	0	0	0.130795	0.316602	0	0
2:24189736|24200342	exon	2	ENSGALG00000009728	SLC25A13	-	313	0	0	0	0	0	0	0	0	0	0	0	0	0.633204	0.58543	0
2:24908440|24923596	exon	2	ENSGALG00000035239	GLCCI1	+	356	0.193683	0	0	0	0	0	0	0	0	0	0	0	0	0.234172	0
2:24908440|24927050	exon	2	ENSGALG00000035239	GLCCI1	+	509	0	0	0	0	0	0	0	0	0.378065	0	0.296568	0	0	0.526887	0.520899
2:27462440|27468122	exon	2	ENSGALG00000033561	DGKB	-	287	2.51788	1.80491	0	2.76266	2.09381	0	0	0	0	2.69508	0	2.09271	2.53281	2.34172	3.77652
2:27580217|27605348	exon	2	ENSGALG00000033561	DGKB	-	603	0	0	5.39415	0	0	0	0	6.10075	7.43529	6.43143	8.18527	0	0	4.68344	6.3159
2:28277014|28280116	intergenic_region	2	ENSGALG00000010795	CRPPA	-	3103	0	0	0	0	0	0	0	0	0	0.245007	0	0	0.189961	0	0
2:29414394|29464149	exon	2	ENSGALG00000054680	ENSGALG00000054680	+	589	0	0	0	0	0	0	0	0	0	0	0	0	0	0.175629	0
2:32903661|32912113	exon	2	ENSGALG00000033207	HIBADH	-	393	0	0	0	0	0	0	0	0	1.00817	0	0	0	0	0	0
2:33267867|33280455	exon	2	ENSGALG00000038265	CREB5	+	288	0.322805	0.257845	0	0	0	0	0.386139	0.535154	0.315055	0	0.415195	0	0	0	0.390674
2:33709926|33715301	exon	2	ENSGALG00000011164	ENSGALG00000011164	+	432	0	0	0	0	0	0	0	0	0	0	0	0.196192	0	0	0
2:38164933|38172162	intergenic_region	2	ENSGALG00000011314	LRRC3B	+	7230	0	0	0	0	0	0	0	0.267577	0	0	0	0	0	0	0
2:38299230|38378275	intergenic_region	2	ENSGALG00000011322	NEK10	-	79046	0	0	0	0	0	0	0	0	0	0	0	0	0	0.117086	0
2:38326108|38378275	exon	2	ENSGALG00000011322	NEK10	-	2821	0	0	0	0	0	0	0	0	0	0	0	0	0	0.117086	0.130225
2:38948962|38955580	intron	2	ENSGALG00000011439	RBMS3	+	6619	0	0	0	0	0	0	0	0	0	0	0	0	0	0	0.195337
2:3915483|3916044	intron	2	ENSGALG00000005487	CCDC12	-	562	0	1.1603	0.564505	0.502303	0.246331	0.641665	0.450495	0.374607	0	0.245007	0.593136	0.196192	1.32973	0	1.10691
2:4058423|4066213	intron	2	ENSGALG00000005582	KLHL18	+	7791	0	0	0	0.188363	0	0	0	0	0	0	0	0	0	0	0
2:4058452|4066213	exon	2	ENSGALG00000005582	KLHL18	+	1078	0.193683	0	0	0.313939	0	0	0.386139	0.481638	0.441076	0	0	0	0.316602	0	0.325562
2:40985888|40987688	exon	2	ENSGALG00000039920	SNRK	-	793	2.06595	1.48261	3.13614	2.95103	2.40172	2.56666	3.86139	3.31795	2.83549	2.87883	4.09264	1.17715	3.98918	4.27364	2.99517
2:42742750|42745038	intron	2	ENSGALG00000054523	LZTFL1	+	2289	0	0	0	0	0	0	0	0	0	0	0	0	0	0	0.455786
2:43533215|43569345	intergenic_region	2	ENSGALG00000048965	N/A	-	36131	0	0	0	0	0	0	0	0	0	0	0	0	0	0.175629	0
2:43533215|43573771	intergenic_region	2	ENSGALG00000048965	N/A	-	40557	0	0	0	0	0	0	0	0	0	0.122503	0	0	0	0	0
2:43544943|43569345	intergenic_region	2	ENSGALG00000048965	N/A	-	24403	0	0	0	0	0	0	0	0	0	0	0	0	0	0	0.130225
2:45391067|45402986	exon	2	ENSGALG00000043240	ARPP21	+	932	0	0	0	0.188363	0.123165	0	0.128713	0.321092	0.126022	0.428762	0.237254	0.261589	0	0.409801	0
2:47573401|47575959	exon	2	ENSGALG00000029811	BMPER	-	257	0.322805	0	0	0	0	0	0.386139	0.588669	0	0	0	0	0	0	0
2:47820433|47860389	intron	2	ENSGALG00000031650	BBS9	-	39957	0	0	0	0	0	0	0	0	0	0	0	0	0.316602	0	0
2:47833142|47841946	exon	2	ENSGALG00000031650	BBS9	-	2579	0	0	0	0.941817	0	0	0	0	0	0	0	0	0	0	0
2:47833142|47860389	exon	2	ENSGALG00000031650	BBS9	-	943	0	0	0	0	0	0	0.643565	0	0	0	0	0	0	0	0
2:48854328|48860958	exon	2	ENSGALG00000029378	ITGA9	-	359	0	0	0	0	0	0	0	0	0	0.796272	0	0	0	0	0
2:49898536|49910669	exon	2	ENSGALG00000043243	ENSGALG00000043243	+	917	0	0	0	0	0	0	0	0	0	0	0	0	1.01313	1.11232	0
2:49898536|49915026	exon	2	ENSGALG00000043243	ENSGALG00000043243	+	1088	1.42034	1.67599	2.57163	2.69988	2.8328	1.86083	3.08911	2.03358	3.40259	2.63382	3.55881	0.71937	3.16602	3.57112	4.03697
2:50736749|50739868	exon	2	ENSGALG00000040266	GLI3	-	475	0	0	0.564505	0	0.800574	0	0.386139	0.749215	0	0.918776	0	0.588575	1.07645	0.643973	0.976685
2:50762415|50768664	exon	2	ENSGALG00000040266	GLI3	-	353	0	0	0	0	0	0	0	0	0	0	0	0	0	0	0.260449
2:5361327|5366043	exon	2	ENSGALG00000006052	WDR48	-	611	1.1621	0	0.878118	0	0	0	1.73762	1.44491	2.64646	2.57257	1.66078	1.30795	3.1027	3.57112	3.90674
2:55117245|55118504	exon	2	ENSGALG00000039139	TNS3	-	1260	2.77613	2.83629	3.5752	3.89284	3.57179	4.23499	7.78713	6.68942	6.11206	6.37018	7.65145	4.18542	9.11813	8.25456	9.05062
2:56009608|56013656	intron	2	ENSGALG00000036829	RECK	+	4049	0	0	0.125445	0	0	0	0	0	0	0	0	0	0	0	0
2:5634623|5635093	exon	2	ENSGALG00000006112	SCN5A	+	471	0	0	0	0	0	0.256666	0	0.107031	0	0	0	0	0.126641	0	0
2:56435192|56446005	exon	2	ENSGALG00000031461	CTDP1	-	536	0	0	0.815395	0	0	0	0	0	0	0.36751	0	0	0	0	0
2:5820665|5830247	exon	2	ENSGALG00000006158	ACVR2B	-	907	0	0	0	0	0	0	0.128713	0	0	0	0	0	0	0	0
2:58301354|58306865	exon	2	Gallus_gallus_newGene_8799	Gallus_gallus_newGene_8799	+	5512	0.129122	0	0	0	0	0	0	0	0	0	0	0	0	0	0
2:59883518|59957525	exon	2	Gallus_gallus_newGene_8807	Gallus_gallus_newGene_8807	+	61168	0	0	0	0	0	0	0	0	0	0	0	0	0	0	0.390674
2:59994264|60020168	exon	2	Gallus_gallus_newGene_8807	Gallus_gallus_newGene_8807	+	3138	0	0	0	0	0	0	0	0.107031	0	0	0	0	0	0	0
2:61578916|61580941	exon	2	ENSGALG00000012709	ATXN1	-	2026	0	0	0	0	0	0	0	0	0	0	0	0	0	0.351258	0.390674
2:61713913|61766340	intergenic_region	2	N/A	N/A	-	52428	0	0	0	0	0	0	0	0	0	0	0	0	0	0.409801	0.195337
2:62163165|62166054	intron	2	ENSGALG00000012730	GFOD1	+	2890	0	0	0	0	0	0	0.193069	0	0	0	0	0	0	0	0
2:62913125|62916475	intron	2	ENSGALG00000032683	ADTRP	-	3351	0	0	0	0	0.123165	0	0	0	0	0.122503	0	0	0	0	0
2:63121551|63125515	intron	2	ENSGALG00000019570	C1orf145	-	3965	0	0	0	0.313939	0	0	0	0	0	0	0	0	0	0.468344	0
2:63121790|63125515	intron	2	ENSGALG00000019570	C1orf145	-	3726	1.42034	0.709074	2.13257	1.75806	2.15539	1.79666	2.31683	0	1.57527	2.08256	0	0.915562	2.02625	2.40026	2.40916
2:65637693|65638359	exon	2	ENSGALG00000012808	ENSGALG00000012808	-	667	0.322805	0	0	0	0	0.641665	0	0	0.441076	0	0	0.457781	0.886485	0	0
2:6624905|6625480	exon	2	ENSGALG00000049653	KMT2C	-	312	0	0	0	1.13018	0	0.769998	1.09406	0.909761	1.19721	1.59254	1.36421	0	0.949805	0	1.62781
2:66941101|66957349	exon	2	Gallus_gallus_newGene_8865	Gallus_gallus_newGene_8865	-	375	0	0	0	0	0	0	0	0	0	0	0	0.130795	0	0	0
2:66954207|66957349	exon	2	Gallus_gallus_newGene_8865	Gallus_gallus_newGene_8865	-	3143	0.129122	0	0	0	0.307913	0	0	0.107031	0	0	0	0	0.569883	0.234172	0.325562
2:6727735|6760289	exon	2	ENSGALG00000049653	KMT2C	-	682	0	0	0	0	0	0	0	0	0.69312	0	0	0	0	0	0
2:67326311|67334138	exon	2	ENSGALG00000033170	GMDS	-	243	0	0	0	0	0	0.577499	0	0	0	0	0	0	0.569883	0.409801	0
2:67596356|67608410	intron	2	ENSGALG00000012856	WRNIP1	+	12055	0	0	0	0	0	0	0.257426	0	0	0	0.355881	0	0	0	0.130225
2:67597995|67599204	exon	2	ENSGALG00000012856	WRNIP1	+	499	0.451928	0.257845	1.19173	1.06739	0.738992	1.21916	0	0	0	0	0.771076	0	0.316602	0.819602	0.455786
2:67815983|67827787	exon	2	ENSGALG00000012882	KDSR	+	986	0	0	0	0	0.307913	0	0.193069	0	0	0	0	0	0	0	0
2:68283766|68298253	exon	2	ENSGALG00000012898	RELCH	-	1109	0	0	0	0.56509	0	0	0	0	0	0	0	0	1.01313	0	0.781348
2:78268664|78269978	exon	2	ENSGALG00000013006	ROPN1L	-	444	0.129122	0.257845	0	0.251151	0	0	0.386139	0.160546	0.189033	0.306259	0.118627	0.392384	0.316602	0.117086	0.390674
2:79724446|79743071	exon	2	ENSGALG00000013061	PAPD7	-	1144	0	0	0	0	0	0	0	0	0	0	0.355881	0	0	0.292715	0
2:79736871|79743071	exon	2	ENSGALG00000013061	PAPD7	-	743	0	0	0	0	0	0	0	0	0	0	0	0	0	0.234172	0
2:83326421|83340441	exon	2	ENSGALG00000013124	FHOD3	+	590	0	0	0.125445	0	0	0	0	0.267577	0	0.306259	0	0	0	0	0
2:83563786|83567800	exon	2	ENSGALG00000013131	C18orf21	-	598	0	0	0	0	0	0	0	0	0	0	0	0	0	0	0.260449
2:84683455|84696269	exon	2	ENSGALG00000022909	PTPN3	-	483	0	0	0	0	0	0.256666	0	0.321092	0	0	0.237254	0	0.316602	0	0
2:85860667|85872548	exon	2	ENSGALG00000013189	LPCAT1	-	588	0	0	0	0	0	0	0	0	0	0	0	0	0	0	0.195337
2:89030716|89037618	exon	2	ENSGALG00000013402	AHRR	-	254	0.451928	0	0	0.502303	0	0.641665	0	0	0	0.551266	0.533822	0	1.13977	0.819602	0.586011
2:89172539|89177919	exon	2	ENSGALG00000013441	INVS	-	1119	0	0.257845	0	0	0	0.384999	0.386139	0.321092	0.882153	0.306259	0.474509	0.261589	0.696524	0.702516	1.17202
2:90624193|90637743	exon	2	ENSGALG00000013657	ZNF236	-	1004	0.129122	0	0	0	0	0	0	0	0.189033	0	0	0.261589	0	0.175629	0
2:90857939|90859426	exon	2	ENSGALG00000013660	ZNF516	+	1488	0	0	0.564505	0	0	0	0	0	0	0	0	0	0	0	0
2:90857939|90865969	exon	2	ENSGALG00000013660	ZNF516	+	1661	0	0	0	0	0	0	0	0	0	0.245007	0	0	0	0	0.260449
2:91335297|91338494	exon	2	ENSGALG00000013672	TSHZ1	-	3198	0	0	0	0	0	0	0	0	0	0.735021	0	0	0	0	0.325562
2:91767304|91778044	exon	2	ENSGALG00000036128	ZNF407	-	4942	0	0	0	0	0	0	0	0	0	0	0.296568	0.196192	0	0.175629	0
2:93528793|93535290	intergenic_region	2	ENSGALG00000013731	SOCS6	-	6498	0	0	0	0	0	0	0.128713	0	0	0	0	0	0	0	0
2:96767724|96858880	exon	2	ENSGALG00000013886	LDLRAD4	-	685	0	0	0	0	0	0	0	0.107031	0	0	0	0	0	0	0
2:96803010|96803469	exon	2	ENSGALG00000013886	LDLRAD4	-	460	0	0	0	0.313939	0	0	0	0	0	0	0	0	0	0	0
2:97058458|97059151	exon	2	ENSGALG00000013858	CEP76	+	307	0	0	0	0	0.369496	0	0	0	0	0	0.296568	0	0.253281	0.117086	0
2:98481277|98489748	exon	2	ENSGALG00000032092	PPP4R1	+	243	0.839294	1.03138	1.50535	0	0.985322	0.898331	1.22277	0	1.57527	1.22503	1.89803	1.11175	0	2.34172	1.30225
2:98481277|98508521	exon	2	ENSGALG00000032092	PPP4R1	+	1515	0.774733	0.902457	0	0	0	0.641665	1.35149	1.12382	1.26022	0.857524	1.00833	0	1.26641	1.40503	1.69292
2:98837834|98840143	intron	2	ENSGALG00000053721	ENSGALG00000053721	-	2310	0	0	1.00356	0	0	0	0	0	0.567098	0.551266	1.06764	0.523178	0	0	0
20:1034725|1036100	intron	20	ENSGALG00000001550	RBM39	+	1376	0	0	0	0	0.738992	0	0	0	0	0	0.593136	0	0	0	0
20:1034725|1036141	intron	20	ENSGALG00000001550	RBM39	+	1417	0	0	0	0	0	0.769998	0	0	0	0	0	0	0	0	0
20:12628211|12631287	exon	20	ENSGALG00000007809	TSHZ2	-	3077	0	0	0	1.94642	1.60115	0	0	2.03358	0	0	0	0	0	0	0
20:1404152|1406715	exon	20	ENSGALG00000041093	MMP24	-	434	0	0.193384	0	0	0	0	0	0	0	0	0	0	0	0	0
20:1404152|1410413	exon	20	ENSGALG00000041093	MMP24	-	583	0	0	0	0	0.246331	0.1925	0	0	0	0	0	0	0	0	0.195337
20:1448100|1455586	intergenic_region	20	ENSGALG00000051810	N/A	-	7487	0.387366	0.257845	0	0	0	0	0.386139	0.374607	0.315055	0.490014	0	0	0.506563	0	0
20:1448355|1455586	intergenic_region	20	ENSGALG00000051810	N/A	-	7232	1.42034	1.93384	0	1.94642	1.84748	0	0	0	1.89033	1.47004	0	1.11175	1.07645	0	2.40916
20:1448864|1455586	intergenic_region	20	ENSGALG00000051810	N/A	-	6723	0	0	0	0	0	0	0	0	0	0	0	0	0	0.234172	0
20:2153976|2162660	exon	20	ENSGALG00000002968	ZNF341	-	1355	0	0	0	0	0.184748	0	0	0	0	0	0	0	0	0	0
20:2643817|2647211	exon	20	ENSGALG00000003362	ACSS2	-	1834	0	0	0	0	0.492661	0	0	0	0	0	0	0	0	0	0
20:3782261|3782661	exon	20	ENSGALG00000003568	PPP1R16B	+	401	0	0	0	0.125576	0	0	0.386139	0	0	0	0	0	0	0.175629	0.586011
20:3819573|3824333	intergenic_region	20	ENSGALG00000044404	ENSGALG00000044404	+	4761	2.38876	1.74045	3.70064	2.00921	2.03223	2.43833	2.70297	1.71249	1.32323	1.10253	0.949017	0.392384	0.569883	0.292715	0.846461
20:4937048|4939988	exon	20	ENSGALG00000039155	ZHX3	-	2941	0	0.193384	0	0	0	0	0	0	0	0	0	0	0.126641	0	0
20:6210615|6211659	intron	20	ENSGALG00000004621	PREX1	-	1045	0	0	0	0	0	0	0	0	0	0	0	0	0	0.117086	0
20:7936103|7937261	intron	20	ENSGALG00000005338	RPS21	-	1159	0	0	0	0	0	0	0	0	0	0	0	0	0	0.117086	0
20:8191640|8192543	exon	20	ENSGALG00000005460	SLCO4A1	+	904	0.58105	0.966919	0.940841	0	0	0	0	1.01679	0	0	0	0	0	0	0
20:9574832|9583967	exon	20	ENSGALG00000006062	ZBTB46	+	1224	0	0	0	0	0	0.256666	0	0	0	0	0	0	0	0	0
20:9574832|9592607	exon	20	ENSGALG00000006062	ZBTB46	+	1506	0	0.322306	0	0	0.431079	0.449166	0	0	0.441076	0	0.711763	0	0.696524	0	0
20:9597515|9599473	exon	20	ENSGALG00000006062	ZBTB46	+	1959	0.129122	0	0.313614	0.313939	0.307913	0.128333	0.257426	0.481638	0.945164	0.183755	0.593136	0.392384	0.569883	0.878145	0.520899
20:9597515|9599631	intron	20	ENSGALG00000006062	ZBTB46	+	2117	1.03298	0.709074	1.3799	0.439515	0.492661	0.705832	0.772278	1.01679	0.756131	0.918776	0.83039	0	1.64633	1.34649	0.976685
21:2942737|2962654	exon	21	ENSGALG00000034453	SAMD11	-	355	0	0	0	0.251151	0	0	0	0	0	0	0	0	0	0	0
21:2956742|2962654	exon	21	ENSGALG00000034453	SAMD11	-	230	0	0	0	0	0	0.256666	0	0	0	0	0.237254	0	0	0	0
21:3096333|3108621	exon	21	ENSGALG00000002232	ENSGALG00000002232	-	324	0	0	0	0	0	0	0	0	0	0	0	0	0.316602	0	0.325562
21:3107697|3126565	exon	21	ENSGALG00000002232	ENSGALG00000002232	-	582	0	0	0	0	0	0	0	0	0	0	0	0	0	0.234172	0.195337
21:3122688|3126565	exon	21	ENSGALG00000002232	ENSGALG00000002232	-	308	0.645611	0	0.752673	0.376727	0.677409	1.02666	0.514852	0.6957	0.819142	0.796272	0.771076	0.653973	1.20309	1.2294	0.976685
21:3122688|3157327	intergenic_region	21	ENSGALG00000002232	ENSGALG00000002232	-	34640	0	0	0	0	0	0	0	0	0	0	0	0	0	0.117086	0
21:3146053|3157327	intergenic_region	21	ENSGALG00000002232	ENSGALG00000002232	-	11275	0	0	0	0	0	0	0.257426	0	0	0	0	0	0.189961	0	0
21:3156857|3157327	intergenic_region	21	ENSGALG00000002232	ENSGALG00000002232	-	471	0	0	0	0	0	0.128333	0.193069	0	0	0.183755	0	0	0	0	0
21:3604946|3613642	exon	21	ENSGALG00000002649	UBE4B	+	785	0	0	0	0	0.369496	0	0	0	0	0	0.474509	0	0	0	0
21:4425658|4427593	exon	21	ENSGALG00000003774	ATP13A2	-	1035	0.129122	0	0	0	0	0	0	0	0	0	0	0	0	0	0
21:4426385|4427593	exon	21	ENSGALG00000003774	ATP13A2	-	662	0	0.193384	0	0	0	0	0	0	0	0	0	0	0	0	0
21:5231759|5236191	intron	21	Gallus_gallus_newGene_655	Gallus_gallus_newGene_655	+	4433	0	0	0	0	0	0.320833	0	0	0	0	0	0	0	0	0
21:6554567|6555014	exon	21	ENSGALG00000035717	HSPG2	+	291	0	0	0	0	0	0.513332	0	0	0	0	0	0	0	0	1.49758
21:6637936|6638407	intergenic_region	21	ENSGALG00000010084	EIF4G3	+	472	0	0	0	0.251151	0	0.256666	0	0.160546	0	0	0	0	0	0	0.195337
21:6637936|6646631	intergenic_region	21	ENSGALG00000010084	EIF4G3	+	8696	0	0	0	0	0	0.1925	0	0.214061	0	0	0	0	0	0	0
22:1961745|2012219	intergenic_region	22	ENSGALG00000053354	N/A	+	50475	0	0	0	0	0	0	0	0	0	0	0	0	0.126641	0	0
22:204263|205687	intron	22	ENSGALG00000041911	AAK1	+	1425	0	0.128922	0	0	0	0	0	0	0	0	0	0	0	0	0
22:360264|375976	exon	22	ENSGALG00000030603	ANTXR1	-	650	0	0	0.313614	0	0	0.1925	0	0	0	0	0	0	1.13977	0	0.911573
22:3619557|3619991	exon	22	ENSGALG00000051401	RASIP1	+	357	0	0	0.250891	0.188363	0.184748	0	0.257426	0	0	0	0.415195	0	0.189961	0	0
22:5274631|5275032	exon	22	ENSGALG00000041834	AEBP1	-	263	0	0	0	1.25576	0	0	0	0	0	0	0	0	0	0	0
22:5281432|5282917	intergenic_region	22	ENSGALG00000036175	CAPG	+	1486	0	0	0.564505	0.690666	0	0	0.321782	0	0.378065	0	0	0	0.253281	0.234172	0.455786
22:5281616|5282917	exon	22	ENSGALG00000036175	CAPG	+	496	0	0	0.125445	0	0.246331	0	0	0.267577	0	0	0.237254	0	0.126641	0	0
23:1350010|1355534	exon	23	ENSGALG00000000672	SCMH1	+	792	2.25964	1.67599	2.94797	3.32775	3.01755	3.52916	3.53961	3.58553	3.65463	3.06259	3.4995	2.02732	0	2.92715	3.51607
23:1350010|1360218	exon	23	ENSGALG00000000672	SCMH1	+	1152	0	0	0	0	0	0	0	0	0	0	0	0	0	0.117086	0
23:1350010|1361944	exon	23	ENSGALG00000000672	SCMH1	+	1528	0	0	0.250891	0.313939	0	0	0	0.214061	0.252044	0.183755	0	0	0.253281	0	0
23:1350010|1361955	exon	23	ENSGALG00000000672	SCMH1	+	1539	0.193683	0	0	0.439515	0	0.384999	0.386139	0.160546	0.69312	0.245007	0.177941	0.326986	0	0.351258	0
23:175287|177924	intergenic_region	23	ENSGALG00000029316	ENSGALG00000029316	-	2638	0.968416	0.902457	0	1.69527	2.03223	1.60416	0	1.71249	1.44925	1.71505	2.49117	2.2889	1.96293	2.57589	3.06028
23:5514024|5518226	exon	23	ENSGALG00000003693	MACF1	+	323	0	0	0	0	0	0	0	0.428123	0	0.36751	0	0	0	0	0
23:5817766|5834747	intergenic_region	23	ENSGALG00000004221	IL22RA1	-	16982	0	0	0	0	0	0	0	0	0	0	0	0	0	0	0.651123
24:1192892|1205086	exon	24	Gallus_gallus_newGene_860	Gallus_gallus_newGene_860	-	481	0	0	0	0	0	0.513332	0	0.428123	0	0	0	0	0.886485	0.819602	0
24:1652057|1665766	exon	24	ENSGALG00000001341	ZBTB44	-	1859	0	0	0	0	0	0	0	0	0	0	0	0	0.253281	0	0
24:194930|195497	exon	24	Gallus_gallus_newGene_847	Gallus_gallus_newGene_847	-	568	0	0	0	0	0	0	0	0	0	0	0	0	0.189961	0	0
24:247901|248215	exon	24	ENSGALG00000035842	SLC37A2	-	244	0	0	0	0	0	0	0	0.107031	0	0	0	0	0	0	0
24:3360878|3364131	exon	24	Gallus_gallus_newGene_882	Gallus_gallus_newGene_882	+	3254	0	0	0	0	0	0.577499	0	0.535154	0	0	0	0	0.823165	0	1.0418
24:3383379|3385616	exon	24	Gallus_gallus_newGene_882	Gallus_gallus_newGene_882	+	2238	0	0	0	0	0	0	0	0.374607	0	0	0	0	0	0	0
24:408221|409018	intergenic_region	24	ENSGALG00000042418	N/A	-	798	0	0	0	0	0	0	0	0	0	0	0	0	0.126641	0	0
24:42596|52971	exon	24	ENSGALG00000034014	C2CD2L	-	1777	0	0	0	0	0	0	0	0	0	0.183755	0	0	0	0	0
24:4463611|4467332	exon	24	ENSGALG00000006969	USP28	-	662	0	0	0	0	0	0	0	0	0	0	0.237254	0	0	0	0
24:4567894|4569211	intron	24	ENSGALG00000038540	ZBTB32	-	1318	0	0.193384	0	0	0.246331	0	0	0	0	0	0	0	0	0	0
25:1312911|1313510	exon	25	ENSGALG00000053647	ENSGALG00000053647	-	240	0	0	0	0	0	0	0	0	0	0	0	0	0.126641	0	0
25:1525456|1526501	exon	25	ENSGALG00000048365	ENSGALG00000048365	-	201	0	0	0	0	0	0	0	0	0.189033	0	0	0	0	0	0
25:1811556|1816325	exon	25	ENSGALG00000013348	OTUD7B	+	530	0	0	0.313614	0.439515	0.184748	0.577499	0.193069	0.374607	0	0.490014	0.593136	0	0.379922	0	0.260449
25:2440513|2442492	intergenic_region	25	ENSGALG00000030643	VANGL2	+	1980	0	0	0	0	0	0	0	0	0	0	0.177941	0	0	0	0
25:3421870|3422615	exon	25	ENSGALG00000051276	GATAD2B	-	394	0	0	0	0	0	0	0	0	0.189033	0	0	0	0	0	0
25:3425704|3426033	exon	25	ENSGALG00000051276	GATAD2B	-	330	0	0	0.125445	0	0	0	0	0	0.315055	0.490014	0	0	0	0	0
26:2671396|2679616	intron	26	ENSGALG00000030007	ENSGALG00000030007	+	8221	0.193683	0.193384	0.250891	0	0	0.256666	0	0.214061	0.126022	0	0.118627	0	0.189961	0.234172	0.130225
26:2842909|2845137	exon	26	ENSGALG00000001264	PLXNA2	-	1420	0	0	0.250891	0.502303	0	0.577499	0.579208	0.749215	0.756131	0.245007	0.652449	0.326986	0.189961	0.58543	0
26:3734273|3743103	exon	26	ENSGALG00000001860	RSBN1	-	1229	0.322805	0	0.313614	0.313939	0	0	0	0	0.378065	0.306259	0.237254	0	0.506563	0.58543	0.781348
26:5070548|5072732	exon	26	ENSGALG00000003498	TAF8	+	444	0	0	0	0	0.677409	0	0	0	0	1.16378	0.889704	0.457781	0.823165	0.878145	0
26:628275|629198	intron	26	ENSGALG00000000374	RNPEP	+	924	0	0	0	0	0.123165	0	0	0	0.126022	0	0	0	0	0.409801	0
26:628275|632603	intron	26	ENSGALG00000000374	RNPEP	+	4329	0	0	0	0	0.184748	0.1925	0.321782	0	0	0	0	0	0.253281	0	0
26:628275|647781	intergenic_region	26	ENSGALG00000037370	NAV1	+	19507	0	0	0.125445	0.188363	0.184748	0.128333	0.514852	0	0	0.122503	0.296568	0	0	0.234172	0.260449
26:645618|647781	exon	26	ENSGALG00000037370	NAV1	+	469	0	0	0.313614	0.439515	0.492661	0.449166	0.707921	0	0.441076	0.36751	0.415195	0	0.696524	0.58543	0.455786
26:658648|659308	exon	26	ENSGALG00000037370	NAV1	+	224	0	0.51569	0.439059	0.439515	0.615827	0.705832	0.643565	0.588669	0.252044	0	0	0	0	0.526887	0.716236
27:4944342|4946217	exon	27	ENSGALG00000000478	TANC2	+	252	0	0	0.125445	0	0	0	0	0	0	0.122503	0	0	0	0	0
27:5304112|5307631	intron	27	ENSGALG00000000603	KANSL1	+	3520	0	0	0	0	0	0	0	0	0	0	0.177941	0	0	0	0
27:5306233|5307631	exon	27	ENSGALG00000000603	KANSL1	+	1399	1.54947	1.54707	2.88525	1.44412	1.10849	1.09083	1.67327	1.33788	1.1342	1.16378	1.36421	0	1.64633	1.46357	1.43247
27:7161970|7163363	exon	27	ENSGALG00000040017	THRA	+	591	0	0	0	0.627878	0	0	0	0	0.504087	0	0	0	0	0	0
27:7162360|7163363	exon	27	ENSGALG00000040017	THRA	+	444	0	0	0	0	0	0	0	0	0	0	0	0	0.316602	0	0
28:1203277|1203920	intergenic_region	28	ENSGALG00000041643	NFIC	-	644	0	0	0	0	0	0	0.193069	0.160546	0	0	0	0	0	0	0
28:1206857|1208000	exon	28	ENSGALG00000041643	NFIC	-	246	0.903855	1.35369	1.00356	1.50691	0	1.86083	1.35149	0.6957	1.63828	1.22503	1.66078	0.71937	0	0	2.60449
28:1210501|1213423	exon	28	ENSGALG00000041643	NFIC	-	436	0	0	0	0.502303	0	0.320833	0	0.481638	0	0	0.771076	0	0	0.58543	0.846461
28:1210501|1214882	exon	28	ENSGALG00000041643	NFIC	-	707	0	0	0.250891	0.313939	0.369496	0.320833	0	0.588669	0.378065	0.490014	0.949017	0	1.01313	0.761059	0.390674
28:1210501|1225560	exon	28	ENSGALG00000041643	NFIC	-	1239	0	0	0	0	0	0	0	0	0	0	0	0	0	0.292715	0
28:2140683|2165769	exon	28	ENSGALG00000000843	DOT1L	-	2111	0	0	0	0	0	0	0	0	0	0	0	0	0	1.52212	0
28:2224331|2224913	exon	28	ENSGALG00000003845	MKNK2	+	404	0	0	0	0	0	0	0	0	0	0	0.711763	0	0	0	0
28:2945919|2946316	exon	28	ENSGALG00000001998	R3HDM4	-	274	0	0	0	0	0	0	0	0	0	0	0	0.980959	0.506563	0.409801	0
28:3073965|3080297	exon	28	ENSGALG00000037522	SBNO2	-	426	0	0	0.439059	0	0.677409	0.449166	0.707921	1.12382	0	0.36751	0.474509	0	0	0.351258	0.455786
28:4248632|4249183	exon	28	ENSGALG00000040758	INSR	-	552	0.193683	0.193384	0.313614	0.439515	0.369496	0.1925	0.386139	0.267577	0.504087	0	0.711763	0.196192	0.379922	0.234172	0.520899
28:4893005|4921568	exon	28	ENSGALG00000048613	KDM4B	-	940	0	0	0	0	0	0	0	0	0	0	0	0	0.569883	0	0
28:4917105|4921568	exon	28	ENSGALG00000048613	KDM4B	-	648	0	0	0	0	0	0.834165	0	0	0	0	0	0	1.51969	0	0
3:10022734|10070773	exon	3	ENSGALG00000008866	WDPCP	-	1534	0	0	0	0	0	0.705832	0	0	0	0	0	0	0	0.292715	0
3:103883667|103899554	exon	3	Gallus_gallus_newGene_2169	Gallus_gallus_newGene_2169	+	339	0	0	0	0	0	0	0	0	0	0	0	0	0.189961	0.175629	0.195337
3:104232959|104234270	exon	3	ENSGALG00000016504	ITSN2	-	413	0.516489	0.644612	0.940841	1.13018	0.615827	0.898331	0.772278	1.12382	1.1342	1.7763	1.48284	0.653973	2.53281	2.69298	2.0836
3:104232959|104235895	exon	3	ENSGALG00000016504	ITSN2	-	711	0	0	0	0	0	0	0	0	0	0	0	0	0	0.936688	0
3:104390644|104393372	exon	3	ENSGALG00000016512	NRBP1	-	451	0	0	0	0	0	0	0	0	0	0	0	0	0	0.761059	0
3:104719456|104726038	intergenic_region	3	ENSGALG00000038191	ENSGALG00000038191	-	6583	0	0	0	0	0	0	0	0	0	0	0	0	0.379922	0	0
3:104792814|104797960	intron	3	ENSGALG00000016531	ASXL2	-	5147	0	0	0	0	0	0	0	0	0	0	0	0.326986	0	0	0
3:105811914|105814647	exon	3	ENSGALG00000053560	FBXO16	-	578	0	0	0	0	0	0	0	0.160546	0	0	0	0	0	0	0
3:106154635|106157220	exon	3	ENSGALG00000016633	HMBOX1	+	566	0	0	0	0	0	0	0	0	0	0	0.711763	0	0.823165	0	0.976685
3:10674419|10678389	exon	3	ENSGALG00000008778	SPRED2	-	412	0	0	0	0	0.431079	0	0	0	0	0	0	0	0	0	0
3:107147301|107151497	exon	3	ENSGALG00000016649	MTMR9	+	522	0	0	0	0	0	0	0	0	0	0	0	0	0	2.34172	0
3:107549194|107550202	exon	3	ENSGALG00000016676	MCM3	+	419	0	0	0	0	0	0	0	0	0	0	0.355881	0	0.253281	0	0
3:108803299|108810645	exon	3	ENSGALG00000016697	MMUT	+	1291	0.451928	0.322306	0	0	0	0.577499	0.643565	1.12382	0.882153	0.796272	0.711763	0	0	0.936688	1.43247
3:109356804|109419771	exon	3	ENSGALG00000040276	RUNX2	+	882	0	0	0	0	0	0	0	0	0	0.122503	0	0	0	0	0.130225
3:12755826|12759747	exon	3	ENSGALG00000009057	TASP1	+	396	0	0	0	0	0	0	0	0	0	0	0.415195	0	0	0	0
3:13198272|13199108	exon	3	ENSGALG00000009028	BTBD3	-	353	0	0	0	0	0	0	0	0	0.315055	0	0	0	0	0	0
3:15995522|16016573	exon	3	ENSGALG00000008627	TTBK1	+	627	0	0	0	0	0	0	0.193069	0	0	0.122503	0	0	0	0	0
3:15995522|16048258	exon	3	ENSGALG00000008627	TTBK1	+	2022	0	0	0	0	0	0	0	0	0	0	0	0	0.189961	0	0
3:16420488|16422320	intergenic_region	3	ENSGALG00000008544	SLC8A1	+	1833	0	0.580151	0	0.816242	0.307913	0.898331	0.514852	0.321092	0.945164	0.857524	0.949017	0	1.77297	1.46357	1.30225
3:16728376|16730117	exon	3	ENSGALG00000039450	SOS1	-	784	0	0	0.439059	0.313939	0.307913	0.384999	0.193069	0	0.315055	0	0	0	0.253281	0.292715	0
3:16739001|16746598	exon	3	ENSGALG00000039450	SOS1	-	987	0	0	0	0.313939	0	0	0	0	0	0	0.118627	0	0	0	0
3:17318660|17334905	intergenic_region	3	ENSGALG00000009291	EPHX1	+	16246	0	0	0	0	0	0	0	0	0	0	0	0	0	0.117086	0
3:17901894|17913447	exon	3	ENSGALG00000009388	SUSD4	+	11555	0	0	0	0	0	0	0	0	0	0.122503	0	0	0	0	0
3:18018796|18044871	exon	3	ENSGALG00000054469	DISP1	-	26077	0	0	0	0	0.246331	0	0	0	0	0	0	0	0	0	0
3:18778244|18779108	exon	3	ENSGALG00000009483	MARK1	-	258	0	0	1.19173	0	0	0	0.643565	0	0	0	0	0	0	0	0
3:19845666|19855858	exon	3	ENSGALG00000009627	GPATCH2	+	1036	0	0.386767	0	0	0.492661	0	0.386139	0.588669	0.441076	0.36751	0	0.326986	0	0.409801	0.586011
3:21778463|21814380	exon	3	ENSGALG00000009796	RPS6KC1	-	966	0	0	0	0	0	0	0	0	0	0	0.474509	0	0.316602	0	0.390674
3:21786253|21814380	exon	3	ENSGALG00000009796	RPS6KC1	-	873	0	0	0	0	0	0	0	0	0	0.490014	0	0	0.633204	0	0.520899
3:21800496|21814380	exon	3	ENSGALG00000009796	RPS6KC1	-	754	0.710172	0.580151	0.564505	0.941817	0.492661	1.02666	0.836634	0.749215	1.00817	1.16378	2.31323	1.24255	0	0.995231	1.5627
3:2315696|2340742	exon	3	ENSGALG00000004455	USP34	-	1030	0.774733	0	0	0	0	0.449166	0	0	0	0	0	0	0	0	0
3:25538689|25541082	intron	3	ENSGALG00000030691	PPM1B	+	2394	0	0	0	0	0	0	0	0	0.315055	0.673769	0	0.523178	0	0	0
3:25538689|25548236	intron	3	ENSGALG00000030691	PPM1B	+	9548	1.1621	1.09584	1.44262	1.06739	0.92374	1.925	1.86634	1.01679	1.70129	1.28629	2.55048	1.24255	1.77297	1.52212	1.88826
3:26963075|26971232	exon	3	Gallus_gallus_newGene_1575	Gallus_gallus_newGene_1575	+	589	0	0	0	0.251151	0	0	0	0	0	0	0	0	0	0	0
3:27837407|27839203	exon	3	ENSGALG00000042797	ENSGALG00000042797	+	567	0	0	0	0	0	0	0	0	0	0	0	0	0	2.16609	1.49758
3:29961443|30006981	intergenic_region	3	ENSGALG00000026515	N/A	+	45539	0	0	0	0	0	0	0	0	0	0	0	0.261589	0	0	0
3:31134045|31144833	exon	3	ENSGALG00000034040	ZNF318	+	2607	0	0	0	0	0.307913	0	0	0	0.378065	0	0	0	0	0	0
3:32203041|32214023	exon	3	ENSGALG00000010580	STRN	+	422	0	1.1603	1.06629	0.753454	0.615827	0.834165	0.836634	1.01679	0.945164	0	1.3049	1.17715	1.51969	1.40503	0.911573
3:32498288|32520115	intron	3	ENSGALG00000032640	CRIM1	-	21828	0	0	0	0	0	0	0	0	0.504087	0	0	0	0.506563	0	0
3:32498288|32523114	intron	3	ENSGALG00000032640	CRIM1	-	24827	0.710172	1.03138	0.752673	0.816242	0.985322	0.513332	1.0297	0.856246	0.945164	1.22503	1.06764	0.523178	0	0.878145	0.716236
3:32498288|32523117	intron	3	ENSGALG00000032640	CRIM1	-	24830	0.516489	0.257845	0.313614	0.313939	0.738992	0.577499	0.772278	0.642184	0	0.673769	0.652449	0.588575	0.569883	0	0.586011
3:32498288|32540551	intron	3	ENSGALG00000032640	CRIM1	-	42264	0	0	0	0	0	0	0.643565	0	0	0	0	0	0	0	0
3:32514975|32523117	intron	3	ENSGALG00000032640	CRIM1	-	8143	0.258244	0	0	0	0	0	0	0	0	0	0	0	0	0	0
3:35083440|35084271	intron	3	ENSGALG00000034081	AKT3	+	832	0	0	0	0	0	0	0	0	0	0.183755	0	0	0	0	0
3:35258418|35316264	exon	3	ENSGALG00000010713	ENSGALG00000010713	-	1945	0.774733	0	0.564505	0	0.800574	0.320833	0.579208	0	0	0	0.533822	0	0	0.702516	0
3:35286091|35316264	exon	3	ENSGALG00000010713	ENSGALG00000010713	-	1576	0.645611	0.257845	0.752673	1.25576	0.615827	0.513332	0.514852	0.642184	0.69312	0.428762	0.593136	0.261589	1.64633	0	0
3:35298516|35316264	exon	3	ENSGALG00000010713	ENSGALG00000010713	-	1433	0	0	0.564505	0	0	0	0	0	0.315055	0	0	0	0	0.995231	0
3:39011029|39029194	exon	3	ENSGALG00000011013	PCNX2	+	417	0	0	0	0	0	0	0	0	0	0	0	0	0	0.117086	0
3:39023853|39044111	exon	3	ENSGALG00000011013	PCNX2	+	514	0	0	0	0	0	0	0	0	0.189033	0	0	0	0	0	0
3:39041701|39044111	exon	3	ENSGALG00000011013	PCNX2	+	275	0	0	0	0.188363	0	0	0	0	0	0	0	0	0	0	0
3:39672252|39717981	exon	3	ENSGALG00000039349	DISC1	-	1552	0	0	0	0	0	0	0	0	0	0	0.177941	0	0	0	0
3:40052294|40060908	exon	3	ENSGALG00000036218	RAB4A	+	870	0	0	0	0	0	0	0	0	0	0	0	0	0	0	0.325562
3:40427184|40435535	exon	3	ENSGALG00000011111	PGBD5	-	563	0.387366	0	0.501782	0.56509	0	0	0	0.749215	0.630109	0.490014	0	0	0.696524	0.702516	0.520899
3:40435108|40435535	exon	3	ENSGALG00000011111	PGBD5	-	428	0	0	0	0	0	0	0	0	0.252044	0	0	0	0	0	0
3:44474601|44484135	exon	3	ENSGALG00000011560	PACRG	-	322	0	0	0	0	0	0	0	0	0	0	0	0	0.189961	0	0
3:46605193|46615121	intron	3	ENSGALG00000012275	EPM2A	-	9929	0	0	0.188168	0	0.246331	0	0	0	0	0.245007	0.177941	0	0	0.175629	0
3:46686929|46699981	intergenic_region	3	ENSGALG00000012289	SHPRH	-	13053	0	0	0	0	0	0	0	0	0	0	0.177941	0	0	0	0
3:48332790|48340423	exon	3	ENSGALG00000012388	PCMT1	+	363	0	0	1.06629	1.19297	0	0	0	0	1.26022	0.918776	0	0	0.949805	1.05377	0.911573
3:50434091|50434560	intron	3	ENSGALG00000013635	SCAF8	+	470	0	0	0	0	0	0	0	0	0	0.122503	0	0	0	0	0
3:51275448|51341368	exon	3	Gallus_gallus_newGene_1791	Gallus_gallus_newGene_1791	+	447	0	0	0	0	0	0	0.579208	0.749215	0	0	0.771076	0	0.823165	0	0.976685
3:51999980|52002268	intron	3	Gallus_gallus_newGene_1796	Gallus_gallus_newGene_1796	+	2289	0	0	0	0	0	0	0.128713	0	0	0	0	0	0	0	0
3:52142837|52161475	exon	3	ENSGALG00000013737	TMEM181	+	1582	0	0	0	0	0	0	0	0	0	0	0	0.196192	0	0	0
3:54130201|54137617	intergenic_region	3	ENSGALG00000013824	HECA	-	7417	0	0	0	0	0.431079	0	0	0	0	0.245007	0.533822	0	0	0	0
3:54133087|54137617	intron	3	ENSGALG00000013824	HECA	-	4531	0	0	0	0	0	0	0	0	0	0	0.296568	0	0	0	0
3:54133285|54137617	intron	3	ENSGALG00000013824	HECA	-	4333	2.96981	0	3.44975	4.39515	3.38705	4.87666	0	2.67577	4.09571	3.4301	3.9147	2.2889	3.29266	3.68821	3.90674
3:54216389|54220399	exon	3	ENSGALG00000013829	REPS1	+	321	0	0	0	0	0	0	0	0	0	0	0	0.980959	0	0	0
3:54434594|54439836	exon	3	ENSGALG00000026981	NHSL1	+	325	0	0	0.376336	0.376727	0	0	0	0.428123	0.567098	0	0	0	0.379922	0	0
3:57837120|57844001	intergenic_region	3	ENSGALG00000002282	TMEM200A	-	6882	0	0	0	0	0	0	0	0	0	0	0.177941	0	0	0	0
3:57999101|58029945	exon	3	ENSGALG00000034030	L3MBTL3	-	1185	0	0	0	0	0	0	0	0	0	0	0	0.392384	0	0	0
3:59295908|59303347	intron	3	ENSGALG00000014828	ECHDC1	+	7440	0	0	0	0	0	0	0	0	0	0	0	0.130795	0	0	0
3:62951584|62977932	exon	3	ENSGALG00000014892	CEP85L	+	929	0	0	0	0	0	0	0	0	0	0	0.237254	0	0	0	0
3:62977166|62977932	exon	3	ENSGALG00000014892	CEP85L	+	767	0.645611	0.257845	0.815395	0.502303	0	0.577499	0	0.909761	0.630109	0.735021	0	0	0.443242	0.409801	0
3:66137617|66154257	exon	3	ENSGALG00000015033	REV3L	+	1131	0	0	0	0.313939	0	0.384999	0	0	0	0	0.949017	0	0	0.995231	0.781348
3:66240657|66244004	exon	3	ENSGALG00000015040	SLC16A10	-	581	0	0	0.125445	0	0	0	0	0	0.252044	0	0	0	0	0	0
3:67413029|67417087	exon	3	ENSGALG00000015303	AFG1L	-	255	0	0	0	0	0	0	0	0.214061	0	0	0	0	0	0	0
3:67809519|67825448	exon	3	ENSGALG00000043047	SOBP	-	477	0	0	0	0	0	0.128333	0	0	0	0	0	0	0	0	0
3:71437706|71441585	exon	3	ENSGALG00000015478	USP45	+	500	0	0	0.68995	0	0	0	0	0	0	0	0	0	0	0	0
3:71437706|71454219	exon	3	ENSGALG00000015478	USP45	+	1998	0.387366	0	0	0.816242	0.677409	0	1.4802	0	1.00817	0.735021	2.31323	0.653973	1.07645	0.995231	1.17202
3:71684566|71709727	exon	3	ENSGALG00000015490	FBXL4	+	1567	0	0	0	0	0	0	0	0	0	0	0.237254	0	0	0	0
3:72720552|72721942	intergenic_region	3	ENSGALG00000050842	N/A	+	1391	0	0	0	0	0	0.128333	0.193069	0	0	0	0	0	0	0	0.130225
3:73174938|73178309	exon	3	ENSGALG00000015590	MANEA	-	917	0	0	0	0	0	0	0	0	0	0	0	0	0	0	0.455786
3:76435541|76443136	exon	3	ENSGALG00000015806	RARS2	+	622	0	0	0	0	0	0	0	0	0	0	0.415195	0.457781	0.759844	0	0.586011
3:77660697|77679905	exon	3	ENSGALG00000015846	SNAP91	+	987	0	0	0	0	0	0	0	0	0	0	0.118627	0	0	0	0
3:78013701|78021034	exon	3	ENSGALG00000015860	UBE3D	+	419	0.322805	0	0	0	0	0	0	0.267577	0.378065	0	0	0	0.443242	0.175629	0.195337
3:79102403|79139204	exon	3	ENSGALG00000040702	BCKDHB	-	561	0	0	0	0	0	0	0	0	0	0	0	0	0	0.175629	0
3:80601538|80610132	exon	3	ENSGALG00000015901	SENP6	-	301	0	0.386767	0	0	0	0	0	0	0	0.918776	0	0	0	0	0
3:81969250|82001392	exon	3	ENSGALG00000052970	ENSGALG00000052970	-	513	0.258244	0	0.188168	0.313939	0.184748	0.1925	0	0	0.189033	0.183755	0.237254	0.196192	0.189961	0.526887	0
3:81969250|82022770	intergenic_region	3	ENSGALG00000052970	ENSGALG00000052970	-	53521	0	0	0	0	0	0	0.128713	0	0	0	0	0	0	0	0
3:82739868|82744840	exon	3	ENSGALG00000015969	FAM135A	-	207	0	0.386767	0.68995	0.879029	0.431079	0.256666	0.321782	0.374607	0.567098	0.306259	0.593136	0	0.633204	0.58543	0.651123
3:8281399|8283365	exon	3	ENSGALG00000009092	STON1	-	1967	0	0	0	0	0	0	0	0.107031	0	0	0.474509	0	0.506563	0.175629	0
3:8604754|8606753	intron	3	ENSGALG00000009056	LCLAT1	-	2000	0	0	0	0	0	0	0	0	0	0.245007	0	0	0	0	0
3:86709614|86722522	exon	3	ENSGALG00000016278	PRIM2	-	435	0	0	0	0	0	0	0	0	0	0	0	0	0	0	0.195337
3:87164841|87185302	exon	3	Gallus_gallus_newGene_2052	Gallus_gallus_newGene_2052	+	20462	0	0	0	0	0	0	0.128713	0.107031	0	0	0	0	0	0	0
3:9111433|9112853	intron	3	ENSGALG00000009024	CLIP4	+	1421	0	0	0.125445	0	0	0	0	0	0	0	0	0.392384	0	0.117086	0
3:93525156|93529307	exon	3	Gallus_gallus_newGene_2066	Gallus_gallus_newGene_2066	-	4152	0	0	0	0	0	0	0.193069	0	0.189033	0	0.118627	0	0	0	0.130225
3:98840693|98866819	exon	3	ENSGALG00000042614	NBAS	-	1554	0	0	0	0	0	0	0	0	0	0	0	0	0.949805	0	0
3:9948596|9954365	exon	3	ENSGALG00000040348	EHBP1	+	498	0	0	0	0	0	0	2.05941	0	0	0	1.95735	0	2.34285	0	2.53938
30:1004417|1004778	exon	30	ENSGALG00000038018	DNMT1	+	284	0	0	0	0	0.369496	0.449166	0	0.267577	0	0	0	0	0.379922	0.468344	0
30:179968|180154	intron	30	ENSGALG00000030599	TYK2	+	187	0	0.128922	0	0	0	0	0	0	0	0	0	0	0	0	0
30:185832|187151	exon	30	ENSGALG00000030599	TYK2	+	585	0	0	0.188168	0	0	0	0.193069	0	0	0	0	0.392384	0	0.292715	0.586011
30:187705|188572	exon	30	ENSGALG00000030599	TYK2	+	402	0	0	0	0	0	0.1925	0.514852	0.214061	0	0	0	0	0.379922	0	0
30:508628|512295	exon	30	ENSGALG00000034725	ENSGALG00000034725	+	820	0	0	0	0	0	0.256666	0	0	0	0	0	0	0	0.292715	0
30:523168|523765	exon	30	ENSGALG00000034725	ENSGALG00000034725	+	357	0	0	0	0	0.123165	0	0	0	0	0	0	0	0	0	0
30:792353|792819	intergenic_region	30	ENSGALG00000039573	ENSGALG00000039573	+	467	0	0	0	0	0	0.256666	0	0	0.504087	0	0.355881	0	0.443242	0.409801	0.195337
30:80966|82123	exon	30	ENSGALG00000050235	ENSGALG00000050235	-	255	0.322805	0.322306	0	0	0	0	0	0	0	0	0	0	0.316602	0.351258	0
30:80966|83492	exon	30	ENSGALG00000050235	ENSGALG00000050235	-	334	0	0	0	0	0	0	0	0.160546	0	0	0	0	0	0	0
30:810546|815640	exon	30	ENSGALG00000039573	ENSGALG00000039573	+	2904	0	0	0	0	0	0	0	0	0	0.122503	0	0	0	0	0
30:828615|830921	exon	30	ENSGALG00000039573	ENSGALG00000039573	+	1044	0	0.193384	0	0	0.246331	0.449166	0	0	0.189033	0	0	0	0	0	0
30:892775|894686	exon	30	ENSGALG00000049582	ENSGALG00000049582	+	223	0	0	0	0	0	0	0	0	0	0	0	0	0	0	0.325562
30:962028|962287	intergenic_region	30	ENSGALG00000050805	ENSGALG00000050805	-	260	0	0	0	0.125576	0	0	0	0	0	0	0	0	0.189961	0	0
31:2622333|2622812	exon	31	ENSGALG00000051049	ENSGALG00000051049	+	480	0.322805	0	0	0	0	0.320833	0	0.214061	0.126022	0	0.296568	0	0.253281	0	0.195337
32:307562|309683	intergenic_region	32	ENSGALG00000052101	ENSGALG00000052101	-	2122	0.193683	0	0	0	0	0	0	0	0	0.183755	0	0	0	0	0
32:468349|470942	exon	32	ENSGALG00000034016	ENSGALG00000034016	+	897	0	0	0.125445	0	0	0	0	0	0.126022	0.122503	0	0	0	0	0
32:497196|498589	exon	32	ENSGALG00000034282	ENSGALG00000034282	+	1394	0.258244	0.386767	0.125445	0.313939	0.369496	0.384999	0.965347	1.01679	0.69312	1.6538	2.13529	0.130795	1.89961	1.93192	2.53938
32:588581|588850	exon	32	ENSGALG00000047782	ENSGALG00000047782	-	186	0	0.257845	0.250891	0	0.184748	0	0.128713	0	0	0.306259	0	0	0	0.234172	0
33:3191025|3210011	intron	33	ENSGALG00000043728	SCN8A	+	18987	0.258244	0	0	0	0.184748	0	0	0	0	0.183755	0	0	0	0	0.195337
33:4729769|4733493	exon	33	ENSGALG00000030904	LRP1	-	651	0	0	0	0	0	0	1.4802	0	0	0	1.66078	0	0	0	2.0836
33:6352514|6353101	intergenic_region	33	ENSGALG00000037946	ENSGALG00000037946	+	588	0.322805	0.257845	0.250891	0.188363	0.369496	0.128333	0	0.588669	0	0.796272	0.474509	0.196192	0.379922	0.351258	0.651123
33:6516669|6518180	exon	33	ENSGALG00000032057	ENSGALG00000032057	-	340	0	0	0	0	0	0	0	0	0	0	0.474509	0	0	0	0
33:6517584|6518180	exon	33	ENSGALG00000032057	ENSGALG00000032057	-	189	0	0.322306	0.313614	0	0	0	0	0	0	0.122503	0	0	0.189961	0	0
33:7335695|7341928	exon	33	ENSGALG00000033090	VDR	+	354	0	0.451229	0.439059	0.313939	0.369496	0.1925	0.579208	0.6957	0.378065	0.735021	0.593136	0.784767	0.569883	0.468344	0.846461
4:13653607|13656372	intron	4	ENSGALG00000008074	AMMECR1	+	2766	0	0	0	0	0	0	0	0	0	0	0	0	0.253281	0	0
4:14229751|14234149	exon	4	ENSGALG00000008404	ENSGALG00000008404	-	677	0	0	0	0	0	0	0	0	0	0	0	0	0.316602	0	0
4:1761985|1762986	intron	4	ENSGALG00000003860	MID2	-	1002	0	0	0	0	0	0	0.257426	0	0	0	0	0	0	0	0.260449
4:1762265|1762986	exon	4	ENSGALG00000003860	MID2	-	722	0.451928	0.51569	0.564505	0.502303	0.615827	0.128333	1.15842	1.3914	1.57527	1.34754	1.12696	1.17715	1.13977	1.93192	1.23713
4:17766461|17771367	exon	4	ENSGALG00000009096	MTM1	-	453	0	0	0	0	0	0	0	0	0	0	0	0	0.379922	0	0
4:17823764|17825464	exon	4	ENSGALG00000009098	MAMLD1	-	1701	0.839294	0.644612	0.501782	0.56509	1.04691	1.28333	0.579208	1.71249	0.882153	0.428762	1.54215	1.04636	1.13977	1.87338	1.75803
4:18439746|18447290	exon	4	ENSGALG00000009168	AFF2	-	1012	0	0	0	0	0	0	0	0	0.378065	0	0	0	0	0	0
4:20189830|20210976	exon	4	Gallus_gallus_newGene_2757	Gallus_gallus_newGene_2757	-	3920	0	0	0	0	0	0	0	0	0.126022	0	0	0	0.126641	0	0
4:20189830|20210987	exon	4	Gallus_gallus_newGene_2757	Gallus_gallus_newGene_2757	-	3931	0	0	0	0	0	0	0	0	0.126022	0.428762	0.474509	0	0	0	0.195337
4:20189999|20210987	exon	4	Gallus_gallus_newGene_2757	Gallus_gallus_newGene_2757	-	3762	0	0	0	0	0	0	0	0.214061	0.378065	0	0	0	0	0	0.130225
4:2301334|2302095	exon	4	ENSGALG00000005533	ZMYM3	+	762	0.322805	0.193384	0.125445	0.188363	0.123165	0	0.128713	0.428123	0.189033	0.428762	0.83039	0.261589	0.569883	0.292715	0.130225
4:2409797|2411038	exon	4	Gallus_gallus_newGene_2614	Gallus_gallus_newGene_2614	-	1242	0	0	0	0.313939	0	0	0	0	0	0	0	0	0	0	0
4:24131742|24140424	exon	4	ENSGALG00000009567	TLL1	+	463	0	0	0	0	0	0	0	0	0	0	0	0	0	0	0.195337
4:2756469|2756854	exon	4	ENSGALG00000005853	HTR2C	+	386	0	0	0	0	0	0	0	0	0	0	0	0	0.253281	0	0
4:29225886|29227222	exon	4	ENSGALG00000009774	ELF2	-	362	0.516489	0.580151	0.439059	0.690666	0.369496	0.769998	0.386139	0.481638	0.69312	0.551266	0	0.392384	0	0.643973	0.586011
4:29444294|29445784	exon	4	ENSGALG00000009809	ENSGALG00000009809	-	1491	0.451928	1.9983	0.940841	0.816242	0.554244	0.834165	0	0.856246	0	0.490014	1.3049	0	2.72278	2.34172	2.21382
4:29575933|29615312	intergenic_region	4	ENSGALG00000048914	N/A	-	39380	0	0	0	0	0	0	0	0	0	0	0	0	0	0	0.130225
4:31188056|31191818	intergenic_region	4	ENSGALG00000043141	N/A	+	3763	0	0	0.376336	0	0.246331	0.513332	0.450495	0	0.378065	0	0.415195	0	0.443242	0	0.520899
4:31244579|31249895	exon	4	ENSGALG00000009982	ZNF827	-	411	0	0	0	0	0	0	0.257426	0	0	0	0	0	0.253281	0	0
4:31244579|31291921	exon	4	ENSGALG00000009982	ZNF827	-	2310	0	0	0.188168	0	0	0	0	0	0	0	0	0	0	0	0
4:31262532|31275139	exon	4	ENSGALG00000009982	ZNF827	-	715	0	0	0	0.313939	0	0	0	0	0	0	0	0	0	0	0
4:31262532|31291921	exon	4	ENSGALG00000009982	ZNF827	-	1899	0	0.257845	0	0.313939	0	0	0	0	0	0	0	0	0	0	0
4:31539033|31548681	exon	4	ENSGALG00000010006	SLC10A7	-	296	3.03437	2.96522	4.20242	3.51612	3.81812	3.52916	3.86139	3.53201	4.28474	3.6751	3.4995	0	3.98918	4.91761	3.90674
4:33775019|33775573	exon	4	ENSGALG00000054412	ENSGALG00000054412	-	555	1.80771	1.74045	2.38346	1.82085	1.53957	3.07999	3.02475	2.03358	1.89033	2.08256	2.72842	0.850164	2.46949	1.75629	2.73472
4:34053610|34058827	exon	4	ENSGALG00000010119	CDKL2	-	1118	0	0	0	0	0	0.256666	0.321782	0	0	0	0	0	0	0.58543	0.520899
4:34559383|34593472	intergenic_region	4	ENSGALG00000010214	JADE1	+	34090	0	0.386767	0	0	0	0	0.193069	0.267577	0	0	0	0	0.126641	0	0
4:3548236|3549251	exon	4	ENSGALG00000053597	MBNL3	-	1016	0	0	0	0	0	0	0	0	0	0	0	0	0.759844	0	0
4:35628834|35634754	exon	4	ENSGALG00000010392	CCSER1	+	1397	0.645611	0	1.06629	0.816242	0.677409	0.962498	0.836634	1.07031	1.51226	1.16378	1.36421	0	1.26641	1.81483	0.651123
4:35628834|35644310	intron	4	ENSGALG00000010392	CCSER1	+	15477	0	0	0	0	0	0	0	0	0	0	0	0	0	0	0.130225
4:3726707|3757137	exon	4	Gallus_gallus_newGene_2621	Gallus_gallus_newGene_2621	-	14026	0	0	0	0	0	0	0	0.107031	0	0	0.118627	0	0	0	0
4:3736182|3737775	exon	4	Gallus_gallus_newGene_2621	Gallus_gallus_newGene_2621	-	1594	0	0	0	0	0	0	0	0	0.126022	0	0	0	0	0	0
4:3745134|3755863	exon	4	Gallus_gallus_newGene_2621	Gallus_gallus_newGene_2621	-	1348	0	0	0	0	0	0	0	0.160546	0	0	0	0	0	0	0
4:3745134|3757137	exon	4	Gallus_gallus_newGene_2621	Gallus_gallus_newGene_2621	-	2096	0	0	0	0	0	0	0	0	0.126022	0	0	0	0	0	0
4:39260251|39262193	exon	4	ENSGALG00000045063	LRP2BP	+	639	0	0	0	0	0	0	0.193069	0	0	0	0	0	0.253281	0	0
4:39303729|39318603	exon	4	ENSGALG00000010610	SNX25	-	662	0.451928	0	0	0	0	0.449166	0.386139	0	0	0.551266	0	0.392384	0.823165	0.936688	0.651123
4:4145755|4153093	exon	4	ENSGALG00000006157	INTS6L	+	1003	0	0	0	0.439515	0	0	0	0	0	0	0	0	0	0	0
4:43246743|43247200	exon	4	ENSGALG00000010744	GALNT7	+	458	0	0	0	0	0	0	0	0	0	0	0	0	0	0	0.781348
4:44485651|44487134	exon	4	ENSGALG00000010847	VEGFC	-	405	0	0	0	0	0	0	0	0	0	0	0.652449	0	0	0	0
4:46295433|46296160	exon	4	ENSGALG00000011133	LIN54	+	728	0	0	0	0	0	0.256666	0	0	0	0	0	0	0	0	0
4:50154211|50230231	intergenic_region	4	ENSGALG00000049371	N/A	+	76021	0	0	0	0	0	0	0	0	0	0	0	0	0	0.175629	0
4:51763707|51768231	exon	4	ENSGALG00000035906	YTHDC1	+	566	0.645611	1.03138	0	1.94642	1.23165	1.41166	0.90099	0	1.44925	1.04128	1.24558	0	1.45637	0	0
4:53511335|53523856	exon	4	ENSGALG00000011833	SPATA5	-	261	0	0	0	0	0	0	0	0	0	0	0	0	0	0.819602	1.5627
4:53621163|53625129	intergenic_region	4	N/A	N/A	-	3967	0	0	0	0	0	0.256666	0	0	0	0	0	0	0	0	0
4:54233174|54270981	exon	4	ENSGALG00000011963	PRDM5	+	1104	0	0	0	0	0.123165	0	0	0	0	0	0	0	0	0	0
4:54658906|54661014	exon	4	ENSGALG00000011982	PDE5A	+	673	0	0	0	0	0	0	0	0	0	0	0	0	0.253281	0	0
4:55020414|55025581	intron	4	ENSGALG00000012004	PRSS12	-	5168	0	0	0	0	0	0	0	0	0	0	0	0	0	0.351258	0
4:56480782|56484836	intergenic_region	4	ENSGALG00000033286	ARSJ	+	4055	0	0	2.44619	0	2.03223	0	2.89604	2.67577	2.8985	2.32757	1.95735	0	2.46949	2.40026	1.88826
4:56518863|56523885	intergenic_region	4	N/A	N/A	+	5023	0	0	0	0	0	0	0	0	0	0	0	0	0	0	0.390674
4:62907589|62920083	exon	4	ENSGALG00000013615	MTUS1	+	2522	0	0	0	0	0	0	0	0.214061	0	0	0	0	0	0	0
4:62915440|62920083	exon	4	ENSGALG00000013615	MTUS1	+	2433	0	0	0	0.376727	0.554244	0.384999	0.450495	0.80273	0.882153	0	0.474509	0	0.316602	0.351258	0
4:65097901|65102412	exon	4	ENSGALG00000013793	CLOCK	+	894	0	0.580151	0	0	0	0.641665	0.772278	0	0.756131	0.612517	0.593136	0	0	1.34649	0.651123
4:65767102|65791366	exon	4	ENSGALG00000039168	SCFD2	+	297	0	0	0	0	0	0	0	0	0	0.306259	1.24558	0.457781	0.316602	0.819602	0.455786
4:65767102|65807030	exon	4	ENSGALG00000039168	SCFD2	+	473	0	0	0	0	0	0	0	0	0	0.551266	0	0	0	0	0
4:66185945|66210171	exon	4	ENSGALG00000014078	DCUN1D4	-	897	0	0	0	0	0	0	0	0	0	0	0	0	0.569883	0	0
4:66201825|66210171	exon	4	ENSGALG00000014078	DCUN1D4	-	226	0.322805	0	0.564505	0	0.615827	0.513332	0	0	0.630109	0	0.652449	0.588575	1.45637	1.17086	0
4:66610950|66614669	exon	4	ENSGALG00000014138	NFXL1	+	378	0	0	0	0	0	0	0	0	0	0	0.296568	0	0	0	0
4:68295864|68317252	intron	4	ENSGALG00000014242	BEND4	+	21389	0	0	0	0	0	0	0	0	0	0.183755	0	0	0	0	0
4:69035577|69040842	intergenic_region	4	ENSGALG00000053335	ENSGALG00000053335	-	5266	0	0	0	0	0	0	0	1.28437	0	0	0	0	1.32973	0.936688	1.88826
4:70204006|70229731	exon	4	ENSGALG00000041373	ARAP2	+	2025	0	0	0.815395	0.627878	0	0	0	0.6957	0	0	1.12696	0	0	0.995231	0
4:7021983|7022243	exon	4	Gallus_gallus_newGene_2646	Gallus_gallus_newGene_2646	+	261	0	0	0	0	0	0	0	0	0	0	0.237254	0	0.189961	0	0.390674
4:7021983|7035956	exon	4	Gallus_gallus_newGene_2646	Gallus_gallus_newGene_2646	+	13974	0	0	0	0	0	0	0	0	0	0.183755	0	0	0	0	0
4:7467362|7467974	exon	4	Gallus_gallus_newGene_2646	Gallus_gallus_newGene_2646	+	613	0	0	0	0.376727	0.184748	0.1925	0.321782	0.481638	0.567098	0.428762	0.889704	0.261589	1.07645	0.761059	1.23713
4:75852148|75857957	exon	4	ENSGALG00000014421	LCORL	+	465	0	0	0	0	0	0	0.386139	0	0	0	0	0	0	0	0
4:79100086|79106043	exon	4	ENSGALG00000015029	EVC2	-	946	0	0.193384	0	0	0	0	0	0	0	0	0	0	0	0	0
4:79865183|79879133	exon	4	ENSGALG00000015546	TBC1D14	+	854	0	0	0	0	0.246331	0	0	0	0	0	0	0	0.126641	0.292715	0
4:82459744|82463984	exon	4	Gallus_gallus_newGene_3179	Gallus_gallus_newGene_3179	-	2086	0	0	0	0	0	0	0.128713	0	0	0	0	0	0	0	0
4:82758056|82773972	intron	4	ENSGALG00000015687ENSGALG00000037214	N/A	+	15917	0	0	0.250891	0	0	0	0	0	0	0	0	0	0.189961	0.292715	0
4:82907788|82916609	intergenic_region	4	ENSGALG00000015692	ENSGALG00000015692	+	8822	0	0	0	0	0	0	0	0	0	0	0	0	0.189961	0	0
4:84658187|84659435	intron	4	ENSGALG00000039942	CTBP1	+	1249	0	0	0.376336	0	0	0	0	0	0	0	0	0	0	0	0
4:8620209|8654290	intergenic_region	4	ENSGALG00000006906	CHM	+	34082	0	0	0	0	0.184748	0	0	0	0	0	0	0	0	0	0
4:8624107|8654290	intergenic_region	4	ENSGALG00000006906	CHM	+	30184	0	0	0	0	0	0	0.128713	0	0	0	0	0	0	0	0
4:89626237|89628806	exon	4	ENSGALG00000044620	ENSGALG00000044620	-	1676	0	0	0	0	0	0	0	0	0	0	0	0	0.506563	0	0
4:89754017|89755684	exon	4	ENSGALG00000047393	RAB11FIP5	+	1668	0	0	0	0.188363	0	0	0.386139	0	0.189033	0	0.237254	0	0	0.409801	0
4:89913505|89918509	exon	4	ENSGALG00000016098	EXOC6B	+	390	0	0	0	0	0	0.513332	0.707921	0	0	0	0	0	0	0.409801	0
4:90683466|90684059	exon	4	ENSGALG00000016105	DYSF	-	158	0	0	0.188168	0	0	0	0	0.160546	0.252044	0	0	0	0	0.292715	0.130225
4:90690509|90691280	exon	4	ENSGALG00000016105	DYSF	-	254	0	0.257845	0	0.188363	0.246331	0.641665	0.450495	0.374607	0.756131	1.16378	1.12696	0.523178	1.01313	0.702516	0.651123
4:91002966|91013143	exon	4	ENSGALG00000035156	DCTN1	+	498	0	0	0	0	0	0	0	0	0	0	0	0	0	0	0.325562
4:91147994|91149102	exon	4	ENSGALG00000047323	ENSGALG00000047323	+	405	0	0	0	0	0	0	0	0	0	0	0.355881	0.196192	0	0	0
4:91182897|91213766	exon	4	ENSGALG00000049119	ZNF638	-	5984	0	0	0	0	0	0	0	0	0.126022	0	0	0	0	0	0
4:91195247|91197932	exon	4	ENSGALG00000049119	ZNF638	-	620	0	0	0.564505	0	0.184748	0	0	0	0	0.428762	0	0.261589	0	0	0
4:91212200|91213766	exon	4	ENSGALG00000049119	ZNF638	-	1567	0.451928	0.837996	0.627227	0.690666	0.800574	0	1.60891	1.44491	0.630109	0.735021	0.533822	0.588575	0.633204	0.468344	1.49758
4:9345576|9349483	intron	4	ENSGALG00000007128	SH3BGRL	-	3908	0	0	0.250891	0	0.184748	0	0	0	0.189033	0	0	0	0	0	0
5:11991484|11994361	intron	5	ENSGALG00000006121	PIK3C2A	-	2878	0	0	0	0	0	0	0.514852	0	0.69312	0	0.474509	0	0	0	0
5:11993188|11994361	exon	5	ENSGALG00000006121	PIK3C2A	-	1174	3.4863	3.60983	4.57876	5.33696	5.6656	4.81249	4.31188	4.8699	4.5998	4.53263	4.92303	2.68129	2.65945	2.57589	3.58118
5:12518163|12523981	intergenic_region	5	ENSGALG00000006231	SERGEF	-	5819	0	0	0	0	0	0	0	0	0	0	0	0.326986	0	0	0
5:13926806|13936891	intron	5	Gallus_gallus_newGene_3401	Gallus_gallus_newGene_3401	-	10086	0	0	0	0	0	0	0	0	0	0	0	0.130795	0	0	0
5:1453861|1454223	exon	5	ENSGALG00000030151	LUZP2	-	363	0	0	0	0	0	0	0	0	0.189033	0	0	0	0	0.175629	0.260449
5:15395068|15397619	exon	5	ENSGALG00000006830	CHID1	+	258	0.322805	0	0	0	0	0	0	0	0	0	0	0	0	0	0
5:1911312|1914219	intron	5	ENSGALG00000004085	ZDHHC13	+	2908	0	0	0	0	0.677409	0	0	0	1.1342	0.857524	0.949017	0.980959	1.51969	1.2294	1.36736
5:2137642|2148981	exon	5	ENSGALG00000003999	NAV2	+	571	0	0	0	0	0.492661	0.769998	0.514852	0	0	0.612517	0	0	0.949805	0.761059	0
5:22519022|22521651	exon	5	ENSGALG00000008053	PRDM11	+	554	0	0	0	0.313939	0	0	0	0.374607	0	0.980028	0.237254	0	0.379922	0	0
5:22536781|22543326	exon	5	ENSGALG00000008053	PRDM11	+	2605	0	0	0	0	0	0	0.193069	0.214061	0	0	0	0	0	0	0
5:25226329|25228586	exon	5	ENSGALG00000008653	MGA	+	807	2.84069	3.41645	3.44975	3.01382	3.38705	3.91416	3.9901	3.85311	2.45743	3.73636	3.26225	1.56953	3.4193	4.09801	3.19051
5:25346596|25348346	exon	5	ENSGALG00000052873	MAPKBP1	+	396	0.774733	1.03138	1.31718	0.879029	0.985322	1.155	0	2.51522	2.39441	3.00133	1.77941	1.37334	3.1027	3.27841	3.7114
5:26152126|26166195	intron	5	Gallus_gallus_newGene_3506	Gallus_gallus_newGene_3506	-	14070	0	0	0	0	0	0	0	0	0.189033	0	0	0	0	0	0
5:27527234|27527647	exon	5	ENSGALG00000037326	MAP3K9	+	414	0	0	0	0	0	0	0	0	0	0	0	0	0	0	0.260449
5:27839047|27840858	exon	5	ENSGALG00000009400	SLC8A3	+	1812	0.258244	0	0.188168	0.188363	0.492661	0.256666	0	0.428123	0.441076	0.490014	0.415195	0.71937	0	1.58066	1.0418
5:27839180|27840858	exon	5	ENSGALG00000009400	SLC8A3	+	1679	0	0	0	0	0	0	0	0	0	0	0	0	0.253281	0	0
5:28350625|28360110	exon	5	ENSGALG00000009463	DCAF5	+	451	1.1621	1.28922	0.940841	1.13018	1.72431	1.28333	2.83168	0	3.27657	1.83755	0	1.83112	2.84942	3.04424	3.38584
5:28350625|28374852	exon	5	ENSGALG00000009463	DCAF5	+	665	0.387366	0	0.439059	0.627878	0	0.641665	0.514852	1.17734	0	2.14381	0	1.43874	0	1.6392	2.66961
5:28935661|28944418	exon	5	ENSGALG00000009491	RAD51B	-	767	0.387366	0.386767	0.564505	0.502303	0	0.320833	0.579208	0.6957	0	0.612517	0.415195	0.653973	0.569883	0.409801	0.260449
5:28942259|28944418	exon	5	ENSGALG00000009491	RAD51B	-	326	0	0	0.250891	0	0	0	0	0	0	0	0	0	0	0	0
5:31709810|31719936	exon	5	ENSGALG00000009801	C5H15orf41	-	337	0	0	0	0	0	0	0	0	0	0	0	0	0	0	0.325562
5:32254861|32270630	exon	5	ENSGALG00000020438	DPH6	+	676	0	0	0	0	0	0.1925	0	0	0	0	0	0	0	0	0
5:34890801|34894697	exon	5	ENSGALG00000009992	ARHGAP5	+	3897	0	0	0	0	0	0	0	0	0.882153	0	0	0	0	0	0
5:35469343|35469750	exon	5	ENSGALG00000029022	NPAS3	+	409	0	0	0	0	0	0.320833	0	0	0	0	0	0	0.379922	0.175629	0
5:38248809|38268609	exon	5	ENSGALG00000051654	YLPM1	+	5088	0	0	0	0	0	0	0	0	0	0	0	0	0.443242	0.292715	0.325562
5:40756427|40757496	exon	5	ENSGALG00000026005	DIO2	-	1070	0	0	0	0	0	0	0	0	0	0.183755	0	0	0	0	0
5:40756648|40757496	exon	5	ENSGALG00000026005	DIO2	-	849	0	0	0	0	0	0	0	0	0	0	0.296568	0	0	0	0
5:40884083|40922854	exon	5	ENSGALG00000010562	CEP128	-	747	0.322805	0.451229	0.376336	0.56509	0.307913	0	0.772278	0.374607	0	0.735021	0.533822	0.196192	0.379922	0.702516	0.260449
5:40916095|40922854	exon	5	ENSGALG00000010562	CEP128	-	595	0	0	0	0	0	0	0	0	0	0	0	0.130795	0	0	0
5:40950975|40958015	exon	5	ENSGALG00000010562	CEP128	-	531	0	0	0	0	0	0	0	0	0	0	0	0.261589	0	0.175629	0.195337
5:48174276|48181027	exon	5	ENSGALG00000034802	SETD3	-	682	7.48909	6.18828	0	9.04145	8.99107	10.2666	8.49505	9.52573	10.0187	9.73902	10.6764	0	0	11.3573	9.89708
5:49377000|49387361	exon	5	Gallus_gallus_newGene_3702	Gallus_gallus_newGene_3702	-	302	0	0	0	0	0	0	0	0	0	0	0.355881	0	0	0	0.325562
5:49377000|49405546	exon	5	Gallus_gallus_newGene_3702	Gallus_gallus_newGene_3702	-	449	0	0	0	0	0	0	0	0	0	0.183755	0	0	0.126641	0	0
5:49730239|49736411	exon	5	ENSGALG00000011365	WDR20	+	1461	0.774733	0.386767	0.815395	0	0.615827	0.641665	0	1.33788	0.882153	0.857524	0	0	0	0	1.0418
5:50452454|50468722	exon	5	ENSGALG00000011505	MARK3	+	432	0	0	0	0	0	0	0	0	0	0	0	0.71937	0	0	0
5:50719739|50729260	exon	5	ENSGALG00000011548	PPP1R13B	-	336	0.645611	0.709074	0	0.313939	0	0.384999	0.579208	0.428123	0.69312	0.796272	0	0.392384	0.759844	0.936688	0
5:50931834|50932334	exon	5	ENSGALG00000011581	KIF26A	+	501	0	0	0	0	1.84748	0	0	0	0	0	0	0	0	0	0
5:52894570|52899307	exon	5	ENSGALG00000011705	BRF1	-	457	0	0	0	1.25576	1.4164	1.21916	1.41584	0	1.51226	1.53129	0	0	0.949805	1.17086	1.30225
5:5290702|5292804	exon	5	ENSGALG00000012128	IMMP1L	-	354	0	0	0	0	0	0	0	0	0.252044	0	0	0	0	0	0
5:52919904|52922537	exon	5	ENSGALG00000011705	BRF1	-	539	1.1621	0.966919	1.06629	0	0.862157	1.21916	0.90099	1.49843	0	1.22503	1.77941	0.588575	1.45637	2.10755	1.62781
5:5309911|5335933	exon	5	ENSGALG00000012127	ELP4	+	427	0	0	0	0	0	0	0	0.214061	0	0	0	0	0	0	0
5:531889|532464	exon	5	ENSGALG00000036069	TCIRG1	-	404	0	0	0	0	0	0	0.193069	0	0	0	0	0	0	0	0
5:53829047|53829662	exon	5	ENSGALG00000011858	KCNH5	+	616	0	0	0	0	0	0	0	0	0	0	0	0	0	0.117086	0
5:55765053|55765698	exon	5	ENSGALG00000012101	AP5M1	-	646	0	0	0	0	0	0	0	0	0	1.04128	0	0.653973	0	0	0
5:56539971|56546216	exon	5	ENSGALG00000012200	GCH1	+	283	0	0	0	0.251151	0	0	0	0.214061	0	0	0	0	0.253281	0.351258	0
5:57838520|57841983	exon	5	ENSGALG00000012263	NEMF	-	610	0	0	0	0	0	0	0	0	1.63828	0.918776	0	0	0	0	1.17202
5:57969403|57970524	exon	5	ENSGALG00000012321	MAP4K5	-	278	0	0	0	0	0	0	0	0	0	0	0	0	0	1.2294	0
5:57969403|57972281	exon	5	ENSGALG00000012321	MAP4K5	-	473	0	0	0	0	0	0	0	1.33788	0	0	0	0	1.45637	0	0
5:7212100|7213195	exon	5	ENSGALG00000011695	HIPK3	-	1096	1.03298	1.03138	1.56807	1.75806	1.66273	1.98916	1.41584	2.19413	1.82732	1.10253	1.00833	0	0	1.69775	2.14871
5:9696389|9698586	exon	5	ENSGALG00000005840	DENND5A	+	843	0	0	1.00356	0	0	0	0	0	0	0	0	1.43874	0	0	0
5:9762649|9765711	exon	5	ENSGALG00000032161	SCUBE2	+	465	0	0	0	0	0	0	0	0	0	0	0.118627	0	0.379922	0.175629	0
5:9965410|9971682	exon	5	ENSGALG00000047559	DENND2B	+	368	0	0	0	0.753454	0	0	0	0	0.819142	0	0	0	0	0	0
6:10028374|10029584	exon	6	ENSGALG00000053549	ADAM8	-	233	0	0	0	0	0	0	0	0	0	0.612517	0	0	0	0	0
6:10050574|10055701	exon	6	ENSGALG00000003526	TUBGCP2	-	466	0	1.09584	1.06629	0.753454	0.985322	1.09083	2.25248	1.23085	2.20538	2.32757	1.77941	1.50414	2.34285	2.40026	2.47427
6:11364676|11371277	intergenic_region	6	N/A	N/A	+	6602	0	0	0.188168	0	0	0	0	0	0	0.245007	0	0	0	0	0
6:11384400|11388912	intergenic_region	6	ENSGALG00000031604	ENSGALG00000031604	+	4513	0	0	0	0	0	0	0	0	0	0	0	0.326986	0	0	0.651123
6:11384400|11388916	intergenic_region	6	ENSGALG00000031604	ENSGALG00000031604	+	4517	2.84069	3.02968	5.33143	5.52533	5.48086	4.74832	5.92079	7.11754	5.35593	8.02398	9.1936	3.46605	7.85172	8.48873	6.25079
6:11384400|11406119	intergenic_region	6	ENSGALG00000031604	ENSGALG00000031604	+	21720	0	0.322306	1.19173	0.879029	0	0	0.643565	0.6957	0.945164	0.735021	1.12696	1.04636	1.39305	1.81483	0.976685
6:11401254|11415050	exon	6	ENSGALG00000031604	ENSGALG00000031604	+	6703	0	0	0	0	0	0	0	0.856246	0	0	0	0	0	0	0
6:11956092|11969528	exon	6	ENSGALG00000004345	OIT3	-	1309	0	0	0	0	0	0.128333	0	0	0	0	0	0	0	0	0
6:11961864|11969528	exon	6	ENSGALG00000004345	OIT3	-	732	0.129122	0.257845	0	0	0	0.1925	0.321782	0	0	0.306259	0.355881	0	0	0.292715	0
6:12958807|12965217	exon	6	Gallus_gallus_newGene_3907	Gallus_gallus_newGene_3907	-	656	0	0	0	0.125576	0	0	0	0	0	0	0	0	0	0	0
6:13311521|13312853	intron	6	ENSGALG00000004850	ZMIZ1	-	1333	0	0	0.125445	0	0	0	0	0	0	0	0	0	0	0	0
6:13311521|13317344	intron	6	ENSGALG00000004850	ZMIZ1	-	5824	0	0	0	0	0	0	0	0	0	0	0	0	0.189961	0	0
6:15915731|15916612	exon	6	ENSGALG00000005035	KAT6B	-	882	0.451928	0	0	0	0	0	0	0	0	0	0	0	0	0	0
6:1698054|1700598	exon	6	ENSGALG00000037682	CCSER2	+	1677	0	0	1.75624	0	0	0	0	0	0	0	0	0	0	0	0
6:16997990|17005138	exon	6	ENSGALG00000005243	PPP3CB	+	584	0	0.966919	1.06629	0.627878	0.677409	0.513332	1.0297	0.749215	0.504087	0.36751	0.711763	0.523178	0.823165	0.351258	0.781348
6:16997990|17016334	exon	6	ENSGALG00000005243	PPP3CB	+	1101	0	0	0.627227	0	0	0	0	0	0	0	0.474509	0	0.569883	0	0
6:17012252|17021855	exon	6	ENSGALG00000005243	PPP3CB	+	700	0	0	0	0	0	0	0	0	0.567098	0	0.533822	0	0	0	0
6:20561646|20570927	exon	6	ENSGALG00000006502	PCGF5	+	551	0	0	0	0	0	0	0	0	0	1.04128	0	0	0	0.936688	0
6:21199576|21201169	intergenic_region	6	ENSGALG00000039528	PLCE1	-	1594	0	0	0.250891	0.439515	0.369496	0.256666	0.450495	0	0.441076	0	0.83039	0	0	0.292715	0.195337
6:21720050|21733623	intron	6	ENSGALG00000038924	IDE	+	13574	1.67859	0	2.13257	0	0	0	1.80198	1.71249	0	2.02131	0	0	2.02625	1.28795	1.69292
6:21786877|21793403	exon	6	ENSGALG00000032234	2021-03-05	-	682	0	0	0	0	0	0	0	0	0	0	0	0	0.886485	0	0
6:23380375|23384648	exon	6	ENSGALG00000028512	LCOR	-	4274	0	0	0	0	0	0.1925	0.450495	0.214061	0.126022	0	0	0.196192	0.253281	0.292715	0.455786
6:23406253|23413863	exon	6	ENSGALG00000028512	LCOR	-	515	0	0	0	0	0	0	0.579208	0	0.252044	0	0.237254	0	0.316602	0.468344	0.195337
6:23421283|23434129	intron	6	ENSGALG00000028512	LCOR	-	12847	0	0	0	0	0	0	0	0	0	0	0	0	0.253281	0	0
6:24434457|24441583	exon	6	ENSGALG00000008160	CNNM2	+	452	0	0	0	0	0	0	0	0	0	0	0.177941	0	0	0	0
6:27145316|27146255	exon	6	ENSGALG00000008771	SHOC2	+	940	0	0	0	0.376727	0	0	0.579208	0.535154	0	0	0	0	0.569883	0	0
6:30780682|30799567	exon	6	ENSGALG00000009314	CACUL1	-	429	0	0	0	0	0	0	0	0	0	0.735021	1.00833	0.523178	1.07645	1.34649	1.23713
6:30849720|30853591	exon	6	Gallus_gallus_newGene_4053	Gallus_gallus_newGene_4053	-	568	0.193683	0.193384	0.376336	0.313939	0.246331	0	0.193069	0.107031	0.189033	0.183755	0	0	0.189961	0	0.390674
6:30911294|30916801	intergenic_region	6	N/A	N/A	-	5508	0	0	0	0	0	0	0	0	0	0	0	0	0	0	0.130225
6:31133168|31145055	exon	6	ENSGALG00000009403	GRK5	+	686	0	0	0	0	0	0	0	0.321092	0	0	0	0	0	0	0
6:31133168|31145255	intergenic_region	6	ENSGALG00000009403	GRK5	+	12088	0	0	0	0	0	0.513332	0	0	0	0.490014	0	0	0.633204	0	0
6:31878072|31892396	exon	6	ENSGALG00000009495	FGFR2	-	636	0	0	0	0	0	0	0.90099	0	0	0	0	1.04636	0.759844	0	0.846461
6:32306181|32307393	intergenic_region	6	ENSGALG00000053705	ENSGALG00000053705	+	1213	0	0	0	0	0.123165	0	0	0	0	0	0	0.261589	0	0	0
6:32972083|32973359	exon	6	Gallus_gallus_newGene_4085	Gallus_gallus_newGene_4085	-	1277	0	0	0	0	0.123165	0	0	0	0	0	0	0	0	0	0
6:33166337|33168062	exon	6	ENSGALG00000031474	ZRANB1	+	949	1.09754	1.09584	0.940841	1.50691	1.10849	1.155	1.0297	0	0.819142	0	0.771076	0	0	0	0
6:33206519|33210750	intergenic_region	6	ENSGALG00000009738	CTBP2	+	4232	0.129122	0	0	0	0	0	0	0	0	0	0	0	0	0	0
6:33240979|33241393	intergenic_region	6	N/A	N/A	-	415	0	0	0	0	0	0	0	0	0	0	0	0	0	0.526887	0
6:33727687|33731028	exon	6	ENSGALG00000052052	ENSGALG00000052052	-	671	0	0	0	0	0	0	0	0	0.378065	0	0	0	0	0	0
6:33923691|33933997	exon	6	ENSGALG00000042259	DOCK1	+	405	0	0	0	0	0	0	0	0	0	0	0	0	2.97606	0	2.86494
6:34304387|34306380	exon	6	ENSGALG00000009823	PTPRE	+	306	0	0	0.125445	0	0	0	0	0	0	0	0	0	0	0	0
6:5127213|5129058	intergenic_region	6	ENSGALG00000002426	EXOSC3	-	1846	0.322805	0	0	0	0	0	0	0	0	0	0	0	0	0	0
6:8782693|8787955	exon	6	Gallus_gallus_newGene_3862	Gallus_gallus_newGene_3862	NA	1258	0	0	0	0	0	0	0.257426	0	0	0	0	0	0	0	0
6:8912715|8949395	exon	6	ENSGALG00000002980	RTKN2	+	1907	0	0	0	0	0	0	0	0	0	0	0	0	0	0	0.130225
6:9148803|9160790	exon	6	ENSGALG00000003013	ENSGALG00000003013	-	498	0	0	0	0	0.307913	0	0	0	0	0	0	0	0	0	0
7:11310424|11317275	intergenic_region	7	ENSGALG00000008228	PPIL3	-	6852	0	0	0	0	0	0	0	0	0	0	0	0.196192	0	0	0
7:11479249|11480605	intergenic_region	7	ENSGALG00000008370	TRAK2	-	1357	0	0.193384	0	0	0	0	0	0	0	0	0	0.326986	0	0	0
7:11985939|11990872	intergenic_region	7	ENSGALG00000008474	CARF	+	4934	0.193683	0.128922	0.501782	0.313939	0	0.384999	0.257426	0.374607	0.189033	0.122503	0.177941	0	0.189961	0.234172	0.130225
7:1322958|1326837	exon	7	ENSGALG00000002646	FAM171B	-	654	0	0	0	0	0	0	0	0	0	0	0	0	0	0	0.455786
7:13545067|13550848	exon	7	ENSGALG00000054939	RAPH1	+	744	0	0	0	0	0.92374	0	0	0.80273	0	0.980028	0.889704	0	0	0	0
7:161400|168663	exon	7	ENSGALG00000041884	MFSD6	-	1698	0	0	0	0	0.307913	0	0	0.321092	0	0.428762	0	0	0.759844	0.468344	0
7:19097213|19114585	exon	7	ENSGALG00000010930	STK39	+	881	0	0	0	0	0.246331	0	0	0	0.252044	0.306259	0.355881	0.196192	0.506563	0.351258	0
7:19714533|19727785	exon	7	Gallus_gallus_newGene_4360	Gallus_gallus_newGene_4360	+	1137	0	0	0	0	0	0	0	0	0	0	0	0.130795	0	0	0
7:22025559|22026564	intergenic_region	7	ENSGALG00000011224	SLC4A3	-	1006	0.193683	0	0	0.125576	0.246331	0.384999	0	0.160546	0.252044	0	0.237254	0.196192	0.316602	0.175629	0
7:2210046|2223347	exon	7	Gallus_gallus_newGene_4154	Gallus_gallus_newGene_4154	-	13303	0	0	0	0	0	0	0	0	0	0	0	0	0	0.175629	0
7:22627546|22629237	exon	7	ENSGALG00000041013	TNS1	+	1692	0	0	0	0	0	0	0	0	0	0	0.355881	0	0	0.526887	0
7:25361092|25375933	exon	7	ENSGALG00000011596	PTPN4	+	781	0	0	0	0	0	0	0	0	0	0.306259	0	0	0.189961	0	0
7:2547911|2552162	exon	7	ENSGALG00000002789	MAP2	+	4252	0	0	0	0	0	0	0	0	0	0	0.118627	0	0	0	0.130225
7:26225009|26225483	exon	7	ENSGALG00000011645	CLASP1	-	475	0	0.773535	0.878118	0	0	1.155	0.772278	1.01679	0.819142	0.796272	0	0	0.633204	1.40503	0
7:30467119|30469402	exon	7	ENSGALG00000046969	ENSGALG00000046969	+	253	0	0	0.250891	0	0.307913	0	0	0.267577	0.315055	0	0.533822	0	0.443242	0.58543	0.390674
7:30584704|30585973	exon	7	ENSGALG00000012246	R3HDM1	+	420	0	0	0	0	0	1.155	0	0	0	0	0	0	0	0	0
7:31061767|31074368	exon	7	ENSGALG00000012362	THSD7B	+	780	0	0	0	0	0	0	0	0	0	0	0	0	0	0	0.195337
7:33122339|33131651	exon	7	ENSGALG00000012424	GTDC1	-	273	0	0	0	0	0	0	0	0	0	0	0	0	0.189961	0.117086	0
7:33194367|33197573	exon	7	ENSGALG00000012424	GTDC1	-	342	0.258244	0	0	0.313939	0	0.256666	0	0	0	0	0	0	0	0	0
7:33194367|33205390	intron	7	ENSGALG00000012424	GTDC1	-	11024	0	0	0	0	0.184748	0	0	0	0.315055	0	0.355881	0	0	0	0.586011
7:33194367|33215404	intron	7	ENSGALG00000012424	GTDC1	-	21038	0	0	0	0.188363	0	0	0.128713	0	0	0	0.296568	0	0	0	0.195337
7:33215247|33226575	intron	7	ENSGALG00000012424	GTDC1	-	11329	0	0	0	0	0	0	0	0.107031	0	0	0	0	0	0	0
7:35144999|35148450	exon	7	ENSGALG00000012484	RIF1	+	648	0	0	0	0	0	0	0	0	0	0.122503	0	0	0	0	0
7:35146972|35148450	exon	7	ENSGALG00000012484	RIF1	+	422	0	0	0	0	0	0	0	0.428123	0	0	0.296568	0	0	0	0
7:36066556|36079100	exon	7	ENSGALG00000012543	GPD2	+	667	0.451928	0	0	0	0.492661	0	0	0	0.69312	0.612517	0.474509	0.784767	0.316602	0	0.781348
7:4187723|4210154	intergenic_region	7	ENSGALG00000003472	VWC2L	-	22432	0	0	0	0	0	0.128333	0	0	0	0	0	0	0.189961	0	0
7:4523540|4524536	exon	7	Gallus_gallus_newGene_4178	Gallus_gallus_newGene_4178	+	997	0	0	0	0	0	0	0	0	0	0	0	0	0	0.234172	0
7:4707923|4710257	exon	7	ENSGALG00000003862	LRRFIP1	-	350	2.13052	1.86938	2.32074	1.50691	2.40172	2.1175	2.83168	3.15741	3.71764	0	3.85538	1.76573	3.98918	3.57112	4.62298
7:6409808|6410057	exon	7	ENSGALG00000004288	HDAC4	-	250	0	0.837996	1.00356	0.439515	0.554244	0.513332	1.15842	0.856246	0.315055	0.980028	1.06764	0.588575	0.633204	0	0.716236
7:6409808|6413152	intron	7	ENSGALG00000004288	HDAC4	-	3345	0	0	0	0	0	0	0	0.321092	0	0	0.177941	0	0	0	0.260449
7:6409808|6426489	intron	7	ENSGALG00000004288	HDAC4	-	16682	0	0	0	0	0	0	0	0	0	0	0.237254	0	0	0	0
7:669188|680653	intergenic_region	7	ENSGALG00000035584	COL3A1	-	11466	0	0	0	0	0	0	0	0	0	0	0	0	0	0.234172	0
7:698066|702376	intergenic_region	7	N/A	N/A	-	4311	0	0	0	0	0	0.1925	0	0	0	0	0	0	0	0	0.130225
7:7136060|7141882	exon	7	ENSGALG00000007021	PCNT	-	528	0	0	0	0	0	0	0	0	0	0	0	0	0	0	1.36736
7:752327|772893	intergenic_region	7	N/A	N/A	-	20567	0	0	0	0	0	0	0	0	0	0	0	0	0	0.117086	0
7:785803|805496	intergenic_region	7	ENSGALG00000054944	GULP1	-	19694	0.387366	0	0.439059	0.439515	0.246331	0	0	0.642184	0.252044	0.306259	0	0	0	0	0
7:9651678|9653824	exon	7	ENSGALG00000007777	SLC39A10	+	1273	2.71157	1.9983	2.7598	1.75806	1.97064	1.3475	1.22277	1.87304	1.26022	0	1.95735	0.523178	0	0	0
7:9651678|9670033	intergenic_region	7	ENSGALG00000007777	SLC39A10	+	18356	0	0	0	0	0.492661	0	0	0	0	0	0	0	0	0	0
8:11211399|11212188	intron	8	ENSGALG00000045555	IVNS1ABP	+	790	0	0	0	0	0	0	0	0	0	0.612517	0	0	0	0.468344	0.520899
8:12366961|12378540	intergenic_region	8	ENSGALG00000005340	SLC35A3	-	11580	0	0	0	0	0	0	0	0	0.189033	0	0	0.196192	0	0	0
8:13362100|13371960	exon	8	ENSGALG00000005552	PTBP2	-	789	0	0	0	0.313939	0	0	0	0	0	0.428762	0.355881	0	0.253281	0	0
8:13362100|13383685	exon	8	ENSGALG00000005552	PTBP2	-	865	0	0.386767	0	0	0	0	0	0.535154	0.441076	0	0	0	0.316602	0.234172	1.0418
8:13368691|13383685	exon	8	ENSGALG00000005552	PTBP2	-	669	0.387366	0	0	0	0	0	0	0.428123	0	0	0	0	0.506563	0	0.390674
8:13748766|13773904	exon	8	ENSGALG00000005580	TMEM56	-	652	0	0	0	0	0	0.128333	0.128713	0	0	0	0	0	0	0	0
8:16771890|16778961	exon	8	ENSGALG00000008709	MCOLN3	+	1261	0	0	0.250891	0	0	0	0	0.321092	0	0.183755	0	0.130795	0.316602	0	0.260449
8:1761700|1775737	intergenic_region	8	ENSGALG00000002145	CAMSAP2	+	14038	0	0	0	0	0	0.128333	0	0	0	0	0	0	0	0	0
8:1861721|1863745	exon	8	ENSGALG00000002175	KIF14	+	565	0	0.773535	0	0.879029	0.554244	0.641665	0.965347	1.12382	0	1.04128	0.652449	0	0.886485	0.819602	0.781348
8:19197161|19204634	exon	8	ENSGALG00000008902	GIPC2	-	559	0	0	0	0	0	0	0	0	0.69312	0.490014	0.771076	0.326986	0	0.175629	0.520899
8:19399324|19402614	exon	8	ENSGALG00000008988	ZZZ3	+	1716	0	0.837996	1.31718	0	0.92374	1.60416	0.836634	2.56874	1.63828	0	1.24558	0.653973	1.01313	1.52212	1.17202
8:19399324|19402629	intron	8	ENSGALG00000008988	ZZZ3	+	3306	0.129122	0.257845	0.376336	0	0	0.384999	0.386139	0.267577	0.315055	0	0.296568	0.261589	0.253281	0	0
8:19610512|19611617	intron	8	ENSGALG00000009021	ST6GALNAC5	+	1106	0.322805	0.386767	0.188168	0.439515	0	0.1925	0	0.214061	0	0.183755	0	0.392384	0.189961	0.117086	0.390674
8:19803013|19803422	exon	8	ENSGALG00000009027	ST6GALNAC3	-	410	0	0	0	0	0	0	1.0297	0	0	0	0	0	0	0.702516	0.781348
8:20565434|20568513	exon	8	ENSGALG00000010083	ST3GAL3	+	3081	0	0	0	0	0	0	0	0	0	0.183755	0	0	0	0	0
8:20831349|20894587	exon	8	ENSGALG00000010106	ERI3	-	629	0	0	0	0	0	0	0	0	0	0.428762	0	0	0	0.409801	0
8:21093649|21095390	exon	8	ENSGALG00000020716	ARMH1	+	305	0	0	0.250891	0	0.246331	0	0.193069	0.214061	0.189033	0	0.237254	0	0.126641	0	0.130225
8:21093649|21096987	exon	8	ENSGALG00000020716	ARMH1	+	486	0.645611	0.709074	0	0	1.47798	1.28333	1.99505	0	0	0.551266	1.36421	0.261589	0.696524	0	1.36736
8:21628179|21632221	exon	8	ENSGALG00000053184	ENSGALG00000053184	+	291	0	0	0	1.38133	0	0	1.54456	0	1.57527	1.16378	1.77941	0	0	0	0
8:21691594|21691800	exon	8	ENSGALG00000010313	ENSGALG00000010313	+	207	0	0	0	0	0	0	0	0	0	0	0	0	0.126641	0	0
8:24253075|24279741	exon	8	ENSGALG00000010536	FAF1	-	612	1.4849	1.22476	1.88168	2.63709	1.10849	1.7325	2.63861	2.19413	2.58345	2.51132	0	2.61589	0	3.21986	1.75803
8:2476805|2477351	exon	8	ENSGALG00000002192	PTPRC	-	462	0	0	0	0.251151	0	0	0	0	0	0	0	0.196192	0	0	0.260449
8:24782461|24784803	intergenic_region	8	ENSGALG00000010629	TUT4	-	2343	0	0.644612	0	0	0	0	0	0	0	0	0	0	0	0	0
8:25344146|25345247	exon	8	ENSGALG00000010721	GLIS1	-	1102	0	0	0	0	0	0	0	0	0	0	0	0	0	0	0.130225
8:25344146|25351580	exon	8	ENSGALG00000010721	GLIS1	-	1301	0.129122	0	0.125445	0.125576	0	0	0	0	0	0	0.355881	0	0	0.292715	0
8:26905684|26908158	exon	8	ENSGALG00000010879	FGGY	+	233	0	0	0	0	0	0	0	0.214061	0	0	0	0	0	0	0
8:27030542|27045656	intergenic_region	8	ENSGALG00000051992	CYP2J23	-	15115	0	0	0.125445	0	0	0	0	0.267577	0	0	0.355881	0	0	0	0
8:27886180|27889657	exon	8	ENSGALG00000010967	DOCK7	-	654	0	0	0	0	0	0	1.80198	0	0	1.59254	2.07597	1.56953	2.72278	3.21986	2.21382
8:28389802|28395721	intergenic_region	8	N/A	N/A	+	5920	0.129122	0.128922	0	0.251151	0.246331	0	0	0	0.189033	0	0	0	0	0	0.130225
8:29325514|29332659	exon	8	ENSGALG00000011284	LRRC7	+	598	0	0	0	0	0	0	0.257426	0.267577	0.189033	0.183755	0.355881	0	0.316602	0	0.520899
8:29325514|29335728	intergenic_region	8	ENSGALG00000011284	LRRC7	+	10215	0	0	0	0.313939	0	0	0.257426	0	0	0	0.415195	0	0	0.292715	0
8:30150504|30176299	intergenic_region	8	ENSGALG00000011388	RABGGTB	+	25796	0	0	0.815395	0	0	0	0.579208	0.588669	0.756131	0.857524	0.652449	0	0.886485	0	0
8:4874055|4880754	exon	8	ENSGALG00000003081	SUCO	-	697	1.67859	1.41815	0	0	0	1.66833	0	1.92655	2.3314	0	0	0	0	0	1.75803
8:4965462|5030850	intergenic_region	8	ENSGALG00000033244	DNM3	-	65389	0	0	0.188168	0	0	0	0	0	0	0	0	0	0	0	0
8:6736289|6768862	exon	8	ENSGALG00000004273	RALGPS2	-	685	0	0	0	0	0	0	0	0	0	0	0	0	0	0.117086	0
8:6765632|6768862	exon	8	ENSGALG00000004273	RALGPS2	-	240	0	0	0	0	0	0	0	0	0.126022	0	0	0	0	0	0
8:6988619|6989866	exon	8	ENSGALG00000004341	ENSGALG00000004341	+	440	0	0	0	0	0	0	0	0	0	0	0	0	0.569883	0	0
8:7275159|7289572	exon	8	ENSGALG00000004500	COP1	+	446	0	0	0	0	0	0	0	0	0	0	0	0	0	0	0.716236
8:7642175|7645784	exon	8	ENSGALG00000004578	RABGAP1L	-	245	0	0	1.06629	0	0	0	0	0	0	0	0	0	0	0	0
8:7725026|7725391	exon	8	ENSGALG00000004587	RC3H1	+	366	0	0	0	0	0	0	0	0	0	0	0	0	0	0	0.195337
9:10506368|10508834	intron	9	ENSGALG00000025759	TFDP2	+	2467	0	0	0	0	0	0	0	0	0.252044	0	0	0	0	0.117086	0
9:1161538|1166156	intergenic_region	9	ENSGALG00000038730	GIGYF2	+	4619	0	0	0	0	0	0	0	0	0	0	0	0.261589	0	0	0
9:15573351|15582421	exon	9	ENSGALG00000007767	DIS3L2	+	458	0	0	0	0	0	0	0	0.481638	0	0	0	0	0.506563	0.468344	0
9:15658931|15669104	exon	9	ENSGALG00000007767	DIS3L2	+	455	0	0	0	0	0	0	0.386139	0	0	0	0	0	0	0.234172	0
9:18670920|18671415	exon	9	ENSGALG00000023670	NAALADL2	-	496	0.258244	0	0	0	0	0	0	0	0	0	0	0	0	0	0
9:22878326|22880208	intergenic_region	9	N/A	N/A	+	1883	0	0	0	0	0	0	0	0	0	0.122503	0	0	0	0	0.260449
9:22888798|22895755	exon	9	ENSGALG00000009682	VEPH1	+	880	0	0	0	0	0	0	0	0	0	0	0	0	0	0.117086	0
9:22969547|22976688	intergenic_region	9	ENSGALG00000052586	ENSGALG00000052586	-	7142	0	0	0.125445	0	0.246331	0.256666	0.321782	0.107031	0	0.183755	0.237254	0	0.379922	0	0.586011
9:23721269|23727437	exon	9	ENSGALG00000010370	MED12L	-	651	0	0.128922	0.501782	0.313939	0.246331	0.1925	0.514852	0.214061	0.252044	0.183755	0.177941	0.261589	0.379922	0	0
9:23721269|23727507	intron	9	ENSGALG00000010370	MED12L	-	6239	0.129122	0	0	0	0.123165	0	0.128713	0.160546	0.126022	0	0	0	0.189961	0	0.130225
9:23721269|23743428	exon	9	ENSGALG00000010370	MED12L	-	1626	0.839294	0.709074	0.313614	0.753454	0.615827	1.21916	0.965347	0.856246	1.26022	0.980028	1.42353	1.04636	1.20309	1.28795	1.82315
9:23733411|23743428	exon	9	ENSGALG00000010370	MED12L	-	975	0.129122	0	0.250891	0	0	0.128333	0	0	0.315055	0	0	0	0.253281	0.175629	0
9:3804522|3807984	exon	9	ENSGALG00000006655	MAP3K13	+	427	0	0	0	0	0	0	0	0.107031	0	0	0.237254	0	0	0	0
9:5815131|5832453	exon	9	ENSGALG00000005505	PIK3CB	-	284	0	0	0	0	0	0	0	0	0	0	0	0	0.696524	0	0
9:6798384|6799240	intergenic_region	9	ENSGALG00000032053	SPSB4	-	857	0	0	0	0	0.431079	0	0	0.374607	0	0	0.355881	0	0.189961	0.117086	0
9:6798384|6864586	intergenic_region	9	ENSGALG00000032053	SPSB4	-	66203	0	0	0	0	0	0	0	0	0.252044	0	0	0	0	0	0
9:7869955|7870618	exon	9	ENSGALG00000005256	EPHA4	-	664	0.710172	0.709074	0.878118	1.00461	0	0.834165	0	1.28437	0.819142	0.796272	0.474509	0	0	0.526887	0
9:8192609|8200424	exon	9	ENSGALG00000005217	MOGAT1	+	756	0	0	0	0	0	0	0	0	0.126022	0	0	0	0	0	0
9:8336365|8362082	exon	9	Gallus_gallus_newGene_4809	Gallus_gallus_newGene_4809	+	15248	0	0	0	0	0	0	0	0	0	0	0.118627	0	0	0	0
9:841527|856445	intergenic_region	9	ENSGALG00000047235	ENSGALG00000047235	-	14919	0	0.51569	0	0	0	0.641665	0.772278	0	0.69312	0	0.889704	0.457781	0.633204	0.468344	0.781348
9:9430658|9443956	exon	9	ENSGALG00000004957	RHBDD1	+	918	0	0	0	0	0	0	0	0.214061	0	0	0	0	0	0	0.195337
9:9430658|9445760	intron	9	ENSGALG00000004957	RHBDD1	+	15103	0	0	0	0	0	0.256666	0	0	0	0	0	0	0	0	0
9:9672046|9681106	intergenic_region	9	ENSGALG00000003025	ENSGALG00000003025	-	9061	0	0	0	0.125576	0	0.128333	0	0.160546	0	0	0	0	0	0.351258	0
W:1542216|1543027	exon	W	ENSGALG00000030707	ENSGALG00000030707	+	812	0.258244	0	0	0	0.246331	0	0	0.321092	0.315055	0	0.177941	0	0	0.175629	0
W:272854|280340	exon	W	ENSGALG00000050647	ENSGALG00000050647	+	313	0	0	0	0	0	0	0	0	0	0.36751	0.237254	0	0	0	0.195337
W:3114141|3117280	exon	W	ENSGALG00000031355	ENSGALG00000031355	-	450	0	0	0	0	0	0	0	0	0	0	0	0	0.253281	0	0
W:3169627|3178412	exon	W	ENSGALG00000031355	ENSGALG00000031355	-	8786	0	0	0	0	0	0	0	0	0	0	0	0	0	0	0.260449
W:366612|367322	exon	W	ENSGALG00000027170	ENSGALG00000027170	-	711	0	0	0	0	0	0	0	0	0	0.122503	0.296568	0	0	0	0
W:4033679|4047269	intron	W	ENSGALG00000030382	ENSGALG00000030382	+	13591	0	0.193384	0	0	0	0	0	0	0	0	0	0	0	0	0
W:4216775|4217450	exon	W	ENSGALG00000038064	ENSGALG00000038064	-	421	0.451928	0.451229	0.313614	0	0.492661	0.384999	0.450495	0.963276	0.567098	0.980028	0.652449	0.326986	1.13977	0.643973	0.325562
W:526875|529263	intron	W	ENSGALG00000027170	ENSGALG00000027170	-	2389	0	0	0	0	0	0	0.193069	0	0	0.245007	0	0	0	0	0.195337
W:568910|613317	exon	W	ENSGALG00000027170	ENSGALG00000027170	-	657	0	0	0	0	0	0	0	0.481638	0.441076	0.36751	0	0	0.316602	0	0
W:612961|613317	exon	W	ENSGALG00000027170	ENSGALG00000027170	-	357	0.322805	0	0	0	0	0	0	0	0	0	0.415195	0	0	0	0
Z:10294480|10302174	intron	Z	ENSGALG00000003295	ADAMTS12	-	7695	0	0	0.188168	0	0	0	0	0	0	0	0	0	0	0	0
Z:13478392|13495988	exon	Z	ENSGALG00000014855	GHR	NA	349	0	0	0	0	0	0	0.193069	0	0	0	0	0	0	0	0
Z:16326153|16335205	exon	Z	ENSGALG00000014911	ARL15	-	414	0	0	0	0	0	0	0	0	0	0	0	0	0.506563	0	0
Z:16820110|16847036	exon	Z	ENSGALG00000014711	PLPP1	-	494	0.258244	0	0	0	0	0.256666	0	0	0	0	0	0	0	0	0
Z:16833600|16847036	exon	Z	ENSGALG00000014711	PLPP1	-	436	0	0.386767	0	0	0	0	0	0	0	0	0	0	0	0	0
Z:19153457|19163098	exon	Z	ENSGALG00000014734	ENSGALG00000014734	NA	657	0	0	0	0	0	0	0.450495	0	0	0	0	0	0	0	0
Z:19162278|19163098	exon	Z	ENSGALG00000014734	ENSGALG00000014734	+	300	0	0	0	0	0.184748	0	0	0	0	0	0	0	0	0	0
Z:19177826|19189878	exon	Z	ENSGALG00000014734	ENSGALG00000014734	+	1048	0	0	0	0	0	0	0	0	0	0	0	0	0	0	0.325562
Z:20502448|20509779	exon	Z	ENSGALG00000014751	ADAMTS6	-	617	0	0	0.815395	0.753454	0.554244	0.577499	0.514852	0	0.882153	0.551266	0.949017	0	0.506563	0.409801	0.651123
Z:20502448|20519860	exon	Z	ENSGALG00000014751	ADAMTS6	-	1349	0.58105	0	0.250891	0	0	0.449166	0.321782	0.214061	0	0	0	0.261589	0.316602	0	0
Z:22266329|22285588	exon	Z	ENSGALG00000014813	HOMER1	+	525	0	0	0	0	0	0	0	0	0	0	0	0	0	0.351258	0
Z:22266329|22327209	exon	Z	ENSGALG00000014813	HOMER1	+	874	0	0	0	0	0	0	0	0	0	0	0	0	0.126641	0	0
Z:22617172|22619045	intron	Z	ENSGALG00000004437	LHFPL2	-	1874	0.193683	0	0	0	0	0	0	0	0	0	0	0	0	0	0
Z:2704901|2708366	exon	Z	ENSGALG00000036775	SETBP1	-	3466	0	0	0	0	0	0	0	0	0	0	0	0	0	0	0.520899
Z:27489395|27492311	intron	Z	ENSGALG00000015024	RCL1	+	2917	0	0	0	0	0	0	0	0	0	0	0	0	0	0.468344	0
Z:27543846|27570720	exon	Z	ENSGALG00000015027	JAK2	+	23012	0	0	0	0.188363	0	0	0	0	0	0	0	0	0	0.643973	0
Z:27739926|27748088	exon	Z	ENSGALG00000015036	RIC1	+	1270	0.322805	0	0	0	0	0	0.514852	0.749215	0	0	0	0	0	1.28795	1.17202
Z:27786235|27787094	intergenic_region	Z	ENSGALG00000000438	ERMP1	-	860	0	0	0	0	0	0	0.193069	0	0	0	0	0	0	0	0
Z:28161755|28179295	exon	Z	ENSGALG00000020557	KDM4C	+	292	0.451928	0.451229	0.68995	0	0.431079	0.384999	0	0.374607	0.315055	1.04128	0.771076	0.980959	0	0.526887	0.651123
Z:28292852|28295051	exon	Z	ENSGALG00000020557	KDM4C	+	476	0.129122	0	0	0	0	0	0	0	0	0	0	0	0	0	0
Z:2878050|2878710	exon	Z	ENSGALG00000036775	SETBP1	-	661	0	0	0	0.313939	0.246331	0.577499	0.643565	0.481638	0	0	0	0	0.569883	0.58543	0.651123
Z:32374439|32376405	exon	Z	ENSGALG00000015101	BNC2	-	1967	0	0	0	0.313939	0	0	0	0.267577	0	0	0.593136	0	0	0.292715	0.390674
Z:32565738|32590345	intron	Z	ENSGALG00000015101	BNC2	-	24608	0	0	0	0	0	0	0	0	0	0	0	0	0	0	0.195337
Z:34735029|34747326	exon	Z	ENSGALG00000015111	APBA1	-	12298	0	0	0	0	0	0	0	0	0	0	0.533822	0	0	0	0.260449
Z:34746119|34747326	exon	Z	ENSGALG00000015111	APBA1	-	1208	1.54947	1.86938	2.88525	1.69527	2.70964	2.24583	0	1.98007	2.14237	2.45007	2.13529	0.784767	1.89961	3.10278	4.16719
Z:34812830|34829935	exon	Z	ENSGALG00000015113	PTAR1	-	1197	0	0	0	0	0	0	0	0.107031	0	0	0	0	0	0	0
Z:34819004|34829935	exon	Z	ENSGALG00000015113	PTAR1	-	556	0	0	0.125445	0	0	0	0	0.107031	0	0	0	0	0	0.117086	0
Z:34972528|34987201	exon	Z	ENSGALG00000015118	SMC5	+	1084	0	0	0	0	0	0	0	0	0	0	0	0	0	0.117086	0
Z:35565770|35568133	exon	Z	ENSGALG00000015138	ABHD17B	-	586	0	0	0	0	0	0	0	0	0	0	0	0	1.89961	1.46357	1.49758
Z:36839948|36841327	exon	Z	ENSGALG00000015155	CARNMT1	-	360	0	0	0	0	0	0	0	0	0	0	0	0	0	0	0.260449
Z:37637789|37639912	intron	Z	ENSGALG00000015170	VPS13A	+	2124	0	0	0	0	0.123165	0	0	0	0	0	0	0	0	0	0
Z:41379641|41381818	exon	Z	ENSGALG00000012608	DAPK1	+	387	0	0.128922	0	0	0	0	0	0	0	0	0	0	0	0	0
Z:41502827|41527360	exon	Z	ENSGALG00000040796	AOPEP	+	1523	0	0	0	0	0	0	0	0	0.126022	0	0	0	0	0	0
Z:41733892|41742219	exon	Z	ENSGALG00000012618	FANCC	-	354	0	0	0	0	0.123165	0.1925	0	0	0	0	0	0	0	0	0
Z:41733892|41743883	intergenic_region	Z	ENSGALG00000012618	FANCC	-	9992	0	0	0	0	0	0	0	0	0	0	0	0	0	0.175629	0.130225
Z:42208146|42210230	intron	Z	ENSGALG00000012628	HABP4	+	2085	0.193683	0	0	0	0	0	0	0	0	0	0	0	0	0	0
Z:44291380|44318716	exon	Z	ENSGALG00000021843	AUH	-	243	0	0	0	0	0	0	0	0	0	0	0	0.261589	0	0	0.520899
Z:45111550|45120471	exon	Z	Gallus_gallus_newGene_6003	Gallus_gallus_newGene_6003	-	8922	0	0	0	0	0	0	0	0	0	0	0	0	0	0.175629	0
Z:47466892|47469621	exon	Z	ENSGALG00000000264	ENSGALG00000000264	+	1270	0	0	0	0	0	0	0	0	0	0	0	0	0	0	0.911573
Z:47466892|47475421	exon	Z	ENSGALG00000000264	ENSGALG00000000264	+	1751	0.322805	0.322306	0	0	0.677409	0	0	0	0.756131	0	0	0	0.759844	0.936688	0
Z:47784867|47788216	exon	Z	ENSGALG00000000276	FBXL17	+	513	0	0	0	0.313939	0	0	0	0	0	0	0	0	0	0.117086	0
Z:50140014|50142406	intron	Z	ENSGALG00000015256	PAM	-	2393	0	0	0.125445	0	0	0	0	0	0	0	0	0	0	0	0
Z:54384952|54392066	exon	Z	Gallus_gallus_newGene_6067	Gallus_gallus_newGene_6067	+	7116	0	0	0	0	0	0	0	0	0	0	0	0	0	0.175629	0
Z:54659665|54661272	intergenic_region	Z	N/A	N/A	-	1608	0	0	0	0	0.369496	0	0	0	0	0	0	0	0.126641	0	0
Z:54674624|54755962	intergenic_region	Z	ENSGALG00000015428	ENSGALG00000015428	-	81339	0	0	0	0	0	2.88749	0	0	0	0	0	0	8.61157	9.24979	6.64146
Z:54706332|54755962	intergenic_region	Z	ENSGALG00000015428	ENSGALG00000015428	-	49631	6.58523	6.38166	9.03207	8.09963	5.97352	7.31498	10.297	9.68628	11.1529	13.8429	14.3539	8.10926	19.0594	19.4363	17.7757
Z:54730600|54755962	intergenic_region	Z	ENSGALG00000048151	ENSGALG00000048151	-	25363	18.5936	16.3087	24.7128	17.0155	15.3957	17.0683	24.2624	27.5604	27.5988	28.3595	31.1989	18.3766	34.1297	36.5894	34.6398
Z:54753283|54755962	exon	Z	Gallus_gallus_newGene_6068	Gallus_gallus_newGene_6068	-	1456	32.216	35.3248	50.8681	38.4261	34.9174	39.2057	44.5347	49.2341	51.1018	47.8376	51.7807	30.8675	59.3312	61.6458	56.4524
Z:58035981|58040661	exon	Z	ENSGALG00000027932	SLF1	-	345	0	0	0	0	0.307913	0	0	0	0	0	0	0	0	0	0
Z:58035981|58046141	exon	Z	ENSGALG00000027932	SLF1	-	508	0	0	0.439059	0.376727	0	0.320833	0.257426	0	0	0.245007	0.296568	0	0.379922	0.468344	0.586011
Z:58318512|58327760	exon	Z	ENSGALG00000014661	FAM172A	+	327	0.710172	0.773535	0.940841	0.816242	0.492661	0.449166	1.54456	0.80273	1.1342	2.32757	0.711763	1.17715	1.01313	0.526887	0.651123
Z:58318512|58363377	exon	Z	ENSGALG00000014661	FAM172A	+	585	0.774733	0	0	0	0	1.02666	0.707921	1.12382	0.756131	0.796272	0.889704	0	0.886485	0.58543	0.586011
Z:58318512|58373273	intron	Z	ENSGALG00000014661	FAM172A	+	54762	0	0	0	0	0	0	0.321782	0	0	0.245007	0	0	0	0.117086	0
Z:60803901|60829582	intergenic_region	Z	ENSGALG00000010896	TMEM161B	+	25682	0	0	0	0	0	0	0	0	0	0	0	0	0	0.117086	0
Z:64304527|64308986	intergenic_region	Z	ENSGALG00000015577	ENSGALG00000015577	-	4460	0	0	0	0	0	0	0	0	0	0	0	0	0.189961	0	0
Z:67650817|67670417	exon	Z	ENSGALG00000015799	ELAVL2	-	345	0	0	0	0	0	0	0	0	0	0.245007	0.237254	0.196192	0.126641	0	0
Z:67650817|67672837	exon	Z	ENSGALG00000015799	ELAVL2	-	436	0	0	0	0	0	0	0	0	0	0	0	0.130795	0	0	0
Z:67670177|67672837	exon	Z	ENSGALG00000015799	ELAVL2	-	332	0	0	0	0	0	0	0	0	0	0.183755	0	0	0	0	0
Z:68866373|68866976	intron	Z	ENSGALG00000001856	MOB3B	-	604	0.387366	0.257845	0.68995	0.251151	0.369496	0.834165	0.257426	0.267577	0.69312	0.857524	0	0.196192	0.126641	0.468344	0.260449
Z:68866373|68872952	intergenic_region	Z	ENSGALG00000001856	MOB3B	-	6580	0	0	0	0	0	0	0.128713	0.107031	0	0	0	0	0.379922	0.234172	0
Z:68866373|68881830	intergenic_region	Z	ENSGALG00000001856	MOB3B	-	15458	0	0	0	0	0	0	0	0	0.126022	0	0	0	0	0	0
Z:7265951|7274477	exon	Z	ENSGALG00000030730	NOL6	-	511	0	0	0	0	0	0	0	0	0	0	0	0	0	0	0.195337
Z:81984252|81986857	exon	Z	ENSGALG00000028675	ZCCHC7	-	825	0.322805	0.644612	0.627227	0.376727	0.307913	0.449166	0.514852	0	0.315055	0.306259	0	0.457781	0.633204	0.936688	0.195337
Z:8566344|8566893	exon	Z	ENSGALG00000002009	FANCG	-	394	0	0	0	0	0	0	0	0	0	0	0.118627	0	0	0	0
Z:8928302|8934833	exon	Z	ENSGALG00000002326	ENSGALG00000002326	+	715	0	0	0	0	0	0	0	0	0	0	0	0	0	0	2.53938
