# Supplementary material for: Dynamic Expression and Regulatory Network of Circular RNA for Abdominal Preadipocytes Differentiation in Chicken (Gallus gallus)
Source: Front Cell Dev Biol. 2021 Nov 12;9:761638. doi: 10.3389/fcell.2021.761638 (PMC8633312; doi:10.3389/fcell.2021.761638)
Supplement: Supplementary file 2 [file DataSheet1.ZIP › Table S3 Differential expressed circRNAs expression profiles in adipocytes during different differentation stages.xlsx]

## Sheet: All_DE-circRNAs expression
Table S3 Differential expressed circRNAs expression profiles in adipocytes during different differentation stages
circRNA_ID	A0-1	A0-2	A0-3	A12-1	A12-2	A12-3	A48-1	A48-2	A48-3	A72-1	A72-2	A72-3	A120-1	A120-2	A120-3
1:1575606|1577823	0	0	0.878118	0	0	0	0	0.481638	1.07119	0.428762	0.355881	0	1.01313	1.28795	0.586011
1:4529199|4548796	0	0	0	0	0	0	0	0	0	0.673769	0.652449	0	0	0	0.651124
1:12744004|12750283	0	0	0	0	0	0	1.15842	1.87304	0	1.22503	0	0	0	0	0
1:15272025|15339851	0	0	0.439059	0	0	0	0	0	0	0	0	0	0	0.936688	0.586011
1:46678392|46681235	0	0	0	0	0	0	0	0	0	1.04128	0	1.17715	1.39305	1.28795	1.75803
1:56238776|56242986	0	0	0	0.251151	0	0	0	0	0	0	0	0	0.569883	0.292715	0.260449
1:61453301|61460519	0	0	0	0.376727	0.184748	0.384999	0	0	0	0.183755	0.296568	0.261589	1.20309	0.351258	0.781348
1:63119325|63130482	0	0	0	0	0	0	0	0	0	0.551266	0.83039	0.326986	0.759844	0.702516	0.651124
1:71122064|71157590	0	0	0	0	0	0	0	0	0	0	1.12696	0	0	0	0
1:72888897|72898978	0	0.322306	0.376336	0	0	0.1925	0	0	0	0.673769	0.533822	0.392384	0.506563	0.409801	0.390674
1:75709208|75723185	0	0	0	0	0	0	0	0	0	0	0	0	0.316602	0.234172	0.976685
1:106907760|106916393	0	0	0	0	0	0	0	0	0	0.428762	0.593136	0	0	0	0.846461
1:110936342|110946524	0	0	0.815395	0	0	0	0.643565	0.481638	0.630109	1.10253	0.652449	0.523178	0.823165	0	0.846461
1:113454634|113456709	0	0	0	0	0	0	0	0	0	0	0	0	1.89961	0	0
1:135120215|135128182	0	0	0	0	1.47798	2.1175	0	0	2.77248	3.36884	3.14362	0	5.82547	6.73244	6.12056
10:3963866|3975644	0	0	0	0	0	0	0	0	0	0	0	0	0	0	3.45095
10:12574340|12607185	0	0.193384	0	0	0	0	0.386139	0.214061	0.441076	0.490014	0.237254	0.523178	0	0.292715	0.260449
11:2348577|2371485	0	0	0	0	0	0	0	0	0	0	2.49117	0	0	3.16132	0
11:2348577|2371516	0	0	0	1.25576	0	0	0	0	1.51226	0	0	0	0	0	0
11:6727527|6814385	0	0	0	0	0	0	1.35149	1.01679	0	0	0	1.04636	0	0	0
12:1006476|1009847	0	0	0	0.879029	0	0.962498	0.772278	0.6957	0.69312	1.6538	0.83039	1.11175	1.96293	0	2.60449
12:5692296|5697816	0	0	0	0	0.985322	0	0	1.71249	1.89033	0	0	0	0	0	1.82315
12:10299237|10305604	0	1.1603	1.31718	0	1.4164	0.962498	1.41584	1.60546	0.882153	1.04128	0	0	0	0	0
13:17449530|17452588	0	0	0	0	0	0	0	0	0	0	0	0	3.16602	3.86384	1.95337
13:18048576|18050915	0	0	0.313614	0.188363	0	0	0.257426	0	0	0	0	0	0.506563	0.175629	0.390674
14:4606863|4609603	0	0	0	0.753454	0.554244	0	0	0	0	0	0.533822	0	0	0	0.390674
14:4993873|5006345	0	0	0	0	0	0	0	0	0	0	0	0	2.72278	0	0
15:6162811|6164216	0	0	1.56807	0	0	0	0	0	1.70129	0	0	1.63493	0	0	0
15:9436868|9448146	0	0	0	0	0	0	0	0	0	0	0	0	1.20309	0.936688	0
15:11649925|11657789	0	0.451229	0	0	0	0	0.707921	0.321092	0	0.673769	0.889704	0	0	0	0
17:9351936|9361189	0	0	0	0	0	0	1.09406	0.6957	0.756131	0	0.533822	0.523178	0	0.643973	0
17:9411419|9426425	0	0	0	0	0	0	0	0	0	0	0.949017	0.784767	0	0	0
19:5151207|5158018	0.58105	0.709074	0	1.19297	0.615827	0.513332	0.707921	0	0	0.673769	0.949017	0	0	0	0
19:7379956|7396042	0	0	0	0	0	0	0	0	0	0	0	0	0.823165	0	0.716236
2:104635|107958	0.322805	0	0	0	0	0	0	0	0	0.428762	0	0.392384	0	0	0
2:4058452|4066213	0.193683	0	0	0.313939	0	0	0.386139	0.481638	0.441076	0	0	0	0.316602	0	0.325562
2:5361327|5366043	1.1621	0	0.878118	0	0	0	1.73762	1.44491	2.64646	2.57257	1.66078	1.30795	3.1027	3.57112	3.90674
2:6624905|6625480	0	0	0	1.13018	0	0.769998	1.09406	0.909761	1.19721	1.59254	1.36421	0	0.949805	0	1.62781
2:10484460|10488298	0	0	0	0	0	0	0	0.267577	0	0.490014	0.533822	0	0	0	0
2:16904060|16906007	0	2.83629	0	0	0	0	0	0	3.52861	2.45007	2.66911	0	0	3.04424	2.66961
2:24189736|24200342	0	0	0	0	0	0	0	0	0	0	0	0	0.633204	0.58543	0
2:27462440|27468122	2.51788	1.80491	0	2.76266	2.09381	0	0	0	0	2.69508	0	2.09271	2.53281	2.34172	3.77652
2:27580217|27605348	0	0	5.39415	0	0	0	0	6.10075	7.43529	6.43143	8.18527	0	0	4.68344	6.3159
2:33267867|33280455	0.322805	0.257845	0	0	0	0	0.386139	0.535154	0.315055	0	0.415195	0	0	0	0.390674
2:47573401|47575959	0.322805	0	0	0	0	0	0.386139	0.588669	0	0	0	0	0	0	0
2:49898536|49910669	0	0	0	0	0	0	0	0	0	0	0	0	1.01313	1.11232	0
2:66954207|66957349	0.129122	0	0	0	0.307913	0	0	0.107031	0	0	0	0	0.569883	0.234172	0.325562
2:67597995|67599204	0.451928	0.257845	1.19173	1.06739	0.738992	1.21916	0	0	0	0	0.771076	0	0.316602	0.819602	0.455786
2:68283766|68298253	0	0	0	0.56509	0	0	0	0	0	0	0	0	1.01313	0	0.781348
2:89030716|89037618	0.451928	0	0	0.502303	0	0.641665	0	0	0	0.551266	0.533822	0	1.13977	0.819602	0.586011
2:98837834|98840143	0	0	1.00356	0	0	0	0	0	0.567098	0.551266	1.06764	0.523178	0	0	0
2:102486533|102511558	0	0	0	0	0	0	0	0	1.82732	1.6538	0	0	2.15289	2.22463	2.79983
2:126253080|126267224	0	0	0	0	0	0	0	0	0	0	0	0	1.45637	0.936688	1.17202
2:126254877|126267224	0	0	0	0	0	0	0	0	0	0	0	0	0	0.58543	0.586011
20:1448100|1455586	0.387366	0.257845	0	0	0	0	0.386139	0.374607	0.315055	0.490014	0	0	0.506563	0	0
20:8191640|8192543	0.58105	0.966919	0.940841	0	0	0	0	1.01679	0	0	0	0	0	0	0
20:12628211|12631287	0	0	0	1.94642	1.60115	0	0	2.03358	0	0	0	0	0	0	0
21:6554567|6555014	0	0	0	0	0	0.513332	0	0	0	0	0	0	0	0	1.49758
26:658648|659308	0	0.51569	0.439059	0.439515	0.615827	0.705832	0.643565	0.588669	0.252044	0	0	0	0	0.526887	0.716236
26:5070548|5072732	0	0	0	0	0.677409	0	0	0	0	1.16378	0.889704	0.457781	0.823165	0.878145	0
28:2140683|2165769	0	0	0	0	0	0	0	0	0	0	0	0	0	1.52212	0
28:2945919|2946316	0	0	0	0	0	0	0	0	0	0	0	0.980959	0.506563	0.409801	0
3:9948596|9954365	0	0	0	0	0	0	2.05941	0	0	0	1.95735	0	2.34285	0	2.53938
3:25538689|25541082	0	0	0	0	0	0	0	0	0.315055	0.673769	0	0.523178	0	0	0
3:27837407|27839203	0	0	0	0	0	0	0	0	0	0	0	0	0	2.16609	1.49758
3:51275448|51341368	0	0	0	0	0	0	0.579208	0.749215	0	0	0.771076	0	0.823165	0	0.976685
3:54216389|54220399	0	0	0	0	0	0	0	0	0	0	0	0.980959	0	0	0
3:54434594|54439836	0	0	0.376336	0.376727	0	0	0	0.428123	0.567098	0	0	0	0.379922	0	0
3:76435541|76443136	0	0	0	0	0	0	0	0	0	0	0.415195	0.457781	0.759844	0	0.586011
3:107147301|107151497	0	0	0	0	0	0	0	0	0	0	0	0	0	2.34172	0
33:4729769|4733493	0	0	0	0	0	0	1.4802	0	0	0	1.66078	0	0	0	2.0836
4:53511335|53523856	0	0	0	0	0	0	0	0	0	0	0	0	0	0.819602	1.5627
4:62915440|62920083	0	0	0	0.376727	0.554244	0.384999	0.450495	0.80273	0.882153	0	0.474509	0	0.316602	0.351258	0
4:65767102|65791366	0	0	0	0	0	0	0	0	0	0.306259	1.24558	0.457781	0.316602	0.819602	0.455786
4:69035577|69040842	0	0	0	0	0	0	0	1.28437	0	0	0	0	1.32973	0.936688	1.88826
4:91195247|91197932	0	0	0.564505	0	0.184748	0	0	0	0	0.428762	0	0.261589	0	0	0
5:2137642|2148981	0	0	0	0	0.492661	0.769998	0.514852	0	0	0.612517	0	0	0.949805	0.761059	0
5:9696389|9698586	0	0	1.00356	0	0	0	0	0	0	0	0	1.43874	0	0	0
5:11991484|11994361	0	0	0	0	0	0	0.514852	0	0.69312	0	0.474509	0	0	0	0
5:38248809|38268609	0	0	0	0	0	0	0	0	0	0	0	0	0.443242	0.292715	0.325562
5:50452454|50468722	0	0	0	0	0	0	0	0	0	0	0	0.71937	0	0	0
5:50931834|50932334	0	0	0	0	1.84748	0	0	0	0	0	0	0	0	0	0
5:52894570|52899307	0	0	0	1.25576	1.4164	1.21916	1.41584	0	1.51226	1.53129	0	0	0.949805	1.17086	1.30225
5:55765053|55765698	0	0	0	0	0	0	0	0	0	1.04128	0	0.653973	0	0	0
5:57838520|57841983	0	0	0	0	0	0	0	0	1.63828	0.918776	0	0	0	0	1.17202
5:57969403|57972281	0	0	0	0	0	0	0	1.33788	0	0	0	0	1.45637	0	0
6:1698054|1700598	0	0	1.75624	0	0	0	0	0	0	0	0	0	0	0	0
6:21720050|21733623	1.67859	0	2.13257	0	0	0	1.80198	1.71249	0	2.02131	0	0	2.02625	1.28795	1.69292
6:27145316|27146255	0	0	0	0.376727	0	0	0.579208	0.535154	0	0	0	0	0.569883	0	0
6:30780682|30799567	0	0	0	0	0	0	0	0	0	0.735021	1.00833	0.523178	1.07645	1.34649	1.23713
6:33923691|33933997	0	0	0	0	0	0	0	0	0	0	0	0	2.97606	0	2.86494
7:9651678|9653824	2.71157	1.9983	2.7598	1.75806	1.97064	1.3475	1.22277	1.87304	1.26022	0	1.95735	0.523178	0	0	0
7:13545067|13550848	0	0	0	0	0.92374	0	0	0.80273	0	0.980028	0.889704	0	0	0	0
7:30584704|30585973	0	0	0	0	0	1.155	0	0	0	0	0	0	0	0	0
8:4874055|4880754	1.67859	1.41815	0	0	0	1.66833	0	1.92655	2.3314	0	0	0	0	0	1.75803
8:13362100|13383685	0	0.386767	0	0	0	0	0	0.535154	0.441076	0	0	0	0.316602	0.234172	1.0418
8:19803013|19803422	0	0	0	0	0	0	1.0297	0	0	0	0	0	0	0.702516	0.781348
8:21628179|21632221	0	0	0	1.38133	0	0	1.54456	0	1.57527	1.16378	1.77941	0	0	0	0
8:27886180|27889657	0	0	0	0	0	0	1.80198	0	0	1.59254	2.07597	1.56953	2.72278	3.21986	2.21382
8:30150504|30176299	0	0	0.815395	0	0	0	0.579208	0.588669	0.756131	0.857524	0.652449	0	0.886485	0	0
Z:2878050|2878710	0	0	0	0.313939	0.246331	0.577499	0.643565	0.481638	0	0	0	0	0.569883	0.58543	0.651124
Z:8928302|8934833	0	0	0	0	0	0	0	0	0	0	0	0	0	0	2.53938
Z:27739926|27748088	0.322805	0	0	0	0	0	0.514852	0.749215	0	0	0	0	0	1.28795	1.17202
Z:35565770|35568133	0	0	0	0	0	0	0	0	0	0	0	0	1.89961	1.46357	1.49758
Z:47466892|47475421	0.322805	0.322306	0	0	0.677409	0	0	0	0.756131	0	0	0	0.759844	0.936688	0
Z:54674624|54755962	0	0	0	0	0	2.88749	0	0	0	0	0	0	8.61157	9.24979	6.64146
18:757990|768136	0	0	0	0	0	0	0	0	0	0.673769	0	0.457781	0	0.761059	0.846461
22:360264|375976	0	0	0.313614	0	0	0.1925	0	0	0	0	0	0	1.13977	0	0.911573
22:5274631|5275032	0	0	0	1.25576	0	0	0	0	0	0	0	0	0	0	0
24:1192892|1205086	0	0	0	0	0	0.513332	0	0.428123	0	0	0	0	0.886485	0.819602	0
24:3360878|3364131	0	0	0	0	0	0.577499	0	0.535154	0	0	0	0	0.823165	0	1.0418

## Sheet: DE-circRNA in A0_vs_A12
Differential expressed circRNAs expression profiles between preadipocytes and differentatiated 12 h adipocytes
circRNA_ID	A0-1_Count	A0-2_Count	A0-3_Count	A12-1_Count	A12-2_Count	A12-3_Count	A0-1_SRBPM	A0-2_SRBPM	A0-3_SRBPM	A12-1_SRBPM	A12-2_SRBPM	A12-3_SRBPM	Pvalue	log2FC	regulated
1:61453301|61460519	0	0	0	6	3	6	0	0	0	0.376727	0.184748	0.384999	0.041459	4.83767	up
1:135120215|135128182	0	0	0	0	24	33	0	0	0	0	1.47798	2.1175	0.00509183	6.2789	up
12:1006476|1009847	0	0	0	14	0	15	0	0	0	0.879029	0	0.962498	0.0188848	5.45688	up
14:4606863|4609603	0	0	0	12	9	0	0	0	0	0.753454	0.554244	0	0.0324707	5.06744	up
15:6162811|6164216	0	0	25	0	0	0	0	0	1.56807	0	0	0	0.0375712	-5.01348	down
2:5361327|5366043	18	0	14	0	0	0	1.1621	0	0.878118	0	0	0	0.0116016	-5.78479	down
2:6624905|6625480	0	0	0	18	0	12	0	0	0	1.13018	0	0.769998	0.0179516	5.49172	up
2:16904060|16906007	0	44	0	0	0	0	0	2.83629	0	0	0	0	0.00968439	-5.99424	down
2:27580217|27605348	0	0	86	0	0	0	0	0	5.39415	0	0	0	0.00516292	-6.38833	down
20:8191640|8192543	9	15	15	0	0	0	0.58105	0.966919	0.940841	0	0	0	0.00418539	-6.29466	down
20:12628211|12631287	0	0	0	31	26	0	0	0	0	1.94642	1.60115	0	0.00525498	6.2596	up
4:62915440|62920083	0	0	0	6	9	6	0	0	0	0.376727	0.554244	0.384999	0.0221539	5.29039	up
5:2137642|2148981	0	0	0	0	8	12	0	0	0	0	0.492661	0.769998	0.0341642	5.02933	up
5:50931834|50932334	0	0	0	0	30	0	0	0	0	0	1.84748	0	0.0273003	5.259	up
5:52894570|52899307	0	0	0	20	23	19	0	0	0	1.25576	1.4164	1.21916	0.0020888	6.64006	up
6:1698054|1700598	0	0	28	0	0	0	0	0	1.75624	0	0	0	0.0316484	-5.1492	down
6:21720050|21733623	26	0	34	0	0	0	1.67859	0	2.13257	0	0	0	0.00356114	-6.48107	down
8:21628179|21632221	0	0	0	22	0	0	0	0	0	1.38133	0	0	0.0469727	4.82396	up
Z:2878050|2878710	0	0	0	5	4	9	0	0	0	0.313939	0.246331	0.577499	0.029975	5.08016	up
Z:54674624|54755962	0	0	0	0	0	45	0	0	0	0	0	2.88749	0.0151426	5.68784	up

## Sheet: DE-circRNA in A12_vs_A48
Differential expressed circRNAs expression profiles between differentatiated 12 h and 48 h adipocytes
circRNA_ID	A12-1_Count	A12-2_Count	A12-3_Count	A48-1_Count	A48-2_Count	A48-3_Count	A12-1_SRBPM	A12-2_SRBPM	A12-3_SRBPM	A48-1_SRBPM	A48-2_SRBPM	A48-3_SRBPM	Pvalue	log2FC	regulated
1:1575606|1577823	0	0	0	0	9	17	0	0	0	0	0.481638	1.07119	0.0290693	5.27859	up
1:12744004|12750283	0	0	0	18	35	0	0	0	0	1.15842	1.87304	0	0.00918841	6.08412	up
1:61453301|61460519	6	3	6	0	0	0	0.376727	0.184748	0.384999	0	0	0	0.0273681	-5.28674	down
1:110936342|110946524	0	0	0	10	9	10	0	0	0	0.643565	0.481638	0.630109	0.0156043	5.65496	up
10:12574340|12607185	0	0	0	6	4	7	0	0	0	0.386139	0.214061	0.441076	0.0390076	4.99915	up
11:6727527|6814385	0	0	0	21	19	0	0	0	0	1.35149	1.01679	0	0.0140806	5.80025	up
14:4606863|4609603	12	9	0	0	0	0	0.753454	0.554244	0	0	0	0	0.0219514	-5.50044	down
15:6162811|6164216	0	0	0	0	0	27	0	0	0	0	0	1.70129	0.0398491	5.0884	up
17:9351936|9361189	0	0	0	17	13	12	0	0	0	1.09406	0.6957	0.756131	0.00761868	6.10496	up
2:5361327|5366043	0	0	0	27	27	42	0	0	0	1.73762	1.44491	2.64646	0.00124349	7.07836	up
2:16904060|16906007	0	0	0	0	0	56	0	0	0	0	0	3.52861	0.0146935	5.86656	up
2:27462440|27468122	44	34	0	0	0	0	2.76266	2.09381	0	0	0	0	0.00200556	-6.98766	down
2:27580217|27605348	0	0	0	0	114	118	0	0	0	0	6.10075	7.43529	0.000545322	7.66663	up
2:33267867|33280455	0	0	0	6	10	5	0	0	0	0.386139	0.535154	0.315055	0.0286346	5.23354	up
2:67597995|67599204	17	12	19	0	0	0	1.06739	0.738992	1.21916	0	0	0	0.00256551	-6.7252	down
2:89030716|89037618	8	0	10	0	0	0	0.502303	0	0.641665	0	0	0	0.0283415	-5.31112	down
2:102486533|102511558	0	0	0	0	0	29	0	0	0	0	0	1.82732	0.0362557	5.16756	up
20:1448100|1455586	0	0	0	6	7	5	0	0	0	0.386139	0.374607	0.315055	0.036141	5.05746	up
3:9948596|9954365	0	0	0	32	0	0	0	0	0	2.05941	0	0	0.0296258	5.33283	up
3:51275448|51341368	0	0	0	9	14	0	0	0	0	0.579208	0.749215	0	0.0348815	5.13623	up
33:4729769|4733493	0	0	0	23	0	0	0	0	0	1.4802	0	0	0.045889	4.96785	up
5:11991484|11994361	0	0	0	8	0	11	0	0	0	0.514852	0	0.69312	0.0430398	4.96711	up
5:50931834|50932334	0	30	0	0	0	0	0	1.84748	0	0	0	0	0.0199526	-5.64577	down
5:57838520|57841983	0	0	0	0	0	26	0	0	0	0	0	1.63828	0.0418743	5.04632	up
5:57969403|57972281	0	0	0	0	25	0	0	0	0	0	1.33788	0	0.0491368	4.90729	up
6:21720050|21733623	0	0	0	28	32	0	0	0	0	1.80198	1.71249	0	0.00711426	6.24533	up
7:30584704|30585973	0	0	18	0	0	0	0	0	1.155	0	0	0	0.0419568	-5.05493	down
8:27886180|27889657	0	0	0	28	0	0	0	0	0	1.80198	0	0	0.0354329	5.18698	up
8:30150504|30176299	0	0	0	9	11	12	0	0	0	0.579208	0.588669	0.756131	0.0131385	5.76708	up
Z:27739926|27748088	0	0	0	8	14	0	0	0	0	0.514852	0.749215	0	0.0375472	5.0778	up
Z:54674624|54755962	0	0	45	0	0	0	0	0	2.88749	0	0	0	0.0112236	-6.06024	down
22:5274631|5275032	20	0	0	0	0	0	1.25576	0	0	0	0	0	0.0373544	-5.15225	down

## Sheet: DE-circRNA in A48_vs_A72
Differential expressed circRNAs expression profiles between differentatiated 48 h and 72 h adipocytes
circRNA_ID	A48-1_Count	A48-2_Count	A48-3_Count	A72-1_Count	A72-2_Count	A72-3_Count	A48-1_SRBPM	A48-2_SRBPM	A48-3_SRBPM	A72-1_SRBPM	A72-2_SRBPM	A72-3_SRBPM	Pvalue	log2FC	regulated
1:4529199|4548796	0	0	0	11	11	0	0	0	0	0.673769	0.652449	0	0.0298696	5.13042	up
1:46678392|46681235	0	0	0	17	0	18	0	0	0	1.04128	0	1.17715	0.00844366	5.99312	up
1:61453301|61460519	0	0	0	3	5	4	0	0	0	0.183755	0.296568	0.261589	0.0454822	4.76611	up
1:63119325|63130482	0	0	0	9	14	5	0	0	0	0.551266	0.83039	0.326986	0.0111712	5.73739	up
1:72888897|72898978	0	0	0	11	9	6	0	0	0	0.673769	0.533822	0.392384	0.011811	5.70241	up
1:106907760|106916393	0	0	0	7	10	0	0	0	0	0.428762	0.593136	0	0.0458195	4.7971	up
11:2348577|2371485	0	0	0	0	42	0	0	0	0	0	2.49117	0	0.0200888	5.49179	up
11:2348577|2371516	0	0	24	0	0	0	0	0	1.51226	0	0	0	0.0359242	-5.0447	down
12:5692296|5697816	0	32	30	0	0	0	0	1.71249	1.89033	0	0	0	0.00474217	-6.33107	down
17:9411419|9426425	0	0	0	0	16	12	0	0	0	0	0.949017	0.784767	0.0148128	5.62891	up
2:104635|107958	0	0	0	7	0	6	0	0	0	0.428762	0	0.392384	0.0461194	4.7947	up
2:4058452|4066213	6	9	7	0	0	0	0.386139	0.481638	0.441076	0	0	0	0.0190738	-5.37151	down
2:27462440|27468122	0	0	0	44	0	32	0	0	0	2.69508	0	2.09271	0.00203336	6.81026	up
2:47573401|47575959	6	11	0	0	0	0	0.386139	0.588669	0	0	0	0	0.0452033	-4.79682	down
2:89030716|89037618	0	0	0	9	9	0	0	0	0	0.551266	0.533822	0	0.0411003	4.88451	up
20:12628211|12631287	0	38	0	0	0	0	0	2.03358	0	0	0	0	0.0229774	-5.39119	down
26:658648|659308	10	11	4	0	0	0	0.643565	0.588669	0.252044	0	0	0	0.0154873	-5.51643	down
26:5070548|5072732	0	0	0	19	15	7	0	0	0	1.16378	0.889704	0.457781	0.00486112	6.21884	up
28:2945919|2946316	0	0	0	0	0	15	0	0	0	0	0	0.980959	0.0413584	4.93389	up
3:54216389|54220399	0	0	0	0	0	15	0	0	0	0	0	0.980959	0.0413584	4.93389	up
3:54434594|54439836	0	8	9	0	0	0	0	0.428123	0.567098	0	0	0	0.0433512	-4.83083	down
3:76435541|76443136	0	0	0	0	7	7	0	0	0	0	0.415195	0.457781	0.0436274	4.83925	up
4:65767102|65791366	0	0	0	5	21	7	0	0	0	0.306259	1.24558	0.457781	0.00834486	5.91838	up
4:69035577|69040842	0	24	0	0	0	0	0	1.28437	0	0	0	0	0.043821	-4.88022	down
5:9696389|9698586	0	0	0	0	0	22	0	0	0	0	0	1.43874	0.0239805	5.36498	up
5:55765053|55765698	0	0	0	17	0	10	0	0	0	1.04128	0	0.653973	0.0148238	5.63029	up
5:57969403|57972281	0	25	0	0	0	0	0	1.33788	0	0	0	0	0.0414374	-4.92688	down
6:27145316|27146255	9	10	0	0	0	0	0.579208	0.535154	0	0	0	0	0.0369345	-4.96067	down
6:30780682|30799567	0	0	0	12	17	8	0	0	0	0.735021	1.00833	0.523178	0.00589881	6.10987	up
8:4874055|4880754	0	36	37	0	0	0	0	1.92655	2.3314	0	0	0	0.00344771	-6.51333	down
8:13362100|13383685	0	10	7	0	0	0	0	0.535154	0.441076	0	0	0	0.0445058	-4.80914	down
Z:2878050|2878710	10	9	0	0	0	0	0.643565	0.481638	0	0	0	0	0.0365244	-4.96977	down
Z:27739926|27748088	8	14	0	0	0	0	0.514852	0.749215	0	0	0	0	0.0302226	-5.11886	down
18:757990|768136	0	0	0	11	0	7	0	0	0	0.673769	0	0.457781	0.0289556	5.15827	up

## Sheet: DE-circRNA in A72_vs_A120
Differential expressed circRNAs expression profiles between differentatiated 72 h and 120 h adipocytes
circRNA_ID	A72-1_Count	A72-2_Count	A72-3_Count	A120-1_Count	A120-2_Count	A120-3_Count	A72-1_SRBPM	A72-2_SRBPM	A72-3_SRBPM	A120-1_SRBPM	A120-2_SRBPM	A120-3_SRBPM	Pvalue	log2FC	regulated
1:12744004|12750283	20	0	0	0	0	0	1.22503	0	0	0	0	0	0.037446	-5.29869	down
1:15272025|15339851	0	0	0	0	16	9	0	0	0	0	0.936688	0.586011	0.0326685	5.28326	up
1:56238776|56242986	0	0	0	9	5	4	0	0	0	0.569883	0.292715	0.260449	0.0394149	5.05282	up
1:71122064|71157590	0	19	0	0	0	0	0	1.12696	0	0	0	0	0.0468273	-5.10733	down
1:75709208|75723185	0	0	0	5	4	15	0	0	0	0.316602	0.234172	0.976685	0.0237061	5.4496	up
1:113454634|113456709	0	0	0	30	0	0	0	0	0	1.89961	0	0	0.0373196	5.26906	up
10:3963866|3975644	0	0	0	0	0	53	0	0	0	0	0	3.45095	0.015216	5.98821	up
11:6727527|6814385	0	0	16	0	0	0	0	0	1.04636	0	0	0	0.0255426	-5.6106	down
12:5692296|5697816	0	0	0	0	0	28	0	0	0	0	0	1.82315	0.0376824	5.26135	up
12:10299237|10305604	17	0	0	0	0	0	1.04128	0	0	0	0	0	0.0473687	-5.0977	down
13:17449530|17452588	0	0	0	50	66	30	0	0	0	3.16602	3.86384	1.95337	0.000515045	7.65711	up
13:18048576|18050915	0	0	0	8	3	6	0	0	0	0.506563	0.175629	0.390674	0.0426784	4.9902	up
14:4993873|5006345	0	0	0	43	0	0	0	0	0	2.72278	0	0	0.0225466	5.6887	up
15:6162811|6164216	0	0	25	0	0	0	0	0	1.63493	0	0	0	0.0127834	-6.12516	down
15:9436868|9448146	0	0	0	19	16	0	0	0	0	1.20309	0.936688	0	0.0193805	5.68389	up
15:11649925|11657789	11	15	0	0	0	0	0.673769	0.889704	0	0	0	0	0.0174616	-5.81443	down
17:9411419|9426425	0	16	12	0	0	0	0	0.949017	0.784767	0	0	0	0.0100566	-6.19315	down
19:5151207|5158018	11	16	0	0	0	0	0.673769	0.949017	0	0	0	0	0.0163961	-5.85844	down
19:7379956|7396042	0	0	0	13	0	11	0	0	0	0.823165	0	0.716236	0.0330231	5.27427	up
2:104635|107958	7	0	6	0	0	0	0.428762	0	0.392384	0	0	0	0.0343787	-5.31513	down
2:10484460|10488298	8	9	0	0	0	0	0.490014	0.533822	0	0	0	0	0.0354533	-5.28661	down
2:24189736|24200342	0	0	0	10	10	0	0	0	0	0.633204	0.58543	0	0.0468688	4.98173	up
2:49898536|49910669	0	0	0	16	19	0	0	0	0	1.01313	1.11232	0	0.0194888	5.67962	up
2:66954207|66957349	0	0	0	9	4	5	0	0	0	0.569883	0.234172	0.325562	0.0390772	5.05994	up
2:68283766|68298253	0	0	0	16	0	12	0	0	0	1.01313	0	0.781348	0.0259866	5.46376	up
2:98837834|98840143	9	18	8	0	0	0	0.551266	1.06764	0.523178	0	0	0	0.00474688	-6.56008	down
2:126253080|126267224	0	0	0	23	16	18	0	0	0	1.45637	0.936688	1.17202	0.00432403	6.53609	up
2:126254877|126267224	0	0	0	0	10	9	0	0	0	0	0.58543	0.586011	0.0485423	4.95219	up
21:6554567|6555014	0	0	0	0	0	23	0	0	0	0	0	1.49758	0.0492432	5.02394	up
26:658648|659308	0	0	0	0	9	11	0	0	0	0	0.526887	0.716236	0.0444666	5.0277	up
28:2140683|2165769	0	0	0	0	26	0	0	0	0	0	1.52212	0	0.0480589	5.04509	up
3:25538689|25541082	11	0	8	0	0	0	0.673769	0	0.523178	0	0	0	0.0187959	-5.76886	down
3:27837407|27839203	0	0	0	0	37	23	0	0	0	0	2.16609	1.49758	0.00755559	6.3442	up
3:54216389|54220399	0	0	15	0	0	0	0	0	0.980959	0	0	0	0.0281552	-5.53374	down
3:107147301|107151497	0	0	0	0	40	0	0	0	0	0	2.34172	0	0.0265136	5.55644	up
4:53511335|53523856	0	0	0	0	14	24	0	0	0	0	0.819602	1.5627	0.0158936	5.83219	up
4:69035577|69040842	0	0	0	21	16	29	0	0	0	1.32973	0.936688	1.88826	0.00312791	6.72408	up
4:91195247|91197932	7	0	4	0	0	0	0.428762	0	0.261589	0	0	0	0.0482491	-5.036	down
5:9696389|9698586	0	0	22	0	0	0	0	0	1.43874	0	0	0	0.0156324	-5.98074	down
5:38248809|38268609	0	0	0	7	5	5	0	0	0	0.443242	0.292715	0.325562	0.042621	4.98758	up
5:50452454|50468722	0	0	11	0	0	0	0	0	0.71937	0	0	0	0.0444343	-5.15501	down
5:55765053|55765698	17	0	10	0	0	0	1.04128	0	0.653973	0	0	0	0.0105111	-6.16568	down
6:33923691|33933997	0	0	0	47	0	44	0	0	0	2.97606	0	2.86494	0.00333463	6.85734	up
7:9651678|9653824	0	33	8	0	0	0	0	1.95735	0.523178	0	0	0	0.00668164	-6.45536	down
7:13545067|13550848	16	15	0	0	0	0	0.980028	0.889704	0	0	0	0	0.0125287	-6.04129	down
8:4874055|4880754	0	0	0	0	0	27	0	0	0	0	0	1.75803	0.0396111	5.21789	up
8:13362100|13383685	0	0	0	5	4	16	0	0	0	0.316602	0.234172	1.0418	0.0221267	5.50112	up
8:19803013|19803422	0	0	0	0	12	12	0	0	0	0	0.702516	0.781348	0.0338828	5.25292	up
8:21628179|21632221	19	30	0	0	0	0	1.16378	1.77941	0	0	0	0	0.00544312	-6.56846	down
Z:2878050|2878710	0	0	0	9	10	10	0	0	0	0.569883	0.58543	0.651124	0.0166259	5.68723	up
Z:8928302|8934833	0	0	0	0	0	39	0	0	0	0	0	2.53938	0.0237192	5.64871	up
Z:27739926|27748088	0	0	0	0	22	18	0	0	0	0	1.28795	1.17202	0.0149367	5.87468	up
Z:35565770|35568133	0	0	0	30	25	23	0	0	0	1.89961	1.46357	1.49758	0.00217953	6.91893	up
Z:47466892|47475421	0	0	0	12	16	0	0	0	0	0.759844	0.936688	0	0.0280264	5.40301	up
Z:54674624|54755962	0	0	0	136	158	102	0	0	0	8.61157	9.24979	6.64146	2.76307e-05	8.85456	up
22:360264|375976	0	0	0	18	0	14	0	0	0	1.13977	0	0.911573	0.0209102	5.62922	up
24:1192892|1205086	0	0	0	14	14	0	0	0	0	0.886485	0.819602	0	0.0278557	5.4075	up
24:3360878|3364131	0	0	0	13	0	16	0	0	0	0.823165	0	1.0418	0.0242384	5.51724	up
