# Supplementary material for: Dynamic Expression and Regulatory Network of Circular RNA for Abdominal Preadipocytes Differentiation in Chicken (Gallus gallus)
Source: Front Cell Dev Biol. 2021 Nov 12;9:761638. doi: 10.3389/fcell.2021.761638 (PMC8633312; doi:10.3389/fcell.2021.761638)
Supplement: Supplementary file 2 [file DataSheet1.ZIP › Table S4 GO annoation and KEGG pathway enrichment analysis of parental genes of circRNAs in chicken abdominal preadipocytes.xlsx]

## Sheet: GO_all circRNAs
GO analysis of parental genes of all identified circRNAs in chicken abdominal preadipocytes
GO_ID	GO_term	ontology	Items	Background_Items	p_adj	pvalue	Gene_ID
GO:0008270	zinc ion binding	Molecular Function	46	598	0.0914664	0.000138586	ENSGALG00000049119;ENSGALG00000004467;ENSGALG00000010629;ENSGALG00000000374;ENSGALG00000029817;ENSGALG00000008519;ENSGALG00000014138;ENSGALG00000036556;ENSGALG00000008988;ENSGALG00000041834;ENSGALG00000034030;ENSGALG00000003860;ENSGALG00000014734;ENSGALG00000007665;ENSGALG00000033090;ENSGALG00000005533;ENSGALG00000009567;ENSGALG00000028675;ENSGALG00000015478;ENSGALG00000004850;ENSGALG00000051276;…
GO:0043559	insulin binding	Molecular Function	3	5	0.517331	0.000783835	ENSGALG00000040651;ENSGALG00000040758;ENSGALG00000038924
GO:0005524	ATP binding	Molecular Function	71	1127	0.701251	0.0010625	ENSGALG00000013174;ENSGALG00000030599;ENSGALG00000012289;ENSGALG00000010119;ENSGALG00000015303;ENSGALG00000053335;ENSGALG00000040184;ENSGALG00000009796;ENSGALG00000012856;ENSGALG00000011581;ENSGALG00000012608;ENSGALG00000005505;ENSGALG00000003845;ENSGALG00000008627;ENSGALG00000043243;ENSGALG00000041080;ENSGALG00000011833;ENSGALG00000015806;ENSGALG00000011695;ENSGALG00000006655;ENSGALG00000009483;…
GO:0003682	chromatin binding	Molecular Function	25	305	1	0.00197643	ENSGALG00000015196;ENSGALG00000012808;ENSGALG00000032366;ENSGALG00000016531;ENSGALG00000040266;ENSGALG00000034453;ENSGALG00000002232;ENSGALG00000016191;ENSGALG00000034030;ENSGALG00000013672;ENSGALG00000009738;ENSGALG00000047235;ENSGALG00000016676;ENSGALG00000003396;ENSGALG00000039942;ENSGALG00000008053;ENSGALG00000001153;ENSGALG00000005295;ENSGALG00000040276;ENSGALG00000007809;ENSGALG00000034725;…
GO:0005086	ARF guanyl-nucleotide exchange factor activity	Molecular Function	4	14	1	0.00257105	ENSGALG00000048151;ENSGALG00000015428;ENSGALG00000005042;ENSGALG00000034610
GO:0043560	insulin receptor substrate binding	Molecular Function	3	8	1	0.00397548	ENSGALG00000005505;ENSGALG00000040758;ENSGALG00000040651
GO:0003677	DNA binding	Molecular Function	38	553	1	0.00397628	ENSGALG00000040725;ENSGALG00000013672;ENSGALG00000008988;ENSGALG00000015196;ENSGALG00000003108;ENSGALG00000039450;ENSGALG00000016278;ENSGALG00000015033;ENSGALG00000013793;ENSGALG00000016531;ENSGALG00000033025;ENSGALG00000012856;ENSGALG00000038064;ENSGALG00000012289;ENSGALG00000007665;ENSGALG00000005035;ENSGALG00000011133;ENSGALG00000002968;ENSGALG00000002232;ENSGALG00000011504;ENSGALG00000038018;…
GO:0005085	guanyl-nucleotide exchange factor activity	Molecular Function	10	89	1	0.00546009	ENSGALG00000039528;ENSGALG00000010967;ENSGALG00000036677;ENSGALG00000005840;ENSGALG00000016504;ENSGALG00000031009;ENSGALG00000029896;ENSGALG00000004621;ENSGALG00000042259;ENSGALG00000004273
GO:0003713	transcription coactivator activity	Molecular Function	13	133	1	0.00556125	ENSGALG00000009738;ENSGALG00000034802;ENSGALG00000010214;ENSGALG00000002232;ENSGALG00000040018;ENSGALG00000034944;ENSGALG00000010370;ENSGALG00000003169;ENSGALG00000009809;ENSGALG00000007762;ENSGALG00000029817;ENSGALG00000017199;ENSGALG00000032366
GO:0005009	insulin-activated receptor activity	Molecular Function	2	3	1	0.00558608	ENSGALG00000040651;ENSGALG00000040758
GO:0003700	transcription factor activity, sequence-specific DNA binding	Molecular Function	26	352	1	0.00653638	ENSGALG00000037723;ENSGALG00000034999;ENSGALG00000005420;ENSGALG00000041643;ENSGALG00000006502;Gallus_gallus_newGene_6676;ENSGALG00000038265;ENSGALG00000013657;ENSGALG00000001341;ENSGALG00000002968;ENSGALG00000014421;Gallus_gallus_newGene_2614;ENSGALG00000039155;ENSGALG00000054412;ENSGALG00000008653;ENSGALG00000003396;ENSGALG00000036821;ENSGALG00000015101;ENSGALG00000011963;ENSGALG00000025759;ENS…
GO:0042393	histone binding	Molecular Function	10	92	1	0.00689289	ENSGALG00000015027;ENSGALG00000007928;ENSGALG00000037522;ENSGALG00000034453;ENSGALG00000009279;ENSGALG00000005295;ENSGALG00000011976;ENSGALG00000034030;ENSGALG00000005035;ENSGALG00000034725
GO:0051010	microtubule plus-end binding	Molecular Function	3	10	1	0.00797747	ENSGALG00000009024;ENSGALG00000011645;ENSGALG00000004467
GO:0008373	sialyltransferase activity	Molecular Function	3	10	1	0.00797747	ENSGALG00000009021;ENSGALG00000010083;ENSGALG00000009027
GO:0017154	semaphorin receptor activity	Molecular Function	3	10	1	0.00797747	ENSGALG00000006097;ENSGALG00000001264;ENSGALG00000011309
GO:1990841	promoter-specific chromatin binding	Molecular Function	5	31	1	0.0104901	ENSGALG00000041080;ENSGALG00000040087;ENSGALG00000040018;ENSGALG00000036821;ENSGALG00000038018
GO:0008266	poly(U) RNA binding	Molecular Function	3	11	1	0.010616	ENSGALG00000012709;ENSGALG00000011439;ENSGALG00000007767
GO:0015349	thyroid hormone transmembrane transporter activity	Molecular Function	2	4	1	0.0108481	ENSGALG00000015040;ENSGALG00000005460
GO:0033192	calmodulin-dependent protein phosphatase activity	Molecular Function	2	4	1	0.0108481	ENSGALG00000039121;ENSGALG00000005243
GO:0005432	calcium:sodium antiporter activity	Molecular Function	2	4	1	0.0108481	ENSGALG00000008544;ENSGALG00000009400
GO:1990269	RNA polymerase II C-terminal domain phosphoserine binding	Molecular Function	2	4	1	0.0108481	ENSGALG00000033965;ENSGALG00000034725
GO:0051011	microtubule minus-end binding	Molecular Function	2	4	1	0.0108481	ENSGALG00000002145;ENSGALG00000003693
GO:0004674	protein serine/threonine kinase activity	Molecular Function	18	231	1	0.0130714	ENSGALG00000043535;ENSGALG00000012865;ENSGALG00000011695;ENSGALG00000032178;ENSGALG00000010930;ENSGALG00000041911;ENSGALG00000011505;ENSGALG00000034725;ENSGALG00000010313;ENSGALG00000016885;ENSGALG00000009483;ENSGALG00000053184;ENSGALG00000012608;ENSGALG00000017159;ENSGALG00000034081;ENSGALG00000006158;ENSGALG00000008627;ENSGALG00000039920
GO:0052742	phosphatidylinositol kinase activity	Molecular Function	3	12	1	0.0137001	ENSGALG00000006121;ENSGALG00000005505;ENSGALG00000040756
GO:0044390	ubiquitin-like protein conjugating enzyme binding	Molecular Function	3	13	1	0.0172396	ENSGALG00000029145;Gallus_gallus_newGene_6676;ENSGALG00000015860
GO:0004709	MAP kinase kinase kinase activity	Molecular Function	3	13	1	0.0172396	ENSGALG00000037326;ENSGALG00000012865;ENSGALG00000006655
GO:0003887	DNA-directed DNA polymerase activity	Molecular Function	3	13	1	0.0172396	ENSGALG00000007665;ENSGALG00000016766;ENSGALG00000015033
GO:0035005	1-phosphatidylinositol-4-phosphate 3-kinase activity	Molecular Function	2	5	1	0.0175575	ENSGALG00000005505;ENSGALG00000006121
GO:0002162	dystroglycan binding	Molecular Function	2	5	1	0.0175575	ENSGALG00000011645;ENSGALG00000002789
GO:0004843	thiol-dependent ubiquitin-specific protease activity	Molecular Function	7	62	1	0.0182809	ENSGALG00000004455;ENSGALG00000046235;ENSGALG00000013348;ENSGALG00000031474;ENSGALG00000016236;ENSGALG00000029817;ENSGALG00000003802
GO:0005516	calmodulin binding	Molecular Function	8	77	1	0.0191816	ENSGALG00000004150;ENSGALG00000047782;ENSGALG00000003845;ENSGALG00000038096;ENSGALG00000002145;ENSGALG00000008544;ENSGALG00000012608;ENSGALG00000013022
GO:0016303	1-phosphatidylinositol-3-kinase activity	Molecular Function	3	14	1	0.0212401	ENSGALG00000005505;ENSGALG00000017159;ENSGALG00000006121
GO:0070064	proline-rich region binding	Molecular Function	3	14	1	0.0212401	ENSGALG00000016949;ENSGALG00000036677;ENSGALG00000038730
GO:0003824	catalytic activity	Molecular Function	25	372	1	0.0224466	ENSGALG00000003108;ENSGALG00000029817;ENSGALG00000012808;ENSGALG00000052101;ENSGALG00000040097;ENSGALG00000015969;ENSGALG00000013926;ENSGALG00000015155;ENSGALG00000035761;ENSGALG00000005256;ENSGALG00000046862;ENSGALG00000054412;ENSGALG00000001110;ENSGALG00000053647;ENSGALG00000053184;ENSGALG00000021843;ENSGALG00000042182;Gallus_gallus_newGene_6676;ENSGALG00000040702;ENSGALG00000003362;ENSGALG0000…
GO:0031994	insulin-like growth factor I binding	Molecular Function	2	6	1	0.025578	ENSGALG00000040651;ENSGALG00000040758
GO:0070016	armadillo repeat domain binding	Molecular Function	2	6	1	0.025578	ENSGALG00000010580;ENSGALG00000047782
GO:0008331	high voltage-gated calcium channel activity	Molecular Function	2	6	1	0.025578	ENSGALG00000005332;ENSGALG00000013022
GO:0001665	alpha-N-acetylgalactosaminide alpha-2,6-sialyltransferase activity	Molecular Function	2	6	1	0.025578	ENSGALG00000009027;ENSGALG00000009021
GO:0043515	kinetochore binding	Molecular Function	2	6	1	0.025578	ENSGALG00000011645;ENSGALG00000004224
GO:0008353	RNA polymerase II carboxy-terminal domain kinase activity	Molecular Function	3	15	1	0.0257038	ENSGALG00000017104;ENSGALG00000043243;ENSGALG00000034725
GO:0036459	thiol-dependent ubiquitinyl hydrolase activity	Molecular Function	3	15	1	0.0257038	ENSGALG00000006969;ENSGALG00000029817;ENSGALG00000015478
GO:0046872	metal ion binding	Molecular Function	41	689	1	0.0281359	ENSGALG00000049653;ENSGALG00000011963;ENSGALG00000029379;Gallus_gallus_newGene_2757;ENSGALG00000011982;ENSGALG00000016697;ENSGALG00000039121;ENSGALG00000008546;ENSGALG00000011342;ENSGALG00000011705;ENSGALG00000033920;ENSGALG00000003774;ENSGALG00000031474;ENSGALG00000012865;ENSGALG00000053597;Gallus_gallus_newGene_6676;ENSGALG00000028801;ENSGALG00000000264;ENSGALG00000002018;ENSGALG00000006158;ENS…
GO:0003951	NAD+ kinase activity	Molecular Function	3	16	1	0.0306293	ENSGALG00000016959;ENSGALG00000019397;ENSGALG00000033561
GO:0043138	3'-5' DNA helicase activity	Molecular Function	2	7	1	0.034782	ENSGALG00000013174;ENSGALG00000008162
GO:0030291	protein serine/threonine kinase inhibitor activity	Molecular Function	2	7	1	0.034782	ENSGALG00000008778;ENSGALG00000034210
GO:0017112	Rab guanyl-nucleotide exchange factor activity	Molecular Function	4	29	1	0.0363628	ENSGALG00000047559;ENSGALG00000015036;ENSGALG00000005840;ENSGALG00000001157
GO:0000981	RNA polymerase II transcription factor activity, sequence-specific DNA binding	Molecular Function	18	260	1	0.0373967	ENSGALG00000015101;ENSGALG00000016191;ENSGALG00000029022;ENSGALG00000040266;ENSGALG00000014138;ENSGALG00000010721;ENSGALG00000015112;ENSGALG00000037723;ENSGALG00000016327;ENSGALG00000016022;ENSGALG00000040276;ENSGALG00000038540;Gallus_gallus_newGene_6676;ENSGALG00000013657;ENSGALG00000001341;ENSGALG00000014421;ENSGALG00000002968;ENSGALG00000009774
GO:0035091	phosphatidylinositol binding	Molecular Function	7	72	1	0.0378348	ENSGALG00000010610;ENSGALG00000000977;ENSGALG00000006121;ENSGALG00000009096;ENSGALG00000009796;ENSGALG00000043825;ENSGALG00000004150
GO:0035035	histone acetyltransferase binding	Molecular Function	3	18	1	0.0418478	ENSGALG00000040266;ENSGALG00000032366;ENSGALG00000005295
GO:0001096	TFIIF-class transcription factor binding	Molecular Function	1	1	1	0.0438325	ENSGALG00000031461
GO:0008442	3-hydroxyisobutyrate dehydrogenase activity	Molecular Function	1	1	1	0.0438325	ENSGALG00000033207
GO:0099580	ion antiporter activity involved in regulation of postsynaptic membrane potential	Molecular Function	1	1	1	0.0438325	ENSGALG00000009400
GO:0004139	deoxyribose-phosphate aldolase activity	Molecular Function	1	1	1	0.0438325	ENSGALG00000013095
GO:0005010	insulin-like growth factor-activated receptor activity	Molecular Function	1	1	1	0.0438325	ENSGALG00000040651
GO:0030735	carnosine N-methyltransferase activity	Molecular Function	1	1	1	0.0438325	ENSGALG00000015155
GO:0050290	sphingomyelin phosphodiesterase D activity	Molecular Function	1	1	1	0.0438325	ENSGALG00000006455
GO:0043185	vascular endothelial growth factor receptor 3 binding	Molecular Function	1	1	1	0.0438325	ENSGALG00000010847
GO:0052591	sn-glycerol-3-phosphate:ubiquinone-8 oxidoreductase activity	Molecular Function	1	1	1	0.0438325	ENSGALG00000012543
GO:0005172	vascular endothelial growth factor receptor binding	Molecular Function	1	1	1	0.0438325	ENSGALG00000010847
GO:0070854	myosin VI heavy chain binding	Molecular Function	1	1	1	0.0438325	ENSGALG00000004467
GO:0072591	citrate-L-glutamate ligase activity	Molecular Function	1	1	1	0.0438325	ENSGALG00000040184
GO:0001587	Gq/11-coupled serotonin receptor activity	Molecular Function	1	1	1	0.0438325	ENSGALG00000005853
GO:0050508	glucuronosyl-N-acetylglucosaminyl-proteoglycan 4-alpha-N-acetylglucosaminyltransferase activity	Molecular Function	1	1	1	0.0438325	ENSGALG00000039013
GO:0047560	3-dehydrosphinganine reductase activity	Molecular Function	1	1	1	0.0438325	ENSGALG00000012882
GO:0004903	growth hormone receptor activity	Molecular Function	1	1	1	0.0438325	ENSGALG00000014855
GO:0003934	GTP cyclohydrolase I activity	Molecular Function	1	1	1	0.0438325	ENSGALG00000012200
GO:0005124	scavenger receptor binding	Molecular Function	1	1	1	0.0438325	ENSGALG00000054944
GO:0017178	diphthine-ammonia ligase activity	Molecular Function	1	1	1	0.0438325	ENSGALG00000020438
GO:0019203	carbohydrate phosphatase activity	Molecular Function	1	1	1	0.0438325	ENSGALG00000012275
GO:0017020	myosin phosphatase regulator activity	Molecular Function	1	1	1	0.0438325	ENSGALG00000003568
GO:0072590	N-acetyl-L-aspartate-L-glutamate ligase activity	Molecular Function	1	1	1	0.0438325	ENSGALG00000040184
GO:0035256	G-protein coupled glutamate receptor binding	Molecular Function	1	1	1	0.0438325	ENSGALG00000014813
GO:0031151	histone methyltransferase activity (H3-K79 specific)	Molecular Function	1	1	1	0.0438325	ENSGALG00000000843
GO:0070224	sulfide:quinone oxidoreductase activity	Molecular Function	1	1	1	0.0438325	ENSGALG00000033780
GO:0061770	translation elongation factor binding	Molecular Function	1	1	1	0.0438325	ENSGALG00000036821
GO:0031802	type 5 metabotropic glutamate receptor binding	Molecular Function	1	1	1	0.0438325	ENSGALG00000014813
GO:0008446	GDP-mannose 4,6-dehydratase activity	Molecular Function	1	1	1	0.0438325	ENSGALG00000033170
GO:0005366	myo-inositol:proton symporter activity	Molecular Function	1	1	1	0.0438325	ENSGALG00000035940
GO:1901375	acetate ester transmembrane transporter activity	Molecular Function	1	1	1	0.0438325	ENSGALG00000038191
GO:0015173	aromatic amino acid transmembrane transporter activity	Molecular Function	1	1	1	0.0438325	ENSGALG00000015040
GO:0004494	methylmalonyl-CoA mutase activity	Molecular Function	1	1	1	0.0438325	ENSGALG00000016697
GO:0004830	tryptophan-tRNA ligase activity	Molecular Function	1	1	1	0.0438325	ENSGALG00000014772
GO:1990955	G-rich single-stranded DNA binding	Molecular Function	1	1	1	0.0438325	ENSGALG00000008740
GO:1990174	phosphodiesterase decapping endonuclease activity	Molecular Function	1	1	1	0.0438325	ENSGALG00000040181
GO:0033798	thyroxine 5-deiodinase activity	Molecular Function	1	1	1	0.0438325	ENSGALG00000026005
GO:0019150	D-ribulokinase activity	Molecular Function	1	1	1	0.0438325	ENSGALG00000010879
GO:0047349	D-ribitol-5-phosphate cytidylyltransferase activity	Molecular Function	1	1	1	0.0438325	ENSGALG00000010795
GO:0008484	sulfuric ester hydrolase activity	Molecular Function	2	8	1	0.0450509	ENSGALG00000016622;ENSGALG00000033286
GO:0042975	peroxisome proliferator activated receptor binding	Molecular Function	2	8	1	0.0450509	ENSGALG00000016531;ENSGALG00000015196
GO:0043548	phosphatidylinositol 3-kinase binding	Molecular Function	2	8	1	0.0450509	ENSGALG00000040651;ENSGALG00000040758
GO:0042800	histone methyltransferase activity (H3-K4 specific)	Molecular Function	2	8	1	0.0450509	ENSGALG00000049653;ENSGALG00000034802
GO:0004672	protein kinase activity	Molecular Function	13	177	1	0.0476144	Gallus_gallus_newGene_6676;ENSGALG00000012792;ENSGALG00000016529;ENSGALG00000009796;ENSGALG00000034725;ENSGALG00000011322;ENSGALG00000005256;ENSGALG00000002759;ENSGALG00000010119;ENSGALG00000012865;ENSGALG00000037326;ENSGALG00000052318;ENSGALG00000053184
GO:0030674	protein binding, bridging	Molecular Function	5	46	1	0.0497256	ENSGALG00000007810;ENSGALG00000054412;ENSGALG00000007128;ENSGALG00000034210;ENSGALG00000054944
GO:0017056	structural constituent of nuclear pore	Molecular Function	3	20	1	0.0548357	ENSGALG00000043394;ENSGALG00000007974;ENSGALG00000040018
GO:0005545	1-phosphatidylinositol binding	Molecular Function	2	9	1	0.0562739	ENSGALG00000008404;ENSGALG00000015846
GO:0045309	protein phosphorylated amino acid binding	Molecular Function	2	9	1	0.0562739	ENSGALG00000034725;ENSGALG00000054412
GO:0004438	phosphatidylinositol-3-phosphatase activity	Molecular Function	2	9	1	0.0562739	ENSGALG00000009096;ENSGALG00000016649
GO:0003714	transcription corepressor activity	Molecular Function	10	130	1	0.0594014	ENSGALG00000002232;ENSGALG00000033025;ENSGALG00000038064;ENSGALG00000041834;ENSGALG00000009279;ENSGALG00000009738;ENSGALG00000034999;ENSGALG00000039942;ENSGALG00000039155;ENSGALG00000012808
GO:0051219	phosphoprotein binding	Molecular Function	4	34	1	0.0599368	ENSGALG00000034725;ENSGALG00000054412;ENSGALG00000003860;ENSGALG00000038504
GO:0019888	protein phosphatase regulator activity	Molecular Function	3	21	1	0.0619659	ENSGALG00000032092;ENSGALG00000003568;ENSGALG00000007810
GO:0060090	binding, bridging	Molecular Function	6	65	1	0.0645928	ENSGALG00000014813;ENSGALG00000007021;ENSGALG00000054412;ENSGALG00000054944;ENSGALG00000036677;ENSGALG00000007128
GO:0048156	tau protein binding	Molecular Function	2	10	1	0.068348	ENSGALG00000008627;ENSGALG00000005420
GO:0015347	sodium-independent organic anion transmembrane transporter activity	Molecular Function	2	10	1	0.068348	ENSGALG00000005460;ENSGALG00000006871
GO:0032182	ubiquitin-like protein binding	Molecular Function	2	10	1	0.068348	ENSGALG00000029145;ENSGALG00000016880
GO:0004143	diacylglycerol kinase activity	Molecular Function	2	10	1	0.068348	ENSGALG00000016959;ENSGALG00000033561
GO:0030332	cyclin binding	Molecular Function	3	23	1	0.0774307	ENSGALG00000054412;ENSGALG00000015860;ENSGALG00000043243
GO:0005096	GTPase activator activity	Molecular Function	14	213	1	0.0854694	ENSGALG00000041373;ENSGALG00000042259;ENSGALG00000015546;ENSGALG00000006906;ENSGALG00000016817;ENSGALG00000007721;ENSGALG00000033938;ENSGALG00000011164;ENSGALG00000004578;ENSGALG00000001225;ENSGALG00000001419;ENSGALG00000007254;ENSGALG00000033618;ENSGALG00000043576
GO:0004518	nuclease activity	Molecular Function	3	24	1	0.0857348	ENSGALG00000003108;ENSGALG00000053335;ENSGALG00000013926
GO:0010698	acetyltransferase activator activity	Molecular Function	1	2	1	0.0857471	ENSGALG00000005295
GO:0016300	tRNA (uracil) methyltransferase activity	Molecular Function	1	2	1	0.0857471	ENSGALG00000017170
GO:1990931	RNA N6-methyladenosine dioxygenase activity	Molecular Function	1	2	1	0.0857471	ENSGALG00000041036
GO:0070001	aspartic-type peptidase activity	Molecular Function	1	2	1	0.0857471	ENSGALG00000006979
GO:0080019	fatty-acyl-CoA reductase (alcohol-forming) activity	Molecular Function	1	2	1	0.0857471	ENSGALG00000017291
GO:0061513	glucose 6-phosphate:inorganic phosphate antiporter activity	Molecular Function	1	2	1	0.0857471	ENSGALG00000035842
GO:0051734	ATP-dependent polynucleotide kinase activity	Molecular Function	1	2	1	0.0857471	ENSGALG00000053335
GO:0015196	L-tryptophan transmembrane transporter activity	Molecular Function	1	2	1	0.0857471	ENSGALG00000017227
GO:0015238	drug transmembrane transporter activity	Molecular Function	1	2	1	0.0857471	ENSGALG00000038191
GO:0001729	ceramide kinase activity	Molecular Function	1	2	1	0.0857471	ENSGALG00000019397
GO:0005459	UDP-galactose transmembrane transporter activity	Molecular Function	1	2	1	0.0857471	ENSGALG00000005340
GO:0034211	GTP-dependent protein kinase activity	Molecular Function	1	2	1	0.0857471	ENSGALG00000034725
GO:0018064	protein-histidine N-methyltransferase activity	Molecular Function	1	2	1	0.0857471	ENSGALG00000034802
GO:0004677	DNA-dependent protein kinase activity	Molecular Function	1	2	1	0.0857471	ENSGALG00000017159
GO:0004803	transposase activity	Molecular Function	1	2	1	0.0857471	ENSGALG00000011111
GO:0004816	asparagine-tRNA ligase activity	Molecular Function	1	2	1	0.0857471	ENSGALG00000017262
GO:0004800	thyroxine 5'-deiodinase activity	Molecular Function	1	2	1	0.0857471	ENSGALG00000026005
GO:0030158	protein xylosyltransferase activity	Molecular Function	1	2	1	0.0857471	ENSGALG00000006757
GO:0016715	oxidoreductase activity, acting on paired donors, with incorporation or reduction of molecular oxygen, reduced ascorbate as one donor, and incorporation of one atom of oxygen	Molecular Function	1	2	1	0.0857471	ENSGALG00000015256
GO:0086059	voltage-gated calcium channel activity involved SA node cell action potential	Molecular Function	1	2	1	0.0857471	ENSGALG00000005332
GO:0016763	transferase activity, transferring pentosyl groups	Molecular Function	1	2	1	0.0857471	ENSGALG00000050235
GO:0032977	membrane insertase activity	Molecular Function	1	2	1	0.0857471	Gallus_gallus_newGene_5256
GO:0017002	activin-activated receptor activity	Molecular Function	1	2	1	0.0857471	ENSGALG00000006158
GO:0005277	acetylcholine transmembrane transporter activity	Molecular Function	1	2	1	0.0857471	ENSGALG00000038191
GO:0070853	myosin VI binding	Molecular Function	1	2	1	0.0857471	ENSGALG00000004467
GO:0050265	RNA uridylyltransferase activity	Molecular Function	1	2	1	0.0857471	ENSGALG00000010629
GO:0071886	1-(4-iodo-2,5-dimethoxyphenyl)propan-2-amine binding	Molecular Function	1	2	1	0.0857471	ENSGALG00000005853
GO:0016895	exodeoxyribonuclease activity, producing 5'-phosphomonoesters	Molecular Function	1	2	1	0.0857471	ENSGALG00000013926
GO:0004529	exodeoxyribonuclease activity	Molecular Function	1	2	1	0.0857471	ENSGALG00000013926
GO:0008476	protein-tyrosine sulfotransferase activity	Molecular Function	1	2	1	0.0857471	ENSGALG00000002598
GO:0000810	diacylglycerol diphosphate phosphatase activity	Molecular Function	1	2	1	0.0857471	ENSGALG00000014711
GO:0042731	PH domain binding	Molecular Function	1	2	1	0.0857471	ENSGALG00000005256
GO:0047696	beta-adrenergic receptor kinase activity	Molecular Function	1	2	1	0.0857471	ENSGALG00000009403
GO:0050509	N-acetylglucosaminyl-proteoglycan 4-beta-glucuronosyltransferase activity	Molecular Function	1	2	1	0.0857471	ENSGALG00000039013
GO:0097161	DH domain binding	Molecular Function	1	2	1	0.0857471	ENSGALG00000005256
GO:0034617	tetrahydrobiopterin binding	Molecular Function	1	2	1	0.0857471	ENSGALG00000038096
GO:0099122	RNA polymerase II C-terminal domain binding	Molecular Function	1	2	1	0.0857471	ENSGALG00000034725
GO:0033961	cis-stilbene-oxide hydrolase activity	Molecular Function	1	2	1	0.0857471	ENSGALG00000009291
GO:0051733	polydeoxyribonucleotide kinase activity	Molecular Function	1	2	1	0.0857471	ENSGALG00000053335
GO:1990984	tRNA demethylase activity	Molecular Function	1	2	1	0.0857471	ENSGALG00000041036
GO:0042285	xylosyltransferase activity	Molecular Function	1	2	1	0.0857471	ENSGALG00000012559
GO:0017125	deoxycytidyl transferase activity	Molecular Function	1	2	1	0.0857471	ENSGALG00000016766
GO:0008017	microtubule binding	Molecular Function	12	176	1	0.0861658	ENSGALG00000011581;ENSGALG00000016105;ENSGALG00000002789;ENSGALG00000013615;ENSGALG00000037682;ENSGALG00000044620;ENSGALG00000038504;ENSGALG00000035156;ENSGALG00000004467;ENSGALG00000003860;ENSGALG00000017083;ENSGALG00000002175
GO:0031490	chromatin DNA binding	Molecular Function	4	39	1	0.0898816	ENSGALG00000040017;ENSGALG00000036821;ENSGALG00000002375;ENSGALG00000037522
GO:0051287	NAD binding	Molecular Function	3	25	1	0.0943982	ENSGALG00000039942;ENSGALG00000033207;ENSGALG00000009738
GO:0051539	4 iron, 4 sulfur cluster binding	Molecular Function	3	25	1	0.0943982	ENSGALG00000001110;ENSGALG00000007665;ENSGALG00000016278
GO:0017022	myosin binding	Molecular Function	3	25	1	0.0943982	ENSGALG00000004467;ENSGALG00000034610;ENSGALG00000008370
GO:0000030	mannosyltransferase activity	Molecular Function	2	12	1	0.0946728	ENSGALG00000012956;ENSGALG00000010975
GO:0031418	L-ascorbic acid binding	Molecular Function	2	12	1	0.0946728	ENSGALG00000001618;ENSGALG00000006677
GO:0010181	FMN binding	Molecular Function	2	12	1	0.0946728	ENSGALG00000001110;ENSGALG00000038096
GO:0004713	protein tyrosine kinase activity	Molecular Function	4	40	1	0.0965919	ENSGALG00000005256;ENSGALG00000008627;ENSGALG00000011695;Gallus_gallus_newGene_6676
GO:0030276	clathrin binding	Molecular Function	3	26	1	0.103404	ENSGALG00000030534;ENSGALG00000008404;ENSGALG00000015846
GO:0016773	phosphotransferase activity, alcohol group as acceptor	Molecular Function	6	74	1	0.105173	ENSGALG00000034725;ENSGALG00000053335;ENSGALG00000005256;Gallus_gallus_newGene_6676;ENSGALG00000053184;ENSGALG00000012865
GO:0004724	magnesium-dependent protein serine/threonine phosphatase activity	Molecular Function	2	13	1	0.108752	ENSGALG00000030691;ENSGALG00000039121
GO:0001046	core promoter sequence-specific DNA binding	Molecular Function	2	13	1	0.108752	ENSGALG00000040060;ENSGALG00000013402
GO:0070011	peptidase activity, acting on L-amino acid peptides	Molecular Function	2	13	1	0.108752	ENSGALG00000006979;ENSGALG00000029817
GO:0004519	endonuclease activity	Molecular Function	3	27	1	0.112733	ENSGALG00000013926;ENSGALG00000003108;ENSGALG00000053335
GO:0031624	ubiquitin conjugating enzyme binding	Molecular Function	3	28	1	0.122369	ENSGALG00000029145;ENSGALG00000038772;Gallus_gallus_newGene_6676
GO:0008092	cytoskeletal protein binding	Molecular Function	8	113	1	0.122791	ENSGALG00000022909;ENSGALG00000039349;ENSGALG00000011596;ENSGALG00000038191;ENSGALG00000040348;ENSGALG00000004467;ENSGALG00000005295;ENSGALG00000005420
GO:0008157	protein phosphatase 1 binding	Molecular Function	2	14	1	0.123337	ENSGALG00000008771;ENSGALG00000003568
GO:0017025	TBP-class protein binding	Molecular Function	2	14	1	0.123337	ENSGALG00000011705;ENSGALG00000040017
GO:0001085	RNA polymerase II transcription factor binding	Molecular Function	4	44	1	0.125641	ENSGALG00000032366;ENSGALG00000004850;ENSGALG00000030237;ENSGALG00000002232
GO:1990715	mRNA CDS binding	Molecular Function	1	3	1	0.125828	ENSGALG00000002278
GO:0004517	nitric-oxide synthase activity	Molecular Function	1	3	1	0.125828	ENSGALG00000038096
GO:0001156	TFIIIC-class transcription factor binding	Molecular Function	1	3	1	0.125828	ENSGALG00000034210
GO:0030275	LRR domain binding	Molecular Function	1	3	1	0.125828	ENSGALG00000005420
GO:0052812	phosphatidylinositol-3,4-bisphosphate 5-kinase activity	Molecular Function	1	3	1	0.125828	ENSGALG00000005505
GO:0004373	glycogen (starch) synthase activity	Molecular Function	1	3	1	0.125828	ENSGALG00000012275
GO:0004430	1-phosphatidylinositol 4-kinase activity	Molecular Function	1	3	1	0.125828	ENSGALG00000040756
GO:0016884	carbon-nitrogen ligase activity, with glutamine as amido-N-donor	Molecular Function	1	3	1	0.125828	ENSGALG00000053647
GO:0036033	mediator complex binding	Molecular Function	1	3	1	0.125828	ENSGALG00000040266
GO:0032184	SUMO polymer binding	Molecular Function	1	3	1	0.125828	ENSGALG00000043047
GO:0008318	protein prenyltransferase activity	Molecular Function	1	3	1	0.125828	ENSGALG00000015113
GO:0051731	polynucleotide 5'-hydroxyl-kinase activity	Molecular Function	1	3	1	0.125828	ENSGALG00000053335
GO:0001006	RNA polymerase III type 3 promoter sequence-specific DNA binding	Molecular Function	1	3	1	0.125828	ENSGALG00000011705
GO:0004013	adenosylhomocysteinase activity	Molecular Function	1	3	1	0.125828	ENSGALG00000032868
GO:0003896	DNA primase activity	Molecular Function	1	3	1	0.125828	ENSGALG00000016278
GO:0015643	toxic substance binding	Molecular Function	1	3	1	0.125828	ENSGALG00000013737
GO:0046404	ATP-dependent polydeoxyribonucleotide 5'-hydroxyl-kinase activity	Molecular Function	1	3	1	0.125828	ENSGALG00000053335
GO:0043395	heparan sulfate proteoglycan binding	Molecular Function	1	3	1	0.125828	ENSGALG00000002192
GO:0010521	telomerase inhibitor activity	Molecular Function	1	3	1	0.125828	ENSGALG00000008740
GO:0004814	arginine-tRNA ligase activity	Molecular Function	1	3	1	0.125828	ENSGALG00000015806
GO:0043734	DNA-N1-methyladenine dioxygenase activity	Molecular Function	1	3	1	0.125828	ENSGALG00000041036
GO:0061821	telomeric D-loop binding	Molecular Function	1	3	1	0.125828	ENSGALG00000008740
GO:0086056	voltage-gated calcium channel activity involved in AV node cell action potential	Molecular Function	1	3	1	0.125828	ENSGALG00000013022
GO:0098748	endocytic adaptor activity	Molecular Function	1	3	1	0.125828	ENSGALG00000054944
GO:0005326	neurotransmitter transporter activity	Molecular Function	1	3	1	0.125828	ENSGALG00000038191
GO:0034618	arginine binding	Molecular Function	1	3	1	0.125828	ENSGALG00000038096
GO:0004642	phosphoribosylformylglycinamidine synthase activity	Molecular Function	1	3	1	0.125828	ENSGALG00000053647
GO:0070492	oligosaccharide binding	Molecular Function	1	3	1	0.125828	ENSGALG00000006830
GO:0035516	oxidative DNA demethylase activity	Molecular Function	1	3	1	0.125828	ENSGALG00000041036
GO:0003846	2-acylglycerol O-acyltransferase activity	Molecular Function	1	3	1	0.125828	ENSGALG00000005217
GO:0004144	diacylglycerol O-acyltransferase activity	Molecular Function	1	3	1	0.125828	ENSGALG00000005217
GO:0003886	DNA (cytosine-5-)-methyltransferase activity	Molecular Function	1	3	1	0.125828	ENSGALG00000038018
GO:0016796	exonuclease activity, active with either ribo- or deoxyribonucleic acids and producing 5'-phosphomonoesters	Molecular Function	1	3	1	0.125828	ENSGALG00000013926
GO:0008349	MAP kinase kinase kinase kinase activity	Molecular Function	1	3	1	0.125828	ENSGALG00000012321
GO:0005173	stem cell factor receptor binding	Molecular Function	1	3	1	0.125828	ENSGALG00000008778
GO:0004656	procollagen-proline 4-dioxygenase activity	Molecular Function	1	3	1	0.125828	ENSGALG00000006677
GO:1905773	8-hydroxy-2'-deoxyguanosine DNA binding	Molecular Function	1	3	1	0.125828	ENSGALG00000008740
GO:0090555	phosphatidylethanolamine-translocating ATPase activity	Molecular Function	1	3	1	0.125828	ENSGALG00000002326
GO:0051425	PTB domain binding	Molecular Function	1	3	1	0.125828	ENSGALG00000040758
GO:2001070	starch binding	Molecular Function	1	3	1	0.125828	ENSGALG00000012275
GO:0052629	phosphatidylinositol-3,5-bisphosphate 3-phosphatase activity	Molecular Function	1	3	1	0.125828	ENSGALG00000009096
GO:0070139	SUMO-specific endopeptidase activity	Molecular Function	1	3	1	0.125828	ENSGALG00000015901
GO:0019899	enzyme binding	Molecular Function	19	326	1	0.126035	ENSGALG00000054412;ENSGALG00000047782;ENSGALG00000005256;ENSGALG00000040097;ENSGALG00000002649;ENSGALG00000002375;ENSGALG00000029817;ENSGALG00000016278;ENSGALG00000020557;ENSGALG00000012865;ENSGALG00000015860;ENSGALG00000029145;ENSGALG00000000977;Gallus_gallus_newGene_6676;ENSGALG00000034725;ENSGALG00000005295;ENSGALG00000003860;ENSGALG00000000713;ENSGALG00000005840
GO:0005261	cation channel activity	Molecular Function	3	29	1	0.132293	ENSGALG00000006112;ENSGALG00000043728;ENSGALG00000005840
GO:0030246	carbohydrate binding	Molecular Function	5	62	1	0.134845	ENSGALG00000004033;ENSGALG00000030546;ENSGALG00000032882;ENSGALG00000010744;ENSGALG00000001130
GO:0005248	voltage-gated sodium channel activity	Molecular Function	2	15	1	0.138357	ENSGALG00000006112;ENSGALG00000043728
GO:0032947	protein complex scaffold activity	Molecular Function	2	15	1	0.138357	ENSGALG00000039349;ENSGALG00000014813
GO:0015095	magnesium ion transmembrane transporter activity	Molecular Function	2	15	1	0.138357	ENSGALG00000008160;ENSGALG00000004085
GO:0070491	repressing transcription factor binding	Molecular Function	3	30	1	0.142486	ENSGALG00000040276;ENSGALG00000039942;ENSGALG00000011963
GO:0016772	transferase activity, transferring phosphorus-containing groups	Molecular Function	6	82	1	0.150036	Gallus_gallus_newGene_6676;ENSGALG00000053335;ENSGALG00000034725;ENSGALG00000005256;ENSGALG00000012865;ENSGALG00000053184
GO:0016757	transferase activity, transferring glycosyl groups	Molecular Function	3	31	1	0.152931	ENSGALG00000001130;ENSGALG00000012559;ENSGALG00000010744
GO:0030507	spectrin binding	Molecular Function	2	16	1	0.153747	ENSGALG00000002145;ENSGALG00000002192
GO:0004693	cyclin-dependent protein serine/threonine kinase activity	Molecular Function	2	16	1	0.153747	ENSGALG00000017104;ENSGALG00000043243
GO:0003723	RNA binding	Molecular Function	23	418	1	0.154719	ENSGALG00000002426;ENSGALG00000030730;ENSGALG00000017170;ENSGALG00000049119;ENSGALG00000039774;ENSGALG00000035906;ENSGALG00000032057;ENSGALG00000033965;ENSGALG00000003108;ENSGALG00000011682;ENSGALG00000034016;ENSGALG00000038018;ENSGALG00000012628;ENSGALG00000004042;ENSGALG00000001099;ENSGALG00000040018;ENSGALG00000019355;ENSGALG00000037946;ENSGALG00000005552;ENSGALG00000052873;ENSGALG00000016949;…
GO:0004725	protein tyrosine phosphatase activity	Molecular Function	6	83	1	0.156171	ENSGALG00000022909;ENSGALG00000012275;ENSGALG00000009823;ENSGALG00000002192;ENSGALG00000051957;ENSGALG00000009096
GO:0000978	RNA polymerase II core promoter proximal region sequence-specific DNA binding	Molecular Function	20	358	1	0.158673	ENSGALG00000032366;ENSGALG00000001073;ENSGALG00000002375;ENSGALG00000041080;ENSGALG00000008474;ENSGALG00000030237;ENSGALG00000040060;ENSGALG00000040266;ENSGALG00000016191;ENSGALG00000036821;ENSGALG00000003396;ENSGALG00000011963;ENSGALG00000001577;ENSGALG00000000713;ENSGALG00000040276;ENSGALG00000006445;ENSGALG00000013660;ENSGALG00000038540;ENSGALG00000001376;ENSGALG00000003217
GO:0004222	metalloendopeptidase activity	Molecular Function	6	84	1	0.162415	ENSGALG00000009567;ENSGALG00000014751;ENSGALG00000038924;ENSGALG00000041093;ENSGALG00000053549;ENSGALG00000003295
GO:0051020	GTPase binding	Molecular Function	5	66	1	0.162494	ENSGALG00000000977;ENSGALG00000051401;ENSGALG00000012865;ENSGALG00000005840;ENSGALG00000032234
GO:0004879	RNA polymerase II transcription factor activity, ligand-activated sequence-specific DNA binding	Molecular Function	3	32	1	0.163607	ENSGALG00000013402;ENSGALG00000040017;ENSGALG00000033090
GO:0001727	lipid kinase activity	Molecular Function	1	4	1	0.164154	ENSGALG00000019397
GO:0004719	protein-L-isoaspartate (D-aspartate) O-methyltransferase activity	Molecular Function	1	4	1	0.164154	ENSGALG00000012388
GO:0070579	methylcytosine dioxygenase activity	Molecular Function	1	4	1	0.164154	ENSGALG00000031604
GO:0035368	selenocysteine insertion sequence binding	Molecular Function	1	4	1	0.164154	ENSGALG00000038684
GO:0042392	sphingosine-1-phosphate phosphatase activity	Molecular Function	1	4	1	0.164154	ENSGALG00000014711
GO:0015234	thiamine transmembrane transporter activity	Molecular Function	1	4	1	0.164154	ENSGALG00000003025
GO:0009378	four-way junction helicase activity	Molecular Function	1	4	1	0.164154	ENSGALG00000013174
GO:0022849	glutamate-gated calcium ion channel activity	Molecular Function	1	4	1	0.164154	ENSGALG00000007278
GO:0036310	annealing helicase activity	Molecular Function	1	4	1	0.164154	ENSGALG00000013174
GO:0042015	interleukin-20 binding	Molecular Function	1	4	1	0.164154	ENSGALG00000004221
GO:0061650	ubiquitin-like protein conjugating enzyme activity	Molecular Function	1	4	1	0.164154	ENSGALG00000040097
GO:0008374	O-acyltransferase activity	Molecular Function	1	4	1	0.164154	ENSGALG00000005217
GO:0061665	SUMO ligase activity	Molecular Function	1	4	1	0.164154	ENSGALG00000004850
GO:0043522	leucine zipper domain binding	Molecular Function	1	4	1	0.164154	ENSGALG00000005420
GO:0005131	growth hormone receptor binding	Molecular Function	1	4	1	0.164154	ENSGALG00000030599
GO:0004301	epoxide hydrolase activity	Molecular Function	1	4	1	0.164154	ENSGALG00000009291
GO:0008420	CTD phosphatase activity	Molecular Function	1	4	1	0.164154	ENSGALG00000031461
GO:0030957	Tat protein binding	Molecular Function	1	4	1	0.164154	ENSGALG00000031461
GO:0098882	structural constituent of presynaptic active zone	Molecular Function	1	4	1	0.164154	ENSGALG00000009738
GO:0015101	organic cation transmembrane transporter activity	Molecular Function	1	4	1	0.164154	ENSGALG00000038191
GO:0050816	phosphothreonine residue binding	Molecular Function	1	4	1	0.164154	ENSGALG00000054412
GO:0031995	insulin-like growth factor II binding	Molecular Function	1	4	1	0.164154	ENSGALG00000040758
GO:0140036	ubiquitin-dependent protein binding	Molecular Function	1	4	1	0.164154	ENSGALG00000038924
GO:0004726	non-membrane spanning protein tyrosine phosphatase activity	Molecular Function	1	4	1	0.164154	ENSGALG00000011596
GO:0017137	Rab GTPase binding	Molecular Function	7	103	1	0.165665	ENSGALG00000006906;ENSGALG00000015546;ENSGALG00000001225;ENSGALG00000015036;ENSGALG00000047393;ENSGALG00000005840;ENSGALG00000052970
GO:0070530	K63-linked polyubiquitin modification-dependent protein binding	Molecular Function	2	17	1	0.169445	ENSGALG00000013348;ENSGALG00000031474
GO:0019904	protein domain specific binding	Molecular Function	10	164	1	0.183398	ENSGALG00000036175;ENSGALG00000010536;ENSGALG00000017096;ENSGALG00000015112;ENSGALG00000005420;ENSGALG00000040017;ENSGALG00000039942;ENSGALG00000047782;ENSGALG00000005256;ENSGALG00000040276
GO:0003688	DNA replication origin binding	Molecular Function	2	18	1	0.185394	ENSGALG00000008175;ENSGALG00000016676
GO:0043014	alpha-tubulin binding	Molecular Function	2	18	1	0.185394	ENSGALG00000016105;ENSGALG00000011560
GO:0043425	bHLH transcription factor binding	Molecular Function	2	18	1	0.185394	ENSGALG00000013402;ENSGALG00000040276
GO:0051721	protein phosphatase 2A binding	Molecular Function	2	18	1	0.185394	ENSGALG00000047782;ENSGALG00000010580
GO:0001540	amyloid-beta binding	Molecular Function	3	34	1	0.185584	ENSGALG00000003930;ENSGALG00000015111;ENSGALG00000040758
GO:0044877	macromolecular complex binding	Molecular Function	12	205	1	0.189492	ENSGALG00000040758;ENSGALG00000040017;ENSGALG00000027932;ENSGALG00000009738;ENSGALG00000034210;ENSGALG00000034725;ENSGALG00000039349;ENSGALG00000047782;ENSGALG00000010580;ENSGALG00000017159;ENSGALG00000016633;ENSGALG00000003108
GO:0016788	hydrolase activity, acting on ester bonds	Molecular Function	4	52	1	0.192784	ENSGALG00000003108;ENSGALG00000015969;ENSGALG00000013926;ENSGALG00000053335
GO:0032036	myosin heavy chain binding	Molecular Function	1	5	1	0.200803	ENSGALG00000004467
GO:0019871	sodium channel inhibitor activity	Molecular Function	1	5	1	0.200803	ENSGALG00000031355
GO:0004527	exonuclease activity	Molecular Function	1	5	1	0.200803	ENSGALG00000013926
GO:0140033	acetylation-dependent protein binding	Molecular Function	1	5	1	0.200803	ENSGALG00000034725
GO:0015193	L-proline transmembrane transporter activity	Molecular Function	1	5	1	0.200803	ENSGALG00000017227
GO:0004300	enoyl-CoA hydratase activity	Molecular Function	1	5	1	0.200803	ENSGALG00000014828
GO:0050321	tau-protein kinase activity	Molecular Function	1	5	1	0.200803	ENSGALG00000008627
GO:0035312	5'-3' exodeoxyribonuclease activity	Molecular Function	1	5	1	0.200803	ENSGALG00000013926
GO:0042609	CD4 receptor binding	Molecular Function	1	5	1	0.200803	ENSGALG00000006388
GO:0004703	G-protein coupled receptor kinase activity	Molecular Function	1	5	1	0.200803	ENSGALG00000009403
GO:0002151	G-quadruplex RNA binding	Molecular Function	1	5	1	0.200803	ENSGALG00000009168
GO:0015180	L-alanine transmembrane transporter activity	Molecular Function	1	5	1	0.200803	ENSGALG00000017227
GO:0019215	intermediate filament binding	Molecular Function	1	5	1	0.200803	ENSGALG00000009096
GO:0031419	cobalamin binding	Molecular Function	1	5	1	0.200803	ENSGALG00000016697
GO:0032452	histone demethylase activity	Molecular Function	1	5	1	0.200803	ENSGALG00000020557
GO:0004972	NMDA glutamate receptor activity	Molecular Function	1	5	1	0.200803	ENSGALG00000007278
GO:0097027	ubiquitin-protein transferase activator activity	Molecular Function	1	5	1	0.200803	ENSGALG00000054412
GO:0019783	ubiquitin-like protein-specific protease activity	Molecular Function	1	5	1	0.200803	ENSGALG00000029817
GO:0004520	endodeoxyribonuclease activity	Molecular Function	1	5	1	0.200803	ENSGALG00000013926
GO:1905538	polysome binding	Molecular Function	1	5	1	0.200803	ENSGALG00000002278
GO:0072345	NAADP-sensitive calcium-release channel activity	Molecular Function	1	5	1	0.200803	ENSGALG00000008709
GO:0017151	DEAD/H-box RNA helicase binding	Molecular Function	1	5	1	0.200803	ENSGALG00000008740
GO:0050815	phosphoserine residue binding	Molecular Function	1	5	1	0.200803	ENSGALG00000034725
GO:0015616	DNA translocase activity	Molecular Function	1	5	1	0.200803	ENSGALG00000008162
GO:0050700	CARD domain binding	Molecular Function	1	5	1	0.200803	ENSGALG00000043535
GO:0003958	NADPH-hemoprotein reductase activity	Molecular Function	1	5	1	0.200803	ENSGALG00000038096
GO:0015248	sterol transporter activity	Molecular Function	1	5	1	0.200803	ENSGALG00000007758
GO:0015278	calcium-release channel activity	Molecular Function	1	5	1	0.200803	ENSGALG00000016817
GO:0005007	fibroblast growth factor-activated receptor activity	Molecular Function	1	5	1	0.200803	ENSGALG00000009495
GO:0004402	histone acetyltransferase activity	Molecular Function	2	19	1	0.201544	ENSGALG00000007762;ENSGALG00000005035
GO:0050661	NADP binding	Molecular Function	2	19	1	0.201544	ENSGALG00000038096;ENSGALG00000033207
GO:0042162	telomeric DNA binding	Molecular Function	2	19	1	0.201544	ENSGALG00000016633;ENSGALG00000003108
GO:0019787	ubiquitin-like protein transferase activity	Molecular Function	4	53	1	0.201865	ENSGALG00000054412;ENSGALG00000015860;ENSGALG00000040097;ENSGALG00000046862
GO:0016301	kinase activity	Molecular Function	7	110	1	0.207662	ENSGALG00000005256;ENSGALG00000034725;ENSGALG00000053335;ENSGALG00000003596;Gallus_gallus_newGene_6676;ENSGALG00000053184;ENSGALG00000012865
GO:0004722	protein serine/threonine phosphatase activity	Molecular Function	3	36	1	0.208274	ENSGALG00000030691;ENSGALG00000012275;ENSGALG00000039121
GO:0004715	non-membrane spanning protein tyrosine kinase activity	Molecular Function	3	36	1	0.208274	ENSGALG00000030599;ENSGALG00000002759;ENSGALG00000015027
GO:0017016	Ras GTPase binding	Molecular Function	4	54	1	0.211071	ENSGALG00000005840;ENSGALG00000000977;ENSGALG00000039528;ENSGALG00000012865
GO:0030506	ankyrin binding	Molecular Function	2	20	1	0.217845	ENSGALG00000008544;ENSGALG00000002192
GO:0000175	3'-5'-exoribonuclease activity	Molecular Function	2	20	1	0.217845	ENSGALG00000007767;ENSGALG00000010106
GO:0005112	Notch binding	Molecular Function	2	20	1	0.217845	ENSGALG00000002375;ENSGALG00000041911
GO:0061630	ubiquitin protein ligase activity	Molecular Function	10	171	1	0.217889	ENSGALG00000030707;ENSGALG00000000264;ENSGALG00000040097;ENSGALG00000034944;ENSGALG00000031355;ENSGALG00000032234;ENSGALG00000004500;ENSGALG00000015860;ENSGALG00000012289;ENSGALG00000038772
GO:0045296	cadherin binding	Molecular Function	3	37	1	0.219842	ENSGALG00000041093;ENSGALG00000043373;Gallus_gallus_newGene_2757
GO:0000977	RNA polymerase II regulatory region sequence-specific DNA binding	Molecular Function	12	212	1	0.220666	ENSGALG00000011133;ENSGALG00000016997;ENSGALG00000040266;ENSGALG00000014138;ENSGALG00000010721;ENSGALG00000008519;ENSGALG00000001376;ENSGALG00000016327;ENSGALG00000011963;ENSGALG00000006502;ENSGALG00000041834;ENSGALG00000038540
GO:0000993	RNA polymerase II core binding	Molecular Function	2	21	1	0.234253	ENSGALG00000034725;ENSGALG00000013635
GO:0004993	G-protein coupled serotonin receptor activity	Molecular Function	2	21	1	0.234253	ENSGALG00000001383;ENSGALG00000005853
GO:0048487	beta-tubulin binding	Molecular Function	2	21	1	0.234253	ENSGALG00000011560;ENSGALG00000005295
GO:0000014	single-stranded DNA endodeoxyribonuclease activity	Molecular Function	1	6	1	0.235848	ENSGALG00000013926
GO:0009931	calcium-dependent protein serine/threonine kinase activity	Molecular Function	1	6	1	0.235848	ENSGALG00000003845
GO:0038024	cargo receptor activity	Molecular Function	1	6	1	0.235848	ENSGALG00000054944
GO:0034046	poly(G) binding	Molecular Function	1	6	1	0.235848	ENSGALG00000012709
GO:0005068	transmembrane receptor protein tyrosine kinase adaptor activity	Molecular Function	1	6	1	0.235848	ENSGALG00000054619
GO:0101005	ubiquitinyl hydrolase activity	Molecular Function	1	6	1	0.235848	ENSGALG00000029817
GO:0001098	basal transcription machinery binding	Molecular Function	1	6	1	0.235848	ENSGALG00000034725
GO:0042500	aspartic endopeptidase activity, intramembrane cleaving	Molecular Function	1	6	1	0.235848	ENSGALG00000006979
GO:0004652	polynucleotide adenylyltransferase activity	Molecular Function	1	6	1	0.235848	ENSGALG00000013061
GO:0008568	microtubule-severing ATPase activity	Molecular Function	1	6	1	0.235848	ENSGALG00000017083
GO:0004559	alpha-mannosidase activity	Molecular Function	1	6	1	0.235848	ENSGALG00000015590
GO:0070740	tubulin-glutamic acid ligase activity	Molecular Function	1	6	1	0.235848	ENSGALG00000001389
GO:0033550	MAP kinase tyrosine phosphatase activity	Molecular Function	1	6	1	0.235848	ENSGALG00000028155
GO:0019829	cation-transporting ATPase activity	Molecular Function	1	6	1	0.235848	ENSGALG00000030908
GO:2001069	glycogen binding	Molecular Function	1	6	1	0.235848	ENSGALG00000012275
GO:0072341	modified amino acid binding	Molecular Function	1	6	1	0.235848	ENSGALG00000016697
GO:1904680	peptide transmembrane transporter activity	Molecular Function	1	6	1	0.235848	ENSGALG00000054469
GO:0016879	ligase activity, forming carbon-nitrogen bonds	Molecular Function	1	6	1	0.235848	ENSGALG00000053647
GO:0047555	3',5'-cyclic-GMP phosphodiesterase activity	Molecular Function	1	6	1	0.235848	ENSGALG00000011982
GO:0070324	thyroid hormone binding	Molecular Function	1	6	1	0.235848	ENSGALG00000040017
GO:0098505	G-rich strand telomeric DNA binding	Molecular Function	1	6	1	0.235848	ENSGALG00000008740
GO:0039706	co-receptor binding	Molecular Function	1	6	1	0.235848	ENSGALG00000001774
GO:0043023	ribosomal large subunit binding	Molecular Function	1	6	1	0.235848	ENSGALG00000012263
GO:0001099	basal RNA polymerase II transcription machinery binding	Molecular Function	1	6	1	0.235848	ENSGALG00000034725
GO:0089720	caspase binding	Molecular Function	1	6	1	0.235848	ENSGALG00000043535
GO:0008330	protein tyrosine/threonine phosphatase activity	Molecular Function	1	6	1	0.235848	ENSGALG00000028155
GO:0016831	carboxy-lyase activity	Molecular Function	1	6	1	0.235848	ENSGALG00000014828
GO:0043175	RNA polymerase core enzyme binding	Molecular Function	1	6	1	0.235848	ENSGALG00000034725
GO:0061578	Lys63-specific deubiquitinase activity	Molecular Function	1	6	1	0.235848	ENSGALG00000046235
GO:0000287	magnesium ion binding	Molecular Function	8	135	1	0.240515	ENSGALG00000039920;ENSGALG00000001577;ENSGALG00000019397;ENSGALG00000002326;ENSGALG00000040388;ENSGALG00000030691;ENSGALG00000010313;ENSGALG00000007767
GO:0016740	transferase activity	Molecular Function	11	196	1	0.241852	ENSGALG00000054412;ENSGALG00000015860;ENSGALG00000012865;ENSGALG00000046862;ENSGALG00000005256;ENSGALG00000034725;ENSGALG00000053335;Gallus_gallus_newGene_6676;ENSGALG00000053184;ENSGALG00000015155;ENSGALG00000040097
GO:0005547	phosphatidylinositol-3,4,5-trisphosphate binding	Molecular Function	2	22	1	0.250728	ENSGALG00000000977;ENSGALG00000041373
GO:0051019	mitogen-activated protein kinase binding	Molecular Function	2	22	1	0.250728	ENSGALG00000012200;ENSGALG00000028155
GO:0005244	voltage-gated ion channel activity	Molecular Function	2	22	1	0.250728	ENSGALG00000043728;ENSGALG00000006112
GO:0019838	growth factor binding	Molecular Function	2	22	1	0.250728	ENSGALG00000006158;ENSGALG00000014855
GO:0051393	alpha-actinin binding	Molecular Function	2	22	1	0.250728	ENSGALG00000013022;ENSGALG00000005332
GO:0042803	protein homodimerization activity	Molecular Function	21	411	1	0.264057	ENSGALG00000001073;ENSGALG00000012200;ENSGALG00000029416;ENSGALG00000004467;ENSGALG00000040060;ENSGALG00000038096;ENSGALG00000010795;ENSGALG00000002945;ENSGALG00000016697;ENSGALG00000043535;ENSGALG00000039155;ENSGALG00000038504;ENSGALG00000012275;ENSGALG00000015367;ENSGALG00000034040;ENSGALG00000003860;ENSGALG00000051401;ENSGALG00000038540;ENSGALG00000006979;ENSGALG00000039013;ENSGALG00000038924
GO:0043169	cation binding	Molecular Function	5	79	1	0.264863	Gallus_gallus_newGene_6676;ENSGALG00000003013;Gallus_gallus_newGene_2757;ENSGALG00000012865;ENSGALG00000004467
GO:0003707	steroid hormone receptor activity	Molecular Function	3	41	1	0.267217	ENSGALG00000033090;ENSGALG00000001073;ENSGALG00000008519
GO:0005089	Rho guanyl-nucleotide exchange factor activity	Molecular Function	2	23	1	0.267232	ENSGALG00000011342;ENSGALG00000008546
GO:0061659	ubiquitin-like protein ligase activity	Molecular Function	2	23	1	0.267232	ENSGALG00000040097;ENSGALG00000015860
GO:0051879	Hsp90 protein binding	Molecular Function	2	23	1	0.267232	ENSGALG00000011560;ENSGALG00000036821
GO:0008175	tRNA methyltransferase activity	Molecular Function	1	7	1	0.269359	ENSGALG00000017333
GO:0048185	activin binding	Molecular Function	1	7	1	0.269359	ENSGALG00000006158
GO:0015279	store-operated calcium channel activity	Molecular Function	1	7	1	0.269359	ENSGALG00000029416
GO:0030274	LIM domain binding	Molecular Function	1	7	1	0.269359	ENSGALG00000043535
GO:0015085	calcium ion transmembrane transporter activity	Molecular Function	1	7	1	0.269359	ENSGALG00000005840
GO:0005388	calcium-transporting ATPase activity	Molecular Function	1	7	1	0.269359	ENSGALG00000030908
GO:0005003	ephrin receptor activity	Molecular Function	1	7	1	0.269359	ENSGALG00000005256
GO:1990756	protein binding, bridging involved in substrate recognition for ubiquitination	Molecular Function	1	7	1	0.269359	ENSGALG00000032053
GO:0051864	histone demethylase activity (H3-K36 specific)	Molecular Function	1	7	1	0.269359	ENSGALG00000020557
GO:0015386	potassium:proton antiporter activity	Molecular Function	1	7	1	0.269359	ENSGALG00000016734
GO:0031434	mitogen-activated protein kinase kinase binding	Molecular Function	1	7	1	0.269359	ENSGALG00000012865
GO:0032183	SUMO binding	Molecular Function	1	7	1	0.269359	ENSGALG00000012628
GO:0005004	GPI-linked ephrin receptor activity	Molecular Function	1	7	1	0.269359	ENSGALG00000005256
GO:0046975	histone methyltransferase activity (H3-K36 specific)	Molecular Function	1	7	1	0.269359	ENSGALG00000034802
GO:0000339	RNA cap binding	Molecular Function	1	7	1	0.269359	ENSGALG00000010084
GO:0004521	endoribonuclease activity	Molecular Function	2	24	1	0.283732	ENSGALG00000015024;ENSGALG00000003108
GO:0016712	oxidoreductase activity, acting on paired donors, with incorporation or reduction of molecular oxygen, reduced flavin or flavoprotein as one donor, and incorporation of one atom of oxygen	Molecular Function	2	24	1	0.283732	ENSGALG00000044199;ENSGALG00000051992
GO:0035591	signaling adaptor activity	Molecular Function	2	25	1	0.300196	ENSGALG00000007128;ENSGALG00000014813
GO:0033613	activating transcription factor binding	Molecular Function	2	25	1	0.300196	ENSGALG00000032366;ENSGALG00000013660
GO:0004842	ubiquitin-protein transferase activity	Molecular Function	7	124	1	0.301298	ENSGALG00000014974;ENSGALG00000015860;ENSGALG00000054412;ENSGALG00000008207;ENSGALG00000011682;ENSGALG00000040097;ENSGALG00000046862
GO:0070300	phosphatidic acid binding	Molecular Function	1	8	1	0.301403	ENSGALG00000000977
GO:0050811	GABA receptor binding	Molecular Function	1	8	1	0.301403	ENSGALG00000008370
GO:0008574	ATP-dependent microtubule motor activity, plus-end-directed	Molecular Function	1	8	1	0.301403	ENSGALG00000011581
GO:0008061	chitin binding	Molecular Function	1	8	1	0.301403	ENSGALG00000006830
GO:0017162	aryl hydrocarbon receptor binding	Molecular Function	1	8	1	0.301403	ENSGALG00000006445
GO:0015020	glucuronosyltransferase activity	Molecular Function	1	8	1	0.301403	ENSGALG00000012559
GO:0004415	hyalurononglucosaminidase activity	Molecular Function	1	8	1	0.301403	ENSGALG00000015138
GO:0008046	axon guidance receptor activity	Molecular Function	1	8	1	0.301403	ENSGALG00000005256
GO:0004536	deoxyribonuclease activity	Molecular Function	1	8	1	0.301403	ENSGALG00000013926
GO:0008519	ammonium transmembrane transporter activity	Molecular Function	1	8	1	0.301403	ENSGALG00000038191
GO:0003691	double-stranded telomeric DNA binding	Molecular Function	1	8	1	0.301403	ENSGALG00000016633
GO:0034450	ubiquitin-ubiquitin ligase activity	Molecular Function	1	8	1	0.301403	ENSGALG00000002649
GO:0055106	ubiquitin-protein transferase regulator activity	Molecular Function	1	8	1	0.301403	ENSGALG00000054412
GO:0008409	5'-3' exonuclease activity	Molecular Function	1	8	1	0.301403	ENSGALG00000013926
GO:0005070	SH3/SH2 adaptor activity	Molecular Function	1	8	1	0.301403	ENSGALG00000007128
GO:0008191	metalloendopeptidase inhibitor activity	Molecular Function	1	8	1	0.301403	ENSGALG00000036829
GO:0035612	AP-2 adaptor complex binding	Molecular Function	1	8	1	0.301403	ENSGALG00000041911
GO:0043021	ribonucleoprotein complex binding	Molecular Function	2	26	1	0.316595	ENSGALG00000038684;ENSGALG00000003108
GO:0005088	Ras guanyl-nucleotide exchange factor activity	Molecular Function	2	26	1	0.316595	ENSGALG00000039450;ENSGALG00000005840
GO:0031625	ubiquitin protein ligase binding	Molecular Function	9	168	1	0.316793	ENSGALG00000011560;ENSGALG00000009314;ENSGALG00000012289;ENSGALG00000054412;ENSGALG00000027932;ENSGALG00000026005;ENSGALG00000038504;ENSGALG00000040097;ENSGALG00000010536
GO:0016787	hydrolase activity	Molecular Function	9	170	1	0.32908	ENSGALG00000032683;ENSGALG00000053335;ENSGALG00000006979;ENSGALG00000014186;ENSGALG00000013926;ENSGALG00000015969;ENSGALG00000054680;ENSGALG00000029817;ENSGALG00000003108
GO:0032454	histone demethylase activity (H3-K9 specific)	Molecular Function	1	9	1	0.332045	ENSGALG00000020557
GO:0003841	1-acylglycerol-3-phosphate O-acyltransferase activity	Molecular Function	1	9	1	0.332045	ENSGALG00000009056
GO:0005092	GDP-dissociation inhibitor activity	Molecular Function	1	9	1	0.332045	ENSGALG00000006906
GO:0005385	zinc ion transmembrane transporter activity	Molecular Function	1	9	1	0.332045	ENSGALG00000007777
GO:0008195	phosphatidate phosphatase activity	Molecular Function	1	9	1	0.332045	ENSGALG00000014711
GO:0015179	L-amino acid transmembrane transporter activity	Molecular Function	1	9	1	0.332045	ENSGALG00000034806
GO:0015301	anion:anion antiporter activity	Molecular Function	1	9	1	0.332045	ENSGALG00000011224
GO:0030553	cGMP binding	Molecular Function	1	9	1	0.332045	ENSGALG00000011982
GO:0017116	single-stranded DNA-dependent ATP-dependent DNA helicase activity	Molecular Function	1	9	1	0.332045	ENSGALG00000012856
GO:0030898	actin-dependent ATPase activity	Molecular Function	1	9	1	0.332045	ENSGALG00000004150
GO:0005005	transmembrane-ephrin receptor activity	Molecular Function	1	9	1	0.332045	ENSGALG00000005256
GO:0022832	voltage-gated channel activity	Molecular Function	1	9	1	0.332045	ENSGALG00000002945
GO:0016616	oxidoreductase activity, acting on the CH-OH group of donors, NAD or NADP as acceptor	Molecular Function	2	27	1	0.332904	ENSGALG00000039942;ENSGALG00000009738
GO:0005216	ion channel activity	Molecular Function	2	27	1	0.332904	ENSGALG00000002945;ENSGALG00000005840
GO:0008324	cation transmembrane transporter activity	Molecular Function	2	27	1	0.332904	ENSGALG00000005840;ENSGALG00000038191
GO:0001227	transcriptional repressor activity, RNA polymerase II transcription regulatory region sequence-specific binding	Molecular Function	9	174	1	0.353902	ENSGALG00000011963;ENSGALG00000003396;ENSGALG00000036821;ENSGALG00000038540;ENSGALG00000041834;ENSGALG00000000713;ENSGALG00000010721;ENSGALG00000016633;ENSGALG00000001577
GO:0004653	polypeptide N-acetylgalactosaminyltransferase activity	Molecular Function	1	10	1	0.361344	ENSGALG00000004033
GO:0005452	inorganic anion exchanger activity	Molecular Function	1	10	1	0.361344	ENSGALG00000011224
GO:1990380	Lys48-specific deubiquitinase activity	Molecular Function	1	10	1	0.361344	ENSGALG00000013348
GO:0015385	sodium:proton antiporter activity	Molecular Function	1	10	1	0.361344	ENSGALG00000016734
GO:0004683	calmodulin-dependent protein kinase activity	Molecular Function	1	10	1	0.361344	ENSGALG00000012608
GO:0019209	kinase activator activity	Molecular Function	1	10	1	0.361344	ENSGALG00000036677
GO:0016702	oxidoreductase activity, acting on single donors with incorporation of molecular oxygen, incorporation of two atoms of oxygen	Molecular Function	1	10	1	0.361344	ENSGALG00000006677
GO:0016853	isomerase activity	Molecular Function	1	10	1	0.361344	ENSGALG00000017083
GO:0032934	sterol binding	Molecular Function	1	10	1	0.361344	ENSGALG00000007758
GO:0004198	calcium-dependent cysteine-type endopeptidase activity	Molecular Function	1	10	1	0.361344	ENSGALG00000002018
GO:0035925	mRNA 3'-UTR AU-rich region binding	Molecular Function	1	10	1	0.361344	ENSGALG00000011439
GO:0043167	ion binding	Molecular Function	8	154	1	0.362973	Gallus_gallus_newGene_6676;ENSGALG00000053335;ENSGALG00000012865;Gallus_gallus_newGene_2757;ENSGALG00000000977;ENSGALG00000033938;ENSGALG00000004467;ENSGALG00000003013
GO:0004714	transmembrane receptor protein tyrosine kinase activity	Molecular Function	3	49	1	0.364173	ENSGALG00000005256;ENSGALG00000040758;ENSGALG00000040651
GO:0002039	p53 binding	Molecular Function	3	49	1	0.364173	ENSGALG00000034725;ENSGALG00000005872;ENSGALG00000011548
GO:0005507	copper ion binding	Molecular Function	2	29	1	0.365159	ENSGALG00000015256;ENSGALG00000029298
GO:0046982	protein heterodimerization activity	Molecular Function	11	222	1	0.382173	ENSGALG00000040725;ENSGALG00000006445;ENSGALG00000039013;ENSGALG00000013402;ENSGALG00000003498;ENSGALG00000039155;ENSGALG00000036821;ENSGALG00000034999;ENSGALG00000039450;ENSGALG00000032366;ENSGALG00000014813
GO:0030165	PDZ domain binding	Molecular Function	3	51	1	0.388272	ENSGALG00000030908;ENSGALG00000032640;ENSGALG00000017096
GO:0005543	phospholipid binding	Molecular Function	4	72	1	0.388487	ENSGALG00000000977;ENSGALG00000004621;ENSGALG00000033938;ENSGALG00000015428
GO:0035615	clathrin adaptor activity	Molecular Function	1	11	1	0.389361	ENSGALG00000009092
GO:0017017	MAP kinase tyrosine/serine/threonine phosphatase activity	Molecular Function	1	11	1	0.389361	ENSGALG00000028155
GO:0008143	poly(A) binding	Molecular Function	1	11	1	0.389361	ENSGALG00000011439
GO:0008198	ferrous iron binding	Molecular Function	1	11	1	0.389361	ENSGALG00000041036
GO:0015106	bicarbonate transmembrane transporter activity	Molecular Function	1	11	1	0.389361	ENSGALG00000011224
GO:0070679	inositol 1,4,5 trisphosphate binding	Molecular Function	1	11	1	0.389361	ENSGALG00000029416
GO:0046935	1-phosphatidylinositol-3-kinase regulator activity	Molecular Function	1	11	1	0.389361	ENSGALG00000013731
GO:0001158	enhancer sequence-specific DNA binding	Molecular Function	1	11	1	0.389361	ENSGALG00000015101
GO:0071889	14-3-3 protein binding	Molecular Function	1	11	1	0.389361	ENSGALG00000034210
GO:0004712	protein serine/threonine/tyrosine kinase activity	Molecular Function	1	11	1	0.389361	ENSGALG00000006158
GO:0005159	insulin-like growth factor receptor binding	Molecular Function	1	11	1	0.389361	ENSGALG00000040758
GO:0016709	oxidoreductase activity, acting on paired donors, with incorporation or reduction of molecular oxygen, NAD(P)H as one donor, and incorporation of one atom of oxygen	Molecular Function	1	11	1	0.389361	ENSGALG00000038096
GO:0019199	transmembrane receptor protein kinase activity	Molecular Function	1	11	1	0.389361	ENSGALG00000005256
GO:0000146	microfilament motor activity	Molecular Function	1	11	1	0.389361	ENSGALG00000004150
GO:0048365	Rac GTPase binding	Molecular Function	2	31	1	0.396798	ENSGALG00000030220;ENSGALG00000010967
GO:0003684	damaged DNA binding	Molecular Function	2	31	1	0.396798	ENSGALG00000016766;ENSGALG00000013926
GO:0015075	ion transmembrane transporter activity	Molecular Function	2	31	1	0.396798	ENSGALG00000005840;ENSGALG00000038191
GO:0008138	protein tyrosine/serine/threonine phosphatase activity	Molecular Function	2	31	1	0.396798	ENSGALG00000039121;ENSGALG00000012275
GO:0005488	binding	Molecular Function	38	825	1	0.398418	ENSGALG00000004467;ENSGALG00000040097;ENSGALG00000033938;ENSGALG00000003108;ENSGALG00000029817;ENSGALG00000038191;ENSGALG00000047782;ENSGALG00000011133;ENSGALG00000003013;ENSGALG00000002968;ENSGALG00000016880;ENSGALG00000007128;ENSGALG00000052873;ENSGALG00000015860;ENSGALG00000029145;ENSGALG00000040348;ENSGALG00000006979;ENSGALG00000053335;ENSGALG00000014813;ENSGALG00000013926;ENSGALG00000015577;…
GO:0050839	cell adhesion molecule binding	Molecular Function	3	52	1	0.40024	Gallus_gallus_newGene_2757;ENSGALG00000015367;ENSGALG00000053549
GO:0031267	small GTPase binding	Molecular Function	3	52	1	0.40024	ENSGALG00000000977;ENSGALG00000005840;ENSGALG00000012865
GO:0003674	molecular_function	Molecular Function	48	1050	1	0.40076	ENSGALG00000003108;ENSGALG00000033938;ENSGALG00000038191;ENSGALG00000046862;ENSGALG00000011133;ENSGALG00000002968;ENSGALG00000029145;ENSGALG00000042182;ENSGALG00000006979;ENSGALG00000040348;ENSGALG00000014813;ENSGALG00000013926;ENSGALG00000015155;ENSGALG00000015969;ENSGALG00000005256;ENSGALG00000053647;ENSGALG00000014421;ENSGALG00000001341;ENSGALG00000012865;ENSGALG00000037723;ENSGALG00000000977;…
GO:0004896	cytokine receptor activity	Molecular Function	2	32	1	0.412344	ENSGALG00000004221;ENSGALG00000014855
GO:0004407	histone deacetylase activity	Molecular Function	1	12	1	0.416151	ENSGALG00000004288
GO:0019205	nucleobase-containing compound kinase activity	Molecular Function	1	12	1	0.416151	ENSGALG00000053335
GO:0001162	RNA polymerase II intronic transcription regulatory region sequence-specific DNA binding	Molecular Function	1	12	1	0.416151	ENSGALG00000036821
GO:0004177	aminopeptidase activity	Molecular Function	1	12	1	0.416151	ENSGALG00000000374
GO:0003746	translation elongation factor activity	Molecular Function	1	12	1	0.416151	ENSGALG00000038684
GO:0017080	sodium channel regulator activity	Molecular Function	1	12	1	0.416151	ENSGALG00000022909
GO:0050699	WW domain binding	Molecular Function	1	12	1	0.416151	ENSGALG00000003217
GO:0008327	methyl-CpG binding	Molecular Function	1	12	1	0.416151	ENSGALG00000038018
GO:0035326	enhancer binding	Molecular Function	1	12	1	0.416151	ENSGALG00000015101
GO:0010314	phosphatidylinositol-5-phosphate binding	Molecular Function	1	12	1	0.416151	ENSGALG00000009682
GO:0042974	retinoic acid receptor binding	Molecular Function	1	12	1	0.416151	ENSGALG00000009738
GO:0004540	ribonuclease activity	Molecular Function	1	12	1	0.416151	ENSGALG00000003108
GO:0046934	phosphatidylinositol-4,5-bisphosphate 3-kinase activity	Molecular Function	1	12	1	0.416151	ENSGALG00000005505
GO:0004175	endopeptidase activity	Molecular Function	2	33	1	0.427689	ENSGALG00000006979;ENSGALG00000004957
GO:0015631	tubulin binding	Molecular Function	3	55	1	0.435716	ENSGALG00000001389;ENSGALG00000004467;ENSGALG00000005295
GO:0051378	serotonin binding	Molecular Function	1	13	1	0.441767	ENSGALG00000005853
GO:0140030	modification-dependent protein binding	Molecular Function	1	13	1	0.441767	ENSGALG00000034725
GO:0052689	carboxylic ester hydrolase activity	Molecular Function	1	13	1	0.441767	ENSGALG00000015969
GO:0030374	ligand-dependent nuclear receptor transcription coactivator activity	Molecular Function	2	34	1	0.44282	ENSGALG00000029817;ENSGALG00000004850
GO:0046332	SMAD binding	Molecular Function	2	35	1	0.457728	ENSGALG00000004850;ENSGALG00000032366
GO:0097602	cullin family protein binding	Molecular Function	1	14	1	0.466262	ENSGALG00000029145
GO:0035254	glutamate receptor binding	Molecular Function	1	14	1	0.466262	ENSGALG00000014813
GO:0043015	gamma-tubulin binding	Molecular Function	1	14	1	0.466262	ENSGALG00000003526
GO:0017075	syntaxin-1 binding	Molecular Function	1	14	1	0.466262	ENSGALG00000012608
GO:0070006	metalloaminopeptidase activity	Molecular Function	1	14	1	0.466262	ENSGALG00000040796
GO:0031491	nucleosome binding	Molecular Function	1	14	1	0.466262	ENSGALG00000007928
GO:0004298	threonine-type endopeptidase activity	Molecular Function	1	14	1	0.466262	ENSGALG00000009057
GO:0043565	sequence-specific DNA binding	Molecular Function	13	282	1	0.466559	ENSGALG00000016327;ENSGALG00000033090;ENSGALG00000038540;ENSGALG00000011133;Gallus_gallus_newGene_2614;ENSGALG00000009774;ENSGALG00000015101;ENSGALG00000036821;ENSGALG00000002232;ENSGALG00000015446;ENSGALG00000030237;ENSGALG00000051276;ENSGALG00000003108
GO:0016491	oxidoreductase activity	Molecular Function	6	125	1	0.469717	ENSGALG00000042182;ENSGALG00000012730;ENSGALG00000029298;ENSGALG00000004341;ENSGALG00000017170;ENSGALG00000038096
GO:0005515	protein binding	Molecular Function	39	872	1	0.472056	ENSGALG00000011365;ENSGALG00000005256;Gallus_gallus_newGene_2757;ENSGALG00000034572;ENSGALG00000054412;ENSGALG00000015112;ENSGALG00000015577;ENSGALG00000014813;ENSGALG00000039349;Gallus_gallus_newGene_6676;ENSGALG00000054944;ENSGALG00000034725;ENSGALG00000005420;ENSGALG00000012865;ENSGALG00000000977;ENSGALG00000050805;ENSGALG00000008053;ENSGALG00000017096;ENSGALG00000005840;ENSGALG00000005295;ENS…
GO:0008233	peptidase activity	Molecular Function	2	36	1	0.472401	ENSGALG00000006979;ENSGALG00000029817
GO:0000049	tRNA binding	Molecular Function	2	36	1	0.472401	ENSGALG00000012263;ENSGALG00000038684
GO:0008289	lipid binding	Molecular Function	4	81	1	0.477215	ENSGALG00000000977;ENSGALG00000007758;ENSGALG00000033938;ENSGALG00000033561
GO:0001102	RNA polymerase II activating transcription factor binding	Molecular Function	2	37	1	0.486833	ENSGALG00000034802;ENSGALG00000016997
GO:0030295	protein kinase activator activity	Molecular Function	1	15	1	0.489684	ENSGALG00000034210
GO:0008569	ATP-dependent microtubule motor activity, minus-end-directed	Molecular Function	1	15	1	0.489684	ENSGALG00000002350
GO:0008139	nuclear localization sequence binding	Molecular Function	1	15	1	0.489684	ENSGALG00000040018
GO:0016779	nucleotidyltransferase activity	Molecular Function	1	15	1	0.489684	ENSGALG00000010629
GO:0016874	ligase activity	Molecular Function	1	15	1	0.489684	ENSGALG00000053647
GO:0005520	insulin-like growth factor binding	Molecular Function	1	15	1	0.489684	ENSGALG00000032640
GO:0042056	chemoattractant activity	Molecular Function	1	15	1	0.489684	ENSGALG00000010847
GO:0070034	telomerase RNA binding	Molecular Function	1	15	1	0.489684	ENSGALG00000003108
GO:0019901	protein kinase binding	Molecular Function	13	289	1	0.502463	ENSGALG00000000977;ENSGALG00000002192;ENSGALG00000031009;ENSGALG00000012865;ENSGALG00000034210;ENSGALG00000044404;ENSGALG00000010536;ENSGALG00000005256;ENSGALG00000036821;ENSGALG00000008778;ENSGALG00000009738;ENSGALG00000032366;ENSGALG00000015546
GO:0003712	transcription cofactor activity	Molecular Function	5	107	1	0.506956	ENSGALG00000033025;ENSGALG00000029817;ENSGALG00000003596;ENSGALG00000004850;ENSGALG00000025759
GO:0070412	R-SMAD binding	Molecular Function	1	16	1	0.51208	ENSGALG00000013886
GO:0015078	hydrogen ion transmembrane transporter activity	Molecular Function	1	16	1	0.51208	ENSGALG00000036069
GO:0070063	RNA polymerase binding	Molecular Function	1	16	1	0.51208	ENSGALG00000034725
GO:0070273	phosphatidylinositol-4-phosphate binding	Molecular Function	1	16	1	0.51208	ENSGALG00000030382
GO:0051537	2 iron, 2 sulfur cluster binding	Molecular Function	1	16	1	0.51208	ENSGALG00000026507
GO:0051059	NF-kappaB binding	Molecular Function	1	16	1	0.51208	ENSGALG00000010536
GO:0015171	amino acid transmembrane transporter activity	Molecular Function	1	16	1	0.51208	ENSGALG00000017227
GO:0016279	protein-lysine N-methyltransferase activity	Molecular Function	1	16	1	0.51208	ENSGALG00000034802
GO:0008234	cysteine-type peptidase activity	Molecular Function	1	16	1	0.51208	ENSGALG00000029817
GO:0070577	lysine-acetylated histone binding	Molecular Function	1	16	1	0.51208	ENSGALG00000034725
GO:0016817	hydrolase activity, acting on acid anhydrides	Molecular Function	2	39	1	0.514945	ENSGALG00000041080;ENSGALG00000039178
GO:0030145	manganese ion binding	Molecular Function	2	39	1	0.514945	ENSGALG00000030691;ENSGALG00000012559
GO:0004857	enzyme inhibitor activity	Molecular Function	2	39	1	0.514945	ENSGALG00000002375;ENSGALG00000017075
GO:0008236	serine-type peptidase activity	Molecular Function	1	17	1	0.533494	ENSGALG00000012128
GO:0016741	transferase activity, transferring one-carbon groups	Molecular Function	1	17	1	0.533494	ENSGALG00000015155
GO:0050681	androgen receptor binding	Molecular Function	1	17	1	0.533494	ENSGALG00000020557
GO:0022838	substrate-specific channel activity	Molecular Function	1	17	1	0.533494	ENSGALG00000005840
GO:0043621	protein self-association	Molecular Function	2	41	1	0.542018	ENSGALG00000036821;ENSGALG00000012709
GO:0004707	MAP kinase activity	Molecular Function	1	18	1	0.553971	ENSGALG00000039099
GO:0008237	metallopeptidase activity	Molecular Function	1	18	1	0.553971	ENSGALG00000000374
GO:0004806	triglyceride lipase activity	Molecular Function	1	18	1	0.553971	ENSGALG00000029308
GO:0008066	glutamate receptor activity	Molecular Function	1	18	1	0.553971	ENSGALG00000007278
GO:0003729	mRNA binding	Molecular Function	5	114	1	0.563694	ENSGALG00000040181;ENSGALG00000040018;ENSGALG00000013635;ENSGALG00000037946;ENSGALG00000033965
GO:0030331	estrogen receptor binding	Molecular Function	1	19	1	0.57355	ENSGALG00000010580
GO:0080025	phosphatidylinositol-3,5-bisphosphate binding	Molecular Function	1	19	1	0.57355	ENSGALG00000000977
GO:0022803	passive transmembrane transporter activity	Molecular Function	1	19	1	0.57355	ENSGALG00000005840
GO:0035198	miRNA binding	Molecular Function	1	19	1	0.57355	ENSGALG00000010629
GO:0022890	inorganic cation transmembrane transporter activity	Molecular Function	1	19	1	0.57355	ENSGALG00000005840
GO:0046875	ephrin receptor binding	Molecular Function	1	19	1	0.57355	ENSGALG00000005256
GO:0008757	S-adenosylmethionine-dependent methyltransferase activity	Molecular Function	1	19	1	0.57355	ENSGALG00000015155
GO:1990837	sequence-specific double-stranded DNA binding	Molecular Function	3	68	1	0.578014	ENSGALG00000011133;ENSGALG00000013402;ENSGALG00000015101
GO:0001228	transcriptional activator activity, RNA polymerase II transcription regulatory region sequence-specific binding	Molecular Function	12	281	1	0.579094	ENSGALG00000001577;ENSGALG00000040276;ENSGALG00000006445;ENSGALG00000003217;ENSGALG00000001376;ENSGALG00000002375;ENSGALG00000010721;ENSGALG00000032366;ENSGALG00000001073;ENSGALG00000008474;ENSGALG00000015446;ENSGALG00000003396
GO:0044389	ubiquitin-like protein ligase binding	Molecular Function	2	44	1	0.580623	ENSGALG00000054412;ENSGALG00000040097
GO:0046873	metal ion transmembrane transporter activity	Molecular Function	1	20	1	0.592271	ENSGALG00000005840
GO:0005158	insulin receptor binding	Molecular Function	1	20	1	0.592271	ENSGALG00000040651
GO:0043531	ADP binding	Molecular Function	1	20	1	0.592271	ENSGALG00000003741
GO:0043325	phosphatidylinositol-3,4-bisphosphate binding	Molecular Function	1	20	1	0.592271	ENSGALG00000000977
GO:1902936	phosphatidylinositol bisphosphate binding	Molecular Function	1	20	1	0.592271	ENSGALG00000000977
GO:0005347	ATP transmembrane transporter activity	Molecular Function	1	20	1	0.592271	ENSGALG00000009728
GO:0043130	ubiquitin binding	Molecular Function	2	45	1	0.592949	ENSGALG00000016880;ENSGALG00000010536
GO:0001664	G-protein coupled receptor binding	Molecular Function	2	45	1	0.592949	ENSGALG00000011560;ENSGALG00000014813
GO:0004197	cysteine-type endopeptidase activity	Molecular Function	2	45	1	0.592949	ENSGALG00000016236;ENSGALG00000004455
GO:0005215	transporter activity	Molecular Function	2	46	1	0.605002	ENSGALG00000038191;ENSGALG00000005840
GO:1901981	phosphatidylinositol phosphate binding	Molecular Function	1	21	1	0.610172	ENSGALG00000000977
GO:0008395	steroid hydroxylase activity	Molecular Function	1	21	1	0.610172	ENSGALG00000044199
GO:0045505	dynein intermediate chain binding	Molecular Function	1	21	1	0.610172	ENSGALG00000002350
GO:0015293	symporter activity	Molecular Function	1	21	1	0.610172	ENSGALG00000010006
GO:0061631	ubiquitin conjugating enzyme activity	Molecular Function	1	21	1	0.610172	ENSGALG00000040097
GO:0004435	phosphatidylinositol phospholipase C activity	Molecular Function	1	21	1	0.610172	ENSGALG00000039528
GO:0008013	beta-catenin binding	Molecular Function	2	47	1	0.616783	ENSGALG00000010370;ENSGALG00000040266
GO:0000976	transcription regulatory region sequence-specific DNA binding	Molecular Function	5	121	1	0.616941	ENSGALG00000015101;ENSGALG00000011133;ENSGALG00000040017;ENSGALG00000043243;ENSGALG00000001577
GO:0005506	iron ion binding	Molecular Function	4	97	1	0.620127	ENSGALG00000044199;ENSGALG00000051992;ENSGALG00000006677;ENSGALG00000001618
GO:1990782	protein tyrosine kinase binding	Molecular Function	1	22	1	0.627289	ENSGALG00000005256
GO:0034237	protein kinase A regulatory subunit binding	Molecular Function	1	22	1	0.627289	ENSGALG00000034610
GO:0030544	Hsp70 protein binding	Molecular Function	1	22	1	0.627289	ENSGALG00000011560
GO:0004181	metallocarboxypeptidase activity	Molecular Function	1	22	1	0.627289	ENSGALG00000041834
GO:0003774	motor activity	Molecular Function	2	49	1	0.639532	ENSGALG00000033618;ENSGALG00000003741
GO:0005544	calcium-dependent phospholipid binding	Molecular Function	2	49	1	0.639532	ENSGALG00000030534;ENSGALG00000016105
GO:0004721	phosphoprotein phosphatase activity	Molecular Function	1	23	1	0.643655	ENSGALG00000028155
GO:0051959	dynein light intermediate chain binding	Molecular Function	1	23	1	0.643655	ENSGALG00000002350
GO:0016705	oxidoreductase activity, acting on paired donors, with incorporation or reduction of molecular oxygen	Molecular Function	1	23	1	0.643655	ENSGALG00000001618
GO:0019706	protein-cysteine S-palmitoyltransferase activity	Molecular Function	1	23	1	0.643655	ENSGALG00000004085
GO:0008134	transcription factor binding	Molecular Function	8	200	1	0.65472	ENSGALG00000043243;ENSGALG00000011548;ENSGALG00000005035;ENSGALG00000005295;ENSGALG00000011705;ENSGALG00000025759;ENSGALG00000040725;ENSGALG00000003396
GO:0015276	ligand-gated ion channel activity	Molecular Function	1	24	1	0.659304	ENSGALG00000007278
GO:1904315	transmitter-gated ion channel activity involved in regulation of postsynaptic membrane potential	Molecular Function	1	24	1	0.659304	ENSGALG00000007278
GO:0048306	calcium-dependent protein binding	Molecular Function	1	24	1	0.659304	ENSGALG00000015018
GO:0005262	calcium channel activity	Molecular Function	1	24	1	0.659304	ENSGALG00000005840
GO:0005249	voltage-gated potassium channel activity	Molecular Function	2	51	1	0.661205	ENSGALG00000011858;ENSGALG00000010204
GO:0042826	histone deacetylase binding	Molecular Function	3	77	1	0.662271	ENSGALG00000038064;ENSGALG00000032366;ENSGALG00000040266
GO:0005509	calcium ion binding	Molecular Function	22	540	1	0.670977	Gallus_gallus_newGene_2757;ENSGALG00000030904;ENSGALG00000030534;ENSGALG00000003693;ENSGALG00000053549;ENSGALG00000012865;ENSGALG00000009728;ENSGALG00000015018;ENSGALG00000012543;ENSGALG00000036677;ENSGALG00000015138;ENSGALG00000004345;ENSGALG00000016504;ENSGALG00000013829;ENSGALG00000017334;ENSGALG00000002375;ENSGALG00000032161;ENSGALG00000009567;ENSGALG00000016105;ENSGALG00000003013;ENSGALG0000…
GO:0046914	transition metal ion binding	Molecular Function	2	52	1	0.671644	Gallus_gallus_newGene_6676;ENSGALG00000004467
GO:0015318	inorganic solute uptake transmembrane transporter activity	Molecular Function	1	25	1	0.674267	ENSGALG00000005840
GO:0042169	SH2 domain binding	Molecular Function	1	25	1	0.674267	ENSGALG00000009992
GO:0001786	phosphatidylserine binding	Molecular Function	1	25	1	0.674267	ENSGALG00000030534
GO:0008094	DNA-dependent ATPase activity	Molecular Function	1	25	1	0.674267	ENSGALG00000009491
GO:0016538	cyclin-dependent protein serine/threonine kinase regulator activity	Molecular Function	1	25	1	0.674267	ENSGALG00000046969
GO:0016791	phosphatase activity	Molecular Function	1	25	1	0.674267	ENSGALG00000040388
GO:0001103	RNA polymerase II repressing transcription factor binding	Molecular Function	1	25	1	0.674267	ENSGALG00000038064
GO:0019903	protein phosphatase binding	Molecular Function	2	53	1	0.68182	ENSGALG00000047782;ENSGALG00000016649
GO:0051427	hormone receptor binding	Molecular Function	1	26	1	0.688573	ENSGALG00000005295
GO:0003678	DNA helicase activity	Molecular Function	1	26	1	0.688573	ENSGALG00000016676
GO:0005518	collagen binding	Molecular Function	2	54	1	0.691738	ENSGALG00000041834;ENSGALG00000030603
GO:0017124	SH3 domain binding	Molecular Function	2	54	1	0.691738	ENSGALG00000013829;ENSGALG00000051957
GO:0000166	nucleotide binding	Molecular Function	3	81	1	0.695581	ENSGALG00000053335;ENSGALG00000015033;ENSGALG00000007665
GO:0015267	channel activity	Molecular Function	1	27	1	0.702253	ENSGALG00000005840
GO:0019955	cytokine binding	Molecular Function	1	27	1	0.702253	ENSGALG00000014855
GO:0015485	cholesterol binding	Molecular Function	1	28	1	0.715333	ENSGALG00000007758
GO:0035257	nuclear hormone receptor binding	Molecular Function	1	28	1	0.715333	ENSGALG00000005295
GO:0030554	adenyl nucleotide binding	Molecular Function	1	28	1	0.715333	ENSGALG00000053335
GO:0032559	adenyl ribonucleotide binding	Molecular Function	1	28	1	0.715333	ENSGALG00000053335
GO:0008146	sulfotransferase activity	Molecular Function	1	28	1	0.715333	ENSGALG00000002598
GO:0017046	peptide hormone binding	Molecular Function	1	29	1	0.727839	ENSGALG00000014855
GO:0001784	phosphotyrosine residue binding	Molecular Function	1	29	1	0.727839	ENSGALG00000022909
GO:0019894	kinesin binding	Molecular Function	1	30	1	0.739797	ENSGALG00000039349
GO:0008307	structural constituent of muscle	Molecular Function	1	31	1	0.75123	ENSGALG00000038191
GO:0009055	electron carrier activity	Molecular Function	1	31	1	0.75123	ENSGALG00000026507
GO:0008047	enzyme activator activity	Molecular Function	3	89	1	0.75463	ENSGALG00000005295;ENSGALG00000012856;ENSGALG00000033938
GO:0071949	FAD binding	Molecular Function	1	32	1	0.762162	ENSGALG00000033780
GO:1901363	heterocyclic compound binding	Molecular Function	9	248	1	0.764903	Gallus_gallus_newGene_6676;ENSGALG00000053335;ENSGALG00000034725;ENSGALG00000015101;ENSGALG00000052873;ENSGALG00000003108;ENSGALG00000011133;ENSGALG00000013926;ENSGALG00000002968
GO:0003777	microtubule motor activity	Molecular Function	2	63	1	0.769908	ENSGALG00000002175;ENSGALG00000011581
GO:0043168	anion binding	Molecular Function	3	92	1	0.774262	ENSGALG00000033938;ENSGALG00000053335;ENSGALG00000000977
GO:0097159	organic cyclic compound binding	Molecular Function	9	251	1	0.776892	ENSGALG00000053335;ENSGALG00000034725;Gallus_gallus_newGene_6676;ENSGALG00000052873;ENSGALG00000015101;ENSGALG00000003108;ENSGALG00000002968;ENSGALG00000013926;ENSGALG00000011133
GO:0019902	phosphatase binding	Molecular Function	1	34	1	0.782608	ENSGALG00000047782
GO:0003730	mRNA 3'-UTR binding	Molecular Function	1	34	1	0.782608	ENSGALG00000004587
GO:0051015	actin filament binding	Molecular Function	5	148	1	0.78282	ENSGALG00000004150;ENSGALG00000003693;ENSGALG00000030603;ENSGALG00000036175;ENSGALG00000003741
GO:0030695	GTPase regulator activity	Molecular Function	2	66	1	0.791843	ENSGALG00000001797;ENSGALG00000033938
GO:0003755	peptidyl-prolyl cis-trans isomerase activity	Molecular Function	1	36	1	0.801299	ENSGALG00000008228
GO:0035064	methylated histone binding	Molecular Function	1	36	1	0.801299	ENSGALG00000011976
GO:0008201	heparin binding	Molecular Function	2	68	1	0.805423	ENSGALG00000003999;ENSGALG00000002192
GO:0030234	enzyme regulator activity	Molecular Function	4	126	1	0.808632	ENSGALG00000054412;ENSGALG00000005295;ENSGALG00000016649;ENSGALG00000033938
GO:0000149	SNARE binding	Molecular Function	1	37	1	0.810034	ENSGALG00000030534
GO:0035639	purine ribonucleoside triphosphate binding	Molecular Function	1	37	1	0.810034	ENSGALG00000053335
GO:0003697	single-stranded DNA binding	Molecular Function	2	69	1	0.811913	ENSGALG00000008162;ENSGALG00000016676
GO:0003676	nucleic acid binding	Molecular Function	22	590	1	0.814357	ENSGALG00000009627;ENSGALG00000003108;ENSGALG00000017262;ENSGALG00000009873;ENSGALG00000011133;ENSGALG00000048365;ENSGALG00000002968;ENSGALG00000043240;ENSGALG00000052873;ENSGALG00000028675;ENSGALG00000013926;ENSGALG00000015112;ENSGALG00000001998;ENSGALG00000015101;ENSGALG00000010106;ENSGALG00000012246;ENSGALG00000034040;ENSGALG00000001341;ENSGALG00000013657;Gallus_gallus_newGene_6676;ENSGALG0000…
GO:0003690	double-stranded DNA binding	Molecular Function	3	99	1	0.815082	ENSGALG00000008162;ENSGALG00000011133;ENSGALG00000015101
GO:0031072	heat shock protein binding	Molecular Function	1	38	1	0.818386	ENSGALG00000010536
GO:0001067	regulatory region nucleic acid binding	Molecular Function	2	71	1	0.824316	ENSGALG00000015101;ENSGALG00000011133
GO:0044212	transcription regulatory region DNA binding	Molecular Function	2	71	1	0.824316	ENSGALG00000015101;ENSGALG00000011133
GO:0003743	translation initiation factor activity	Molecular Function	1	39	1	0.826372	ENSGALG00000010084
GO:0097110	scaffold protein binding	Molecular Function	1	41	1	0.841306	ENSGALG00000014813
GO:0032553	ribonucleotide binding	Molecular Function	1	41	1	0.841306	ENSGALG00000053335
GO:0032555	purine ribonucleotide binding	Molecular Function	1	41	1	0.841306	ENSGALG00000053335
GO:0005546	phosphatidylinositol-4,5-bisphosphate binding	Molecular Function	1	42	1	0.848285	ENSGALG00000000977
GO:0008022	protein C-terminus binding	Molecular Function	3	106	1	0.849471	ENSGALG00000034725;ENSGALG00000012709;ENSGALG00000035717
GO:0017076	purine nucleotide binding	Molecular Function	1	43	1	0.854958	ENSGALG00000053335
GO:0051117	ATPase binding	Molecular Function	1	43	1	0.854958	ENSGALG00000022909
GO:0030170	pyridoxal phosphate binding	Molecular Function	1	46	1	0.87327	ENSGALG00000035761
GO:0030594	neurotransmitter receptor activity	Molecular Function	1	46	1	0.87327	ENSGALG00000005853
GO:0004867	serine-type endopeptidase inhibitor activity	Molecular Function	1	46	1	0.87327	ENSGALG00000032640
GO:0020037	heme binding	Molecular Function	3	113	1	0.878162	ENSGALG00000038096;ENSGALG00000044199;ENSGALG00000051992
GO:0016887	ATPase activity	Molecular Function	4	143	1	0.878256	ENSGALG00000017083;ENSGALG00000003774;ENSGALG00000029381;ENSGALG00000016955
GO:0047485	protein N-terminus binding	Molecular Function	1	47	1	0.878846	ENSGALG00000017159
GO:0042626	ATPase activity, coupled to transmembrane movement of substances	Molecular Function	1	47	1	0.878846	ENSGALG00000029381
GO:0008168	methyltransferase activity	Molecular Function	1	47	1	0.878846	ENSGALG00000015155
GO:0038023	signaling receptor activity	Molecular Function	5	174	1	0.884179	ENSGALG00000002375;ENSGALG00000007278;ENSGALG00000005256;ENSGALG00000040017;ENSGALG00000001774
GO:0019900	kinase binding	Molecular Function	3	115	1	0.885417	ENSGALG00000005256;ENSGALG00000012865;ENSGALG00000000977
GO:0042802	identical protein binding	Molecular Function	25	707	1	0.893172	ENSGALG00000004224;ENSGALG00000001264;ENSGALG00000043825;ENSGALG00000034030;ENSGALG00000036821;ENSGALG00000009057;ENSGALG00000016633;ENSGALG00000040181;ENSGALG00000004467;ENSGALG00000012608;ENSGALG00000017159;ENSGALG00000005853;ENSGALG00000012856;ENSGALG00000006979;ENSGALG00000017083;ENSGALG00000003930;ENSGALG00000002759;ENSGALG00000005256;ENSGALG00000040651;ENSGALG00000039942;ENSGALG00000054412;…
GO:0008144	drug binding	Molecular Function	1	50	1	0.894146	ENSGALG00000053335
GO:0003924	GTPase activity	Molecular Function	7	237	1	0.899966	ENSGALG00000016697;ENSGALG00000009992;ENSGALG00000043576;ENSGALG00000036218;ENSGALG00000033244;ENSGALG00000012200;ENSGALG00000038684
GO:1901265	nucleoside phosphate binding	Molecular Function	1	52	1	0.903259	ENSGALG00000053335
GO:0050660	flavin adenine dinucleotide binding	Molecular Function	1	53	1	0.907518	ENSGALG00000038096
GO:0005201	extracellular matrix structural constituent	Molecular Function	1	53	1	0.907518	ENSGALG00000035584
GO:0003779	actin binding	Molecular Function	5	185	1	0.912999	ENSGALG00000004467;ENSGALG00000000521;ENSGALG00000040348;ENSGALG00000033618;ENSGALG00000011560
GO:0001012	RNA polymerase II regulatory region DNA binding	Molecular Function	1	55	1	0.915481	ENSGALG00000011133
GO:0005102	receptor binding	Molecular Function	7	245	1	0.916974	ENSGALG00000005256;ENSGALG00000008370;ENSGALG00000054944;ENSGALG00000043535;ENSGALG00000002192;ENSGALG00000014813;ENSGALG00000005295
GO:0098772	molecular function regulator	Molecular Function	4	158	1	0.920314	ENSGALG00000054412;ENSGALG00000005295;ENSGALG00000005840;ENSGALG00000033938
GO:0046983	protein dimerization activity	Molecular Function	6	226	1	0.935295	ENSGALG00000004467;ENSGALG00000014813;ENSGALG00000013793;ENSGALG00000008653;ENSGALG00000006979;ENSGALG00000029022
GO:0051082	unfolded protein binding	Molecular Function	1	61	1	0.935495	ENSGALG00000007798
GO:0097367	carbohydrate derivative binding	Molecular Function	1	62	1	0.938336	ENSGALG00000053335
GO:0051087	chaperone binding	Molecular Function	1	64	1	0.94365	ENSGALG00000011560
GO:0005525	GTP binding	Molecular Function	8	293	1	0.947301	ENSGALG00000040758;ENSGALG00000036218;ENSGALG00000043576;ENSGALG00000009992;ENSGALG00000014911;ENSGALG00000012200;ENSGALG00000033244;ENSGALG00000038684
GO:0003964	RNA-directed DNA polymerase activity	Molecular Function	1	66	1	0.948507	Gallus_gallus_newGene_6003
GO:0060589	nucleoside-triphosphatase regulator activity	Molecular Function	1	66	1	0.948507	ENSGALG00000033938
GO:0004252	serine-type endopeptidase activity	Molecular Function	2	106	1	0.950042	ENSGALG00000004957;ENSGALG00000012004
GO:0036094	small molecule binding	Molecular Function	1	67	1	0.950776	ENSGALG00000053335
GO:0044325	ion channel binding	Molecular Function	1	67	1	0.950776	ENSGALG00000014813
GO:0004190	aspartic-type endopeptidase activity	Molecular Function	1	70	1	0.957002	ENSGALG00000006979
GO:0005178	integrin binding	Molecular Function	1	72	1	0.96071	ENSGALG00000043825
GO:0005044	scavenger receptor activity	Molecular Function	1	75	1	0.965681	ENSGALG00000012004
GO:0022857	transmembrane transporter activity	Molecular Function	2	116	1	0.965707	ENSGALG00000005840;ENSGALG00000038191
GO:0005198	structural molecule activity	Molecular Function	3	153	1	0.966657	ENSGALG00000039349;ENSGALG00000038191;ENSGALG00000014813
GO:0005125	cytokine activity	Molecular Function	1	84	1	0.977135	ENSGALG00000006388
GO:0004888	transmembrane signaling receptor activity	Molecular Function	2	129	1	0.979147	ENSGALG00000005256;ENSGALG00000030603
GO:0008083	growth factor activity	Molecular Function	1	91	1	0.983331	ENSGALG00000010847
GO:0060089	molecular transducer activity	Molecular Function	1	95	1	0.986086	ENSGALG00000005256
GO:0003735	structural constituent of ribosome	Molecular Function	1	132	1	0.997392	ENSGALG00000005338
GO:0004930	G-protein coupled receptor activity	Molecular Function	1	304	1	0.999999	ENSGALG00000005853
GO:0005813	centrosome	Cellular Component	29	349	0.20757	0.000421889	ENSGALG00000036821;ENSGALG00000034572;ENSGALG00000016676;ENSGALG00000035493;ENSGALG00000031461;ENSGALG00000013858;ENSGALG00000003526;ENSGALG00000045606;ENSGALG00000017314;ENSGALG00000012994;ENSGALG00000016504;ENSGALG00000002145;ENSGALG00000004467;ENSGALG00000016633;ENSGALG00000011284;ENSGALG00000044620;ENSGALG00000014974;ENSGALG00000027932;ENSGALG00000010119;ENSGALG00000006502;ENSGALG00000039499;…
GO:0000123	histone acetyltransferase complex	Cellular Component	5	18	0.358187	0.000728021	ENSGALG00000005035;ENSGALG00000000603;ENSGALG00000010214;ENSGALG00000029817;ENSGALG00000007762
GO:0005814	centriole	Cellular Component	11	84	0.396474	0.000805841	ENSGALG00000028172;ENSGALG00000007021;ENSGALG00000036175;ENSGALG00000035493;ENSGALG00000045606;ENSGALG00000034572;ENSGALG00000017314;ENSGALG00000010562;ENSGALG00000044620;ENSGALG00000010713;ENSGALG00000013858
GO:0042405	nuclear inclusion body	Cellular Component	3	6	0.678	0.00137805	ENSGALG00000012709;ENSGALG00000040018;ENSGALG00000027932
GO:0016607	nuclear speck	Cellular Component	19	210	0.750777	0.00152597	ENSGALG00000040266;ENSGALG00000041036;ENSGALG00000015490;ENSGALG00000042259;ENSGALG00000009168;ENSGALG00000009809;ENSGALG00000029817;ENSGALG00000009627;ENSGALG00000017199;ENSGALG00000037946;ENSGALG00000006388;ENSGALG00000009279;ENSGALG00000016949;ENSGALG00000009403;ENSGALG00000010214;ENSGALG00000003568;ENSGALG00000038540;ENSGALG00000051654;ENSGALG00000012628
GO:0035517	PR-DUB complex	Cellular Component	2	2	0.883351	0.00179543	ENSGALG00000015196;ENSGALG00000016531
GO:0000776	kinetochore	Cellular Component	8	60	1	0.00363659	ENSGALG00000004467;ENSGALG00000040018;ENSGALG00000004224;ENSGALG00000011645;ENSGALG00000036821;ENSGALG00000007974;Gallus_gallus_newGene_347;ENSGALG00000005037
GO:0005654	nucleoplasm	Cellular Component	85	1562	1	0.0084207	ENSGALG00000011284;ENSGALG00000005533;ENSGALG00000038064;ENSGALG00000033025;ENSGALG00000042182;ENSGALG00000006231;ENSGALG00000028512;ENSGALG00000011133;ENSGALG00000017199;ENSGALG00000010930;ENSGALG00000016676;ENSGALG00000001774;ENSGALG00000009547;ENSGALG00000015226;ENSGALG00000004042;ENSGALG00000017262;ENSGALG00000017159;ENSGALG00000008074;ENSGALG00000040087;ENSGALG00000015901;ENSGALG00000033965;…
GO:0005794	Golgi apparatus	Cellular Component	36	567	1	0.0100452	ENSGALG00000029867;ENSGALG00000005840;ENSGALG00000038730;ENSGALG00000001130;ENSGALG00000008207;ENSGALG00000003217;ENSGALG00000005420;ENSGALG00000001797;ENSGALG00000000977;ENSGALG00000010744;ENSGALG00000010083;ENSGALG00000004033;ENSGALG00000003693;ENSGALG00000038325;ENSGALG00000015546;ENSGALG00000012559;ENSGALG00000013926;ENSGALG00000005256;ENSGALG00000054412;ENSGALG00000005340;ENSGALG00000011645;…
GO:0030289	protein phosphatase 4 complex	Cellular Component	2	4	1	0.0101753	ENSGALG00000032092;ENSGALG00000007810
GO:0097431	mitotic spindle pole	Cellular Component	4	21	1	0.010769	ENSGALG00000004224;ENSGALG00000052873;ENSGALG00000036821;ENSGALG00000044404
GO:0005899	insulin receptor complex	Cellular Component	2	5	1	0.0164845	ENSGALG00000040651;ENSGALG00000040758
GO:0043194	axon initial segment	Cellular Component	2	5	1	0.0164845	ENSGALG00000011284;ENSGALG00000002789
GO:0031080	nuclear pore outer ring	Cellular Component	2	5	1	0.0164845	ENSGALG00000007974;ENSGALG00000040018
GO:0016605	PML body	Cellular Component	6	49	1	0.0168336	ENSGALG00000050805;ENSGALG00000011695;Gallus_gallus_newGene_6676;ENSGALG00000038540;ENSGALG00000036821;ENSGALG00000036556
GO:0016604	nuclear body	Cellular Component	16	210	1	0.0170442	ENSGALG00000004042;Gallus_gallus_newGene_6676;ENSGALG00000054939;ENSGALG00000011963;ENSGALG00000036775;ENSGALG00000012484;ENSGALG00000029817;ENSGALG00000050805;ENSGALG00000016633;ENSGALG00000003845;ENSGALG00000040018;ENSGALG00000049360;ENSGALG00000009774;ENSGALG00000000713;ENSGALG00000005872;ENSGALG00000009098
GO:0000922	spindle pole	Cellular Component	7	65	1	0.0197202	ENSGALG00000003526;ENSGALG00000052873;ENSGALG00000010562;ENSGALG00000017083;ENSGALG00000034572;ENSGALG00000031461;ENSGALG00000035493
GO:0030427	site of polarized growth	Cellular Component	4	26	1	0.0227777	ENSGALG00000017075;ENSGALG00000004467;ENSGALG00000005256;ENSGALG00000039349
GO:0031519	PcG protein complex	Cellular Component	3	15	1	0.0235808	ENSGALG00000033025;ENSGALG00000006502;ENSGALG00000038026
GO:0032039	integrator complex	Cellular Component	3	15	1	0.0235808	ENSGALG00000040087;ENSGALG00000037955;ENSGALG00000006157
GO:0005849	mRNA cleavage factor complex	Cellular Component	2	6	1	0.0240378	ENSGALG00000019355;ENSGALG00000013635
GO:0019005	SCF ubiquitin ligase complex	Cellular Component	6	54	1	0.0260737	ENSGALG00000054412;ENSGALG00000032053;ENSGALG00000015490;ENSGALG00000008162;ENSGALG00000008207;ENSGALG00000000276
GO:0044309	neuron spine	Cellular Component	3	16	1	0.0281288	ENSGALG00000014813;ENSGALG00000047782;ENSGALG00000005256
GO:0005942	phosphatidylinositol 3-kinase complex	Cellular Component	3	16	1	0.0281288	ENSGALG00000013731;ENSGALG00000006121;ENSGALG00000005505
GO:0008024	cyclin/CDK positive transcription elongation factor complex	Cellular Component	2	7	1	0.0327185	ENSGALG00000043243;ENSGALG00000034725
GO:1990454	L-type voltage-gated calcium channel complex	Cellular Component	2	7	1	0.0327185	ENSGALG00000005332;ENSGALG00000013022
GO:0017053	transcriptional repressor complex	Cellular Component	5	44	1	0.0374907	ENSGALG00000039942;ENSGALG00000011133;ENSGALG00000038540;ENSGALG00000009738;ENSGALG00000040266
GO:0005667	transcription factor complex	Cellular Component	11	142	1	0.039041	ENSGALG00000006445;ENSGALG00000040276;ENSGALG00000016191;ENSGALG00000003396;ENSGALG00000013402;ENSGALG00000032366;ENSGALG00000013793;ENSGALG00000001073;ENSGALG00000000713;ENSGALG00000025759;ENSGALG00000016997
GO:0000784	nuclear chromosome, telomeric region	Cellular Component	5	45	1	0.0407652	ENSGALG00000012856;ENSGALG00000013926;ENSGALG00000016633;ENSGALG00000049360;ENSGALG00000008740
GO:0097541	axonemal basal plate	Cellular Component	1	1	1	0.0424126	ENSGALG00000008866
GO:0034456	UTP-C complex	Cellular Component	1	1	1	0.0424126	ENSGALG00000030730
GO:1990769	proximal neuron projection	Cellular Component	1	1	1	0.0424126	ENSGALG00000002789
GO:0071065	alpha9-beta1 integrin-vascular cell adhesion molecule-1 complex	Cellular Component	1	1	1	0.0424126	ENSGALG00000053549
GO:0032545	CURI complex	Cellular Component	1	1	1	0.0424126	ENSGALG00000030730
GO:0098553	lumenal side of endoplasmic reticulum membrane	Cellular Component	1	1	1	0.0424126	ENSGALG00000006979
GO:0032010	phagolysosome	Cellular Component	1	1	1	0.0424126	ENSGALG00000053549
GO:0008275	gamma-tubulin small complex	Cellular Component	1	1	1	0.0424126	ENSGALG00000003526
GO:0038201	TOR complex	Cellular Component	1	1	1	0.0424126	ENSGALG00000000977
GO:0033018	sarcoplasmic reticulum lumen	Cellular Component	1	1	1	0.0424126	ENSGALG00000015018
GO:0000322	storage vacuole	Cellular Component	1	1	1	0.0424126	ENSGALG00000031009
GO:0016014	dystrobrevin complex	Cellular Component	1	1	1	0.0424126	ENSGALG00000038191
GO:0070195	growth hormone receptor complex	Cellular Component	1	1	1	0.0424126	ENSGALG00000014855
GO:0031592	centrosomal corona	Cellular Component	1	1	1	0.0424126	ENSGALG00000011645
GO:1990391	DNA repair complex	Cellular Component	2	8	1	0.042418	ENSGALG00000013926;ENSGALG00000017159
GO:0044615	nuclear pore nuclear basket	Cellular Component	2	8	1	0.042418	ENSGALG00000004224;ENSGALG00000040018
GO:0043198	dendritic shaft	Cellular Component	3	19	1	0.0443335	ENSGALG00000014813;ENSGALG00000002789;ENSGALG00000005256
GO:0010494	cytoplasmic stress granule	Cellular Component	4	32	1	0.0449583	ENSGALG00000004042;ENSGALG00000034210;ENSGALG00000012628;ENSGALG00000038730
GO:0000124	SAGA complex	Cellular Component	2	10	1	0.0644732	ENSGALG00000029817;ENSGALG00000003596
GO:0043204	perikaryon	Cellular Component	4	36	1	0.0646251	ENSGALG00000012275;ENSGALG00000038730;ENSGALG00000005243;ENSGALG00000005256
GO:0005874	microtubule	Cellular Component	10	140	1	0.0740972	ENSGALG00000003693;ENSGALG00000004467;ENSGALG00000005295;ENSGALG00000003860;ENSGALG00000017083;ENSGALG00000016105;ENSGALG00000011581;ENSGALG00000003526;ENSGALG00000039349;ENSGALG00000002789
GO:0005770	late endosome	Cellular Component	6	70	1	0.0758646	ENSGALG00000016105;ENSGALG00000012101;ENSGALG00000029867;ENSGALG00000009096;ENSGALG00000036069;ENSGALG00000006830
GO:0005881	cytoplasmic microtubule	Cellular Component	4	38	1	0.0758893	ENSGALG00000038504;ENSGALG00000011645;ENSGALG00000004467;ENSGALG00000005295
GO:0071011	precatalytic spliceosome	Cellular Component	2	11	1	0.0766454	ENSGALG00000016949;ENSGALG00000052873
GO:0031462	Cul2-RING ubiquitin ligase complex	Cellular Component	2	11	1	0.0766454	ENSGALG00000014734;ENSGALG00000027170
GO:0043240	Fanconi anaemia nuclear complex	Cellular Component	2	11	1	0.0766454	ENSGALG00000012618;ENSGALG00000002009
GO:0044450	microtubule organizing center part	Cellular Component	3	24	1	0.0793775	ENSGALG00000017314;ENSGALG00000034572;ENSGALG00000053578
GO:0019034	viral replication complex	Cellular Component	1	2	1	0.0830297	ENSGALG00000040756
GO:0060187	cell pole	Cellular Component	1	2	1	0.0830297	ENSGALG00000030643
GO:0098574	cytoplasmic side of lysosomal membrane	Cellular Component	1	2	1	0.0830297	ENSGALG00000003217
GO:0032806	carboxy-terminal domain protein kinase complex	Cellular Component	1	2	1	0.0830297	ENSGALG00000034725
GO:0042720	mitochondrial inner membrane peptidase complex	Cellular Component	1	2	1	0.0830297	ENSGALG00000012128
GO:0035189	Rb-E2F complex	Cellular Component	1	2	1	0.0830297	ENSGALG00000016997
GO:0070176	DRM complex	Cellular Component	1	2	1	0.0830297	ENSGALG00000011133
GO:0005968	Rab-protein geranylgeranyltransferase complex	Cellular Component	1	2	1	0.0830297	ENSGALG00000006906
GO:0071133	alpha9-beta1 integrin-ADAM8 complex	Cellular Component	1	2	1	0.0830297	ENSGALG00000053549
GO:0034066	RIC1-RGP1 guanyl-nucleotide exchange factor complex	Cellular Component	1	2	1	0.0830297	ENSGALG00000015036
GO:0097442	CA3 pyramidal cell dendrite	Cellular Component	1	2	1	0.0830297	ENSGALG00000002789
GO:0036057	slit diaphragm	Cellular Component	1	2	1	0.0830297	ENSGALG00000029416
GO:0090665	glycoprotein complex	Cellular Component	1	2	1	0.0830297	ENSGALG00000038191
GO:0044614	nuclear pore cytoplasmic filaments	Cellular Component	1	2	1	0.0830297	ENSGALG00000040018
GO:0097165	nuclear stress granule	Cellular Component	1	2	1	0.0830297	ENSGALG00000036821
GO:0000783	nuclear telomere cap complex	Cellular Component	1	2	1	0.0830297	ENSGALG00000008740
GO:0031467	Cul7-RING ubiquitin ligase complex	Cellular Component	1	2	1	0.0830297	ENSGALG00000008207
GO:0002193	MAML1-RBP-Jkappa- ICN1 complex	Cellular Component	1	2	1	0.0830297	ENSGALG00000002375
GO:0045169	fusome	Cellular Component	1	2	1	0.0830297	ENSGALG00000004467
GO:0016035	zeta DNA polymerase complex	Cellular Component	1	2	1	0.0830297	ENSGALG00000015033
GO:1990112	RQC complex	Cellular Component	1	2	1	0.0830297	ENSGALG00000012263
GO:0098560	cytoplasmic side of late endosome membrane	Cellular Component	1	2	1	0.0830297	ENSGALG00000003217
GO:0098559	cytoplasmic side of early endosome membrane	Cellular Component	1	2	1	0.0830297	ENSGALG00000003217
GO:0090723	growth cone part	Cellular Component	1	2	1	0.0830297	ENSGALG00000039349
GO:0090724	central region of growth cone	Cellular Component	1	2	1	0.0830297	ENSGALG00000039349
GO:0098833	presynaptic endocytic zone	Cellular Component	1	2	1	0.0830297	ENSGALG00000036677
GO:0035867	alphav-beta3 integrin-IGF-1-IGF1R complex	Cellular Component	1	2	1	0.0830297	ENSGALG00000040651
GO:0009898	cytoplasmic side of plasma membrane	Cellular Component	4	40	1	0.0880703	ENSGALG00000011596;ENSGALG00000022909;ENSGALG00000003217;ENSGALG00000054944
GO:0002102	podosome	Cellular Component	2	12	1	0.0894687	ENSGALG00000053549;ENSGALG00000051957
GO:0098831	presynaptic active zone cytoplasmic component	Cellular Component	2	12	1	0.0894687	ENSGALG00000039942;ENSGALG00000009738
GO:0005721	pericentric heterochromatin	Cellular Component	2	12	1	0.0894687	ENSGALG00000038018;ENSGALG00000020557
GO:0034451	centriolar satellite	Cellular Component	5	57	1	0.0932021	ENSGALG00000053578;ENSGALG00000007021;ENSGALG00000016105;ENSGALG00000031650;ENSGALG00000017314
GO:0000781	chromosome, telomeric region	Cellular Component	3	26	1	0.095925	ENSGALG00000013926;ENSGALG00000017159;ENSGALG00000012484
GO:0042025	host cell nucleus	Cellular Component	10	148	1	0.0983474	ENSGALG00000007762;ENSGALG00000008519;ENSGALG00000001073;ENSGALG00000032057;ENSGALG00000005035;ENSGALG00000046969;ENSGALG00000036821;ENSGALG00000033090;ENSGALG00000012289;ENSGALG00000040017
GO:0005819	spindle	Cellular Component	5	58	1	0.0986438	ENSGALG00000004467;ENSGALG00000017159;ENSGALG00000034572;ENSGALG00000045606;ENSGALG00000052873
GO:0098686	hippocampal mossy fiber to CA3 synapse	Cellular Component	2	13	1	0.102866	ENSGALG00000015367;ENSGALG00000038772
GO:0032279	asymmetric synapse	Cellular Component	3	28	1	0.11374	ENSGALG00000039349;ENSGALG00000014813;ENSGALG00000005256
GO:0000785	chromatin	Cellular Component	8	115	1	0.115262	Gallus_gallus_newGene_347;ENSGALG00000016997;ENSGALG00000011133;ENSGALG00000005295;ENSGALG00000049360;ENSGALG00000047235;ENSGALG00000034725;ENSGALG00000008162
GO:0030532	small nuclear ribonucleoprotein complex	Cellular Component	2	14	1	0.116766	ENSGALG00000034610;ENSGALG00000052873
GO:0090543	Flemming body	Cellular Component	2	14	1	0.116766	ENSGALG00000036175;ENSGALG00000006388
GO:0036064	ciliary basal body	Cellular Component	7	97	1	0.117495	ENSGALG00000035493;ENSGALG00000012994;ENSGALG00000017314;ENSGALG00000034572;ENSGALG00000010214;ENSGALG00000016529;ENSGALG00000039349
GO:0032127	dense core granule membrane	Cellular Component	1	3	1	0.121927	ENSGALG00000053549
GO:0071819	DUBm complex	Cellular Component	1	3	1	0.121927	ENSGALG00000029817
GO:0033063	Rad51B-Rad51C-Rad51D-XRCC2 complex	Cellular Component	1	3	1	0.121927	ENSGALG00000009491
GO:0031258	lamellipodium membrane	Cellular Component	1	3	1	0.121927	ENSGALG00000030603
GO:0030849	autosome	Cellular Component	1	3	1	0.121927	ENSGALG00000011133
GO:0048787	presynaptic active zone membrane	Cellular Component	1	3	1	0.121927	ENSGALG00000015111
GO:0072357	PTW/PP1 phosphatase complex	Cellular Component	1	3	1	0.121927	ENSGALG00000049360
GO:0002116	semaphorin receptor complex	Cellular Component	1	3	1	0.121927	ENSGALG00000001264
GO:0031235	intrinsic component of the cytoplasmic side of the plasma membrane	Cellular Component	1	3	1	0.121927	ENSGALG00000016817
GO:0032059	bleb	Cellular Component	1	3	1	0.121927	ENSGALG00000002192
GO:0030670	phagocytic vesicle membrane	Cellular Component	1	3	1	0.121927	ENSGALG00000036069
GO:0000923	equatorial microtubule organizing center	Cellular Component	1	3	1	0.121927	ENSGALG00000003526
GO:0030981	cortical microtubule cytoskeleton	Cellular Component	1	3	1	0.121927	ENSGALG00000011645
GO:1990635	proximal dendrite	Cellular Component	1	3	1	0.121927	ENSGALG00000038730
GO:1990393	3M complex	Cellular Component	1	3	1	0.121927	ENSGALG00000008207
GO:0019908	nuclear cyclin-dependent protein kinase holoenzyme complex	Cellular Component	1	3	1	0.121927	ENSGALG00000034725
GO:0014802	terminal cisterna	Cellular Component	1	3	1	0.121927	ENSGALG00000015018
GO:0008385	IkappaB kinase complex	Cellular Component	1	3	1	0.121927	ENSGALG00000012994
GO:0030119	AP-type membrane coat adaptor complex	Cellular Component	1	3	1	0.121927	ENSGALG00000012101
GO:0008021	synaptic vesicle	Cellular Component	5	62	1	0.121947	ENSGALG00000009092;ENSGALG00000007278;ENSGALG00000015111;ENSGALG00000039349;ENSGALG00000003930
GO:0045111	intermediate filament cytoskeleton	Cellular Component	3	29	1	0.123083	ENSGALG00000004467;ENSGALG00000039349;ENSGALG00000005295
GO:0098984	neuron to neuron synapse	Cellular Component	3	29	1	0.123083	ENSGALG00000014813;ENSGALG00000039349;ENSGALG00000005256
GO:0044451	nucleoplasm part	Cellular Component	6	81	1	0.128866	Gallus_gallus_newGene_6676;ENSGALG00000029817;ENSGALG00000050805;ENSGALG00000034725;ENSGALG00000038026;ENSGALG00000011133
GO:0001518	voltage-gated sodium channel complex	Cellular Component	2	15	1	0.131103	ENSGALG00000043728;ENSGALG00000006112
GO:0000794	condensed nuclear chromosome	Cellular Component	3	30	1	0.132693	ENSGALG00000030730;ENSGALG00000034725;ENSGALG00000011133
GO:0005901	caveola	Cellular Component	3	30	1	0.132693	ENSGALG00000040758;ENSGALG00000032683;ENSGALG00000014711
GO:0005730	nucleolus	Cellular Component	25	470	1	0.143705	ENSGALG00000042182;ENSGALG00000028675;ENSGALG00000005042;ENSGALG00000005420;ENSGALG00000017104;ENSGALG00000016885;ENSGALG00000005295;ENSGALG00000015024;ENSGALG00000002009;ENSGALG00000034030;ENSGALG00000012628;ENSGALG00000011963;ENSGALG00000008988;ENSGALG00000013615;ENSGALG00000054412;ENSGALG00000041080;ENSGALG00000015033;ENSGALG00000034610;ENSGALG00000040097;ENSGALG00000036175;ENSGALG00000040796;…
GO:0120038	plasma membrane bounded cell projection part	Cellular Component	9	141	1	0.144934	ENSGALG00000039349;ENSGALG00000047782;ENSGALG00000050404;ENSGALG00000005256;ENSGALG00000034572;ENSGALG00000014813;ENSGALG00000013824;ENSGALG00000004467;ENSGALG00000017314
GO:0044463	cell projection part	Cellular Component	9	141	1	0.144934	ENSGALG00000014813;ENSGALG00000013824;ENSGALG00000004467;ENSGALG00000017314;ENSGALG00000034572;ENSGALG00000039349;ENSGALG00000047782;ENSGALG00000050404;ENSGALG00000005256
GO:0030660	Golgi-associated vesicle membrane	Cellular Component	2	16	1	0.145813	ENSGALG00000006979;ENSGALG00000004085
GO:0035371	microtubule plus-end	Cellular Component	2	16	1	0.145813	ENSGALG00000009024;ENSGALG00000004467
GO:0097225	sperm midpiece	Cellular Component	2	16	1	0.145813	ENSGALG00000015170;ENSGALG00000011560
GO:0035097	histone methyltransferase complex	Cellular Component	2	16	1	0.145813	ENSGALG00000038026;ENSGALG00000020557
GO:0000307	cyclin-dependent protein kinase holoenzyme complex	Cellular Component	2	16	1	0.145813	ENSGALG00000043243;ENSGALG00000034725
GO:0044295	axonal growth cone	Cellular Component	2	16	1	0.145813	ENSGALG00000005256;ENSGALG00000004467
GO:0099572	postsynaptic specialization	Cellular Component	3	32	1	0.152651	ENSGALG00000039349;ENSGALG00000014813;ENSGALG00000005256
GO:0016323	basolateral plasma membrane	Cellular Component	6	86	1	0.157603	ENSGALG00000030643;ENSGALG00000008160;ENSGALG00000050805;ENSGALG00000011284;ENSGALG00000010930;ENSGALG00000038924
GO:0008622	epsilon DNA polymerase complex	Cellular Component	1	4	1	0.159178	ENSGALG00000007665
GO:0097504	Gemini of coiled bodies	Cellular Component	1	4	1	0.159178	ENSGALG00000012628
GO:0090443	FAR/SIN/STRIPAK complex	Cellular Component	1	4	1	0.159178	ENSGALG00000010580
GO:1990452	Parkin-FBXW7-Cul1 ubiquitin ligase complex	Cellular Component	1	4	1	0.159178	ENSGALG00000054412
GO:1902554	serine/threonine protein kinase complex	Cellular Component	1	4	1	0.159178	ENSGALG00000034725
GO:0043203	axon hillock	Cellular Component	1	4	1	0.159178	ENSGALG00000002789
GO:0001652	granular component	Cellular Component	1	4	1	0.159178	ENSGALG00000008474
GO:0070419	nonhomologous end joining complex	Cellular Component	1	4	1	0.159178	ENSGALG00000013926
GO:0000177	cytoplasmic exosome (RNase complex)	Cellular Component	1	4	1	0.159178	ENSGALG00000002426
GO:1905368	peptidase complex	Cellular Component	1	4	1	0.159178	ENSGALG00000029817
GO:0070461	SAGA-type complex	Cellular Component	1	4	1	0.159178	ENSGALG00000029817
GO:0009331	glycerol-3-phosphate dehydrogenase complex	Cellular Component	1	4	1	0.159178	ENSGALG00000012543
GO:0031021	interphase microtubule organizing center	Cellular Component	1	4	1	0.159178	ENSGALG00000052873
GO:0098684	photoreceptor ribbon synapse	Cellular Component	1	4	1	0.159178	ENSGALG00000009738
GO:0090571	RNA polymerase II transcription repressor complex	Cellular Component	1	4	1	0.159178	ENSGALG00000011133
GO:0033588	Elongator holoenzyme complex	Cellular Component	1	4	1	0.159178	ENSGALG00000012127
GO:0001940	male pronucleus	Cellular Component	1	4	1	0.159178	ENSGALG00000012484
GO:0000220	vacuolar proton-transporting V-type ATPase, V0 domain	Cellular Component	1	4	1	0.159178	ENSGALG00000036069
GO:0070187	shelterin complex	Cellular Component	1	4	1	0.159178	ENSGALG00000008740
GO:0030136	clathrin-coated vesicle	Cellular Component	3	33	1	0.162965	ENSGALG00000008404;ENSGALG00000015846;ENSGALG00000009092
GO:0098858	actin-based cell projection	Cellular Component	2	18	1	0.176132	ENSGALG00000005256;ENSGALG00000004150
GO:0005905	clathrin-coated pit	Cellular Component	2	18	1	0.176132	ENSGALG00000036677;ENSGALG00000013829
GO:0035327	transcriptionally active chromatin	Cellular Component	2	18	1	0.176132	ENSGALG00000002426;ENSGALG00000005295
GO:0030139	endocytic vesicle	Cellular Component	3	35	1	0.18418	ENSGALG00000054944;ENSGALG00000016105;ENSGALG00000036677
GO:0098685	Schaffer collateral - CA1 synapse	Cellular Component	3	35	1	0.18418	ENSGALG00000003930;ENSGALG00000033561;ENSGALG00000015111
GO:0071556	integral component of lumenal side of endoplasmic reticulum membrane	Cellular Component	1	5	1	0.194851	ENSGALG00000006979
GO:0035060	brahma complex	Cellular Component	1	5	1	0.194851	ENSGALG00000029316
GO:0098556	cytoplasmic side of rough endoplasmic reticulum membrane	Cellular Component	1	5	1	0.194851	ENSGALG00000012275
GO:0099523	presynaptic cytosol	Cellular Component	1	5	1	0.194851	ENSGALG00000009738
GO:0034098	VCP-NPL4-UFD1 AAA ATPase complex	Cellular Component	1	5	1	0.194851	ENSGALG00000010536
GO:0045180	basal cortex	Cellular Component	1	5	1	0.194851	ENSGALG00000011645
GO:0030915	Smc5-Smc6 complex	Cellular Component	1	5	1	0.194851	ENSGALG00000015118
GO:0031523	Myb complex	Cellular Component	1	5	1	0.194851	ENSGALG00000011133
GO:0031045	dense core granule	Cellular Component	1	5	1	0.194851	ENSGALG00000015170
GO:0000502	proteasome complex	Cellular Component	1	5	1	0.194851	ENSGALG00000034944
GO:0071458	integral component of cytoplasmic side of endoplasmic reticulum membrane	Cellular Component	1	5	1	0.194851	ENSGALG00000006979
GO:0070776	MOZ/MORF histone acetyltransferase complex	Cellular Component	1	5	1	0.194851	ENSGALG00000005035
GO:0048179	activin receptor complex	Cellular Component	1	5	1	0.194851	ENSGALG00000006158
GO:0044322	endoplasmic reticulum quality control compartment	Cellular Component	1	5	1	0.194851	ENSGALG00000004957
GO:0000126	transcription factor TFIIIB complex	Cellular Component	1	5	1	0.194851	ENSGALG00000011705
GO:0036156	inner dynein arm	Cellular Component	1	5	1	0.194851	ENSGALG00000002350
GO:0014069	postsynaptic density of dendrite	Cellular Component	7	112	1	0.197633	ENSGALG00000014813;ENSGALG00000009400;ENSGALG00000002789;ENSGALG00000011284;ENSGALG00000013022;ENSGALG00000039349;ENSGALG00000005256
GO:0005815	microtubule organizing center	Cellular Component	7	113	1	0.203617	ENSGALG00000052873;ENSGALG00000017314;ENSGALG00000034572;ENSGALG00000003013;ENSGALG00000004467;ENSGALG00000053578;ENSGALG00000039349
GO:0098839	postsynaptic density membrane	Cellular Component	2	20	1	0.207312	ENSGALG00000030908;ENSGALG00000007278
GO:0030687	preribosome, large subunit precursor	Cellular Component	2	20	1	0.207312	ENSGALG00000008207;ENSGALG00000006749
GO:1990904	ribonucleoprotein complex	Cellular Component	8	134	1	0.208938	ENSGALG00000040018;ENSGALG00000003108;ENSGALG00000038684;ENSGALG00000033965;ENSGALG00000011439;ENSGALG00000015799;ENSGALG00000052873;ENSGALG00000036821
GO:0033267	axon part	Cellular Component	3	38	1	0.217228	ENSGALG00000005256;ENSGALG00000039349;ENSGALG00000004467
GO:0098797	plasma membrane protein complex	Cellular Component	3	38	1	0.217228	ENSGALG00000038191;ENSGALG00000015029;ENSGALG00000001774
GO:0000790	nuclear chromatin	Cellular Component	8	136	1	0.220211	ENSGALG00000043243;ENSGALG00000032366;ENSGALG00000005035;ENSGALG00000034725;ENSGALG00000040276;ENSGALG00000020557;ENSGALG00000012484;ENSGALG00000034802
GO:0043197	dendritic spine	Cellular Component	4	57	1	0.22191	ENSGALG00000047782;ENSGALG00000003930;ENSGALG00000005256;ENSGALG00000000478
GO:0005694	chromosome	Cellular Component	9	157	1	0.222857	ENSGALG00000034725;Gallus_gallus_newGene_347;ENSGALG00000012808;ENSGALG00000013174;ENSGALG00000043243;ENSGALG00000013926;ENSGALG00000004467;ENSGALG00000005295;ENSGALG00000011133
GO:0005774	vacuolar membrane	Cellular Component	2	21	1	0.223114	ENSGALG00000006979;ENSGALG00000017227
GO:0098562	cytoplasmic side of membrane	Cellular Component	2	21	1	0.223114	ENSGALG00000006979;ENSGALG00000054944
GO:0030424	axon	Cellular Component	9	158	1	0.228196	ENSGALG00000039349;ENSGALG00000005256;ENSGALG00000043728;ENSGALG00000040651;ENSGALG00000040758;ENSGALG00000014813;ENSGALG00000013824;ENSGALG00000004467;ENSGALG00000005243
GO:0098554	cytoplasmic side of endoplasmic reticulum membrane	Cellular Component	1	6	1	0.229014	ENSGALG00000006979
GO:0001939	female pronucleus	Cellular Component	1	6	1	0.229014	ENSGALG00000012484
GO:0008287	protein serine/threonine phosphatase complex	Cellular Component	1	6	1	0.229014	ENSGALG00000032092
GO:0031931	TORC1 complex	Cellular Component	1	6	1	0.229014	ENSGALG00000034210
GO:0090568	nuclear transcriptional repressor complex	Cellular Component	1	6	1	0.229014	ENSGALG00000011133
GO:0031248	protein acetyltransferase complex	Cellular Component	1	6	1	0.229014	ENSGALG00000029817
GO:1902493	acetyltransferase complex	Cellular Component	1	6	1	0.229014	ENSGALG00000029817
GO:0036449	microtubule minus-end	Cellular Component	1	6	1	0.229014	ENSGALG00000002145
GO:1902911	protein kinase complex	Cellular Component	1	6	1	0.229014	ENSGALG00000034725
GO:0000178	exosome (RNase complex)	Cellular Component	1	6	1	0.229014	ENSGALG00000007767
GO:0051233	spindle midzone	Cellular Component	2	22	1	0.239003	ENSGALG00000012484;ENSGALG00000031461
GO:0005791	rough endoplasmic reticulum	Cellular Component	2	22	1	0.239003	ENSGALG00000006979;ENSGALG00000003081
GO:0097447	dendritic tree	Cellular Component	4	59	1	0.240263	ENSGALG00000005256;ENSGALG00000047782;ENSGALG00000013824;ENSGALG00000014813
GO:0000786	nucleosome	Cellular Component	4	59	1	0.240263	ENSGALG00000012289;ENSGALG00000005035;ENSGALG00000027932;ENSGALG00000039450
GO:0005912	adherens junction	Cellular Component	5	80	1	0.251607	ENSGALG00000002375;ENSGALG00000004150;ENSGALG00000015367;ENSGALG00000043373;ENSGALG00000011284
GO:0045334	clathrin-coated endocytic vesicle	Cellular Component	1	7	1	0.26173	ENSGALG00000004150
GO:0034464	BBSome	Cellular Component	1	7	1	0.26173	ENSGALG00000031650
GO:0031527	filopodium membrane	Cellular Component	1	7	1	0.26173	ENSGALG00000030603
GO:0000164	protein phosphatase type 1 complex	Cellular Component	1	7	1	0.26173	ENSGALG00000008771
GO:0097542	ciliary tip	Cellular Component	1	7	1	0.26173	ENSGALG00000016529
GO:0000812	Swr1 complex	Cellular Component	1	7	1	0.26173	ENSGALG00000003596
GO:0030176	integral component of endoplasmic reticulum membrane	Cellular Component	4	62	1	0.268397	ENSGALG00000039013;ENSGALG00000004957;ENSGALG00000006979;ENSGALG00000035842
GO:0030175	filopodium	Cellular Component	2	24	1	0.270905	ENSGALG00000005256;ENSGALG00000009096
GO:0034399	nuclear periphery	Cellular Component	2	24	1	0.270905	ENSGALG00000040018;ENSGALG00000002789
GO:0098794	postsynapse	Cellular Component	5	83	1	0.276008	ENSGALG00000005256;ENSGALG00000047782;ENSGALG00000039349;ENSGALG00000038772;ENSGALG00000014813
GO:0005669	transcription factor TFIID complex	Cellular Component	2	25	1	0.286854	ENSGALG00000040725;ENSGALG00000003498
GO:0016235	aggresome	Cellular Component	2	25	1	0.286854	ENSGALG00000006363;ENSGALG00000009279
GO:0044441	ciliary part	Cellular Component	4	64	1	0.287468	ENSGALG00000050404;ENSGALG00000039349;ENSGALG00000017314;ENSGALG00000034572
GO:0001891	phagocytic cup	Cellular Component	1	8	1	0.29306	ENSGALG00000007254
GO:0005664	nuclear origin of replication recognition complex	Cellular Component	1	8	1	0.29306	ENSGALG00000008175
GO:0008278	cohesin complex	Cellular Component	1	8	1	0.29306	ENSGALG00000047235
GO:0005828	kinetochore microtubule	Cellular Component	1	8	1	0.29306	ENSGALG00000011645
GO:0033116	endoplasmic reticulum-Golgi intermediate compartment membrane	Cellular Component	1	8	1	0.29306	ENSGALG00000006979
GO:0017146	NMDA selective glutamate receptor complex	Cellular Component	1	8	1	0.29306	ENSGALG00000007278
GO:0030314	junctional membrane complex	Cellular Component	1	8	1	0.29306	ENSGALG00000015018
GO:0005640	nuclear outer membrane	Cellular Component	1	8	1	0.29306	ENSGALG00000006455
GO:0000930	gamma-tubulin complex	Cellular Component	1	8	1	0.29306	ENSGALG00000003526
GO:0005802	trans-Golgi network	Cellular Component	6	106	1	0.294	ENSGALG00000006830;ENSGALG00000006455;ENSGALG00000012898;ENSGALG00000003741;ENSGALG00000030534;ENSGALG00000005840
GO:0098687	chromosomal region	Cellular Component	3	45	1	0.297937	Gallus_gallus_newGene_347;ENSGALG00000013926;ENSGALG00000004467
GO:0099061	integral component of postsynaptic density membrane	Cellular Component	2	26	1	0.302765	ENSGALG00000015367;ENSGALG00000007278
GO:0005871	kinesin complex	Cellular Component	2	26	1	0.302765	ENSGALG00000039349;ENSGALG00000011581
GO:0072686	mitotic spindle	Cellular Component	3	46	1	0.309675	ENSGALG00000036175;ENSGALG00000004224;ENSGALG00000052873
GO:0015630	microtubule cytoskeleton	Cellular Component	10	195	1	0.314555	ENSGALG00000053578;ENSGALG00000005295;ENSGALG00000004467;ENSGALG00000003013;ENSGALG00000017314;ENSGALG00000039349;ENSGALG00000037682;ENSGALG00000013615;ENSGALG00000034572;ENSGALG00000052873
GO:0005844	polysome	Cellular Component	2	27	1	0.318612	ENSGALG00000002278;ENSGALG00000012275
GO:0043679	axon terminus	Cellular Component	2	27	1	0.318612	ENSGALG00000009400;ENSGALG00000005256
GO:0101031	chaperone complex	Cellular Component	1	9	1	0.323064	ENSGALG00000036821
GO:1990752	microtubule end	Cellular Component	1	9	1	0.323064	ENSGALG00000004467
GO:0043083	synaptic cleft	Cellular Component	1	9	1	0.323064	ENSGALG00000012004
GO:0030914	STAGA complex	Cellular Component	1	9	1	0.323064	ENSGALG00000003596
GO:0044666	MLL3/4 complex	Cellular Component	1	9	1	0.323064	ENSGALG00000049653
GO:0097525	spliceosomal snRNP complex	Cellular Component	1	9	1	0.323064	ENSGALG00000052873
GO:0000813	ESCRT I complex	Cellular Component	1	9	1	0.323064	ENSGALG00000000950
GO:0005858	axonemal dynein complex	Cellular Component	1	9	1	0.323064	ENSGALG00000002350
GO:0043231	intracellular membrane-bounded organelle	Cellular Component	44	965	1	0.327887	ENSGALG00000014661;ENSGALG00000004467;ENSGALG00000040097;ENSGALG00000013824;ENSGALG00000016734;ENSGALG00000029817;ENSGALG00000003108;ENSGALG00000046862;ENSGALG00000009092;ENSGALG00000015138;ENSGALG00000032868;ENSGALG00000002968;ENSGALG00000011133;ENSGALG00000016880;ENSGALG00000007128;ENSGALG00000029145;ENSGALG00000052873;ENSGALG00000013886;ENSGALG00000006979;ENSGALG00000042182;ENSGALG00000015155;…
GO:0120025	plasma membrane bounded cell projection	Cellular Component	10	198	1	0.331345	ENSGALG00000005256;ENSGALG00000050404;ENSGALG00000047782;ENSGALG00000039349;ENSGALG00000034572;ENSGALG00000017314;ENSGALG00000003013;ENSGALG00000004467;ENSGALG00000013824;ENSGALG00000014813
GO:0016328	lateral plasma membrane	Cellular Component	2	28	1	0.334371	ENSGALG00000015025;ENSGALG00000030643
GO:0036477	somatodendritic compartment	Cellular Component	5	90	1	0.334506	ENSGALG00000005256;ENSGALG00000047782;ENSGALG00000013824;ENSGALG00000014813;ENSGALG00000046862
GO:0042995	cell projection	Cellular Component	11	221	1	0.336575	ENSGALG00000017314;ENSGALG00000003013;ENSGALG00000004467;ENSGALG00000013824;ENSGALG00000014813;ENSGALG00000005256;ENSGALG00000047782;ENSGALG00000050404;ENSGALG00000003568;ENSGALG00000039349;ENSGALG00000034572
GO:0031410	cytoplasmic vesicle	Cellular Component	13	268	1	0.349538	ENSGALG00000012004;ENSGALG00000002375;ENSGALG00000012200;ENSGALG00000004467;ENSGALG00000005256;ENSGALG00000009092;ENSGALG00000008778;ENSGALG00000029867;ENSGALG00000039349;ENSGALG00000008370;ENSGALG00000054944;ENSGALG00000006979;ENSGALG00000014974
GO:0044297	cell body	Cellular Component	5	92	1	0.351457	ENSGALG00000046862;ENSGALG00000014813;ENSGALG00000005256;ENSGALG00000039349;ENSGALG00000011560
GO:0016010	dystrophin-associated glycoprotein complex	Cellular Component	1	10	1	0.351796	ENSGALG00000038191
GO:0098852	lytic vacuole membrane	Cellular Component	1	10	1	0.351796	ENSGALG00000006979
GO:0033276	transcription factor TFTC complex	Cellular Component	1	10	1	0.351796	ENSGALG00000003596
GO:0000176	nuclear exosome (RNase complex)	Cellular Component	1	10	1	0.351796	ENSGALG00000002426
GO:0031227	intrinsic component of endoplasmic reticulum membrane	Cellular Component	1	10	1	0.351796	ENSGALG00000006979
GO:0005665	DNA-directed RNA polymerase II, core complex	Cellular Component	1	10	1	0.351796	ENSGALG00000034725
GO:0031932	TORC2 complex	Cellular Component	1	10	1	0.351796	ENSGALG00000000977
GO:0044427	chromosomal part	Cellular Component	6	114	1	0.35428	ENSGALG00000034725;Gallus_gallus_newGene_347;ENSGALG00000013926;ENSGALG00000004467;ENSGALG00000005295;ENSGALG00000011133
GO:0030425	dendrite	Cellular Component	9	180	1	0.354973	ENSGALG00000012275;ENSGALG00000012004;ENSGALG00000002945;ENSGALG00000013824;ENSGALG00000014813;ENSGALG00000005256;ENSGALG00000005853;ENSGALG00000008370;ENSGALG00000047782
GO:0044456	synapse part	Cellular Component	4	71	1	0.355297	ENSGALG00000014813;ENSGALG00000005256;ENSGALG00000047782;ENSGALG00000039349
GO:0099513	polymeric cytoskeletal fiber	Cellular Component	3	50	1	0.356654	ENSGALG00000004467;ENSGALG00000005295;ENSGALG00000039349
GO:0005829	cytosol	Cellular Component	92	2087	1	0.356753	ENSGALG00000010536;ENSGALG00000053578;ENSGALG00000009028;ENSGALG00000009774;ENSGALG00000051654;Gallus_gallus_newGene_6676;ENSGALG00000012709;ENSGALG00000042259;ENSGALG00000012200;ENSGALG00000011548;ENSGALG00000009403;ENSGALG00000014855;ENSGALG00000014772;ENSGALG00000007758;ENSGALG00000015036;ENSGALG00000039139;ENSGALG00000032868;ENSGALG00000034944;ENSGALG00000044404;ENSGALG00000054939;ENSGALG0000…
GO:0098978	glutamatergic synapse	Cellular Component	8	159	1	0.36198	ENSGALG00000007278;ENSGALG00000015111;ENSGALG00000033561;ENSGALG00000039942;ENSGALG00000038772;ENSGALG00000009738;ENSGALG00000039346;ENSGALG00000016529
GO:1990234	transferase complex	Cellular Component	6	117	1	0.377175	ENSGALG00000029817;ENSGALG00000034725;ENSGALG00000038026;ENSGALG00000015860;ENSGALG00000054412;ENSGALG00000029145
GO:0005782	peroxisomal matrix	Cellular Component	1	11	1	0.379311	ENSGALG00000038924
GO:0005697	telomerase holoenzyme complex	Cellular Component	1	11	1	0.379311	ENSGALG00000003108
GO:0035098	ESC/E(Z) complex	Cellular Component	1	11	1	0.379311	ENSGALG00000038026
GO:0034708	methyltransferase complex	Cellular Component	1	11	1	0.379311	ENSGALG00000038026
GO:0016327	apicolateral plasma membrane	Cellular Component	1	11	1	0.379311	Gallus_gallus_newGene_2757
GO:0030014	CCR4-NOT complex	Cellular Component	1	11	1	0.379311	ENSGALG00000011682
GO:0042788	polysomal ribosome	Cellular Component	1	11	1	0.379311	ENSGALG00000004042
GO:0032587	ruffle membrane	Cellular Component	2	31	1	0.380924	ENSGALG00000003693;ENSGALG00000015428
GO:0070382	exocytic vesicle	Cellular Component	2	31	1	0.380924	ENSGALG00000039349;ENSGALG00000030534
GO:0016459	myosin complex	Cellular Component	3	53	1	0.391627	ENSGALG00000004150;ENSGALG00000033618;ENSGALG00000003741
GO:0030426	growth cone	Cellular Component	3	53	1	0.391627	ENSGALG00000039349;ENSGALG00000004467;ENSGALG00000005256
GO:0000793	condensed chromosome	Cellular Component	3	53	1	0.391627	ENSGALG00000011133;ENSGALG00000012484;ENSGALG00000034725
GO:1902494	catalytic complex	Cellular Component	8	164	1	0.394418	ENSGALG00000029145;ENSGALG00000052873;ENSGALG00000054412;ENSGALG00000015860;ENSGALG00000039349;ENSGALG00000034725;ENSGALG00000038026;ENSGALG00000029817
GO:0000118	histone deacetylase complex	Cellular Component	2	32	1	0.396143	ENSGALG00000002232;ENSGALG00000004288
GO:0030286	dynein complex	Cellular Component	2	32	1	0.396143	ENSGALG00000039349;ENSGALG00000002350
GO:0005741	mitochondrial outer membrane	Cellular Component	3	54	1	0.403185	ENSGALG00000009400;ENSGALG00000032234;ENSGALG00000005256
GO:0016591	DNA-directed RNA polymerase II, holoenzyme	Cellular Component	1	12	1	0.40566	ENSGALG00000034725
GO:0010369	chromocenter	Cellular Component	1	12	1	0.40566	ENSGALG00000000672
GO:0019867	outer membrane	Cellular Component	1	12	1	0.40566	ENSGALG00000005256
GO:0005682	U5 snRNP	Cellular Component	1	12	1	0.40566	ENSGALG00000052873
GO:0031968	organelle outer membrane	Cellular Component	1	12	1	0.40566	ENSGALG00000005256
GO:0000139	Golgi membrane	Cellular Component	8	166	1	0.407423	ENSGALG00000034610;ENSGALG00000006757;ENSGALG00000003741;ENSGALG00000004085;ENSGALG00000004033;ENSGALG00000010744;ENSGALG00000015036;ENSGALG00000001130
GO:0005925	focal adhesion	Cellular Component	5	99	1	0.410895	ENSGALG00000041013;ENSGALG00000002192;ENSGALG00000039139;ENSGALG00000011645;ENSGALG00000002759
GO:0044430	cytoskeletal part	Cellular Component	9	191	1	0.421871	ENSGALG00000039349;ENSGALG00000050404;ENSGALG00000034572;ENSGALG00000052873;ENSGALG00000005295;ENSGALG00000053578;ENSGALG00000004467;ENSGALG00000003013;ENSGALG00000017314
GO:0005875	microtubule associated complex	Cellular Component	2	34	1	0.426043	ENSGALG00000039349;ENSGALG00000004467
GO:0005614	interstitial matrix	Cellular Component	1	13	1	0.430893	ENSGALG00000003999
GO:0035102	PRC1 complex	Cellular Component	1	13	1	0.430893	ENSGALG00000006502
GO:0016592	mediator complex	Cellular Component	2	35	1	0.440701	ENSGALG00000017104;ENSGALG00000010370
GO:0031982	vesicle	Cellular Component	10	218	1	0.445897	ENSGALG00000043535;ENSGALG00000054944;ENSGALG00000039349;ENSGALG00000011560;ENSGALG00000004150;ENSGALG00000005256;ENSGALG00000006979;ENSGALG00000004467;ENSGALG00000006121;ENSGALG00000029867
GO:0043034	costamere	Cellular Component	1	14	1	0.455056	ENSGALG00000014813
GO:0031091	platelet alpha granule	Cellular Component	1	14	1	0.455056	ENSGALG00000029298
GO:0005779	integral component of peroxisomal membrane	Cellular Component	1	14	1	0.455056	ENSGALG00000017291
GO:0000242	pericentriolar material	Cellular Component	1	14	1	0.455056	ENSGALG00000031650
GO:0045178	basal part of cell	Cellular Component	1	14	1	0.455056	ENSGALG00000006158
GO:0005700	polytene chromosome	Cellular Component	1	14	1	0.455056	ENSGALG00000011133
GO:0035861	site of double-strand break	Cellular Component	2	36	1	0.455152	ENSGALG00000012484;ENSGALG00000027932
GO:0031674	I band	Cellular Component	2	37	1	0.469385	ENSGALG00000009096;ENSGALG00000014813
GO:0000151	ubiquitin ligase complex	Cellular Component	5	106	1	0.469512	ENSGALG00000002649;ENSGALG00000038772;ENSGALG00000054412;ENSGALG00000015860;ENSGALG00000029145
GO:0000228	nuclear chromosome	Cellular Component	4	83	1	0.470516	ENSGALG00000013926;ENSGALG00000011133;ENSGALG00000015226;ENSGALG00000034725
GO:0048471	perinuclear region of cytoplasm	Cellular Component	14	316	1	0.472585	ENSGALG00000012856;ENSGALG00000039349;ENSGALG00000003568;ENSGALG00000008207;ENSGALG00000010536;ENSGALG00000036821;ENSGALG00000054412;ENSGALG00000016676;ENSGALG00000003498;ENSGALG00000008627;ENSGALG00000013824;ENSGALG00000009400;ENSGALG00000038096;ENSGALG00000034610
GO:0005637	nuclear inner membrane	Cellular Component	1	15	1	0.478196	ENSGALG00000009873
GO:0035267	NuA4 histone acetyltransferase complex	Cellular Component	1	15	1	0.478196	ENSGALG00000003596
GO:0005671	Ada2/Gcn5/Ada3 transcription activator complex	Cellular Component	1	15	1	0.478196	ENSGALG00000008988
GO:0032839	dendrite cytoplasm	Cellular Component	1	15	1	0.478196	ENSGALG00000008370
GO:0097729	9+2 motile cilium	Cellular Component	1	15	1	0.478196	ENSGALG00000003013
GO:0055037	recycling endosome	Cellular Component	3	62	1	0.49276	ENSGALG00000015546;ENSGALG00000012898;ENSGALG00000016734
GO:0098982	GABA-ergic synapse	Cellular Component	2	39	1	0.497171	ENSGALG00000009738;ENSGALG00000039942
GO:0000145	exocyst	Cellular Component	1	16	1	0.500355	ENSGALG00000016098
GO:0008305	integrin complex	Cellular Component	1	16	1	0.500355	ENSGALG00000029378
GO:0016514	SWI/SNF complex	Cellular Component	1	16	1	0.500355	ENSGALG00000029316
GO:0044291	cell-cell contact zone	Cellular Component	1	16	1	0.500355	ENSGALG00000015367
GO:0005911	cell-cell junction	Cellular Component	5	111	1	0.510253	ENSGALG00000011284;ENSGALG00000051401;ENSGALG00000043373;ENSGALG00000030643;ENSGALG00000017334
GO:0030027	lamellipodium	Cellular Component	4	88	1	0.516404	ENSGALG00000036677;ENSGALG00000039528;ENSGALG00000016105;ENSGALG00000031009
GO:0005658	alpha DNA polymerase:primase complex	Cellular Component	1	17	1	0.521575	ENSGALG00000016278
GO:0042641	actomyosin	Cellular Component	1	17	1	0.521575	ENSGALG00000003741
GO:0035869	ciliary transition zone	Cellular Component	1	17	1	0.521575	ENSGALG00000031650
GO:0098552	side of membrane	Cellular Component	2	41	1	0.524011	ENSGALG00000054944;ENSGALG00000006979
GO:0099080	supramolecular complex	Cellular Component	4	90	1	0.534238	ENSGALG00000014813;ENSGALG00000005295;ENSGALG00000004467;ENSGALG00000039349
GO:0099081	supramolecular polymer	Cellular Component	4	90	1	0.534238	ENSGALG00000004467;ENSGALG00000014813;ENSGALG00000005295;ENSGALG00000039349
GO:0099512	supramolecular fiber	Cellular Component	4	90	1	0.534238	ENSGALG00000004467;ENSGALG00000005295;ENSGALG00000014813;ENSGALG00000039349
GO:0000775	chromosome, centromeric region	Cellular Component	2	42	1	0.537065	ENSGALG00000004467;Gallus_gallus_newGene_347
GO:0000932	P-body	Cellular Component	2	42	1	0.537065	ENSGALG00000007767;ENSGALG00000040181
GO:0016324	apical plasma membrane	Cellular Component	6	139	1	0.541376	ENSGALG00000007070;ENSGALG00000010930;ENSGALG00000002375;ENSGALG00000030643;ENSGALG00000014711;ENSGALG00000036069
GO:0097014	ciliary plasm	Cellular Component	1	18	1	0.541895	ENSGALG00000050404
GO:0008023	transcription elongation factor complex	Cellular Component	1	18	1	0.541895	ENSGALG00000034725
GO:0030315	T-tubule	Cellular Component	1	18	1	0.541895	ENSGALG00000016105
GO:0046658	anchored component of plasma membrane	Cellular Component	1	18	1	0.541895	ENSGALG00000016902
GO:0005798	Golgi-associated vesicle	Cellular Component	1	18	1	0.541895	ENSGALG00000006979
GO:0044428	nuclear part	Cellular Component	18	427	1	0.545729	ENSGALG00000000977;ENSGALG00000052873;ENSGALG00000005420;ENSGALG00000034725;Gallus_gallus_newGene_6676;ENSGALG00000042182;ENSGALG00000005295;ENSGALG00000011133;ENSGALG00000050805;ENSGALG00000054412;ENSGALG00000015101;ENSGALG00000013926;ENSGALG00000038026;ENSGALG00000040097;ENSGALG00000004467;ENSGALG00000029817;ENSGALG00000003108;ENSGALG00000015112
GO:0031252	cell leading edge	Cellular Component	2	43	1	0.549871	ENSGALG00000005295;ENSGALG00000054939
GO:0097458	neuron part	Cellular Component	7	165	1	0.554247	ENSGALG00000004467;ENSGALG00000013824;ENSGALG00000014813;ENSGALG00000046862;ENSGALG00000047782;ENSGALG00000039349;ENSGALG00000005256
GO:0005929	cilium	Cellular Component	6	141	1	0.555478	ENSGALG00000050404;ENSGALG00000039349;ENSGALG00000034572;ENSGALG00000001389;ENSGALG00000017314;ENSGALG00000003013
GO:0043232	intracellular non-membrane-bounded organelle	Cellular Component	18	430	1	0.557971	ENSGALG00000050404;ENSGALG00000042182;ENSGALG00000039349;ENSGALG00000034725;ENSGALG00000005420;ENSGALG00000052873;ENSGALG00000005295;ENSGALG00000053578;ENSGALG00000011133;ENSGALG00000003013;Gallus_gallus_newGene_347;ENSGALG00000054412;ENSGALG00000034572;ENSGALG00000004467;ENSGALG00000014813;ENSGALG00000040097;ENSGALG00000017314;ENSGALG00000013926
GO:0043228	non-membrane-bounded organelle	Cellular Component	18	430	1	0.557971	ENSGALG00000003013;ENSGALG00000011133;ENSGALG00000005295;ENSGALG00000053578;ENSGALG00000052873;ENSGALG00000005420;ENSGALG00000034725;ENSGALG00000050404;ENSGALG00000042182;ENSGALG00000039349;ENSGALG00000013926;ENSGALG00000017314;ENSGALG00000004467;ENSGALG00000040097;ENSGALG00000014813;Gallus_gallus_newGene_347;ENSGALG00000054412;ENSGALG00000034572
GO:0032281	AMPA glutamate receptor complex	Cellular Component	1	19	1	0.561353	ENSGALG00000003472
GO:0097223	sperm part	Cellular Component	1	20	1	0.579987	ENSGALG00000003013
GO:0000428	DNA-directed RNA polymerase complex	Cellular Component	1	20	1	0.579987	ENSGALG00000034725
GO:0055029	nuclear DNA-directed RNA polymerase complex	Cellular Component	1	20	1	0.579987	ENSGALG00000034725
GO:0031965	nuclear membrane	Cellular Component	5	121	1	0.587504	ENSGALG00000012484;ENSGALG00000009403;ENSGALG00000040018;ENSGALG00000012200;ENSGALG00000007974
GO:0043005	neuron projection	Cellular Component	10	245	1	0.595271	ENSGALG00000011284;ENSGALG00000047782;ENSGALG00000011560;ENSGALG00000039349;ENSGALG00000005256;ENSGALG00000004467;ENSGALG00000013824;ENSGALG00000014813;ENSGALG00000032868;ENSGALG00000007278
GO:0045120	pronucleus	Cellular Component	1	21	1	0.597831	ENSGALG00000036821
GO:0032040	small-subunit processome	Cellular Component	1	21	1	0.597831	ENSGALG00000030730
GO:0009925	basal plasma membrane	Cellular Component	1	21	1	0.597831	ENSGALG00000029378
GO:0030880	RNA polymerase complex	Cellular Component	1	21	1	0.597831	ENSGALG00000034725
GO:0080008	Cul4-RING E3 ubiquitin ligase complex	Cellular Component	1	21	1	0.597831	ENSGALG00000009463
GO:0001772	immunological synapse	Cellular Component	1	21	1	0.597831	ENSGALG00000013731
GO:0031594	neuromuscular junction	Cellular Component	2	48	1	0.610107	ENSGALG00000005256;ENSGALG00000009400
GO:0005635	nuclear envelope	Cellular Component	4	99	1	0.610113	ENSGALG00000010536;ENSGALG00000004467;ENSGALG00000040758;ENSGALG00000004224
GO:0005856	cytoskeleton	Cellular Component	15	371	1	0.613679	ENSGALG00000011596;ENSGALG00000034572;ENSGALG00000043535;ENSGALG00000022909;ENSGALG00000017314;ENSGALG00000004467;ENSGALG00000015027;ENSGALG00000039346;ENSGALG00000039349;ENSGALG00000050404;ENSGALG00000052873;ENSGALG00000030599;ENSGALG00000003013;ENSGALG00000005295;ENSGALG00000053578
GO:0030134	COPII-coated ER to Golgi transport vesicle	Cellular Component	1	22	1	0.614918	ENSGALG00000030643
GO:0032838	cell projection cytoplasm	Cellular Component	1	22	1	0.614918	ENSGALG00000050404
GO:0071339	MLL1 complex	Cellular Component	1	22	1	0.614918	ENSGALG00000008653
GO:0031981	nuclear lumen	Cellular Component	16	396	1	0.616214	ENSGALG00000050805;ENSGALG00000011133;ENSGALG00000005295;Gallus_gallus_newGene_6676;ENSGALG00000042182;ENSGALG00000034725;ENSGALG00000005420;ENSGALG00000000977;ENSGALG00000015112;ENSGALG00000029817;ENSGALG00000038026;ENSGALG00000040097;ENSGALG00000013926;ENSGALG00000015101;ENSGALG00000040758;ENSGALG00000054412
GO:0098590	plasma membrane region	Cellular Component	3	76	1	0.631232	ENSGALG00000050805;Gallus_gallus_newGene_2757;ENSGALG00000007070
GO:0043195	terminal bouton	Cellular Component	1	23	1	0.63128	ENSGALG00000012004
GO:0044440	endosomal part	Cellular Component	1	23	1	0.63128	ENSGALG00000005256
GO:0008180	COP9 signalosome	Cellular Component	1	23	1	0.63128	ENSGALG00000010967
GO:0043296	apical junction complex	Cellular Component	1	24	1	0.646949	ENSGALG00000015367
GO:0044306	neuron projection terminus	Cellular Component	1	24	1	0.646949	ENSGALG00000005256
GO:0098857	membrane microdomain	Cellular Component	1	24	1	0.646949	ENSGALG00000016105
GO:0060170	ciliary membrane	Cellular Component	1	24	1	0.646949	ENSGALG00000015029
GO:0042555	MCM complex	Cellular Component	1	24	1	0.646949	ENSGALG00000016676
GO:0001917	photoreceptor inner segment	Cellular Component	1	24	1	0.646949	ENSGALG00000033244
GO:0043229	intracellular organelle	Cellular Component	40	988	1	0.64737	ENSGALG00000005256;ENSGALG00000034572;Gallus_gallus_newGene_347;ENSGALG00000054412;ENSGALG00000015101;ENSGALG00000015112;ENSGALG00000017314;ENSGALG00000015155;ENSGALG00000013926;ENSGALG00000014813;ENSGALG00000038026;ENSGALG00000034725;Gallus_gallus_newGene_6676;ENSGALG00000039349;ENSGALG00000054944;ENSGALG00000050404;ENSGALG00000000977;ENSGALG00000005420;ENSGALG00000012865;ENSGALG00000029867;ENSG…
GO:0045177	apical part of cell	Cellular Component	3	79	1	0.657264	ENSGALG00000014813;Gallus_gallus_newGene_2757;ENSGALG00000007070
GO:0044437	vacuolar part	Cellular Component	1	25	1	0.661953	ENSGALG00000006979
GO:0061695	transferase complex, transferring phosphorus-containing groups	Cellular Component	1	25	1	0.661953	ENSGALG00000034725
GO:0048786	presynaptic active zone	Cellular Component	1	25	1	0.661953	ENSGALG00000052970
GO:0097546	ciliary base	Cellular Component	1	25	1	0.661953	ENSGALG00000039349
GO:0031514	motile cilium	Cellular Component	2	54	1	0.674038	ENSGALG00000003013;ENSGALG00000050404
GO:0042734	presynaptic membrane	Cellular Component	1	26	1	0.67632	ENSGALG00000007278
GO:0032154	cleavage furrow	Cellular Component	1	26	1	0.67632	ENSGALG00000000521
GO:0045202	synapse	Cellular Component	10	263	1	0.683478	ENSGALG00000008544;ENSGALG00000005256;ENSGALG00000047782;ENSGALG00000003930;ENSGALG00000014813;ENSGALG00000038191;ENSGALG00000011284;ENSGALG00000005853;ENSGALG00000039349;ENSGALG00000001383
GO:0005768	endosome	Cellular Component	6	162	1	0.689548	ENSGALG00000040703;ENSGALG00000005256;ENSGALG00000038730;ENSGALG00000016959;ENSGALG00000004467;ENSGALG00000029867
GO:0030863	cortical cytoskeleton	Cellular Component	1	27	1	0.690078	ENSGALG00000038096
GO:0071005	U2-type precatalytic spliceosome	Cellular Component	1	27	1	0.690078	ENSGALG00000016949
GO:0032991	macromolecular complex	Cellular Component	26	664	1	0.694172	ENSGALG00000007928;ENSGALG00000011133;ENSGALG00000052873;ENSGALG00000015860;ENSGALG00000029145;ENSGALG00000004467;ENSGALG00000000843;ENSGALG00000038191;ENSGALG00000003108;ENSGALG00000029817;ENSGALG00000043535;ENSGALG00000031461;ENSGALG00000047782;ENSGALG00000051401;ENSGALG00000016649;ENSGALG00000000977;ENSGALG00000038730;ENSGALG00000034725;ENSGALG00000039349;ENSGALG00000013926;ENSGALG00000038026;…
GO:0043235	receptor complex	Cellular Component	5	137	1	0.695842	ENSGALG00000006158;ENSGALG00000002375;ENSGALG00000014855;ENSGALG00000040758;ENSGALG00000040651
GO:0043227	membrane-bounded organelle	Cellular Component	35	888	1	0.702401	ENSGALG00000007128;ENSGALG00000016880;ENSGALG00000011133;ENSGALG00000002968;ENSGALG00000042182;ENSGALG00000006979;ENSGALG00000029145;ENSGALG00000052873;ENSGALG00000029817;ENSGALG00000003108;ENSGALG00000013824;ENSGALG00000040097;ENSGALG00000004467;ENSGALG00000014661;ENSGALG00000046862;ENSGALG00000050805;ENSGALG00000005840;ENSGALG00000029867;ENSGALG00000053578;ENSGALG00000005295;ENSGALG00000039349;…
GO:0005657	replication fork	Cellular Component	1	28	1	0.703253	ENSGALG00000038018
GO:0015030	Cajal body	Cellular Component	1	28	1	0.703253	ENSGALG00000012628
GO:0032588	trans-Golgi network membrane	Cellular Component	1	28	1	0.703253	ENSGALG00000041093
GO:0005938	cell cortex	Cellular Component	4	112	1	0.705268	ENSGALG00000017075;ENSGALG00000009024;ENSGALG00000040348;ENSGALG00000000521
GO:0005876	spindle microtubule	Cellular Component	1	29	1	0.715868	ENSGALG00000004467
GO:0043226	organelle	Cellular Component	40	1018	1	0.720494	ENSGALG00000015112;ENSGALG00000017314;ENSGALG00000015155;ENSGALG00000013926;ENSGALG00000014813;ENSGALG00000038026;ENSGALG00000005256;ENSGALG00000034572;Gallus_gallus_newGene_347;ENSGALG00000054412;ENSGALG00000015101;ENSGALG00000029867;ENSGALG00000005840;ENSGALG00000050805;ENSGALG00000053578;ENSGALG00000005295;ENSGALG00000034725;Gallus_gallus_newGene_6676;ENSGALG00000039349;ENSGALG00000054944;ENSG…
GO:0044454	nuclear chromosome part	Cellular Component	2	59	1	0.720584	ENSGALG00000013926;ENSGALG00000034725
GO:0001669	acrosomal vesicle	Cellular Component	1	30	1	0.727948	ENSGALG00000002326
GO:0005776	autophagosome	Cellular Component	1	30	1	0.727948	ENSGALG00000015546
GO:1904115	axon cytoplasm	Cellular Component	1	30	1	0.727948	ENSGALG00000008370
GO:0044424	intracellular part	Cellular Component	46	1172	1	0.735988	ENSGALG00000016880;ENSGALG00000007128;ENSGALG00000003013;ENSGALG00000015860;ENSGALG00000052873;ENSGALG00000029817;ENSGALG00000014661;ENSGALG00000004467;ENSGALG00000040097;ENSGALG00000013824;ENSGALG00000029867;ENSGALG00000005840;ENSGALG00000050805;ENSGALG00000053184;ENSGALG00000053578;ENSGALG00000005295;ENSGALG00000050404;Gallus_gallus_newGene_6676;ENSGALG00000039349;ENSGALG00000005420;ENSGALG0000…
GO:0031966	mitochondrial membrane	Cellular Component	2	61	1	0.737576	ENSGALG00000015303;ENSGALG00000005256
GO:0000323	lytic vacuole	Cellular Component	1	31	1	0.739516	ENSGALG00000006979
GO:0005764	lysosome	Cellular Component	5	146	1	0.747472	ENSGALG00000012101;ENSGALG00000036069;ENSGALG00000006830;ENSGALG00000006979;ENSGALG00000034210
GO:0044459	plasma membrane part	Cellular Component	6	174	1	0.752986	ENSGALG00000054944;ENSGALG00000005256;Gallus_gallus_newGene_2757;ENSGALG00000007070;ENSGALG00000050805;ENSGALG00000038191
GO:0031901	early endosome membrane	Cellular Component	1	33	1	0.761199	ENSGALG00000005256
GO:0005622	intracellular	Cellular Component	46	1186	1	0.76429	ENSGALG00000005256;Gallus_gallus_newGene_347;ENSGALG00000014813;ENSGALG00000038026;ENSGALG00000017314;ENSGALG00000013926;ENSGALG00000015155;ENSGALG00000054944;ENSGALG00000034725;ENSGALG00000012865;ENSGALG00000000977;ENSGALG00000053647;ENSGALG00000046862;ENSGALG00000003108;ENSGALG00000033938;ENSGALG00000038191;ENSGALG00000042182;ENSGALG00000040348;ENSGALG00000006979;ENSGALG00000029145;ENSGALG00000…
GO:0044464	cell part	Cellular Component	50	1285	1	0.765615	ENSGALG00000015577;ENSGALG00000015112;ENSGALG00000054412;ENSGALG00000034572;Gallus_gallus_newGene_2757;ENSGALG00000015101;ENSGALG00000053184;ENSGALG00000005295;ENSGALG00000053578;ENSGALG00000029867;ENSGALG00000005840;ENSGALG00000050805;ENSGALG00000005420;ENSGALG00000050404;Gallus_gallus_newGene_6676;ENSGALG00000039349;ENSGALG00000014661;ENSGALG00000004467;ENSGALG00000013824;ENSGALG00000040097;ENS…
GO:0098793	presynapse	Cellular Component	3	94	1	0.767424	ENSGALG00000005256;ENSGALG00000039349;ENSGALG00000033244
GO:0031975	envelope	Cellular Component	2	65	1	0.768922	ENSGALG00000004467;ENSGALG00000005256
GO:0031967	organelle envelope	Cellular Component	2	65	1	0.768922	ENSGALG00000005256;ENSGALG00000004467
GO:0009986	cell surface	Cellular Component	10	284	1	0.77038	ENSGALG00000007070;ENSGALG00000053549;ENSGALG00000032161;ENSGALG00000011858;ENSGALG00000004345;ENSGALG00000005256;ENSGALG00000032683;ENSGALG00000007278;ENSGALG00000002375;ENSGALG00000030603
GO:0005793	endoplasmic reticulum-Golgi intermediate compartment	Cellular Component	1	34	1	0.771355	ENSGALG00000006979
GO:0036126	sperm flagellum	Cellular Component	1	35	1	0.78108	ENSGALG00000003013
GO:0030173	integral component of Golgi membrane	Cellular Component	1	35	1	0.78108	ENSGALG00000005340
GO:0097708	intracellular vesicle	Cellular Component	6	181	1	0.785366	ENSGALG00000004467;ENSGALG00000029867;ENSGALG00000005256;ENSGALG00000006979;ENSGALG00000054944;ENSGALG00000039349
GO:0045335	phagocytic vesicle	Cellular Component	1	36	1	0.790392	ENSGALG00000054944
GO:0005903	brush border	Cellular Component	1	36	1	0.790392	ENSGALG00000004150
GO:0044446	intracellular organelle part	Cellular Component	28	754	1	0.79644	ENSGALG00000003108;ENSGALG00000029817;ENSGALG00000040097;ENSGALG00000004467;ENSGALG00000042182;ENSGALG00000006979;ENSGALG00000052873;ENSGALG00000011133;ENSGALG00000003013;ENSGALG00000005256;ENSGALG00000015101;ENSGALG00000034572;ENSGALG00000054412;Gallus_gallus_newGene_347;ENSGALG00000015112;ENSGALG00000038026;ENSGALG00000013926;ENSGALG00000017314;ENSGALG00000039349;Gallus_gallus_newGene_6676;ENSG…
GO:0005930	axoneme	Cellular Component	2	69	1	0.796961	ENSGALG00000040266;ENSGALG00000050404
GO:0016020	membrane	Cellular Component	30	805	1	0.797829	ENSGALG00000005256;ENSGALG00000004437;ENSGALG00000007758;ENSGALG00000008709;ENSGALG00000054412;ENSGALG00000040756;Gallus_gallus_newGene_2757;ENSGALG00000041884;ENSGALG00000016878;ENSGALG00000029308;ENSGALG00000015577;ENSGALG00000015027;ENSGALG00000014813;ENSGALG00000052970;ENSGALG00000054944;ENSGALG00000007070;ENSGALG00000000977;ENSGALG00000012865;ENSGALG00000005840;ENSGALG00000050805;ENSGALG0000…
GO:0012505	endomembrane system	Cellular Component	14	399	1	0.804117	ENSGALG00000000977;ENSGALG00000016512;ENSGALG00000005420;ENSGALG00000006979;ENSGALG00000039349;ENSGALG00000029867;ENSGALG00000005840;ENSGALG00000016880;ENSGALG00000054412;ENSGALG00000005256;ENSGALG00000014661;ENSGALG00000013926;ENSGALG00000014813;ENSGALG00000004467
GO:0071944	cell periphery	Cellular Component	13	373	1	0.804573	ENSGALG00000015577;ENSGALG00000038191;ENSGALG00000014813;ENSGALG00000005256;Gallus_gallus_newGene_2757;ENSGALG00000050805;ENSGALG00000005295;ENSGALG00000054944;ENSGALG00000040348;ENSGALG00000006979;ENSGALG00000012865;ENSGALG00000000977;ENSGALG00000007070
GO:0042383	sarcolemma	Cellular Component	1	38	1	0.807847	ENSGALG00000009400
GO:0044422	organelle part	Cellular Component	29	787	1	0.81282	ENSGALG00000053578;ENSGALG00000005295;ENSGALG00000050805;ENSGALG00000005840;ENSGALG00000005420;ENSGALG00000000977;ENSGALG00000050404;Gallus_gallus_newGene_6676;ENSGALG00000039349;ENSGALG00000034725;ENSGALG00000014813;ENSGALG00000038026;ENSGALG00000017314;ENSGALG00000013926;ENSGALG00000015112;ENSGALG00000015101;Gallus_gallus_newGene_347;ENSGALG00000054412;ENSGALG00000034572;ENSGALG00000005256;ENSG…
GO:0030133	transport vesicle	Cellular Component	1	40	1	0.823851	ENSGALG00000039349
GO:0005740	mitochondrial envelope	Cellular Component	1	40	1	0.823851	ENSGALG00000005256
GO:0005886	plasma membrane	Cellular Component	59	1544	1	0.827375	ENSGALG00000050805;ENSGALG00000010006;ENSGALG00000031009;ENSGALG00000012484;ENSGALG00000004221;ENSGALG00000015577;ENSGALG00000030603;ENSGALG00000011548;ENSGALG00000008546;ENSGALG00000003930;ENSGALG00000008709;ENSGALG00000014772;ENSGALG00000040756;Gallus_gallus_newGene_2757;ENSGALG00000009682;ENSGALG00000009403;ENSGALG00000009096;ENSGALG00000003025;ENSGALG00000015025;ENSGALG00000054939;ENSGALG0000…
GO:0005765	lysosomal membrane	Cellular Component	2	74	1	0.827748	ENSGALG00000008709;ENSGALG00000006979
GO:0030018	Z disc	Cellular Component	2	74	1	0.827748	ENSGALG00000015018;ENSGALG00000014813
GO:0044444	cytoplasmic part	Cellular Component	29	796	1	0.830536	ENSGALG00000040348;ENSGALG00000006979;ENSGALG00000016880;ENSGALG00000046862;ENSGALG00000003108;ENSGALG00000033938;ENSGALG00000004467;ENSGALG00000013824;ENSGALG00000014661;ENSGALG00000054944;ENSGALG00000050404;Gallus_gallus_newGene_6676;ENSGALG00000039349;ENSGALG00000034725;ENSGALG00000012865;ENSGALG00000005420;ENSGALG00000000977;ENSGALG00000029867;ENSGALG00000005840;ENSGALG00000005295;ENSGALG0000…
GO:0005811	lipid droplet	Cellular Component	1	41	1	0.831347	ENSGALG00000029308
GO:0005575	cellular_component	Cellular Component	50	1326	1	0.834825	ENSGALG00000003108;ENSGALG00000033938;ENSGALG00000038191;ENSGALG00000046862;ENSGALG00000011133;ENSGALG00000002968;ENSGALG00000042182;ENSGALG00000040348;ENSGALG00000006979;ENSGALG00000029145;ENSGALG00000014813;ENSGALG00000038026;ENSGALG00000017314;ENSGALG00000013926;ENSGALG00000015155;ENSGALG00000005256;Gallus_gallus_newGene_347;ENSGALG00000053647;ENSGALG00000054944;ENSGALG00000034725;ENSGALG00000…
GO:0016363	nuclear matrix	Cellular Component	1	42	1	0.838525	ENSGALG00000012709
GO:0044449	contractile fiber part	Cellular Component	1	42	1	0.838525	ENSGALG00000014813
GO:0098827	endoplasmic reticulum subcompartment	Cellular Component	1	43	1	0.845398	ENSGALG00000006979
GO:0042175	nuclear outer membrane-endoplasmic reticulum membrane network	Cellular Component	1	43	1	0.845398	ENSGALG00000006979
GO:0030667	secretory granule membrane	Cellular Component	1	43	1	0.845398	ENSGALG00000036069
GO:0009897	external side of plasma membrane	Cellular Component	5	168	1	0.845829	ENSGALG00000014855;ENSGALG00000002192;ENSGALG00000038924;ENSGALG00000030603;ENSGALG00000011224
GO:0005783	endoplasmic reticulum	Cellular Component	18	522	1	0.849414	ENSGALG00000016880;ENSGALG00000006979;ENSGALG00000012882;ENSGALG00000007278;ENSGALG00000014661;ENSGALG00000002375;ENSGALG00000006677;ENSGALG00000009056;ENSGALG00000009992;ENSGALG00000005217;ENSGALG00000004085;ENSGALG00000004957;ENSGALG00000039349;ENSGALG00000038730;ENSGALG00000014813;ENSGALG00000054412;ENSGALG00000006455;ENSGALG00000005256
GO:0001725	stress fiber	Cellular Component	1	44	1	0.851978	ENSGALG00000030643
GO:0005681	spliceosomal complex	Cellular Component	1	44	1	0.851978	ENSGALG00000052873
GO:0005773	vacuole	Cellular Component	1	44	1	0.851978	ENSGALG00000006979
GO:0005758	mitochondrial intermembrane space	Cellular Component	1	44	1	0.851978	ENSGALG00000015490
GO:0036464	cytoplasmic ribonucleoprotein granule	Cellular Component	1	44	1	0.851978	ENSGALG00000014855
GO:0005789	endoplasmic reticulum membrane	Cellular Component	7	227	1	0.852765	ENSGALG00000010975;ENSGALG00000005217;ENSGALG00000006979;ENSGALG00000010006;ENSGALG00000009291;ENSGALG00000032234;ENSGALG00000009400
GO:0031224	intrinsic component of membrane	Cellular Component	4	142	1	0.858095	ENSGALG00000006979;ENSGALG00000005256;Gallus_gallus_newGene_2757;ENSGALG00000054412
GO:0098791	Golgi subcompartment	Cellular Component	1	45	1	0.85828	ENSGALG00000005840
GO:0071013	catalytic step 2 spliceosome	Cellular Component	1	45	1	0.85828	ENSGALG00000052873
GO:0005887	integral component of plasma membrane	Cellular Component	21	605	1	0.858582	ENSGALG00000015138;ENSGALG00000001264;ENSGALG00000001774;ENSGALG00000006871;ENSGALG00000001383;ENSGALG00000005853;ENSGALG00000007777;ENSGALG00000035940;ENSGALG00000009400;ENSGALG00000002945;ENSGALG00000011858;ENSGALG00000005256;Gallus_gallus_newGene_2757;ENSGALG00000040651;ENSGALG00000040758;ENSGALG00000008544;ENSGALG00000014711;ENSGALG00000041093;ENSGALG00000015040;ENSGALG00000005460;ENSGALG0000…
GO:0019898	extrinsic component of membrane	Cellular Component	1	46	1	0.864313	ENSGALG00000015170
GO:0042581	specific granule	Cellular Component	1	46	1	0.864313	ENSGALG00000053549
GO:0045171	intercellular bridge	Cellular Component	1	46	1	0.864313	ENSGALG00000005037
GO:0044425	membrane part	Cellular Component	8	260	1	0.86688	ENSGALG00000007070;ENSGALG00000006979;ENSGALG00000054944;ENSGALG00000050805;ENSGALG00000054412;Gallus_gallus_newGene_2757;ENSGALG00000005256;ENSGALG00000038191
GO:0044429	mitochondrial part	Cellular Component	1	47	1	0.87009	ENSGALG00000005256
GO:0030017	sarcomere	Cellular Component	1	47	1	0.87009	ENSGALG00000014813
GO:0070820	tertiary granule	Cellular Component	1	48	1	0.875622	ENSGALG00000053549
GO:0043292	contractile fiber	Cellular Component	1	48	1	0.875622	ENSGALG00000014813
GO:0010008	endosome membrane	Cellular Component	1	48	1	0.875622	ENSGALG00000005256
GO:0005623	cell	Cellular Component	50	1357	1	0.876698	ENSGALG00000015101;Gallus_gallus_newGene_2757;ENSGALG00000034572;ENSGALG00000054412;ENSGALG00000015577;ENSGALG00000015112;Gallus_gallus_newGene_6676;ENSGALG00000039349;ENSGALG00000050404;ENSGALG00000005420;ENSGALG00000050805;ENSGALG00000029867;ENSGALG00000005840;ENSGALG00000005295;ENSGALG00000053578;ENSGALG00000053184;ENSGALG00000047782;ENSGALG00000029817;ENSGALG00000013824;ENSGALG00000040097;ENS…
GO:0031984	organelle subcompartment	Cellular Component	2	84	1	0.877022	ENSGALG00000005840;ENSGALG00000006979
GO:0008076	voltage-gated potassium channel complex	Cellular Component	1	49	1	0.880918	ENSGALG00000010204
GO:0001726	ruffle	Cellular Component	1	50	1	0.88599	ENSGALG00000009096
GO:0044431	Golgi apparatus part	Cellular Component	1	51	1	0.890845	ENSGALG00000005840
GO:0030016	myofibril	Cellular Component	1	53	1	0.899946	ENSGALG00000014813
GO:0099568	cytoplasmic region	Cellular Component	2	91	1	0.903401	ENSGALG00000040348;ENSGALG00000050404
GO:0030496	midbody	Cellular Component	2	92	1	0.906707	ENSGALG00000031461;ENSGALG00000005037
GO:0005840	ribosome	Cellular Component	1	56	1	0.912198	ENSGALG00000005338
GO:0005769	early endosome	Cellular Component	3	128	1	0.913011	ENSGALG00000016105;ENSGALG00000009796;ENSGALG00000005256
GO:0031461	cullin-RING ubiquitin ligase complex	Cellular Component	1	57	1	0.915939	ENSGALG00000054412
GO:0005777	peroxisome	Cellular Component	1	57	1	0.915939	ENSGALG00000038096
GO:0005923	bicellular tight junction	Cellular Component	1	58	1	0.919521	ENSGALG00000010580
GO:0012506	vesicle membrane	Cellular Component	1	58	1	0.919521	ENSGALG00000038096
GO:0098796	membrane protein complex	Cellular Component	1	60	1	0.926235	ENSGALG00000038191
GO:0043025	neuronal cell body	Cellular Component	4	167	1	0.928156	ENSGALG00000008627;ENSGALG00000014813;ENSGALG00000005256;ENSGALG00000046862
GO:0031226	intrinsic component of plasma membrane	Cellular Component	2	100	1	0.929589	ENSGALG00000005256;Gallus_gallus_newGene_2757
GO:0070013	intracellular organelle lumen	Cellular Component	15	491	1	0.931785	ENSGALG00000011133;ENSGALG00000005295;ENSGALG00000050805;ENSGALG00000005420;ENSGALG00000000977;ENSGALG00000042182;Gallus_gallus_newGene_6676;ENSGALG00000034725;ENSGALG00000040097;ENSGALG00000038026;ENSGALG00000013926;ENSGALG00000015112;ENSGALG00000029817;ENSGALG00000015101;ENSGALG00000054412
GO:0043233	organelle lumen	Cellular Component	15	492	1	0.932984	ENSGALG00000005295;ENSGALG00000011133;ENSGALG00000050805;ENSGALG00000005420;ENSGALG00000000977;ENSGALG00000042182;Gallus_gallus_newGene_6676;ENSGALG00000034725;ENSGALG00000038026;ENSGALG00000040097;ENSGALG00000013926;ENSGALG00000029817;ENSGALG00000015112;ENSGALG00000015101;ENSGALG00000054412
GO:0031974	membrane-enclosed lumen	Cellular Component	15	492	1	0.932984	ENSGALG00000000977;ENSGALG00000005420;ENSGALG00000034725;Gallus_gallus_newGene_6676;ENSGALG00000042182;ENSGALG00000005295;ENSGALG00000011133;ENSGALG00000050805;ENSGALG00000054412;ENSGALG00000015101;ENSGALG00000013926;ENSGALG00000040097;ENSGALG00000038026;ENSGALG00000029817;ENSGALG00000015112
GO:0098805	whole membrane	Cellular Component	2	106	1	0.943155	ENSGALG00000005256;ENSGALG00000006979
GO:0015629	actin cytoskeleton	Cellular Component	4	180	1	0.950597	ENSGALG00000004150;ENSGALG00000002759;ENSGALG00000033286;ENSGALG00000012608
GO:0044432	endoplasmic reticulum part	Cellular Component	1	74	1	0.959928	ENSGALG00000006979
GO:0044433	cytoplasmic vesicle part	Cellular Component	2	116	1	0.960411	ENSGALG00000005256;ENSGALG00000006979
GO:0098588	bounding membrane of organelle	Cellular Component	2	116	1	0.960411	ENSGALG00000005256;ENSGALG00000006979
GO:0030054	cell junction	Cellular Component	2	118	1	0.963199	ENSGALG00000043728;ENSGALG00000011284
GO:0030659	cytoplasmic vesicle membrane	Cellular Component	1	76	1	0.963276	ENSGALG00000000521
GO:0045211	postsynaptic membrane	Cellular Component	1	78	1	0.966344	ENSGALG00000007278
GO:0005759	mitochondrial matrix	Cellular Component	1	78	1	0.966344	ENSGALG00000014772
GO:0005739	mitochondrion	Cellular Component	17	610	1	0.978721	ENSGALG00000015806;ENSGALG00000008074;ENSGALG00000012543;ENSGALG00000016955;ENSGALG00000017262;ENSGALG00000026507;ENSGALG00000040366;ENSGALG00000030730;ENSGALG00000005256;ENSGALG00000014772;ENSGALG00000054412;ENSGALG00000001577;ENSGALG00000033780;ENSGALG00000002009;ENSGALG00000008370;ENSGALG00000039349;ENSGALG00000038924
GO:0005634	nucleus	Cellular Component	89	2522	1	0.981636	ENSGALG00000008519;ENSGALG00000003108;ENSGALG00000001860;ENSGALG00000033965;ENSGALG00000015901;ENSGALG00000013793;ENSGALG00000038096;ENSGALG00000017159;ENSGALG00000013348;ENSGALG00000016676;ENSGALG00000046862;ENSGALG00000036821;ENSGALG00000011133;ENSGALG00000036069;ENSGALG00000002968;ENSGALG00000017083;ENSGALG00000009279;ENSGALG00000029145;ENSGALG00000030237;ENSGALG00000004850;ENSGALG00000038026;…
GO:0005743	mitochondrial inner membrane	Cellular Component	1	96	1	0.984663	ENSGALG00000040366
GO:0044421	extracellular region part	Cellular Component	1	97	1	0.985318	ENSGALG00000015577
GO:0045121	membrane raft	Cellular Component	1	99	1	0.986547	ENSGALG00000002192
GO:0099503	secretory vesicle	Cellular Component	1	102	1	0.988201	ENSGALG00000039349
GO:0031012	extracellular matrix	Cellular Component	2	151	1	0.989276	ENSGALG00000011314;ENSGALG00000041093
GO:0031090	organelle membrane	Cellular Component	2	161	1	0.992683	ENSGALG00000005256;ENSGALG00000006979
GO:0005615	extracellular space	Cellular Component	14	647	1	0.998835	ENSGALG00000032161;ENSGALG00000029298;ENSGALG00000003472;ENSGALG00000006830;ENSGALG00000006757;ENSGALG00000004345;ENSGALG00000010847;ENSGALG00000029811;ENSGALG00000000374;ENSGALG00000011314;ENSGALG00000038924;ENSGALG00000041093;ENSGALG00000015577;ENSGALG00000006388
GO:0005737	cytoplasm	Cellular Component	77	2480	1	0.999548	ENSGALG00000013635;ENSGALG00000040348;ENSGALG00000003883;ENSGALG00000043240;ENSGALG00000010214;ENSGALG00000034802;ENSGALG00000004150;ENSGALG00000010629;ENSGALG00000029416;ENSGALG00000033938;ENSGALG00000000977;ENSGALG00000009463;ENSGALG00000006445;ENSGALG00000040276;ENSGALG00000039499;ENSGALG00000053647;ENSGALG00000041911;ENSGALG00000013926;ENSGALG00000015155;ENSGALG00000034081;ENSGALG00000040184;…
GO:0005882	intermediate filament	Cellular Component	1	177	1	0.99956	ENSGALG00000004467
GO:0005576	extracellular region	Cellular Component	6	405	1	0.999584	ENSGALG00000029811;ENSGALG00000015577;ENSGALG00000032640;ENSGALG00000007070;ENSGALG00000043363;ENSGALG00000006830
GO:0016021	integral component of membrane	Cellular Component	59	3214	1	1	ENSGALG00000016897;ENSGALG00000033965;ENSGALG00000038772;ENSGALG00000008778;ENSGALG00000002326;ENSGALG00000011013;ENSGALG00000036069;ENSGALG00000006097;ENSGALG00000006979;ENSGALG00000032640;ENSGALG00000004033;ENSGALG00000016878;ENSGALG00000038325;ENSGALG00000041884;ENSGALG00000011504;ENSGALG00000005256;ENSGALG00000032683;ENSGALG00000004437;ENSGALG00000009728;ENSGALG00000013737;ENSGALG00000044199;…
GO:0051893	regulation of focal adhesion assembly	Biological Process	6	19	0.375389	0.00012847	ENSGALG00000005295;ENSGALG00000003693;ENSGALG00000011645;ENSGALG00000005256;ENSGALG00000002759;ENSGALG00000008866
GO:0035269	protein O-linked mannosylation	Biological Process	4	10	1	0.00067076	ENSGALG00000012956;ENSGALG00000012559;ENSGALG00000010795;ENSGALG00000010975
GO:0030010	establishment of cell polarity	Biological Process	7	35	1	0.00077786	Gallus_gallus_newGene_2757;ENSGALG00000054944;ENSGALG00000002789;ENSGALG00000036069;ENSGALG00000005256;ENSGALG00000038325;ENSGALG00000010713
GO:0035264	multicellular organism growth	Biological Process	9	57	1	0.000886057	ENSGALG00000052842;ENSGALG00000039450;ENSGALG00000003930;ENSGALG00000015111;ENSGALG00000006052;ENSGALG00000016327;ENSGALG00000017159;ENSGALG00000038730;ENSGALG00000012543
GO:0007626	locomotory behavior	Biological Process	11	81	1	0.000916816	ENSGALG00000015101;ENSGALG00000043047;ENSGALG00000003999;ENSGALG00000038191;ENSGALG00000015170;ENSGALG00000005256;ENSGALG00000008709;ENSGALG00000005853;ENSGALG00000003930;ENSGALG00000042182;ENSGALG00000015111
GO:0050773	regulation of dendrite development	Biological Process	6	28	1	0.00126562	ENSGALG00000009483;ENSGALG00000005256;ENSGALG00000004467;ENSGALG00000002145;ENSGALG00000039349;ENSGALG00000015577
GO:0031023	microtubule organizing center organization	Biological Process	5	20	1	0.00155918	ENSGALG00000017314;ENSGALG00000011645;ENSGALG00000010713;ENSGALG00000005295;ENSGALG00000034572
GO:1901992	positive regulation of mitotic cell cycle phase transition	Biological Process	3	6	1	0.00160992	Gallus_gallus_newGene_347;ENSGALG00000034725;ENSGALG00000005582
GO:0046777	protein autophosphorylation	Biological Process	12	102	1	0.00195537	ENSGALG00000016529;ENSGALG00000003845;ENSGALG00000002759;ENSGALG00000005256;ENSGALG00000034725;ENSGALG00000006655;ENSGALG00000016885;ENSGALG00000012865;ENSGALG00000037326;ENSGALG00000009403;ENSGALG00000010930;ENSGALG00000012608
GO:0007424	open tracheal system development	Biological Process	5	21	1	0.00197205	Gallus_gallus_newGene_2757;ENSGALG00000012865;ENSGALG00000038026;ENSGALG00000013824;ENSGALG00000015112
GO:0003332	negative regulation of extracellular matrix constituent secretion	Biological Process	2	2	1	0.00199861	ENSGALG00000002375;ENSGALG00000032683
GO:1903615	positive regulation of protein tyrosine phosphatase activity	Biological Process	2	2	1	0.00199861	ENSGALG00000007777;ENSGALG00000002192
GO:1990074	polyuridylation-dependent mRNA catabolic process	Biological Process	2	2	1	0.00199861	ENSGALG00000007767;ENSGALG00000010629
GO:0003273	cell migration involved in endocardial cushion formation	Biological Process	2	2	1	0.00199861	Gallus_gallus_newGene_2757;ENSGALG00000002375
GO:0008347	glial cell migration	Biological Process	4	13	1	0.00205124	ENSGALG00000005256;ENSGALG00000038026;ENSGALG00000039349;ENSGALG00000029817
GO:0048311	mitochondrion distribution	Biological Process	3	7	1	0.00272396	ENSGALG00000009096;ENSGALG00000032366;ENSGALG00000008370
GO:0046599	regulation of centriole replication	Biological Process	3	7	1	0.00272396	ENSGALG00000044620;ENSGALG00000013858;ENSGALG00000045606
GO:0016477	cell migration	Biological Process	18	202	1	0.00418023	ENSGALG00000039349;ENSGALG00000016236;ENSGALG00000002759;ENSGALG00000005256;Gallus_gallus_newGene_2757;ENSGALG00000012865;ENSGALG00000029817;ENSGALG00000038325;ENSGALG00000031474;ENSGALG00000038026;ENSGALG00000030220;ENSGALG00000005505;ENSGALG00000039139;ENSGALG00000003741;ENSGALG00000003295;ENSGALG00000042259;ENSGALG00000006121;ENSGALG00000053184
GO:0010507	negative regulation of autophagy	Biological Process	5	25	1	0.00444215	ENSGALG00000016649;ENSGALG00000015546;ENSGALG00000001577;ENSGALG00000012865;ENSGALG00000051401
GO:0031122	cytoplasmic microtubule organization	Biological Process	6	36	1	0.00483435	ENSGALG00000053578;ENSGALG00000003526;ENSGALG00000002145;ENSGALG00000017083;ENSGALG00000009024;ENSGALG00000029145
GO:0042177	negative regulation of protein catabolic process	Biological Process	6	36	1	0.00483435	ENSGALG00000016880;ENSGALG00000007278;ENSGALG00000005256;ENSGALG00000005872;ENSGALG00000038096;ENSGALG00000016105
GO:0007010	cytoskeleton organization	Biological Process	17	190	1	0.00508338	ENSGALG00000054944;Gallus_gallus_newGene_6676;ENSGALG00000039349;ENSGALG00000052873;ENSGALG00000005533;ENSGALG00000029145;ENSGALG00000000977;ENSGALG00000034572;Gallus_gallus_newGene_2757;ENSGALG00000031474;ENSGALG00000038191;ENSGALG00000033938;ENSGALG00000017314;ENSGALG00000004467;ENSGALG00000013437;ENSGALG00000053578;ENSGALG00000005295
GO:0060541	respiratory system development	Biological Process	7	48	1	0.00516084	ENSGALG00000054412;ENSGALG00000012865;ENSGALG00000008866;Gallus_gallus_newGene_2757;ENSGALG00000015112;ENSGALG00000013824;ENSGALG00000038026
GO:0032677	regulation of interleukin-8 production	Biological Process	2	3	1	0.00581763	ENSGALG00000002192;ENSGALG00000052873
GO:0007449	proximal/distal pattern formation, imaginal disc	Biological Process	2	3	1	0.00581763	ENSGALG00000038026;ENSGALG00000015101
GO:0007479	leg disc proximal/distal pattern formation	Biological Process	2	3	1	0.00581763	ENSGALG00000015101;ENSGALG00000038026
GO:0097503	sialylation	Biological Process	2	3	1	0.00581763	ENSGALG00000009027;ENSGALG00000009021
GO:1903010	regulation of bone development	Biological Process	2	3	1	0.00581763	ENSGALG00000054412;ENSGALG00000040266
GO:0003192	mitral valve formation	Biological Process	2	3	1	0.00581763	Gallus_gallus_newGene_2757;ENSGALG00000002375
GO:0001952	regulation of cell-matrix adhesion	Biological Process	4	17	1	0.00592185	ENSGALG00000005295;ENSGALG00000005505;ENSGALG00000039349;ENSGALG00000005256
GO:2000781	positive regulation of double-strand break repair	Biological Process	3	9	1	0.0061127	ENSGALG00000000521;ENSGALG00000015226;ENSGALG00000027932
GO:0007447	imaginal disc pattern formation	Biological Process	3	9	1	0.0061127	Gallus_gallus_newGene_2757;ENSGALG00000038026;ENSGALG00000015101
GO:0006357	regulation of transcription from RNA polymerase II promoter	Biological Process	33	473	1	0.00755096	ENSGALG00000015101;ENSGALG00000054412;ENSGALG00000016191;ENSGALG00000029022;ENSGALG00000013672;ENSGALG00000040087;ENSGALG00000004850;ENSGALG00000040060;ENSGALG00000016997;ENSGALG00000038026;ENSGALG00000008519;ENSGALG00000015112;ENSGALG00000034376;ENSGALG00000020557;ENSGALG00000012865;ENSGALG00000016022;ENSGALG00000005420;ENSGALG00000016327;ENSGALG00000037723;ENSGALG00000038540;Gallus_gallus_newGe…
GO:0007298	border follicle cell migration	Biological Process	3	10	1	0.00844496	ENSGALG00000053184;ENSGALG00000038026;ENSGALG00000012865
GO:0048754	branching morphogenesis of an epithelial tube	Biological Process	5	29	1	0.00857241	ENSGALG00000013824;ENSGALG00000051401;ENSGALG00000012865;ENSGALG00000002375;Gallus_gallus_newGene_2757
GO:0048856	anatomical structure development	Biological Process	39	589	1	0.00902691	ENSGALG00000011133;ENSGALG00000040348;ENSGALG00000042182;ENSGALG00000029145;ENSGALG00000038191;ENSGALG00000029817;ENSGALG00000033938;ENSGALG00000003108;ENSGALG00000008487;ENSGALG00000008519;ENSGALG00000013824;ENSGALG00000004467;ENSGALG00000005840;ENSGALG00000050805;ENSGALG00000053184;ENSGALG00000005295;ENSGALG00000053647;ENSGALG00000034725;Gallus_gallus_newGene_6676;ENSGALG00000039349;ENSGALG0000…
GO:0045893	positive regulation of transcription, DNA-templated	Biological Process	22	286	1	0.00942423	ENSGALG00000009774;ENSGALG00000005295;ENSGALG00000034040;ENSGALG00000003891;ENSGALG00000000713;ENSGALG00000016022;ENSGALG00000005420;ENSGALG00000033025;ENSGALG00000038540;ENSGALG00000038265;ENSGALG00000013660;ENSGALG00000034725;ENSGALG00000038026;ENSGALG00000005872;ENSGALG00000015112;ENSGALG00000029817;ENSGALG00000016633;ENSGALG00000003498;ENSGALG00000015101;ENSGALG00000009057;ENSGALG00000040758;…
GO:0000724	double-strand break repair via homologous recombination	Biological Process	7	55	1	0.0108841	ENSGALG00000013174;ENSGALG00000015118;ENSGALG00000017159;ENSGALG00000009491;ENSGALG00000006052;ENSGALG00000015226;ENSGALG00000015033
GO:0007297	ovarian follicle cell migration	Biological Process	3	11	1	0.0112305	ENSGALG00000053184;ENSGALG00000038026;ENSGALG00000012865
GO:0032332	positive regulation of chondrocyte differentiation	Biological Process	3	11	1	0.0112305	ENSGALG00000038540;ENSGALG00000040266;ENSGALG00000040276
GO:0032717	negative regulation of interleukin-8 production	Biological Process	2	4	1	0.0112907	ENSGALG00000052873;ENSGALG00000013348
GO:0051306	mitotic sister chromatid separation	Biological Process	2	4	1	0.0112907	ENSGALG00000005037;ENSGALG00000007767
GO:0071947	protein deubiquitination involved in ubiquitin-dependent protein catabolic process	Biological Process	2	4	1	0.0112907	ENSGALG00000031474;ENSGALG00000013348
GO:0035223	leg disc pattern formation	Biological Process	2	4	1	0.0112907	ENSGALG00000015101;ENSGALG00000038026
GO:0071447	cellular response to hydroperoxide	Biological Process	2	4	1	0.0112907	ENSGALG00000042182;ENSGALG00000012608
GO:0010454	negative regulation of cell fate commitment	Biological Process	2	4	1	0.0112907	ENSGALG00000010721;ENSGALG00000013824
GO:0031591	wybutosine biosynthetic process	Biological Process	2	4	1	0.0112907	ENSGALG00000001110;ENSGALG00000017333
GO:0021554	optic nerve development	Biological Process	2	4	1	0.0112907	ENSGALG00000036069;ENSGALG00000003999
GO:0060840	artery development	Biological Process	2	4	1	0.0112907	ENSGALG00000006158;ENSGALG00000040266
GO:0006651	diacylglycerol biosynthetic process	Biological Process	2	4	1	0.0112907	ENSGALG00000039528;ENSGALG00000005217
GO:1903203	regulation of oxidative stress-induced neuron death	Biological Process	2	4	1	0.0112907	ENSGALG00000054412;ENSGALG00000042182
GO:0048015	phosphatidylinositol-mediated signaling	Biological Process	5	31	1	0.0113997	ENSGALG00000040651;ENSGALG00000005505;ENSGALG00000006121;ENSGALG00000039528;ENSGALG00000040756
GO:0001503	ossification	Biological Process	6	43	1	0.0116329	ENSGALG00000040276;ENSGALG00000040017;Gallus_gallus_newGene_2757;ENSGALG00000039013;ENSGALG00000016022;ENSGALG00000036069
GO:0032012	regulation of ARF protein signal transduction	Biological Process	3	12	1	0.0144834	ENSGALG00000034610;ENSGALG00000048151;ENSGALG00000005042
GO:0003222	ventricular trabecula myocardium morphogenesis	Biological Process	3	12	1	0.0144834	ENSGALG00000041080;ENSGALG00000002649;ENSGALG00000002375
GO:1903322	positive regulation of protein modification by small protein conjugation or removal	Biological Process	3	12	1	0.0144834	ENSGALG00000029145;ENSGALG00000054412;ENSGALG00000011365
GO:0035218	leg disc development	Biological Process	3	12	1	0.0144834	ENSGALG00000015101;Gallus_gallus_newGene_2757;ENSGALG00000038026
GO:0001541	ovarian follicle development	Biological Process	4	22	1	0.0152542	ENSGALG00000034944;ENSGALG00000002009;ENSGALG00000016327;ENSGALG00000017159
GO:0006468	protein phosphorylation	Biological Process	13	148	1	0.0153668	ENSGALG00000053184;ENSGALG00000043243;ENSGALG00000017104;ENSGALG00000034081;ENSGALG00000006158;ENSGALG00000052873;ENSGALG00000012865;ENSGALG00000016512;ENSGALG00000005256;ENSGALG00000002759;ENSGALG00000041911;ENSGALG00000034725;Gallus_gallus_newGene_6676
GO:0048813	dendrite morphogenesis	Biological Process	6	46	1	0.015978	ENSGALG00000005256;ENSGALG00000000977;ENSGALG00000002232;ENSGALG00000009028;ENSGALG00000002789;ENSGALG00000015577
GO:0006511	ubiquitin-dependent protein catabolic process	Biological Process	16	199	1	0.0169153	ENSGALG00000016236;ENSGALG00000009314;ENSGALG00000046235;ENSGALG00000006969;ENSGALG00000038772;ENSGALG00000032053;ENSGALG00000004455;ENSGALG00000014974;ENSGALG00000054412;ENSGALG00000029817;ENSGALG00000031355;ENSGALG00000040097;ENSGALG00000015490;ENSGALG00000034944;ENSGALG00000015478;ENSGALG00000030707
GO:0030707	ovarian follicle cell development	Biological Process	4	23	1	0.017828	ENSGALG00000038026;ENSGALG00000011133;ENSGALG00000012865;ENSGALG00000053184
GO:0045197	establishment or maintenance of epithelial cell apical/basal polarity	Biological Process	4	23	1	0.017828	Gallus_gallus_newGene_2757;ENSGALG00000050805;ENSGALG00000011284;ENSGALG00000030643
GO:1902850	microtubule cytoskeleton organization involved in mitosis	Biological Process	4	23	1	0.017828	ENSGALG00000054944;ENSGALG00000052873;ENSGALG00000029145;ENSGALG00000034572
GO:1903050	regulation of proteolysis involved in cellular protein catabolic process	Biological Process	4	23	1	0.017828	ENSGALG00000005256;ENSGALG00000016880;ENSGALG00000054412;ENSGALG00000039349
GO:0000226	microtubule cytoskeleton organization	Biological Process	13	151	1	0.0178881	Gallus_gallus_newGene_2757;ENSGALG00000034572;ENSGALG00000052873;ENSGALG00000029145;ENSGALG00000039349;ENSGALG00000054944;ENSGALG00000010967;ENSGALG00000005295;ENSGALG00000053578;ENSGALG00000004467;ENSGALG00000002145;ENSGALG00000017314;ENSGALG00000001389
GO:1903363	negative regulation of cellular protein catabolic process	Biological Process	3	13	1	0.018213	ENSGALG00000005256;ENSGALG00000015036;ENSGALG00000016880
GO:0009311	oligosaccharide metabolic process	Biological Process	3	13	1	0.018213	ENSGALG00000009021;ENSGALG00000009027;ENSGALG00000012865
GO:0016441	posttranscriptional gene silencing	Biological Process	3	13	1	0.018213	ENSGALG00000013824;ENSGALG00000038730;ENSGALG00000003108
GO:0040016	embryonic cleavage	Biological Process	2	5	1	0.0182628	ENSGALG00000005420;ENSGALG00000005505
GO:0007296	vitellogenesis	Biological Process	2	5	1	0.0182628	ENSGALG00000039450;ENSGALG00000004850
GO:0016246	RNA interference	Biological Process	2	5	1	0.0182628	ENSGALG00000013824;ENSGALG00000003108
GO:0043983	histone H4-K12 acetylation	Biological Process	2	5	1	0.0182628	ENSGALG00000034725;ENSGALG00000010214
GO:0035372	protein localization to microtubule	Biological Process	2	5	1	0.0182628	ENSGALG00000038504;ENSGALG00000003860
GO:0002281	macrophage activation involved in immune response	Biological Process	2	5	1	0.0182628	ENSGALG00000016105;ENSGALG00000037522
GO:0090279	regulation of calcium ion import	Biological Process	2	5	1	0.0182628	ENSGALG00000014813;ENSGALG00000016105
GO:0090659	walking behavior	Biological Process	2	5	1	0.0182628	ENSGALG00000005256;ENSGALG00000042182
GO:0043247	telomere maintenance in response to DNA damage	Biological Process	2	5	1	0.0182628	ENSGALG00000013926;ENSGALG00000012484
GO:0000209	protein polyubiquitination	Biological Process	10	105	1	0.0189811	ENSGALG00000046862;ENSGALG00000040097;ENSGALG00000002649;ENSGALG00000000276;ENSGALG00000038772;ENSGALG00000015860;ENSGALG00000054412;ENSGALG00000012289;ENSGALG00000032234;ENSGALG00000031355
GO:0090305	nucleic acid phosphodiester bond hydrolysis	Biological Process	4	24	1	0.0206562	ENSGALG00000053335;ENSGALG00000003108;ENSGALG00000013926;ENSGALG00000015033
GO:0009791	post-embryonic development	Biological Process	11	122	1	0.0207078	ENSGALG00000038026;ENSGALG00000013824;ENSGALG00000015101;ENSGALG00000012865;Gallus_gallus_newGene_2757;ENSGALG00000017159;ENSGALG00000016327;ENSGALG00000006158;ENSGALG00000036556;ENSGALG00000016697;ENSGALG00000038730
GO:0035220	wing disc development	Biological Process	5	36	1	0.0210829	ENSGALG00000038026;ENSGALG00000015101;Gallus_gallus_newGene_2757;ENSGALG00000012865;ENSGALG00000053184
GO:2000114	regulation of establishment of cell polarity	Biological Process	3	14	1	0.0224245	ENSGALG00000034610;ENSGALG00000008866;ENSGALG00000005295
GO:0050775	positive regulation of dendrite morphogenesis	Biological Process	3	14	1	0.0224245	ENSGALG00000008207;ENSGALG00000005256;ENSGALG00000015577
GO:1905515	non-motile cilium assembly	Biological Process	5	37	1	0.0235089	ENSGALG00000034572;ENSGALG00000030643;ENSGALG00000017314;ENSGALG00000039349;ENSGALG00000053578
GO:1903362	regulation of cellular protein catabolic process	Biological Process	4	25	1	0.0237446	ENSGALG00000039349;ENSGALG00000005256;ENSGALG00000016880;ENSGALG00000054412
GO:0051347	positive regulation of transferase activity	Biological Process	6	51	1	0.0255063	ENSGALG00000012865;ENSGALG00000029145;ENSGALG00000054412;ENSGALG00000052873;ENSGALG00000005256;ENSGALG00000000977
GO:0001574	ganglioside biosynthetic process	Biological Process	2	6	1	0.0265893	ENSGALG00000009021;ENSGALG00000009027
GO:1903201	regulation of oxidative stress-induced cell death	Biological Process	2	6	1	0.0265893	ENSGALG00000042182;ENSGALG00000054412
GO:0042276	error-prone translesion synthesis	Biological Process	2	6	1	0.0265893	ENSGALG00000015033;ENSGALG00000016766
GO:0050930	induction of positive chemotaxis	Biological Process	2	6	1	0.0265893	ENSGALG00000006388;ENSGALG00000010847
GO:0046641	positive regulation of alpha-beta T cell proliferation	Biological Process	2	6	1	0.0265893	ENSGALG00000002192;ENSGALG00000043535
GO:0007349	cellularization	Biological Process	2	6	1	0.0265893	ENSGALG00000004467;ENSGALG00000053184
GO:1905508	protein localization to microtubule organizing center	Biological Process	2	6	1	0.0265893	ENSGALG00000017314;ENSGALG00000039349
GO:1901017	negative regulation of potassium ion transmembrane transporter activity	Biological Process	2	6	1	0.0265893	ENSGALG00000010930;ENSGALG00000015018
GO:1902882	regulation of response to oxidative stress	Biological Process	2	6	1	0.0265893	ENSGALG00000054412;ENSGALG00000042182
GO:0007221	positive regulation of transcription of Notch receptor target	Biological Process	2	6	1	0.0265893	ENSGALG00000017199;ENSGALG00000002375
GO:0043586	tongue development	Biological Process	2	6	1	0.0265893	ENSGALG00000040266;ENSGALG00000015101
GO:0032098	regulation of appetite	Biological Process	2	6	1	0.0265893	ENSGALG00000005853;ENSGALG00000001383
GO:0033151	V(D)J recombination	Biological Process	2	6	1	0.0265893	ENSGALG00000017159;ENSGALG00000013926
GO:0007476	imaginal disc-derived wing morphogenesis	Biological Process	4	26	1	0.027098	Gallus_gallus_newGene_2757;ENSGALG00000012865;ENSGALG00000015101;ENSGALG00000038026
GO:0051928	positive regulation of calcium ion transport	Biological Process	3	15	1	0.0271189	ENSGALG00000005332;ENSGALG00000014813;ENSGALG00000029416
GO:0046578	regulation of Ras protein signal transduction	Biological Process	3	15	1	0.0271189	ENSGALG00000000977;ENSGALG00000039528;ENSGALG00000005840
GO:0045892	negative regulation of transcription, DNA-templated	Biological Process	19	263	1	0.0271792	ENSGALG00000011963;ENSGALG00000013402;ENSGALG00000009738;ENSGALG00000039121;ENSGALG00000009547;ENSGALG00000034030;ENSGALG00000016997;ENSGALG00000034453;ENSGALG00000038026;ENSGALG00000037522;ENSGALG00000015112;ENSGALG00000009279;ENSGALG00000011976;ENSGALG00000040276;ENSGALG00000034040;ENSGALG00000011133;ENSGALG00000003891;ENSGALG00000050805;ENSGALG00000005035
GO:0007275	multicellular organism development	Biological Process	39	637	1	0.028401	ENSGALG00000015112;ENSGALG00000015577;ENSGALG00000012424;ENSGALG00000013926;ENSGALG00000017314;ENSGALG00000030237;ENSGALG00000038026;ENSGALG00000014813;ENSGALG00000005256;ENSGALG00000054412;ENSGALG00000040651;ENSGALG00000040758;ENSGALG00000034572;Gallus_gallus_newGene_2757;ENSGALG00000015101;ENSGALG00000005840;ENSGALG00000050805;ENSGALG00000053184;ENSGALG00000005295;ENSGALG00000034725;ENSGALG0000…
GO:0035107	appendage morphogenesis	Biological Process	5	39	1	0.0288837	ENSGALG00000038026;ENSGALG00000015101;ENSGALG00000012865;Gallus_gallus_newGene_2757;ENSGALG00000017314
GO:0051098	regulation of binding	Biological Process	5	39	1	0.0288837	ENSGALG00000039349;ENSGALG00000005256;ENSGALG00000054412;ENSGALG00000006979;ENSGALG00000034725
GO:0048707	instar larval or pupal morphogenesis	Biological Process	5	39	1	0.0288837	Gallus_gallus_newGene_2757;ENSGALG00000012865;ENSGALG00000013824;ENSGALG00000038026;ENSGALG00000015101
GO:0007017	microtubule-based process	Biological Process	12	145	1	0.0293209	ENSGALG00000017314;ENSGALG00000053184;ENSGALG00000004467;ENSGALG00000053578;ENSGALG00000005295;ENSGALG00000054944;ENSGALG00000050404;ENSGALG00000039349;ENSGALG00000052873;ENSGALG00000029145;ENSGALG00000034572;Gallus_gallus_newGene_2757
GO:0007030	Golgi organization	Biological Process	7	67	1	0.0295946	ENSGALG00000011645;ENSGALG00000038325;ENSGALG00000034610;ENSGALG00000008207;ENSGALG00000002326;ENSGALG00000005295;ENSGALG00000053184
GO:0010647	positive regulation of cell communication	Biological Process	13	162	1	0.0298576	ENSGALG00000014813;ENSGALG00000038191;ENSGALG00000007128;ENSGALG00000000977;ENSGALG00000054412;ENSGALG00000052873;ENSGALG00000012865;Gallus_gallus_newGene_2757;ENSGALG00000006979;ENSGALG00000034725;ENSGALG00000040348;ENSGALG00000005256;ENSGALG00000039349
GO:0051726	regulation of cell cycle	Biological Process	14	180	1	0.0313129	ENSGALG00000009403;ENSGALG00000052873;ENSGALG00000054412;Gallus_gallus_newGene_347;ENSGALG00000039942;ENSGALG00000034572;ENSGALG00000002192;ENSGALG00000005420;ENSGALG00000034725;ENSGALG00000005338;ENSGALG00000025759;ENSGALG00000013824;ENSGALG00000000843;ENSGALG00000029817
GO:0030217	T cell differentiation	Biological Process	5	40	1	0.0318391	ENSGALG00000040276;ENSGALG00000004621;ENSGALG00000016191;ENSGALG00000036069;ENSGALG00000041080
GO:0007552	metamorphosis	Biological Process	5	40	1	0.0318391	ENSGALG00000012865;Gallus_gallus_newGene_2757;ENSGALG00000015101;ENSGALG00000013824;ENSGALG00000038026
GO:0040001	establishment of mitotic spindle localization	Biological Process	3	16	1	0.0322944	ENSGALG00000054944;ENSGALG00000029145;ENSGALG00000011645
GO:0046716	muscle cell cellular homeostasis	Biological Process	3	16	1	0.0322944	ENSGALG00000009096;ENSGALG00000038191;ENSGALG00000012559
GO:1900006	positive regulation of dendrite development	Biological Process	3	16	1	0.0322944	ENSGALG00000004467;ENSGALG00000005256;ENSGALG00000015577
GO:0010594	regulation of endothelial cell migration	Biological Process	3	16	1	0.0322944	ENSGALG00000029811;ENSGALG00000005295;ENSGALG00000054412
GO:0023056	positive regulation of signaling	Biological Process	13	164	1	0.0325433	ENSGALG00000014813;ENSGALG00000007128;ENSGALG00000038191;ENSGALG00000052873;ENSGALG00000054412;ENSGALG00000000977;Gallus_gallus_newGene_2757;ENSGALG00000012865;ENSGALG00000005256;ENSGALG00000040348;ENSGALG00000034725;ENSGALG00000006979;ENSGALG00000039349
GO:0045860	positive regulation of protein kinase activity	Biological Process	6	54	1	0.0327319	ENSGALG00000010847;ENSGALG00000000977;ENSGALG00000005256;ENSGALG00000054412;ENSGALG00000052873;ENSGALG00000012865
GO:0007472	wing disc morphogenesis	Biological Process	4	28	1	0.0346135	Gallus_gallus_newGene_2757;ENSGALG00000012865;ENSGALG00000038026;ENSGALG00000015101
GO:0008340	determination of adult lifespan	Biological Process	4	28	1	0.0346135	ENSGALG00000038924;ENSGALG00000042182;ENSGALG00000011133;ENSGALG00000017159
GO:0002165	instar larval or pupal development	Biological Process	5	41	1	0.0349768	ENSGALG00000013824;ENSGALG00000038026;ENSGALG00000015101;ENSGALG00000012865;Gallus_gallus_newGene_2757
GO:0045669	positive regulation of osteoblast differentiation	Biological Process	5	41	1	0.0349768	ENSGALG00000040266;ENSGALG00000006158;ENSGALG00000040276;ENSGALG00000039155;ENSGALG00000003081
GO:0060255	regulation of macromolecule metabolic process	Biological Process	30	475	1	0.0357216	ENSGALG00000005420;ENSGALG00000012865;ENSGALG00000000977;ENSGALG00000037723;ENSGALG00000029145;ENSGALG00000052873;ENSGALG00000039349;Gallus_gallus_newGene_6676;ENSGALG00000042182;ENSGALG00000006979;ENSGALG00000034725;ENSGALG00000011133;ENSGALG00000005295;ENSGALG00000014421;ENSGALG00000002968;ENSGALG00000001341;ENSGALG00000053184;ENSGALG00000013657;ENSGALG00000050805;ENSGALG00000016880;ENSGALG0000…
GO:0016578	histone deubiquitination	Biological Process	2	7	1	0.0361354	ENSGALG00000029817;ENSGALG00000003596
GO:0048009	insulin-like growth factor receptor signaling pathway	Biological Process	2	7	1	0.0361354	ENSGALG00000038730;ENSGALG00000040651
GO:0016233	telomere capping	Biological Process	2	7	1	0.0361354	ENSGALG00000008740;ENSGALG00000013926
GO:0072698	protein localization to microtubule cytoskeleton	Biological Process	2	7	1	0.0361354	ENSGALG00000017314;ENSGALG00000039349
GO:2000650	negative regulation of sodium ion transmembrane transporter activity	Biological Process	2	7	1	0.0361354	ENSGALG00000010930;ENSGALG00000031355
GO:0007143	female meiotic nuclear division	Biological Process	2	7	1	0.0361354	ENSGALG00000017159;ENSGALG00000036821
GO:0060446	branching involved in open tracheal system development	Biological Process	2	7	1	0.0361354	ENSGALG00000012865;ENSGALG00000013824
GO:0003344	pericardium morphogenesis	Biological Process	2	7	1	0.0361354	ENSGALG00000039450;ENSGALG00000002375
GO:0035166	post-embryonic hemopoiesis	Biological Process	2	7	1	0.0361354	ENSGALG00000004150;ENSGALG00000012865
GO:0051099	positive regulation of binding	Biological Process	3	17	1	0.0379456	ENSGALG00000034725;ENSGALG00000006979;ENSGALG00000005256
GO:0043525	positive regulation of neuron apoptotic process	Biological Process	3	17	1	0.0379456	ENSGALG00000017159;ENSGALG00000006158;ENSGALG00000054412
GO:0043406	positive regulation of MAP kinase activity	Biological Process	5	42	1	0.0382992	ENSGALG00000012865;ENSGALG00000005256;ENSGALG00000011982;ENSGALG00000053549;ENSGALG00000052873
GO:0009886	post-embryonic animal morphogenesis	Biological Process	5	42	1	0.0382992	ENSGALG00000038026;ENSGALG00000013824;ENSGALG00000015101;Gallus_gallus_newGene_2757;ENSGALG00000012865
GO:0035120	post-embryonic appendage morphogenesis	Biological Process	4	29	1	0.0387801	Gallus_gallus_newGene_2757;ENSGALG00000012865;ENSGALG00000015101;ENSGALG00000038026
GO:0010468	regulation of gene expression	Biological Process	26	403	1	0.0388724	ENSGALG00000054412;ENSGALG00000011963;ENSGALG00000015101;ENSGALG00000011365;ENSGALG00000003930;ENSGALG00000013824;ENSGALG00000038026;ENSGALG00000015111;ENSGALG00000029817;ENSGALG00000003108;ENSGALG00000015112;ENSGALG00000037723;ENSGALG00000012865;ENSGALG00000005420;ENSGALG00000034725;ENSGALG00000009982;Gallus_gallus_newGene_6676;ENSGALG00000001341;ENSGALG00000053184;ENSGALG00000013657;ENSGALG0000…
GO:0009967	positive regulation of signal transduction	Biological Process	12	152	1	0.0400267	ENSGALG00000014813;ENSGALG00000007128;ENSGALG00000000977;ENSGALG00000052873;ENSGALG00000054412;Gallus_gallus_newGene_2757;ENSGALG00000012865;ENSGALG00000040348;ENSGALG00000034725;ENSGALG00000006979;ENSGALG00000005256;ENSGALG00000039349
GO:0035239	tube morphogenesis	Biological Process	9	103	1	0.0409337	ENSGALG00000038026;ENSGALG00000013824;ENSGALG00000015101;ENSGALG00000005295;Gallus_gallus_newGene_2757;ENSGALG00000012865;ENSGALG00000054412;ENSGALG00000017314;ENSGALG00000005256
GO:0022008	neurogenesis	Biological Process	18	258	1	0.0414672	ENSGALG00000000977;ENSGALG00000012865;ENSGALG00000008370;ENSGALG00000054944;ENSGALG00000039349;ENSGALG00000005840;ENSGALG00000037370;ENSGALG00000003999;Gallus_gallus_newGene_2757;ENSGALG00000011963;ENSGALG00000005256;ENSGALG00000007278;ENSGALG00000004467;ENSGALG00000038026;ENSGALG00000013824;ENSGALG00000015112;ENSGALG00000029817;ENSGALG00000015577
GO:0060249	anatomical structure homeostasis	Biological Process	5	43	1	0.0418079	ENSGALG00000013926;ENSGALG00000038191;ENSGALG00000003108;ENSGALG00000015101;ENSGALG00000014813
GO:0045944	positive regulation of transcription from RNA polymerase II promoter	Biological Process	33	540	1	0.0424185	ENSGALG00000009738;ENSGALG00000015101;ENSGALG00000029022;ENSGALG00000015446;ENSGALG00000040266;ENSGALG00000004850;ENSGALG00000038026;ENSGALG00000009809;ENSGALG00000010721;ENSGALG00000007302;ENSGALG00000005420;ENSGALG00000040017;ENSGALG00000006502;ENSGALG00000034725;ENSGALG00000001153;ENSGALG00000005295;ENSGALG00000013402;ENSGALG00000003396;ENSGALG00000034802;ENSGALG00000040725;ENSGALG00000016191;…
GO:0035114	imaginal disc-derived appendage morphogenesis	Biological Process	4	30	1	0.0432206	ENSGALG00000015101;ENSGALG00000038026;ENSGALG00000012865;Gallus_gallus_newGene_2757
GO:0021915	neural tube development	Biological Process	4	30	1	0.0432206	ENSGALG00000001264;ENSGALG00000017314;ENSGALG00000002375;Gallus_gallus_newGene_2757
GO:0045862	positive regulation of proteolysis	Biological Process	4	30	1	0.0432206	ENSGALG00000011365;ENSGALG00000039349;ENSGALG00000054412;ENSGALG00000005256
GO:0070536	protein K63-linked deubiquitination	Biological Process	3	18	1	0.044065	ENSGALG00000046235;ENSGALG00000031474;ENSGALG00000013348
GO:0090316	positive regulation of intracellular protein transport	Biological Process	3	18	1	0.044065	ENSGALG00000054412;ENSGALG00000005295;ENSGALG00000007021
GO:0033157	regulation of intracellular protein transport	Biological Process	3	18	1	0.044065	ENSGALG00000005295;ENSGALG00000054412;ENSGALG00000016880
GO:0097150	neuronal stem cell population maintenance	Biological Process	3	18	1	0.044065	ENSGALG00000012618;ENSGALG00000041093;ENSGALG00000002375
GO:0007026	negative regulation of microtubule depolymerization	Biological Process	3	18	1	0.044065	ENSGALG00000011645;ENSGALG00000038504;ENSGALG00000002145
GO:0052803	imidazole-containing compound metabolic process	Biological Process	1	1	1	0.0447467	ENSGALG00000015155
GO:0002280	monocyte activation involved in immune response	Biological Process	1	1	1	0.0447467	ENSGALG00000016105
GO:0002574	thrombocyte differentiation	Biological Process	1	1	1	0.0447467	ENSGALG00000034725
GO:0005991	trehalose metabolic process	Biological Process	1	1	1	0.0447467	ENSGALG00000012865
GO:0044855	plasma membrane raft distribution	Biological Process	1	1	1	0.0447467	ENSGALG00000002192
GO:2000465	regulation of glycogen (starch) synthase activity	Biological Process	1	1	1	0.0447467	ENSGALG00000012275
GO:0042387	plasmatocyte differentiation	Biological Process	1	1	1	0.0447467	ENSGALG00000012865
GO:0042404	thyroid hormone catabolic process	Biological Process	1	1	1	0.0447467	ENSGALG00000026005
GO:0042386	hemocyte differentiation	Biological Process	1	1	1	0.0447467	ENSGALG00000012865
GO:0061400	positive regulation of transcription from RNA polymerase II promoter in response to calcium ion	Biological Process	1	1	1	0.0447467	ENSGALG00000008474
GO:1903011	negative regulation of bone development	Biological Process	1	1	1	0.0447467	ENSGALG00000054412
GO:1901202	negative regulation of extracellular matrix assembly	Biological Process	1	1	1	0.0447467	ENSGALG00000030603
GO:0048683	regulation of collateral sprouting of intact axon in response to injury	Biological Process	1	1	1	0.0447467	ENSGALG00000005256
GO:2000579	positive regulation of ATP-dependent microtubule motor activity, minus-end-directed	Biological Process	1	1	1	0.0447467	ENSGALG00000053184
GO:0031887	lipid droplet transport along microtubule	Biological Process	1	1	1	0.0447467	ENSGALG00000053184
GO:0005984	disaccharide metabolic process	Biological Process	1	1	1	0.0447467	ENSGALG00000012865
GO:0071348	cellular response to interleukin-11	Biological Process	1	1	1	0.0447467	ENSGALG00000037522
GO:1905451	positive regulation of Fc-gamma receptor signaling pathway involved in phagocytosis	Biological Process	1	1	1	0.0447467	ENSGALG00000002192
GO:0090164	asymmetric Golgi ribbon formation	Biological Process	1	1	1	0.0447467	ENSGALG00000003741
GO:0007382	specification of segmental identity, maxillary segment	Biological Process	1	1	1	0.0447467	ENSGALG00000038026
GO:1902203	negative regulation of hepatocyte growth factor receptor signaling pathway	Biological Process	1	1	1	0.0447467	ENSGALG00000003295
GO:1900365	positive regulation of mRNA polyadenylation	Biological Process	1	1	1	0.0447467	ENSGALG00000036821
GO:1902959	regulation of aspartic-type endopeptidase activity involved in amyloid precursor protein catabolic process	Biological Process	1	1	1	0.0447467	ENSGALG00000005256
GO:0045035	sensory organ precursor cell division	Biological Process	1	1	1	0.0447467	ENSGALG00000040348
GO:1905528	positive regulation of Golgi lumen acidification	Biological Process	1	1	1	0.0447467	ENSGALG00000034944
GO:1902525	regulation of protein monoubiquitination	Biological Process	1	1	1	0.0447467	ENSGALG00000006052
GO:0070350	regulation of white fat cell proliferation	Biological Process	1	1	1	0.0447467	ENSGALG00000041036
GO:0061457	mesonephric cell migration involved in male gonad development	Biological Process	1	1	1	0.0447467	ENSGALG00000006121
GO:0035709	memory T cell activation	Biological Process	1	1	1	0.0447467	ENSGALG00000036069
GO:2000309	positive regulation of tumor necrosis factor (ligand) superfamily member 11 production	Biological Process	1	1	1	0.0447467	ENSGALG00000053549
GO:0003162	atrioventricular node development	Biological Process	1	1	1	0.0447467	ENSGALG00000002375
GO:0006277	DNA amplification	Biological Process	1	1	1	0.0447467	ENSGALG00000011133
GO:0015870	acetylcholine transport	Biological Process	1	1	1	0.0447467	ENSGALG00000038191
GO:0052805	imidazole-containing compound catabolic process	Biological Process	1	1	1	0.0447467	ENSGALG00000015155
GO:0090284	positive regulation of protein glycosylation in Golgi	Biological Process	1	1	1	0.0447467	ENSGALG00000034610
GO:0060383	positive regulation of DNA strand elongation	Biological Process	1	1	1	0.0447467	ENSGALG00000008740
GO:1903376	regulation of oxidative stress-induced neuron intrinsic apoptotic signaling pathway	Biological Process	1	1	1	0.0447467	ENSGALG00000054412
GO:0002357	defense response to tumor cell	Biological Process	1	1	1	0.0447467	ENSGALG00000011439
GO:0045006	DNA deamination	Biological Process	1	1	1	0.0447467	ENSGALG00000002426
GO:1905709	negative regulation of membrane permeability	Biological Process	1	1	1	0.0447467	ENSGALG00000051401
GO:2001113	negative regulation of cellular response to hepatocyte growth factor stimulus	Biological Process	1	1	1	0.0447467	ENSGALG00000003295
GO:0009047	dosage compensation by hyperactivation of X chromosome	Biological Process	1	1	1	0.0447467	ENSGALG00000053184
GO:0002832	negative regulation of response to biotic stimulus	Biological Process	1	1	1	0.0447467	ENSGALG00000052873
GO:0003182	coronary sinus valve morphogenesis	Biological Process	1	1	1	0.0447467	ENSGALG00000002375
GO:2000415	positive regulation of fibronectin-dependent thymocyte migration	Biological Process	1	1	1	0.0447467	ENSGALG00000053549
GO:0060873	anterior semicircular canal development	Biological Process	1	1	1	0.0447467	ENSGALG00000040266
GO:0035037	sperm entry	Biological Process	1	1	1	0.0447467	ENSGALG00000034944
GO:1905931	negative regulation of vascular smooth muscle cell differentiation involved in phenotypic switching	Biological Process	1	1	1	0.0447467	ENSGALG00000038018
GO:0071500	cellular response to nitrosative stress	Biological Process	1	1	1	0.0447467	ENSGALG00000017159
GO:0072738	cellular response to diamide	Biological Process	1	1	1	0.0447467	ENSGALG00000036821
GO:0021564	vagus nerve development	Biological Process	1	1	1	0.0447467	ENSGALG00000003999
GO:0010424	DNA methylation on cytosine within a CG sequence	Biological Process	1	1	1	0.0447467	ENSGALG00000038018
GO:0006666	3-keto-sphinganine metabolic process	Biological Process	1	1	1	0.0447467	ENSGALG00000012882
GO:0061577	calcium ion transmembrane transport via high voltage-gated calcium channel	Biological Process	1	1	1	0.0447467	ENSGALG00000013022
GO:0070673	response to interleukin-18	Biological Process	1	1	1	0.0447467	ENSGALG00000043535
GO:0035168	larval lymph gland hemocyte differentiation	Biological Process	1	1	1	0.0447467	ENSGALG00000012865
GO:0002378	immunoglobulin biosynthetic process	Biological Process	1	1	1	0.0447467	ENSGALG00000002192
GO:0030167	proteoglycan catabolic process	Biological Process	1	1	1	0.0447467	ENSGALG00000003295
GO:0021594	rhombomere formation	Biological Process	1	1	1	0.0447467	ENSGALG00000005256
GO:0003226	right ventricular compact myocardium morphogenesis	Biological Process	1	1	1	0.0447467	ENSGALG00000041080
GO:2000805	negative regulation of termination of RNA polymerase II transcription, poly(A)-coupled	Biological Process	1	1	1	0.0447467	ENSGALG00000033965
GO:0072604	interleukin-6 secretion	Biological Process	1	1	1	0.0447467	ENSGALG00000038096
GO:0060232	delamination	Biological Process	1	1	1	0.0447467	ENSGALG00000015101
GO:0006677	glycosylceramide metabolic process	Biological Process	1	1	1	0.0447467	ENSGALG00000009027
GO:1903118	urate homeostasis	Biological Process	1	1	1	0.0447467	ENSGALG00000004345
GO:0018021	peptidyl-histidine methylation	Biological Process	1	1	1	0.0447467	ENSGALG00000034802
GO:0017055	negative regulation of RNA polymerase II transcriptional preinitiation complex assembly	Biological Process	1	1	1	0.0447467	ENSGALG00000040017
GO:0006409	tRNA export from nucleus	Biological Process	1	1	1	0.0447467	ENSGALG00000030730
GO:1904693	midbrain morphogenesis	Biological Process	1	1	1	0.0447467	ENSGALG00000039450
GO:0035171	lamellocyte differentiation	Biological Process	1	1	1	0.0447467	ENSGALG00000012865
GO:0006547	histidine metabolic process	Biological Process	1	1	1	0.0447467	ENSGALG00000015155
GO:0003169	coronary vein morphogenesis	Biological Process	1	1	1	0.0447467	ENSGALG00000002375
GO:0070413	trehalose metabolism in response to stress	Biological Process	1	1	1	0.0447467	ENSGALG00000012865
GO:0072606	interleukin-8 secretion	Biological Process	1	1	1	0.0447467	ENSGALG00000038096
GO:2000473	positive regulation of hematopoietic stem cell migration	Biological Process	1	1	1	0.0447467	ENSGALG00000002192
GO:0021593	rhombomere morphogenesis	Biological Process	1	1	1	0.0447467	ENSGALG00000005256
GO:0090176	microtubule cytoskeleton organization involved in establishment of planar polarity	Biological Process	1	1	1	0.0447467	Gallus_gallus_newGene_2757
GO:1904747	positive regulation of apoptotic process involved in development	Biological Process	1	1	1	0.0447467	ENSGALG00000054944
GO:0110010	basolateral protein secretion	Biological Process	1	1	1	0.0447467	ENSGALG00000040348
GO:0035787	cell migration involved in kidney development	Biological Process	1	1	1	0.0447467	ENSGALG00000030643
GO:0070221	sulfide oxidation, using sulfide:quinone oxidoreductase	Biological Process	1	1	1	0.0447467	ENSGALG00000033780
GO:1905653	positive regulation of artery morphogenesis	Biological Process	1	1	1	0.0447467	ENSGALG00000034081
GO:1905245	regulation of aspartic-type peptidase activity	Biological Process	1	1	1	0.0447467	ENSGALG00000005256
GO:0034398	telomere tethering at nuclear periphery	Biological Process	1	1	1	0.0447467	ENSGALG00000040018
GO:0003025	regulation of systemic arterial blood pressure by baroreceptor feedback	Biological Process	1	1	1	0.0447467	ENSGALG00000003999
GO:1903044	protein localization to membrane raft	Biological Process	1	1	1	0.0447467	ENSGALG00000004467
GO:0048685	negative regulation of collateral sprouting of intact axon in response to injury	Biological Process	1	1	1	0.0447467	ENSGALG00000005256
GO:0070649	formin-nucleated actin cable assembly	Biological Process	1	1	1	0.0447467	ENSGALG00000000521
GO:0048526	imaginal disc-derived wing expansion	Biological Process	1	1	1	0.0447467	ENSGALG00000015101
GO:2000482	regulation of interleukin-8 secretion	Biological Process	1	1	1	0.0447467	ENSGALG00000052873
GO:0002925	positive regulation of humoral immune response mediated by circulating immunoglobulin	Biological Process	1	1	1	0.0447467	ENSGALG00000002192
GO:0098902	regulation of membrane depolarization during action potential	Biological Process	1	1	1	0.0447467	ENSGALG00000022909
GO:2001199	negative regulation of dendritic cell differentiation	Biological Process	1	1	1	0.0447467	ENSGALG00000006062
GO:0002385	mucosal immune response	Biological Process	1	1	1	0.0447467	ENSGALG00000013348
GO:0044861	protein transport into plasma membrane raft	Biological Process	1	1	1	0.0447467	ENSGALG00000004467
GO:0032485	regulation of Ral protein signal transduction	Biological Process	1	1	1	0.0447467	ENSGALG00000004273
GO:0061346	planar cell polarity pathway involved in heart morphogenesis	Biological Process	1	1	1	0.0447467	ENSGALG00000030643
GO:2001200	positive regulation of dendritic cell differentiation	Biological Process	1	1	1	0.0447467	ENSGALG00000006062
GO:0090209	negative regulation of triglyceride metabolic process	Biological Process	1	1	1	0.0447467	ENSGALG00000054412
GO:0046838	phosphorylated carbohydrate dephosphorylation	Biological Process	1	1	1	0.0447467	ENSGALG00000012275
GO:1904799	regulation of neuron remodeling	Biological Process	1	1	1	0.0447467	ENSGALG00000013824
GO:0007206	phospholipase C-activating G-protein coupled glutamate receptor signaling pathway	Biological Process	1	1	1	0.0447467	ENSGALG00000014813
GO:1903028	positive regulation of opsonization	Biological Process	1	1	1	0.0447467	ENSGALG00000003741
GO:0019236	response to pheromone	Biological Process	1	1	1	0.0447467	ENSGALG00000016897
GO:0003241	growth involved in heart morphogenesis	Biological Process	1	1	1	0.0447467	ENSGALG00000002375
GO:0046121	deoxyribonucleoside catabolic process	Biological Process	1	1	1	0.0447467	ENSGALG00000013095
GO:0010992	ubiquitin recycling	Biological Process	1	1	1	0.0447467	ENSGALG00000038924
GO:1904748	regulation of apoptotic process involved in development	Biological Process	1	1	1	0.0447467	ENSGALG00000054944
GO:1904211	membrane protein proteolysis involved in retrograde protein transport, ER to cytosol	Biological Process	1	1	1	0.0447467	ENSGALG00000004957
GO:0007039	protein catabolic process in the vacuole	Biological Process	1	1	1	0.0447467	ENSGALG00000036069
GO:0072434	signal transduction involved in mitotic G2 DNA damage checkpoint	Biological Process	1	1	1	0.0447467	ENSGALG00000017159
GO:0003270	Notch signaling pathway involved in regulation of secondary heart field cardioblast proliferation	Biological Process	1	1	1	0.0447467	ENSGALG00000002375
GO:2000418	positive regulation of eosinophil migration	Biological Process	1	1	1	0.0447467	ENSGALG00000053549
GO:0046786	viral replication complex formation and maintenance	Biological Process	1	1	1	0.0447467	ENSGALG00000040756
GO:0035498	carnosine metabolic process	Biological Process	1	1	1	0.0447467	ENSGALG00000015155
GO:0045075	regulation of interleukin-12 biosynthetic process	Biological Process	1	1	1	0.0447467	ENSGALG00000010313
GO:0032310	prostaglandin secretion	Biological Process	1	1	1	0.0447467	ENSGALG00000038096
GO:0001833	inner cell mass cell proliferation	Biological Process	1	1	1	0.0447467	ENSGALG00000034725
GO:0022018	lateral ganglionic eminence cell proliferation	Biological Process	1	1	1	0.0447467	ENSGALG00000040266
GO:0021563	glossopharyngeal nerve development	Biological Process	1	1	1	0.0447467	ENSGALG00000003999
GO:0007307	eggshell chorion gene amplification	Biological Process	1	1	1	0.0447467	ENSGALG00000011133
GO:0098972	anterograde dendritic transport of mitochondrion	Biological Process	1	1	1	0.0447467	ENSGALG00000008370
GO:0035155	negative regulation of terminal cell fate specification, open tracheal system	Biological Process	1	1	1	0.0447467	ENSGALG00000013824
GO:1901374	acetate ester transport	Biological Process	1	1	1	0.0447467	ENSGALG00000038191
GO:1990569	UDP-N-acetylglucosamine transmembrane transport	Biological Process	1	1	1	0.0447467	ENSGALG00000005340
GO:2000169	regulation of peptidyl-cysteine S-nitrosylation	Biological Process	1	1	1	0.0447467	ENSGALG00000042182
GO:0003213	cardiac right atrium morphogenesis	Biological Process	1	1	1	0.0447467	ENSGALG00000002375
GO:0007208	phospholipase C-activating serotonin receptor signaling pathway	Biological Process	1	1	1	0.0447467	ENSGALG00000005853
GO:0045925	positive regulation of female receptivity	Biological Process	1	1	1	0.0447467	ENSGALG00000040017
GO:0021654	rhombomere boundary formation	Biological Process	1	1	1	0.0447467	ENSGALG00000005256
GO:0060875	lateral semicircular canal development	Biological Process	1	1	1	0.0447467	ENSGALG00000040266
GO:2000577	regulation of ATP-dependent microtubule motor activity, minus-end-directed	Biological Process	1	1	1	0.0447467	ENSGALG00000053184
GO:1901143	insulin catabolic process	Biological Process	1	1	1	0.0447467	ENSGALG00000038924
GO:0070183	mitochondrial tryptophanyl-tRNA aminoacylation	Biological Process	1	1	1	0.0447467	ENSGALG00000014772
GO:0098038	non-replicative transposition, DNA-mediated	Biological Process	1	1	1	0.0447467	ENSGALG00000011111
GO:0060366	lambdoid suture morphogenesis	Biological Process	1	1	1	0.0447467	ENSGALG00000040266
GO:0060843	venous endothelial cell differentiation	Biological Process	1	1	1	0.0447467	ENSGALG00000002375
GO:1902462	positive regulation of mesenchymal stem cell proliferation	Biological Process	1	1	1	0.0447467	ENSGALG00000010847
GO:0060367	sagittal suture morphogenesis	Biological Process	1	1	1	0.0447467	ENSGALG00000040266
GO:1902339	positive regulation of apoptotic process involved in morphogenesis	Biological Process	1	1	1	0.0447467	ENSGALG00000002375
GO:0006436	tryptophanyl-tRNA aminoacylation	Biological Process	1	1	1	0.0447467	ENSGALG00000014772
GO:1902533	positive regulation of intracellular signal transduction	Biological Process	8	89	1	0.0454165	ENSGALG00000054412;ENSGALG00000052873;ENSGALG00000000977;Gallus_gallus_newGene_2757;ENSGALG00000012865;ENSGALG00000005256;ENSGALG00000006979;ENSGALG00000034725
GO:0032092	positive regulation of protein binding	Biological Process	5	44	1	0.0455044	ENSGALG00000038924;ENSGALG00000031009;ENSGALG00000043535;ENSGALG00000005256;ENSGALG00000006979
GO:0048736	appendage development	Biological Process	5	44	1	0.0455044	ENSGALG00000015101;ENSGALG00000038026;ENSGALG00000012865;Gallus_gallus_newGene_2757;ENSGALG00000017314
GO:0071902	positive regulation of protein serine/threonine kinase activity	Biological Process	5	44	1	0.0455044	ENSGALG00000034210;ENSGALG00000012865;ENSGALG00000000977;ENSGALG00000052873;ENSGALG00000005256
GO:0061157	mRNA destabilization	Biological Process	2	8	1	0.0467758	ENSGALG00000038730;ENSGALG00000041036
GO:0034472	snRNA 3'-end processing	Biological Process	2	8	1	0.0467758	ENSGALG00000006157;ENSGALG00000037955
GO:1903670	regulation of sprouting angiogenesis	Biological Process	2	8	1	0.0467758	ENSGALG00000054412;ENSGALG00000003568
GO:0050881	musculoskeletal movement	Biological Process	2	8	1	0.0467758	ENSGALG00000038730;ENSGALG00000014813
GO:0050872	white fat cell differentiation	Biological Process	2	8	1	0.0467758	ENSGALG00000039942;ENSGALG00000009738
GO:0035871	protein K11-linked deubiquitination	Biological Process	2	8	1	0.0467758	ENSGALG00000003802;ENSGALG00000013348
GO:0015012	heparan sulfate proteoglycan biosynthetic process	Biological Process	2	8	1	0.0467758	ENSGALG00000030643;ENSGALG00000006757
GO:0061337	cardiac conduction	Biological Process	2	8	1	0.0467758	ENSGALG00000011224;ENSGALG00000032366
GO:0098868	bone growth	Biological Process	2	8	1	0.0467758	ENSGALG00000015101;ENSGALG00000034572
GO:0043403	skeletal muscle tissue regeneration	Biological Process	2	8	1	0.0467758	ENSGALG00000016105;ENSGALG00000012559
GO:0010883	regulation of lipid storage	Biological Process	2	8	1	0.0467758	ENSGALG00000054412;ENSGALG00000041036
GO:0051055	negative regulation of lipid biosynthetic process	Biological Process	2	8	1	0.0467758	ENSGALG00000015196;ENSGALG00000054412
GO:0048737	imaginal disc-derived appendage development	Biological Process	4	31	1	0.0479348	ENSGALG00000012865;Gallus_gallus_newGene_2757;ENSGALG00000015101;ENSGALG00000038026
GO:0002066	columnar/cuboidal epithelial cell development	Biological Process	4	31	1	0.0479348	ENSGALG00000012865;ENSGALG00000053184;ENSGALG00000011133;ENSGALG00000038026
GO:0042063	gliogenesis	Biological Process	4	31	1	0.0479348	ENSGALG00000038026;ENSGALG00000039349;ENSGALG00000029817;ENSGALG00000005256
GO:0032502	developmental process	Biological Process	35	586	1	0.049232	ENSGALG00000054412;ENSGALG00000034572;Gallus_gallus_newGene_2757;ENSGALG00000015101;ENSGALG00000005256;ENSGALG00000017314;ENSGALG00000013926;ENSGALG00000014813;ENSGALG00000038026;ENSGALG00000012424;ENSGALG00000015577;ENSGALG00000015112;ENSGALG00000000977;ENSGALG00000012865;ENSGALG00000005420;ENSGALG00000034725;ENSGALG00000054944;Gallus_gallus_newGene_6676;ENSGALG00000039349;ENSGALG00000053184;ENS…
GO:0001570	vasculogenesis	Biological Process	5	45	1	0.0493896	ENSGALG00000004850;ENSGALG00000004150;ENSGALG00000051401;ENSGALG00000054412;ENSGALG00000014772
GO:0007062	sister chromatid cohesion	Biological Process	3	19	1	0.0506425	ENSGALG00000047235;ENSGALG00000054412;ENSGALG00000015118
GO:0021954	central nervous system neuron development	Biological Process	3	19	1	0.0506425	ENSGALG00000002789;ENSGALG00000005256;ENSGALG00000039349
GO:0051962	positive regulation of nervous system development	Biological Process	6	60	1	0.0508653	ENSGALG00000005256;ENSGALG00000000977;ENSGALG00000004467;ENSGALG00000012865;ENSGALG00000015577;ENSGALG00000039349
GO:0007163	establishment or maintenance of cell polarity	Biological Process	6	60	1	0.0508653	ENSGALG00000000977;ENSGALG00000005256;ENSGALG00000050805;ENSGALG00000012865;Gallus_gallus_newGene_2757;ENSGALG00000054944
GO:1903827	regulation of cellular protein localization	Biological Process	6	61	1	0.0543822	ENSGALG00000054412;ENSGALG00000016880;ENSGALG00000011365;ENSGALG00000002789;ENSGALG00000039121;ENSGALG00000005295
GO:0009653	anatomical structure morphogenesis	Biological Process	20	304	1	0.0547053	ENSGALG00000005295;ENSGALG00000011133;ENSGALG00000053184;ENSGALG00000012865;ENSGALG00000000977;ENSGALG00000038026;ENSGALG00000013824;ENSGALG00000004467;ENSGALG00000030237;ENSGALG00000017314;ENSGALG00000029817;ENSGALG00000003108;ENSGALG00000015577;ENSGALG00000015112;ENSGALG00000038191;ENSGALG00000015101;Gallus_gallus_newGene_2757;ENSGALG00000034572;ENSGALG00000054412;ENSGALG00000005256
GO:0051171	regulation of nitrogen compound metabolic process	Biological Process	28	456	1	0.0554771	ENSGALG00000011365;ENSGALG00000005256;ENSGALG00000015101;ENSGALG00000054412;ENSGALG00000003108;ENSGALG00000029817;ENSGALG00000015112;ENSGALG00000038026;ENSGALG00000017314;Gallus_gallus_newGene_6676;ENSGALG00000039349;ENSGALG00000042182;ENSGALG00000034725;ENSGALG00000006979;ENSGALG00000005420;ENSGALG00000012865;ENSGALG00000037723;ENSGALG00000000977;ENSGALG00000052873;ENSGALG00000029145;ENSGALG0000…
GO:0050709	negative regulation of protein secretion	Biological Process	3	20	1	0.0576663	ENSGALG00000052873;ENSGALG00000032683;ENSGALG00000006231
GO:0048873	homeostasis of number of cells within a tissue	Biological Process	3	20	1	0.0576663	ENSGALG00000034081;ENSGALG00000038730;ENSGALG00000002375
GO:0036297	interstrand cross-link repair	Biological Process	3	20	1	0.0576663	ENSGALG00000012618;ENSGALG00000002009;ENSGALG00000013926
GO:0061138	morphogenesis of a branching epithelium	Biological Process	3	20	1	0.0576663	ENSGALG00000013824;ENSGALG00000012865;Gallus_gallus_newGene_2757
GO:0060021	palate development	Biological Process	5	47	1	0.0577283	ENSGALG00000040266;ENSGALG00000008866;ENSGALG00000015101;ENSGALG00000006158;ENSGALG00000039450
GO:0007444	imaginal disc development	Biological Process	5	47	1	0.0577283	ENSGALG00000053184;Gallus_gallus_newGene_2757;ENSGALG00000012865;ENSGALG00000015101;ENSGALG00000038026
GO:0031334	positive regulation of protein complex assembly	Biological Process	4	33	1	0.0581795	ENSGALG00000015226;ENSGALG00000004467;ENSGALG00000010536;ENSGALG00000027932
GO:0030218	erythrocyte differentiation	Biological Process	4	33	1	0.0581795	ENSGALG00000009801;ENSGALG00000040017;ENSGALG00000016191;ENSGALG00000015027
GO:0048859	formation of anatomical boundary	Biological Process	2	9	1	0.0583938	Gallus_gallus_newGene_2757;ENSGALG00000005256
GO:0003416	endochondral bone growth	Biological Process	2	9	1	0.0583938	ENSGALG00000015101;ENSGALG00000034572
GO:0006024	glycosaminoglycan biosynthetic process	Biological Process	2	9	1	0.0583938	ENSGALG00000006757;ENSGALG00000039013
GO:0044380	protein localization to cytoskeleton	Biological Process	2	9	1	0.0583938	ENSGALG00000039349;ENSGALG00000017314
GO:0045793	positive regulation of cell size	Biological Process	2	9	1	0.0583938	ENSGALG00000053184;ENSGALG00000034081
GO:1900407	regulation of cellular response to oxidative stress	Biological Process	2	9	1	0.0583938	ENSGALG00000054412;ENSGALG00000042182
GO:0098719	sodium ion import across plasma membrane	Biological Process	2	9	1	0.0583938	ENSGALG00000016734;ENSGALG00000008544
GO:0002098	tRNA wobble uridine modification	Biological Process	2	9	1	0.0583938	ENSGALG00000012127;ENSGALG00000017170
GO:0009299	mRNA transcription	Biological Process	2	9	1	0.0583938	ENSGALG00000011695;ENSGALG00000036821
GO:0035330	regulation of hippo signaling	Biological Process	2	9	1	0.0583938	ENSGALG00000001856;Gallus_gallus_newGene_2757
GO:1903051	negative regulation of proteolysis involved in cellular protein catabolic process	Biological Process	2	9	1	0.0583938	ENSGALG00000016880;ENSGALG00000005256
GO:0043517	positive regulation of DNA damage response, signal transduction by p53 class mediator	Biological Process	2	9	1	0.0583938	ENSGALG00000017159;ENSGALG00000008778
GO:0010613	positive regulation of cardiac muscle hypertrophy	Biological Process	2	9	1	0.0583938	ENSGALG00000032366;ENSGALG00000011982
GO:0030521	androgen receptor signaling pathway	Biological Process	2	9	1	0.0583938	ENSGALG00000004850;ENSGALG00000034944
GO:0032273	positive regulation of protein polymerization	Biological Process	2	9	1	0.0583938	ENSGALG00000004467;ENSGALG00000008627
GO:0006672	ceramide metabolic process	Biological Process	2	9	1	0.0583938	ENSGALG00000019397;ENSGALG00000014711
GO:0045060	negative thymic T cell selection	Biological Process	2	9	1	0.0583938	ENSGALG00000002192;ENSGALG00000040266
GO:0035725	sodium ion transmembrane transport	Biological Process	2	9	1	0.0583938	ENSGALG00000043728;ENSGALG00000006112
GO:2000677	regulation of transcription regulatory region DNA binding	Biological Process	2	9	1	0.0583938	ENSGALG00000000843;ENSGALG00000054412
GO:0090109	regulation of cell-substrate junction assembly	Biological Process	2	9	1	0.0583938	ENSGALG00000005256;ENSGALG00000005295
GO:0032835	glomerulus development	Biological Process	2	9	1	0.0583938	ENSGALG00000030643;ENSGALG00000039528
GO:0090309	positive regulation of methylation-dependent chromatin silencing	Biological Process	2	9	1	0.0583938	ENSGALG00000009547;ENSGALG00000038018
GO:0048589	developmental growth	Biological Process	7	78	1	0.0595174	ENSGALG00000034725;ENSGALG00000034572;ENSGALG00000040266;ENSGALG00000004850;ENSGALG00000038026;ENSGALG00000013824;ENSGALG00000015101
GO:0035556	intracellular signal transduction	Biological Process	23	364	1	0.0601785	ENSGALG00000004621;ENSGALG00000053184;ENSGALG00000033561;ENSGALG00000012865;ENSGALG00000031009;ENSGALG00000016512;ENSGALG00000030599;ENSGALG00000052873;ENSGALG00000000977;ENSGALG00000016959;ENSGALG00000039349;ENSGALG00000013731;ENSGALG00000015027;ENSGALG00000012608;ENSGALG00000011164;ENSGALG00000034081;ENSGALG00000033938;ENSGALG00000003845;ENSGALG00000039920;Gallus_gallus_newGene_2757;ENSGALG0000…
GO:0033554	cellular response to stress	Biological Process	10	128	1	0.0609614	ENSGALG00000052873;ENSGALG00000054412;ENSGALG00000000977;ENSGALG00000012865;ENSGALG00000005420;ENSGALG00000034725;ENSGALG00000042182;ENSGALG00000013926;ENSGALG00000053578;ENSGALG00000040097
GO:0051173	positive regulation of nitrogen compound metabolic process	Biological Process	16	235	1	0.0625672	ENSGALG00000039349;ENSGALG00000011365;ENSGALG00000034725;ENSGALG00000006979;ENSGALG00000005256;ENSGALG00000015101;ENSGALG00000005420;ENSGALG00000012865;ENSGALG00000000977;ENSGALG00000052873;ENSGALG00000054412;ENSGALG00000029145;ENSGALG00000029817;ENSGALG00000015112;ENSGALG00000005295;ENSGALG00000038026
GO:0006897	endocytosis	Biological Process	7	79	1	0.0629147	ENSGALG00000036677;ENSGALG00000004150;ENSGALG00000054944;ENSGALG00000006121;ENSGALG00000014974;ENSGALG00000005295;ENSGALG00000016504
GO:0090130	tissue migration	Biological Process	3	21	1	0.0651227	ENSGALG00000053184;ENSGALG00000012865;ENSGALG00000038026
GO:0090132	epithelium migration	Biological Process	3	21	1	0.0651227	ENSGALG00000038026;ENSGALG00000012865;ENSGALG00000053184
GO:0043507	positive regulation of JUN kinase activity	Biological Process	3	21	1	0.0651227	ENSGALG00000030643;ENSGALG00000052873;ENSGALG00000005256
GO:0032212	positive regulation of telomere maintenance via telomerase	Biological Process	3	21	1	0.0651227	ENSGALG00000017159;ENSGALG00000008740;ENSGALG00000016633
GO:0051224	negative regulation of protein transport	Biological Process	3	21	1	0.0651227	ENSGALG00000016880;ENSGALG00000052873;ENSGALG00000039121
GO:0051604	protein maturation	Biological Process	3	21	1	0.0651227	ENSGALG00000006979;ENSGALG00000009057;ENSGALG00000017314
GO:0001934	positive regulation of protein phosphorylation	Biological Process	9	113	1	0.066351	ENSGALG00000005256;ENSGALG00000032683;ENSGALG00000006871;ENSGALG00000008162;ENSGALG00000052873;ENSGALG00000054412;ENSGALG00000010847;ENSGALG00000000977;ENSGALG00000012865
GO:0060562	epithelial tube morphogenesis	Biological Process	7	80	1	0.0664279	ENSGALG00000013824;ENSGALG00000038026;ENSGALG00000015101;ENSGALG00000012865;Gallus_gallus_newGene_2757;ENSGALG00000017314;ENSGALG00000005256
GO:0009880	embryonic pattern specification	Biological Process	5	49	1	0.0668236	ENSGALG00000054469;ENSGALG00000017314;ENSGALG00000038026;ENSGALG00000012865;ENSGALG00000038540
GO:0001578	microtubule bundle formation	Biological Process	4	35	1	0.0694964	ENSGALG00000011645;ENSGALG00000004467;ENSGALG00000002789;ENSGALG00000037682
GO:0002065	columnar/cuboidal epithelial cell differentiation	Biological Process	4	35	1	0.0694964	ENSGALG00000053184;ENSGALG00000012865;ENSGALG00000038026;ENSGALG00000011133
GO:0045931	positive regulation of mitotic cell cycle	Biological Process	4	35	1	0.0694964	ENSGALG00000034725;ENSGALG00000036821;Gallus_gallus_newGene_347;ENSGALG00000029817
GO:0030162	regulation of proteolysis	Biological Process	6	65	1	0.0698891	ENSGALG00000005256;ENSGALG00000016880;ENSGALG00000011365;ENSGALG00000039349;ENSGALG00000017314;ENSGALG00000054412
GO:1903391	regulation of adherens junction organization	Biological Process	2	10	1	0.070881	ENSGALG00000005256;ENSGALG00000005295
GO:0051571	positive regulation of histone H3-K4 methylation	Biological Process	2	10	1	0.070881	ENSGALG00000038018;ENSGALG00000001153
GO:0035970	peptidyl-threonine dephosphorylation	Biological Process	2	10	1	0.070881	ENSGALG00000039121;ENSGALG00000028155
GO:0043252	sodium-independent organic anion transport	Biological Process	2	10	1	0.070881	ENSGALG00000006871;ENSGALG00000005460
GO:0061097	regulation of protein tyrosine kinase activity	Biological Process	2	10	1	0.070881	ENSGALG00000005256;ENSGALG00000054412
GO:1902808	positive regulation of cell cycle G1/S phase transition	Biological Process	2	10	1	0.070881	ENSGALG00000044404;Gallus_gallus_newGene_347
GO:0051457	maintenance of protein location in nucleus	Biological Process	2	10	1	0.070881	ENSGALG00000003498;ENSGALG00000036556
GO:0086010	membrane depolarization during action potential	Biological Process	2	10	1	0.070881	ENSGALG00000043728;ENSGALG00000006112
GO:0000188	inactivation of MAPK activity	Biological Process	2	10	1	0.070881	ENSGALG00000008778;ENSGALG00000028155
GO:0010458	exit from mitosis	Biological Process	2	10	1	0.070881	ENSGALG00000011645;ENSGALG00000031461
GO:0060998	regulation of dendritic spine development	Biological Process	2	10	1	0.070881	ENSGALG00000005256;ENSGALG00000039349
GO:0010812	negative regulation of cell-substrate adhesion	Biological Process	2	10	1	0.070881	ENSGALG00000005295;ENSGALG00000002375
GO:0031346	positive regulation of cell projection organization	Biological Process	5	50	1	0.0716533	ENSGALG00000004467;ENSGALG00000039349;ENSGALG00000015577;ENSGALG00000005295;ENSGALG00000005256
GO:0007094	mitotic spindle assembly checkpoint	Biological Process	3	22	1	0.0729967	ENSGALG00000017159;ENSGALG00000004224;ENSGALG00000005037
GO:0061136	regulation of proteasomal protein catabolic process	Biological Process	3	22	1	0.0729967	ENSGALG00000012275;ENSGALG00000054412;ENSGALG00000016880
GO:0031329	regulation of cellular catabolic process	Biological Process	6	66	1	0.0741259	ENSGALG00000003108;ENSGALG00000039349;ENSGALG00000016880;ENSGALG00000005256;ENSGALG00000012865;ENSGALG00000054412
GO:0007052	mitotic spindle organization	Biological Process	4	36	1	0.0755481	ENSGALG00000007021;ENSGALG00000011645;ENSGALG00000034572;ENSGALG00000052873
GO:0007560	imaginal disc morphogenesis	Biological Process	4	36	1	0.0755481	Gallus_gallus_newGene_2757;ENSGALG00000012865;ENSGALG00000015101;ENSGALG00000038026
GO:0051252	regulation of RNA metabolic process	Biological Process	19	298	1	0.0765461	Gallus_gallus_newGene_6676;ENSGALG00000034725;ENSGALG00000012865;ENSGALG00000005420;ENSGALG00000037723;ENSGALG00000050805;ENSGALG00000011133;ENSGALG00000005295;ENSGALG00000013657;ENSGALG00000001341;ENSGALG00000014421;ENSGALG00000002968;ENSGALG00000015101;ENSGALG00000054412;ENSGALG00000015112;ENSGALG00000003108;ENSGALG00000029817;ENSGALG00000033965;ENSGALG00000038026
GO:0033674	positive regulation of kinase activity	Biological Process	7	83	1	0.0776636	ENSGALG00000052873;ENSGALG00000054412;ENSGALG00000040651;ENSGALG00000040758;ENSGALG00000000977;ENSGALG00000012865;ENSGALG00000005256
GO:0080090	regulation of primary metabolic process	Biological Process	28	472	1	0.0776954	ENSGALG00000017314;ENSGALG00000038026;ENSGALG00000003108;ENSGALG00000029817;ENSGALG00000015112;ENSGALG00000054412;ENSGALG00000015101;ENSGALG00000005256;ENSGALG00000011365;ENSGALG00000013657;ENSGALG00000001341;ENSGALG00000002968;ENSGALG00000014421;ENSGALG00000005295;ENSGALG00000011133;ENSGALG00000016880;ENSGALG00000050805;ENSGALG00000052873;ENSGALG00000029145;ENSGALG00000037723;ENSGALG00000000977;…
GO:0035295	tube development	Biological Process	10	134	1	0.0777537	Gallus_gallus_newGene_2757;ENSGALG00000012865;ENSGALG00000015101;ENSGALG00000054412;ENSGALG00000005256;ENSGALG00000005295;ENSGALG00000038026;ENSGALG00000013824;ENSGALG00000053184;ENSGALG00000017314
GO:0042592	homeostatic process	Biological Process	10	135	1	0.0808057	ENSGALG00000012865;ENSGALG00000015101;ENSGALG00000054412;ENSGALG00000039349;ENSGALG00000006979;ENSGALG00000014813;ENSGALG00000013926;ENSGALG00000013657;ENSGALG00000003108;ENSGALG00000038191
GO:0043966	histone H3 acetylation	Biological Process	3	23	1	0.081272	ENSGALG00000005035;ENSGALG00000010214;ENSGALG00000034725
GO:0051209	release of sequestered calcium ion into cytosol	Biological Process	3	23	1	0.081272	ENSGALG00000039528;ENSGALG00000002192;ENSGALG00000005853
GO:1903320	regulation of protein modification by small protein conjugation or removal	Biological Process	3	23	1	0.081272	ENSGALG00000011365;ENSGALG00000029145;ENSGALG00000054412
GO:2000058	regulation of protein ubiquitination involved in ubiquitin-dependent protein catabolic process	Biological Process	3	23	1	0.081272	ENSGALG00000034944;ENSGALG00000054412;ENSGALG00000039349
GO:0010810	regulation of cell-substrate adhesion	Biological Process	3	23	1	0.081272	ENSGALG00000005256;ENSGALG00000039349;ENSGALG00000005295
GO:0001763	morphogenesis of a branching structure	Biological Process	3	23	1	0.081272	ENSGALG00000012865;Gallus_gallus_newGene_2757;ENSGALG00000013824
GO:0051168	nuclear export	Biological Process	3	23	1	0.081272	ENSGALG00000003108;ENSGALG00000012263;ENSGALG00000012709
GO:0032886	regulation of microtubule-based process	Biological Process	4	37	1	0.0818558	ENSGALG00000004467;ENSGALG00000003693;ENSGALG00000034572;ENSGALG00000005256
GO:0070372	regulation of ERK1 and ERK2 cascade	Biological Process	4	37	1	0.0818558	ENSGALG00000012865;ENSGALG00000044404;ENSGALG00000054412;ENSGALG00000005256
GO:0030097	hemopoiesis	Biological Process	8	101	1	0.0825643	ENSGALG00000038540;ENSGALG00000034725;ENSGALG00000040276;ENSGALG00000003845;ENSGALG00000016022;ENSGALG00000012865;ENSGALG00000002980;ENSGALG00000013926
GO:0034620	cellular response to unfolded protein	Biological Process	2	11	1	0.0841367	ENSGALG00000004957;ENSGALG00000036821
GO:0036092	phosphatidylinositol-3-phosphate biosynthetic process	Biological Process	2	11	1	0.0841367	ENSGALG00000006121;ENSGALG00000005505
GO:0001895	retina homeostasis	Biological Process	2	11	1	0.0841367	ENSGALG00000015101;ENSGALG00000035493
GO:1901605	alpha-amino acid metabolic process	Biological Process	2	11	1	0.0841367	ENSGALG00000015155;ENSGALG00000053647
GO:0010970	transport along microtubule	Biological Process	2	11	1	0.0841367	ENSGALG00000035156;ENSGALG00000053184
GO:0030517	negative regulation of axon extension	Biological Process	2	11	1	0.0841367	ENSGALG00000005256;ENSGALG00000002789
GO:0030953	astral microtubule organization	Biological Process	2	11	1	0.0841367	ENSGALG00000029145;ENSGALG00000011645
GO:1901989	positive regulation of cell cycle phase transition	Biological Process	2	11	1	0.0841367	Gallus_gallus_newGene_347;ENSGALG00000034725
GO:0043506	regulation of JUN kinase activity	Biological Process	2	11	1	0.0841367	ENSGALG00000005256;ENSGALG00000052873
GO:1901888	regulation of cell junction assembly	Biological Process	2	11	1	0.0841367	ENSGALG00000005256;ENSGALG00000005295
GO:0048522	positive regulation of cellular process	Biological Process	26	437	1	0.084444	ENSGALG00000054412;Gallus_gallus_newGene_347;ENSGALG00000034572;Gallus_gallus_newGene_2757;ENSGALG00000015101;ENSGALG00000005256;ENSGALG00000011365;ENSGALG00000004467;ENSGALG00000038026;ENSGALG00000014813;ENSGALG00000038191;ENSGALG00000015112;ENSGALG00000015577;ENSGALG00000029817;ENSGALG00000052873;ENSGALG00000029145;ENSGALG00000000977;ENSGALG00000012865;ENSGALG00000005420;ENSGALG00000006979;ENSG…
GO:0031401	positive regulation of protein modification process	Biological Process	8	102	1	0.0862869	ENSGALG00000006979;ENSGALG00000011365;ENSGALG00000005256;ENSGALG00000000977;ENSGALG00000029145;ENSGALG00000054412;ENSGALG00000052873;ENSGALG00000012865
GO:0050731	positive regulation of peptidyl-tyrosine phosphorylation	Biological Process	5	53	1	0.087253	ENSGALG00000043535;ENSGALG00000014855;ENSGALG00000002192;ENSGALG00000054412;ENSGALG00000005256
GO:0051208	sequestering of calcium ion	Biological Process	1	2	1	0.0874949	ENSGALG00000015018
GO:0070427	nucleotide-binding oligomerization domain containing 1 signaling pathway	Biological Process	1	2	1	0.0874949	ENSGALG00000043535
GO:0090177	establishment of planar polarity involved in neural tube closure	Biological Process	1	2	1	0.0874949	ENSGALG00000030643
GO:2000233	negative regulation of rRNA processing	Biological Process	1	2	1	0.0874949	ENSGALG00000007798
GO:0010868	negative regulation of triglyceride biosynthetic process	Biological Process	1	2	1	0.0874949	ENSGALG00000054412
GO:0046069	cGMP catabolic process	Biological Process	1	2	1	0.0874949	ENSGALG00000011982
GO:0060754	positive regulation of mast cell chemotaxis	Biological Process	1	2	1	0.0874949	ENSGALG00000010847
GO:0045955	negative regulation of calcium ion-dependent exocytosis	Biological Process	1	2	1	0.0874949	ENSGALG00000002375
GO:1905408	negative regulation of creatine transmembrane transporter activity	Biological Process	1	2	1	0.0874949	ENSGALG00000010930
GO:0051654	establishment of mitochondrion localization	Biological Process	1	2	1	0.0874949	ENSGALG00000009483
GO:0060768	regulation of epithelial cell proliferation involved in prostate gland development	Biological Process	1	2	1	0.0874949	ENSGALG00000002375
GO:0097155	fasciculation of sensory neuron axon	Biological Process	1	2	1	0.0874949	ENSGALG00000005256
GO:0045967	negative regulation of growth rate	Biological Process	1	2	1	0.0874949	ENSGALG00000002375
GO:0014916	regulation of lung blood pressure	Biological Process	1	2	1	0.0874949	ENSGALG00000012200
GO:0019885	antigen processing and presentation of endogenous peptide antigen via MHC class I	Biological Process	1	2	1	0.0874949	ENSGALG00000038924
GO:0061550	cranial ganglion development	Biological Process	1	2	1	0.0874949	ENSGALG00000006158
GO:1904354	negative regulation of telomere capping	Biological Process	1	2	1	0.0874949	ENSGALG00000017159
GO:0097242	amyloid-beta clearance	Biological Process	1	2	1	0.0874949	ENSGALG00000040651
GO:0006478	peptidyl-tyrosine sulfation	Biological Process	1	2	1	0.0874949	ENSGALG00000002598
GO:1902263	apoptotic process involved in embryonic digit morphogenesis	Biological Process	1	2	1	0.0874949	ENSGALG00000002375
GO:0030047	actin modification	Biological Process	1	2	1	0.0874949	ENSGALG00000034802
GO:0015732	prostaglandin transport	Biological Process	1	2	1	0.0874949	ENSGALG00000006871
GO:0060746	parental behavior	Biological Process	1	2	1	0.0874949	ENSGALG00000016327
GO:0048067	cuticle pigmentation	Biological Process	1	2	1	0.0874949	ENSGALG00000005840
GO:1901407	regulation of phosphorylation of RNA polymerase II C-terminal domain	Biological Process	1	2	1	0.0874949	ENSGALG00000034725
GO:1990116	ribosome-associated ubiquitin-dependent protein catabolic process	Biological Process	1	2	1	0.0874949	ENSGALG00000012263
GO:0001832	blastocyst growth	Biological Process	1	2	1	0.0874949	ENSGALG00000034725
GO:0032648	regulation of interferon-beta production	Biological Process	1	2	1	0.0874949	ENSGALG00000004629
GO:1903209	positive regulation of oxidative stress-induced cell death	Biological Process	1	2	1	0.0874949	ENSGALG00000054412
GO:0003431	growth plate cartilage chondrocyte development	Biological Process	1	2	1	0.0874949	ENSGALG00000034572
GO:0090234	regulation of kinetochore assembly	Biological Process	1	2	1	0.0874949	ENSGALG00000015901
GO:0035147	branch fusion, open tracheal system	Biological Process	1	2	1	0.0874949	ENSGALG00000013824
GO:0003160	endocardium morphogenesis	Biological Process	1	2	1	0.0874949	ENSGALG00000002375
GO:0034427	nuclear-transcribed mRNA catabolic process, exonucleolytic, 3'-5'	Biological Process	1	2	1	0.0874949	ENSGALG00000007767
GO:0071955	recycling endosome to Golgi transport	Biological Process	1	2	1	0.0874949	ENSGALG00000015546
GO:0003174	mitral valve development	Biological Process	1	2	1	0.0874949	Gallus_gallus_newGene_2757
GO:0035552	oxidative single-stranded DNA demethylation	Biological Process	1	2	1	0.0874949	ENSGALG00000041036
GO:1902548	negative regulation of cellular response to vascular endothelial growth factor stimulus	Biological Process	1	2	1	0.0874949	ENSGALG00000003295
GO:0050857	positive regulation of antigen receptor-mediated signaling pathway	Biological Process	1	2	1	0.0874949	ENSGALG00000002192
GO:0007593	chitin-based cuticle sclerotization	Biological Process	1	2	1	0.0874949	ENSGALG00000005840
GO:0010561	negative regulation of glycoprotein biosynthetic process	Biological Process	1	2	1	0.0874949	ENSGALG00000005420
GO:1904426	positive regulation of GTP binding	Biological Process	1	2	1	0.0874949	ENSGALG00000005256
GO:0038146	chemokine (C-X-C motif) ligand 12 signaling pathway	Biological Process	1	2	1	0.0874949	ENSGALG00000010930
GO:0090085	regulation of protein deubiquitination	Biological Process	1	2	1	0.0874949	ENSGALG00000011365
GO:0021963	spinothalamic tract morphogenesis	Biological Process	1	2	1	0.0874949	ENSGALG00000005256
GO:0021553	olfactory nerve development	Biological Process	1	2	1	0.0874949	ENSGALG00000041080
GO:1901076	positive regulation of engulfment of apoptotic cell	Biological Process	1	2	1	0.0874949	ENSGALG00000054944
GO:0035332	positive regulation of hippo signaling	Biological Process	1	2	1	0.0874949	Gallus_gallus_newGene_2757
GO:0097355	protein localization to heterochromatin	Biological Process	1	2	1	0.0874949	ENSGALG00000009547
GO:0070375	ERK5 cascade	Biological Process	1	2	1	0.0874949	ENSGALG00000032366
GO:1901492	positive regulation of lymphangiogenesis	Biological Process	1	2	1	0.0874949	ENSGALG00000010847
GO:0060304	regulation of phosphatidylinositol dephosphorylation	Biological Process	1	2	1	0.0874949	ENSGALG00000016649
GO:1903849	positive regulation of aorta morphogenesis	Biological Process	1	2	1	0.0874949	ENSGALG00000002375
GO:1902991	regulation of amyloid precursor protein catabolic process	Biological Process	1	2	1	0.0874949	ENSGALG00000005256
GO:0060948	cardiac vascular smooth muscle cell development	Biological Process	1	2	1	0.0874949	ENSGALG00000002375
GO:0007440	foregut morphogenesis	Biological Process	1	2	1	0.0874949	ENSGALG00000002375
GO:0003404	optic vesicle morphogenesis	Biological Process	1	2	1	0.0874949	ENSGALG00000005256
GO:1901074	regulation of engulfment of apoptotic cell	Biological Process	1	2	1	0.0874949	ENSGALG00000054944
GO:0060364	frontal suture morphogenesis	Biological Process	1	2	1	0.0874949	ENSGALG00000040266
GO:0021775	smoothened signaling pathway involved in ventral spinal cord interneuron specification	Biological Process	1	2	1	0.0874949	ENSGALG00000040266
GO:1902993	positive regulation of amyloid precursor protein catabolic process	Biological Process	1	2	1	0.0874949	ENSGALG00000005256
GO:2000194	regulation of female gonad development	Biological Process	1	2	1	0.0874949	ENSGALG00000040758
GO:1904152	regulation of retrograde protein transport, ER to cytosol	Biological Process	1	2	1	0.0874949	ENSGALG00000016880
GO:0019673	GDP-mannose metabolic process	Biological Process	1	2	1	0.0874949	ENSGALG00000033170
GO:0072144	glomerular mesangial cell development	Biological Process	1	2	1	0.0874949	ENSGALG00000002375
GO:2001184	positive regulation of interleukin-12 secretion	Biological Process	1	2	1	0.0874949	ENSGALG00000006388
GO:0042245	RNA repair	Biological Process	1	2	1	0.0874949	ENSGALG00000041036
GO:0010649	regulation of cell communication by electrical coupling	Biological Process	1	2	1	0.0874949	ENSGALG00000015018
GO:0010155	regulation of proton transport	Biological Process	1	2	1	0.0874949	ENSGALG00000036069
GO:0003252	negative regulation of cell proliferation involved in heart valve morphogenesis	Biological Process	1	2	1	0.0874949	ENSGALG00000002375
GO:1905097	regulation of guanyl-nucleotide exchange factor activity	Biological Process	1	2	1	0.0874949	ENSGALG00000005256
GO:0019321	pentose metabolic process	Biological Process	1	2	1	0.0874949	ENSGALG00000010879
GO:2000436	positive regulation of protein neddylation	Biological Process	1	2	1	0.0874949	ENSGALG00000029145
GO:1905460	negative regulation of vascular associated smooth muscle cell apoptotic process	Biological Process	1	2	1	0.0874949	ENSGALG00000038018
GO:0051389	inactivation of MAPKK activity	Biological Process	1	2	1	0.0874949	ENSGALG00000040651
GO:0008069	dorsal/ventral axis specification, ovarian follicular epithelium	Biological Process	1	2	1	0.0874949	ENSGALG00000012865
GO:1902915	negative regulation of protein polyubiquitination	Biological Process	1	2	1	0.0874949	ENSGALG00000016105
GO:0001915	negative regulation of T cell mediated cytotoxicity	Biological Process	1	2	1	0.0874949	ENSGALG00000002192
GO:0010272	response to silver ion	Biological Process	1	2	1	0.0874949	ENSGALG00000036069
GO:2000425	regulation of apoptotic cell clearance	Biological Process	1	2	1	0.0874949	ENSGALG00000054944
GO:0043397	regulation of corticotropin-releasing hormone secretion	Biological Process	1	2	1	0.0874949	ENSGALG00000005853
GO:0021852	pyramidal neuron migration	Biological Process	1	2	1	0.0874949	ENSGALG00000039349
GO:0046639	negative regulation of alpha-beta T cell differentiation	Biological Process	1	2	1	0.0874949	ENSGALG00000040266
GO:1904884	positive regulation of telomerase catalytic core complex assembly	Biological Process	1	2	1	0.0874949	ENSGALG00000017159
GO:0046654	tetrahydrofolate biosynthetic process	Biological Process	1	2	1	0.0874949	ENSGALG00000012200
GO:0000493	box H/ACA snoRNP assembly	Biological Process	1	2	1	0.0874949	ENSGALG00000007798
GO:0021776	smoothened signaling pathway involved in spinal cord motor neuron cell fate specification	Biological Process	1	2	1	0.0874949	ENSGALG00000040266
GO:1903378	positive regulation of oxidative stress-induced neuron intrinsic apoptotic signaling pathway	Biological Process	1	2	1	0.0874949	ENSGALG00000054412
GO:0071224	cellular response to peptidoglycan	Biological Process	1	2	1	0.0874949	ENSGALG00000043535
GO:0022007	convergent extension involved in neural plate elongation	Biological Process	1	2	1	0.0874949	ENSGALG00000030643
GO:1904477	positive regulation of Ras GTPase binding	Biological Process	1	2	1	0.0874949	ENSGALG00000005256
GO:1904684	negative regulation of metalloendopeptidase activity	Biological Process	1	2	1	0.0874949	ENSGALG00000036829
GO:0061864	basement membrane constituent secretion	Biological Process	1	2	1	0.0874949	ENSGALG00000040348
GO:0050717	positive regulation of interleukin-1 alpha secretion	Biological Process	1	2	1	0.0874949	ENSGALG00000006388
GO:0007562	eclosion	Biological Process	1	2	1	0.0874949	ENSGALG00000015101
GO:2000974	negative regulation of pro-B cell differentiation	Biological Process	1	2	1	0.0874949	ENSGALG00000002375
GO:0090322	regulation of superoxide metabolic process	Biological Process	1	2	1	0.0874949	ENSGALG00000005420
GO:1902480	protein localization to mitotic spindle	Biological Process	1	2	1	0.0874949	ENSGALG00000044404
GO:0007418	ventral midline development	Biological Process	1	2	1	0.0874949	ENSGALG00000038026
GO:1901485	positive regulation of transcription factor catabolic process	Biological Process	1	2	1	0.0874949	ENSGALG00000008207
GO:0023016	signal transduction by trans-phosphorylation	Biological Process	1	2	1	0.0874949	ENSGALG00000010930
GO:0014047	glutamate secretion	Biological Process	1	2	1	0.0874949	ENSGALG00000015111
GO:1903019	negative regulation of glycoprotein metabolic process	Biological Process	1	2	1	0.0874949	ENSGALG00000005420
GO:0008062	eclosion rhythm	Biological Process	1	2	1	0.0874949	ENSGALG00000015101
GO:0035146	tube fusion	Biological Process	1	2	1	0.0874949	ENSGALG00000013824
GO:0007529	establishment of synaptic specificity at neuromuscular junction	Biological Process	1	2	1	0.0874949	ENSGALG00000038191
GO:0098912	membrane depolarization during atrial cardiac muscle cell action potential	Biological Process	1	2	1	0.0874949	ENSGALG00000013022
GO:2001027	negative regulation of endothelial cell chemotaxis	Biological Process	1	2	1	0.0874949	ENSGALG00000002375
GO:0032928	regulation of superoxide anion generation	Biological Process	1	2	1	0.0874949	ENSGALG00000005420
GO:1901389	negative regulation of transforming growth factor beta activation	Biological Process	1	2	1	0.0874949	ENSGALG00000006158
GO:1904475	regulation of Ras GTPase binding	Biological Process	1	2	1	0.0874949	ENSGALG00000005256
GO:1905247	positive regulation of aspartic-type peptidase activity	Biological Process	1	2	1	0.0874949	ENSGALG00000005256
GO:1905099	positive regulation of guanyl-nucleotide exchange factor activity	Biological Process	1	2	1	0.0874949	ENSGALG00000005256
GO:0051712	positive regulation of killing of cells of other organism	Biological Process	1	2	1	0.0874949	ENSGALG00000038096
GO:1903223	positive regulation of oxidative stress-induced neuron death	Biological Process	1	2	1	0.0874949	ENSGALG00000054412
GO:0035289	posterior head segmentation	Biological Process	1	2	1	0.0874949	ENSGALG00000038026
GO:2000638	regulation of SREBP signaling pathway	Biological Process	1	2	1	0.0874949	ENSGALG00000054412
GO:0097720	calcineurin-mediated signaling	Biological Process	1	2	1	0.0874949	ENSGALG00000005243
GO:0009405	pathogenesis	Biological Process	1	2	1	0.0874949	ENSGALG00000013737
GO:0031664	regulation of lipopolysaccharide-mediated signaling pathway	Biological Process	1	2	1	0.0874949	ENSGALG00000010629
GO:0032929	negative regulation of superoxide anion generation	Biological Process	1	2	1	0.0874949	ENSGALG00000005420
GO:1904424	regulation of GTP binding	Biological Process	1	2	1	0.0874949	ENSGALG00000005256
GO:2000391	positive regulation of neutrophil extravasation	Biological Process	1	2	1	0.0874949	ENSGALG00000053549
GO:0008050	female courtship behavior	Biological Process	1	2	1	0.0874949	ENSGALG00000040017
GO:1905153	regulation of membrane invagination	Biological Process	1	2	1	0.0874949	ENSGALG00000054944
GO:0070245	positive regulation of thymocyte apoptotic process	Biological Process	1	2	1	0.0874949	ENSGALG00000053549
GO:0035277	spiracle morphogenesis, open tracheal system	Biological Process	1	2	1	0.0874949	ENSGALG00000015112
GO:0007089	traversing start control point of mitotic cell cycle	Biological Process	1	2	1	0.0874949	Gallus_gallus_newGene_347
GO:1903354	regulation of distal tip cell migration	Biological Process	1	2	1	0.0874949	ENSGALG00000054944
GO:0071684	organism emergence from protective structure	Biological Process	1	2	1	0.0874949	ENSGALG00000015101
GO:2001204	regulation of osteoclast development	Biological Process	1	2	1	0.0874949	ENSGALG00000054412
GO:0006421	asparaginyl-tRNA aminoacylation	Biological Process	1	2	1	0.0874949	ENSGALG00000017262
GO:1905776	positive regulation of DNA helicase activity	Biological Process	1	2	1	0.0874949	ENSGALG00000008740
GO:1900409	positive regulation of cellular response to oxidative stress	Biological Process	1	2	1	0.0874949	ENSGALG00000054412
GO:0015808	L-alanine transport	Biological Process	1	2	1	0.0874949	ENSGALG00000017227
GO:2000639	negative regulation of SREBP signaling pathway	Biological Process	1	2	1	0.0874949	ENSGALG00000054412
GO:0097694	establishment of RNA localization to telomere	Biological Process	1	2	1	0.0874949	ENSGALG00000017159
GO:1905155	positive regulation of membrane invagination	Biological Process	1	2	1	0.0874949	ENSGALG00000054944
GO:2000299	negative regulation of Rho-dependent protein serine/threonine kinase activity	Biological Process	1	2	1	0.0874949	ENSGALG00000051401
GO:1904292	regulation of ERAD pathway	Biological Process	1	2	1	0.0874949	ENSGALG00000016880
GO:1900424	regulation of defense response to bacterium	Biological Process	1	2	1	0.0874949	ENSGALG00000052873
GO:0021935	cerebellar granule cell precursor tangential migration	Biological Process	1	2	1	0.0874949	ENSGALG00000001264
GO:2000620	positive regulation of histone H4-K16 acetylation	Biological Process	1	2	1	0.0874949	ENSGALG00000001153
GO:1902950	regulation of dendritic spine maintenance	Biological Process	1	2	1	0.0874949	ENSGALG00000014813
GO:0032875	regulation of DNA endoreduplication	Biological Process	1	2	1	0.0874949	ENSGALG00000054412
GO:1901889	negative regulation of cell junction assembly	Biological Process	1	2	1	0.0874949	ENSGALG00000005295
GO:0045085	negative regulation of interleukin-2 biosynthetic process	Biological Process	1	2	1	0.0874949	ENSGALG00000002192
GO:0009996	negative regulation of cell fate specification	Biological Process	1	2	1	0.0874949	ENSGALG00000013824
GO:0045957	negative regulation of complement activation, alternative pathway	Biological Process	1	2	1	0.0874949	ENSGALG00000009388
GO:0035063	nuclear speck organization	Biological Process	1	2	1	0.0874949	ENSGALG00000009168
GO:0045317	equator specification	Biological Process	1	2	1	0.0874949	Gallus_gallus_newGene_2757
GO:0048085	adult chitin-containing cuticle pigmentation	Biological Process	1	2	1	0.0874949	ENSGALG00000005840
GO:0003190	atrioventricular valve formation	Biological Process	1	2	1	0.0874949	Gallus_gallus_newGene_2757
GO:0042590	antigen processing and presentation of exogenous peptide antigen via MHC class I	Biological Process	1	2	1	0.0874949	ENSGALG00000041884
GO:0071034	CUT catabolic process	Biological Process	1	2	1	0.0874949	ENSGALG00000002426
GO:0033091	positive regulation of immature T cell proliferation	Biological Process	1	2	1	0.0874949	ENSGALG00000043535
GO:0000479	endonucleolytic cleavage of tricistronic rRNA transcript (SSU-rRNA, 5.8S rRNA, LSU-rRNA)	Biological Process	1	2	1	0.0874949	ENSGALG00000015024
GO:0060099	regulation of phagocytosis, engulfment	Biological Process	1	2	1	0.0874949	ENSGALG00000054944
GO:1903356	positive regulation of distal tip cell migration	Biological Process	1	2	1	0.0874949	ENSGALG00000054944
GO:2001108	positive regulation of Rho guanyl-nucleotide exchange factor activity	Biological Process	1	2	1	0.0874949	ENSGALG00000005256
GO:0044860	protein localization to plasma membrane raft	Biological Process	1	2	1	0.0874949	ENSGALG00000004467
GO:0006338	chromatin remodeling	Biological Process	6	69	1	0.0876933	ENSGALG00000020557;ENSGALG00000029316;ENSGALG00000000672;ENSGALG00000002232;ENSGALG00000041080;ENSGALG00000034725
GO:0045747	positive regulation of Notch signaling pathway	Biological Process	4	38	1	0.0884144	ENSGALG00000002375;ENSGALG00000004850;ENSGALG00000041911;ENSGALG00000040348
GO:0071900	regulation of protein serine/threonine kinase activity	Biological Process	4	38	1	0.0884144	ENSGALG00000012865;ENSGALG00000052873;ENSGALG00000005256;ENSGALG00000000977
GO:0048563	post-embryonic animal organ morphogenesis	Biological Process	4	38	1	0.0884144	Gallus_gallus_newGene_2757;ENSGALG00000012865;ENSGALG00000038026;ENSGALG00000015101
GO:0051130	positive regulation of cellular component organization	Biological Process	9	120	1	0.0890083	ENSGALG00000004467;ENSGALG00000005295;ENSGALG00000054412;ENSGALG00000034572;ENSGALG00000000977;ENSGALG00000054944;ENSGALG00000039349;ENSGALG00000015577;ENSGALG00000005256
GO:0007628	adult walking behavior	Biological Process	3	24	1	0.0899314	ENSGALG00000042182;ENSGALG00000005256;ENSGALG00000041080
GO:0010631	epithelial cell migration	Biological Process	3	24	1	0.0899314	ENSGALG00000038026;ENSGALG00000012865;ENSGALG00000053184
GO:0031325	positive regulation of cellular metabolic process	Biological Process	16	248	1	0.0906542	ENSGALG00000029817;ENSGALG00000015112;ENSGALG00000005295;ENSGALG00000038026;ENSGALG00000039349;ENSGALG00000034725;ENSGALG00000011365;ENSGALG00000006979;ENSGALG00000005256;ENSGALG00000015101;ENSGALG00000005420;ENSGALG00000012865;ENSGALG00000000977;ENSGALG00000029145;ENSGALG00000052873;ENSGALG00000054412
GO:1990830	cellular response to leukemia inhibitory factor	Biological Process	6	70	1	0.0924985	ENSGALG00000037522;ENSGALG00000009738;ENSGALG00000011963;ENSGALG00000010847;ENSGALG00000012484;ENSGALG00000005035
GO:0045859	regulation of protein kinase activity	Biological Process	6	70	1	0.0924985	ENSGALG00000012865;ENSGALG00000052873;ENSGALG00000054412;ENSGALG00000000977;ENSGALG00000012275;ENSGALG00000005256
GO:0048870	cell motility	Biological Process	9	121	1	0.0925776	ENSGALG00000012865;Gallus_gallus_newGene_2757;ENSGALG00000011133;ENSGALG00000030220;ENSGALG00000038026;ENSGALG00000053184;ENSGALG00000039349;ENSGALG00000029817;ENSGALG00000005256
GO:0007264	small GTPase mediated signal transduction	Biological Process	9	121	1	0.0925776	ENSGALG00000029896;ENSGALG00000012865;ENSGALG00000006906;ENSGALG00000004273;ENSGALG00000042259;ENSGALG00000039450;ENSGALG00000033938;ENSGALG00000036677;ENSGALG00000010967
GO:0050803	regulation of synapse structure or activity	Biological Process	4	39	1	0.0952179	ENSGALG00000014813;ENSGALG00000039349;ENSGALG00000000977;ENSGALG00000005256
GO:0046854	phosphatidylinositol phosphorylation	Biological Process	4	39	1	0.0952179	ENSGALG00000013731;ENSGALG00000006121;ENSGALG00000040756;ENSGALG00000005505
GO:0031398	positive regulation of protein ubiquitination	Biological Process	4	39	1	0.0952179	ENSGALG00000054412;ENSGALG00000029145;ENSGALG00000034944;ENSGALG00000043535
GO:1903506	regulation of nucleic acid-templated transcription	Biological Process	17	269	1	0.0957964	ENSGALG00000034725;Gallus_gallus_newGene_6676;ENSGALG00000037723;ENSGALG00000005420;ENSGALG00000012865;ENSGALG00000050805;ENSGALG00000014421;ENSGALG00000002968;ENSGALG00000001341;ENSGALG00000013657;ENSGALG00000011133;ENSGALG00000005295;ENSGALG00000054412;ENSGALG00000015101;ENSGALG00000015112;ENSGALG00000029817;ENSGALG00000038026
GO:0007399	nervous system development	Biological Process	21	346	1	0.0964724	ENSGALG00000012865;ENSGALG00000000977;ENSGALG00000054944;ENSGALG00000039349;ENSGALG00000015170;ENSGALG00000050805;ENSGALG00000005840;Gallus_gallus_newGene_2757;ENSGALG00000015101;ENSGALG00000005256;ENSGALG00000004467;ENSGALG00000038026;ENSGALG00000013824;ENSGALG00000012709;ENSGALG00000017314;ENSGALG00000008487;ENSGALG00000012424;ENSGALG00000015577;ENSGALG00000033938;ENSGALG00000029817;ENSGALG0000…
GO:0006974	cellular response to DNA damage stimulus	Biological Process	10	140	1	0.097158	ENSGALG00000013926;ENSGALG00000002009;ENSGALG00000017159;ENSGALG00000053578;ENSGALG00000008162;ENSGALG00000012289;ENSGALG00000054412;ENSGALG00000005420;ENSGALG00000027932;ENSGALG00000034725
GO:0010800	positive regulation of peptidyl-threonine phosphorylation	Biological Process	2	12	1	0.0980674	ENSGALG00000034210;ENSGALG00000043535
GO:0042098	T cell proliferation	Biological Process	2	12	1	0.0980674	ENSGALG00000043535;ENSGALG00000002192
GO:0070509	calcium ion import	Biological Process	2	12	1	0.0980674	ENSGALG00000008544;ENSGALG00000005332
GO:0042446	hormone biosynthetic process	Biological Process	2	12	1	0.0980674	ENSGALG00000026005;ENSGALG00000026507
GO:0048679	regulation of axon regeneration	Biological Process	2	12	1	0.0980674	ENSGALG00000005256;ENSGALG00000016885
GO:0051560	mitochondrial calcium ion homeostasis	Biological Process	2	12	1	0.0980674	ENSGALG00000039349;ENSGALG00000009400
GO:2000648	positive regulation of stem cell proliferation	Biological Process	2	12	1	0.0980674	ENSGALG00000002192;ENSGALG00000039349
GO:0048268	clathrin coat assembly	Biological Process	2	12	1	0.0980674	ENSGALG00000008404;ENSGALG00000015846
GO:0051058	negative regulation of small GTPase mediated signal transduction	Biological Process	2	12	1	0.0980674	ENSGALG00000007254;ENSGALG00000000977
GO:0035194	posttranscriptional gene silencing by RNA	Biological Process	2	12	1	0.0980674	ENSGALG00000013824;ENSGALG00000003108
GO:0045830	positive regulation of isotype switching	Biological Process	2	12	1	0.0980674	ENSGALG00000012484;ENSGALG00000002426
GO:0006515	misfolded or incompletely synthesized protein catabolic process	Biological Process	2	12	1	0.0980674	ENSGALG00000000276;ENSGALG00000040097
GO:0002377	immunoglobulin production	Biological Process	2	12	1	0.0980674	ENSGALG00000017159;ENSGALG00000036069
GO:1903861	positive regulation of dendrite extension	Biological Process	2	12	1	0.0980674	ENSGALG00000030534;ENSGALG00000016504
GO:0046579	positive regulation of Ras protein signal transduction	Biological Process	2	12	1	0.0980674	ENSGALG00000008771;ENSGALG00000002375
GO:0048520	positive regulation of behavior	Biological Process	2	12	1	0.0980674	ENSGALG00000014813;ENSGALG00000011365
GO:0070646	protein modification by small protein removal	Biological Process	2	12	1	0.0980674	ENSGALG00000011365;ENSGALG00000029817
GO:0034765	regulation of ion transmembrane transport	Biological Process	7	88	1	0.0986985	ENSGALG00000011858;ENSGALG00000005332;ENSGALG00000010204;ENSGALG00000043728;ENSGALG00000014813;ENSGALG00000006112;ENSGALG00000013022
GO:0031330	negative regulation of cellular catabolic process	Biological Process	3	25	1	0.0989569	ENSGALG00000016880;ENSGALG00000005256;ENSGALG00000012865
GO:0010770	positive regulation of cell morphogenesis involved in differentiation	Biological Process	3	25	1	0.0989569	ENSGALG00000039349;ENSGALG00000015577;ENSGALG00000005256
GO:0042594	response to starvation	Biological Process	3	25	1	0.0989569	ENSGALG00000005295;ENSGALG00000001577;ENSGALG00000012865
GO:1903364	positive regulation of cellular protein catabolic process	Biological Process	3	25	1	0.0989569	ENSGALG00000054412;ENSGALG00000039349;ENSGALG00000010536
GO:0032874	positive regulation of stress-activated MAPK cascade	Biological Process	3	25	1	0.0989569	ENSGALG00000005256;ENSGALG00000038504;ENSGALG00000052873
GO:0043124	negative regulation of I-kappaB kinase/NF-kappaB signaling	Biological Process	3	25	1	0.0989569	ENSGALG00000052873;ENSGALG00000030691;ENSGALG00000013348
GO:0019222	regulation of metabolic process	Biological Process	30	525	1	0.100118	ENSGALG00000006979;ENSGALG00000042182;ENSGALG00000029145;ENSGALG00000052873;ENSGALG00000016880;ENSGALG00000002968;ENSGALG00000011133;ENSGALG00000029817;ENSGALG00000003108;ENSGALG00000013824;ENSGALG00000034725;ENSGALG00000039349;Gallus_gallus_newGene_6676;ENSGALG00000000977;ENSGALG00000037723;ENSGALG00000005420;ENSGALG00000012865;ENSGALG00000050805;ENSGALG00000014421;ENSGALG00000001341;ENSGALG0000…
GO:0050807	regulation of synapse organization	Biological Process	4	40	1	0.10226	ENSGALG00000005256;ENSGALG00000000977;ENSGALG00000039349;ENSGALG00000014813
GO:0006486	protein glycosylation	Biological Process	6	72	1	0.102525	ENSGALG00000010083;ENSGALG00000001130;ENSGALG00000009021;ENSGALG00000039013;ENSGALG00000009027;ENSGALG00000010744
GO:2001141	regulation of RNA biosynthetic process	Biological Process	17	272	1	0.103227	ENSGALG00000012865;ENSGALG00000005420;ENSGALG00000037723;Gallus_gallus_newGene_6676;ENSGALG00000034725;ENSGALG00000011133;ENSGALG00000005295;ENSGALG00000001341;ENSGALG00000013657;ENSGALG00000014421;ENSGALG00000002968;ENSGALG00000050805;ENSGALG00000015101;ENSGALG00000054412;ENSGALG00000038026;ENSGALG00000015112;ENSGALG00000029817
GO:0070647	protein modification by small protein conjugation or removal	Biological Process	7	89	1	0.103247	ENSGALG00000011365;ENSGALG00000029817;ENSGALG00000054412;ENSGALG00000015860;ENSGALG00000029145;ENSGALG00000046862;ENSGALG00000040097
GO:0080135	regulation of cellular response to stress	Biological Process	6	73	1	0.107744	ENSGALG00000042182;ENSGALG00000034725;ENSGALG00000016880;ENSGALG00000005256;ENSGALG00000052873;ENSGALG00000054412
GO:1990778	protein localization to cell periphery	Biological Process	3	26	1	0.10833	Gallus_gallus_newGene_2757;ENSGALG00000053184;ENSGALG00000004467
GO:0016458	gene silencing	Biological Process	3	26	1	0.10833	ENSGALG00000038018;ENSGALG00000003108;ENSGALG00000013824
GO:0051495	positive regulation of cytoskeleton organization	Biological Process	3	26	1	0.10833	ENSGALG00000034572;ENSGALG00000005295;ENSGALG00000004467
GO:0001667	ameboidal-type cell migration	Biological Process	3	26	1	0.10833	ENSGALG00000038026;ENSGALG00000053184;ENSGALG00000012865
GO:0030513	positive regulation of BMP signaling pathway	Biological Process	3	26	1	0.10833	ENSGALG00000002375;ENSGALG00000003891;ENSGALG00000001774
GO:0048514	blood vessel morphogenesis	Biological Process	3	26	1	0.10833	ENSGALG00000039450;ENSGALG00000005256;ENSGALG00000054412
GO:0035148	tube formation	Biological Process	3	26	1	0.10833	ENSGALG00000002375;ENSGALG00000005295;ENSGALG00000010713
GO:0035265	organ growth	Biological Process	3	26	1	0.10833	ENSGALG00000006158;ENSGALG00000034572;ENSGALG00000015101
GO:0009954	proximal/distal pattern formation	Biological Process	3	26	1	0.10833	ENSGALG00000015101;ENSGALG00000038026;ENSGALG00000040266
GO:0008361	regulation of cell size	Biological Process	4	41	1	0.109534	ENSGALG00000053184;ENSGALG00000005256;ENSGALG00000039349;ENSGALG00000034210
GO:0032147	activation of protein kinase activity	Biological Process	5	57	1	0.11056	ENSGALG00000012865;ENSGALG00000016885;ENSGALG00000006158;ENSGALG00000052873;ENSGALG00000000977
GO:0016579	protein deubiquitination	Biological Process	5	57	1	0.11056	ENSGALG00000011365;ENSGALG00000006052;ENSGALG00000016236;ENSGALG00000029817;ENSGALG00000006969
GO:0048667	cell morphogenesis involved in neuron differentiation	Biological Process	8	108	1	0.110638	ENSGALG00000005256;ENSGALG00000002278;ENSGALG00000015577;ENSGALG00000029817;ENSGALG00000000977;ENSGALG00000038026;ENSGALG00000013824;ENSGALG00000016997
GO:0010604	positive regulation of macromolecule metabolic process	Biological Process	16	256	1	0.111393	ENSGALG00000015112;ENSGALG00000029817;ENSGALG00000038026;ENSGALG00000005256;ENSGALG00000011365;ENSGALG00000015101;ENSGALG00000054412;ENSGALG00000005295;ENSGALG00000039349;ENSGALG00000006979;ENSGALG00000034725;ENSGALG00000012865;ENSGALG00000005420;ENSGALG00000052873;ENSGALG00000029145;ENSGALG00000000977
GO:0051294	establishment of spindle orientation	Biological Process	2	13	1	0.112586	ENSGALG00000054944;ENSGALG00000011645
GO:0032508	DNA duplex unwinding	Biological Process	2	13	1	0.112586	ENSGALG00000008740;ENSGALG00000013174
GO:0031113	regulation of microtubule polymerization	Biological Process	2	13	1	0.112586	ENSGALG00000004467;ENSGALG00000002145
GO:0019228	neuronal action potential	Biological Process	2	13	1	0.112586	ENSGALG00000006112;ENSGALG00000043728
GO:0035307	positive regulation of protein dephosphorylation	Biological Process	2	13	1	0.112586	ENSGALG00000003568;ENSGALG00000006979
GO:0032968	positive regulation of transcription elongation from RNA polymerase II promoter	Biological Process	2	13	1	0.112586	ENSGALG00000034725;ENSGALG00000043243
GO:0061245	establishment or maintenance of bipolar cell polarity	Biological Process	2	13	1	0.112586	ENSGALG00000050805;Gallus_gallus_newGene_2757
GO:0070986	left/right axis specification	Biological Process	2	13	1	0.112586	ENSGALG00000002375;ENSGALG00000054944
GO:0051443	positive regulation of ubiquitin-protein transferase activity	Biological Process	2	13	1	0.112586	ENSGALG00000029145;ENSGALG00000054412
GO:1903052	positive regulation of proteolysis involved in cellular protein catabolic process	Biological Process	2	13	1	0.112586	ENSGALG00000054412;ENSGALG00000039349
GO:0032501	multicellular organismal process	Biological Process	34	613	1	0.113631	ENSGALG00000003108;ENSGALG00000033938;ENSGALG00000029817;ENSGALG00000008487;ENSGALG00000013824;ENSGALG00000004467;ENSGALG00000011133;ENSGALG00000042182;ENSGALG00000040348;ENSGALG00000029145;ENSGALG00000012424;ENSGALG00000015577;ENSGALG00000015112;ENSGALG00000014813;ENSGALG00000038026;ENSGALG00000017314;ENSGALG00000013926;ENSGALG00000005256;ENSGALG00000015101;Gallus_gallus_newGene_2757;ENSGALG0000…
GO:0009952	anterior/posterior pattern specification	Biological Process	8	109	1	0.115027	ENSGALG00000000672;ENSGALG00000040266;ENSGALG00000012865;ENSGALG00000013672;ENSGALG00000030643;ENSGALG00000005256;ENSGALG00000006158;ENSGALG00000038540
GO:0051674	localization of cell	Biological Process	8	109	1	0.115027	ENSGALG00000053184;ENSGALG00000011133;ENSGALG00000038026;ENSGALG00000012865;Gallus_gallus_newGene_2757;ENSGALG00000005256;ENSGALG00000029817;ENSGALG00000039349
GO:0010721	negative regulation of cell development	Biological Process	4	42	1	0.117032	ENSGALG00000054412;ENSGALG00000005256;ENSGALG00000005840;ENSGALG00000013824
GO:0001894	tissue homeostasis	Biological Process	3	27	1	0.118031	ENSGALG00000014813;ENSGALG00000052842;ENSGALG00000015101
GO:0010508	positive regulation of autophagy	Biological Process	3	27	1	0.118031	ENSGALG00000006121;ENSGALG00000003860;ENSGALG00000012608
GO:0022604	regulation of cell morphogenesis	Biological Process	6	75	1	0.118582	ENSGALG00000005533;ENSGALG00000015577;Gallus_gallus_newGene_6676;ENSGALG00000039349;ENSGALG00000005256;ENSGALG00000031474
GO:0120035	regulation of plasma membrane bounded cell projection organization	Biological Process	7	93	1	0.122547	ENSGALG00000005295;ENSGALG00000014813;ENSGALG00000004467;ENSGALG00000039349;ENSGALG00000015577;ENSGALG00000005840;ENSGALG00000005256
GO:0030182	neuron differentiation	Biological Process	14	222	1	0.123596	ENSGALG00000005256;ENSGALG00000040276;ENSGALG00000054944;ENSGALG00000039349;ENSGALG00000000977;ENSGALG00000012865;ENSGALG00000016022;Gallus_gallus_newGene_2757;ENSGALG00000015112;ENSGALG00000029817;ENSGALG00000015577;ENSGALG00000016997;ENSGALG00000038026;ENSGALG00000013824
GO:0007346	regulation of mitotic cell cycle	Biological Process	8	111	1	0.124083	ENSGALG00000034725;ENSGALG00000029817;ENSGALG00000052873;Gallus_gallus_newGene_347;ENSGALG00000016885;ENSGALG00000013824;ENSGALG00000016997;ENSGALG00000005420
GO:0009894	regulation of catabolic process	Biological Process	6	76	1	0.124198	ENSGALG00000039349;ENSGALG00000003108;ENSGALG00000005256;ENSGALG00000016880;ENSGALG00000012865;ENSGALG00000054412
GO:0007286	spermatid development	Biological Process	4	43	1	0.124748	ENSGALG00000015367;ENSGALG00000011560;ENSGALG00000012808;ENSGALG00000002009
GO:0042176	regulation of protein catabolic process	Biological Process	4	43	1	0.124748	ENSGALG00000039349;ENSGALG00000005256;ENSGALG00000054412;ENSGALG00000016880
GO:0045198	establishment of epithelial cell apical/basal polarity	Biological Process	2	14	1	0.127613	ENSGALG00000033618;Gallus_gallus_newGene_2757
GO:0035088	establishment or maintenance of apical/basal cell polarity	Biological Process	2	14	1	0.127613	ENSGALG00000050805;Gallus_gallus_newGene_2757
GO:0002052	positive regulation of neuroblast proliferation	Biological Process	2	14	1	0.127613	ENSGALG00000040266;ENSGALG00000039349
GO:0006911	phagocytosis, engulfment	Biological Process	2	14	1	0.127613	ENSGALG00000007254;ENSGALG00000054944
GO:2000042	negative regulation of double-strand break repair via homologous recombination	Biological Process	2	14	1	0.127613	ENSGALG00000008162;ENSGALG00000012484
GO:0071480	cellular response to gamma radiation	Biological Process	2	14	1	0.127613	ENSGALG00000017159;ENSGALG00000036821
GO:0051438	regulation of ubiquitin-protein transferase activity	Biological Process	2	14	1	0.127613	ENSGALG00000029145;ENSGALG00000054412
GO:0051293	establishment of spindle localization	Biological Process	2	14	1	0.127613	ENSGALG00000029145;ENSGALG00000054944
GO:0071108	protein K48-linked deubiquitination	Biological Process	2	14	1	0.127613	ENSGALG00000013348;ENSGALG00000004455
GO:1904646	cellular response to amyloid-beta	Biological Process	2	14	1	0.127613	ENSGALG00000040651;ENSGALG00000005256
GO:0021772	olfactory bulb development	Biological Process	2	14	1	0.127613	ENSGALG00000039013;ENSGALG00000041080
GO:0031396	regulation of protein ubiquitination	Biological Process	3	28	1	0.128041	ENSGALG00000029145;Gallus_gallus_newGene_347;ENSGALG00000054412
GO:0035116	embryonic hindlimb morphogenesis	Biological Process	3	28	1	0.128041	ENSGALG00000002375;ENSGALG00000038540;ENSGALG00000041080
GO:0002062	chondrocyte differentiation	Biological Process	3	28	1	0.128041	ENSGALG00000016022;ENSGALG00000040276;ENSGALG00000034572
GO:2001106	regulation of Rho guanyl-nucleotide exchange factor activity	Biological Process	1	3	1	0.128334	ENSGALG00000005256
GO:0021859	pyramidal neuron differentiation	Biological Process	1	3	1	0.128334	ENSGALG00000039349
GO:1902287	semaphorin-plexin signaling pathway involved in axon guidance	Biological Process	1	3	1	0.128334	ENSGALG00000001264
GO:0035553	oxidative single-stranded RNA demethylation	Biological Process	1	3	1	0.128334	ENSGALG00000041036
GO:0043631	RNA polyadenylation	Biological Process	1	3	1	0.128334	ENSGALG00000013061
GO:2001033	negative regulation of double-strand break repair via nonhomologous end joining	Biological Process	1	3	1	0.128334	ENSGALG00000036821
GO:0060489	planar dichotomous subdivision of terminal units involved in lung branching morphogenesis	Biological Process	1	3	1	0.128334	ENSGALG00000030643
GO:0030950	establishment or maintenance of actin cytoskeleton polarity	Biological Process	1	3	1	0.128334	ENSGALG00000000977
GO:0032474	otolith morphogenesis	Biological Process	1	3	1	0.128334	ENSGALG00000015064
GO:1903003	positive regulation of protein deubiquitination	Biological Process	1	3	1	0.128334	ENSGALG00000011365
GO:1905244	regulation of modification of synaptic structure	Biological Process	1	3	1	0.128334	ENSGALG00000005256
GO:0097176	epoxide metabolic process	Biological Process	1	3	1	0.128334	ENSGALG00000009291
GO:0014051	gamma-aminobutyric acid secretion	Biological Process	1	3	1	0.128334	ENSGALG00000015111
GO:1901201	regulation of extracellular matrix assembly	Biological Process	1	3	1	0.128334	ENSGALG00000002375
GO:2000576	positive regulation of microtubule motor activity	Biological Process	1	3	1	0.128334	ENSGALG00000053184
GO:0042758	long-chain fatty acid catabolic process	Biological Process	1	3	1	0.128334	ENSGALG00000032683
GO:0035070	salivary gland histolysis	Biological Process	1	3	1	0.128334	ENSGALG00000013824
GO:0010463	mesenchymal cell proliferation	Biological Process	1	3	1	0.128334	Gallus_gallus_newGene_2757
GO:0010749	regulation of nitric oxide mediated signal transduction	Biological Process	1	3	1	0.128334	ENSGALG00000011982
GO:0043045	DNA methylation involved in embryo development	Biological Process	1	3	1	0.128334	ENSGALG00000038018
GO:0055005	ventricular cardiac myofibril assembly	Biological Process	1	3	1	0.128334	ENSGALG00000032366
GO:0000973	posttranscriptional tethering of RNA polymerase II gene DNA at nuclear periphery	Biological Process	1	3	1	0.128334	ENSGALG00000040018
GO:0003256	regulation of transcription from RNA polymerase II promoter involved in myocardial precursor cell differentiation	Biological Process	1	3	1	0.128334	ENSGALG00000002375
GO:0021691	cerebellar Purkinje cell layer maturation	Biological Process	1	3	1	0.128334	ENSGALG00000002232
GO:0040025	vulval development	Biological Process	1	3	1	0.128334	ENSGALG00000012865
GO:0002158	osteoclast proliferation	Biological Process	1	3	1	0.128334	ENSGALG00000036069
GO:0015696	ammonium transport	Biological Process	1	3	1	0.128334	ENSGALG00000038191
GO:0002051	osteoblast fate commitment	Biological Process	1	3	1	0.128334	ENSGALG00000040276
GO:0072488	ammonium transmembrane transport	Biological Process	1	3	1	0.128334	ENSGALG00000038191
GO:1905516	positive regulation of fertilization	Biological Process	1	3	1	0.128334	ENSGALG00000004437
GO:0018119	peptidyl-cysteine S-nitrosylation	Biological Process	1	3	1	0.128334	ENSGALG00000038096
GO:0010922	positive regulation of phosphatase activity	Biological Process	1	3	1	0.128334	ENSGALG00000016649
GO:0006933	negative regulation of cell adhesion involved in substrate-bound cell migration	Biological Process	1	3	1	0.128334	ENSGALG00000002192
GO:0032202	telomere assembly	Biological Process	1	3	1	0.128334	ENSGALG00000008740
GO:0030382	sperm mitochondrion organization	Biological Process	1	3	1	0.128334	ENSGALG00000015170
GO:0060123	regulation of growth hormone secretion	Biological Process	1	3	1	0.128334	ENSGALG00000041080
GO:0071280	cellular response to copper ion	Biological Process	1	3	1	0.128334	ENSGALG00000036821
GO:0019087	transformation of host cell by virus	Biological Process	1	3	1	0.128334	ENSGALG00000040758
GO:0072137	condensed mesenchymal cell proliferation	Biological Process	1	3	1	0.128334	Gallus_gallus_newGene_2757
GO:1902003	regulation of amyloid-beta formation	Biological Process	1	3	1	0.128334	ENSGALG00000005256
GO:0031087	deadenylation-independent decapping of nuclear-transcribed mRNA	Biological Process	1	3	1	0.128334	ENSGALG00000040181
GO:0002762	negative regulation of myeloid leukocyte differentiation	Biological Process	1	3	1	0.128334	ENSGALG00000054412
GO:0051295	establishment of meiotic spindle localization	Biological Process	1	3	1	0.128334	ENSGALG00000000521
GO:0006211	5-methylcytosine catabolic process	Biological Process	1	3	1	0.128334	ENSGALG00000031604
GO:0099024	plasma membrane invagination	Biological Process	1	3	1	0.128334	ENSGALG00000054944
GO:0016334	establishment or maintenance of polarity of follicular epithelium	Biological Process	1	3	1	0.128334	ENSGALG00000012865
GO:1902884	positive regulation of response to oxidative stress	Biological Process	1	3	1	0.128334	ENSGALG00000054412
GO:0033625	positive regulation of integrin activation	Biological Process	1	3	1	0.128334	ENSGALG00000051401
GO:0034184	positive regulation of maintenance of mitotic sister chromatid cohesion	Biological Process	1	3	1	0.128334	ENSGALG00000027932
GO:0060490	lateral sprouting involved in lung morphogenesis	Biological Process	1	3	1	0.128334	ENSGALG00000030643
GO:0048539	bone marrow development	Biological Process	1	3	1	0.128334	ENSGALG00000002192
GO:2000973	regulation of pro-B cell differentiation	Biological Process	1	3	1	0.128334	ENSGALG00000039450
GO:1990166	protein localization to site of double-strand break	Biological Process	1	3	1	0.128334	ENSGALG00000027932
GO:2000346	negative regulation of hepatocyte proliferation	Biological Process	1	3	1	0.128334	ENSGALG00000054412
GO:0032876	negative regulation of DNA endoreduplication	Biological Process	1	3	1	0.128334	ENSGALG00000054412
GO:0014009	glial cell proliferation	Biological Process	1	3	1	0.128334	ENSGALG00000012275
GO:0072429	response to intra-S DNA damage checkpoint signaling	Biological Process	1	3	1	0.128334	ENSGALG00000008162
GO:0018342	protein prenylation	Biological Process	1	3	1	0.128334	ENSGALG00000015113
GO:0060979	vasculogenesis involved in coronary vascular morphogenesis	Biological Process	1	3	1	0.128334	ENSGALG00000002375
GO:0070278	extracellular matrix constituent secretion	Biological Process	1	3	1	0.128334	ENSGALG00000040348
GO:0021546	rhombomere development	Biological Process	1	3	1	0.128334	ENSGALG00000005256
GO:2000427	positive regulation of apoptotic cell clearance	Biological Process	1	3	1	0.128334	ENSGALG00000054944
GO:0060267	positive regulation of respiratory burst	Biological Process	1	3	1	0.128334	ENSGALG00000040758
GO:0035212	cell competition in a multicellular organism	Biological Process	1	3	1	0.128334	ENSGALG00000029145
GO:2000483	negative regulation of interleukin-8 secretion	Biological Process	1	3	1	0.128334	ENSGALG00000052873
GO:0035287	head segmentation	Biological Process	1	3	1	0.128334	ENSGALG00000038026
GO:0046607	positive regulation of centrosome cycle	Biological Process	1	3	1	0.128334	ENSGALG00000034572
GO:0060842	arterial endothelial cell differentiation	Biological Process	1	3	1	0.128334	ENSGALG00000002375
GO:0070472	regulation of uterine smooth muscle contraction	Biological Process	1	3	1	0.128334	ENSGALG00000034802
GO:0022030	telencephalon glial cell migration	Biological Process	1	3	1	0.128334	ENSGALG00000039349
GO:0035711	T-helper 1 cell activation	Biological Process	1	3	1	0.128334	ENSGALG00000036069
GO:0042159	lipoprotein catabolic process	Biological Process	1	3	1	0.128334	ENSGALG00000017159
GO:0006574	valine catabolic process	Biological Process	1	3	1	0.128334	ENSGALG00000033207
GO:0009912	auditory receptor cell fate commitment	Biological Process	1	3	1	0.128334	ENSGALG00000002375
GO:0036438	maintenance of lens transparency	Biological Process	1	3	1	0.128334	ENSGALG00000010930
GO:0007549	dosage compensation	Biological Process	1	3	1	0.128334	ENSGALG00000053184
GO:0110011	regulation of basement membrane organization	Biological Process	1	3	1	0.128334	ENSGALG00000040348
GO:0030578	PML body organization	Biological Process	1	3	1	0.128334	ENSGALG00000012628
GO:1900113	negative regulation of histone H3-K9 trimethylation	Biological Process	1	3	1	0.128334	ENSGALG00000020557
GO:0007430	terminal branching, open tracheal system	Biological Process	1	3	1	0.128334	ENSGALG00000013824
GO:0007253	cytoplasmic sequestering of NF-kappaB	Biological Process	1	3	1	0.128334	ENSGALG00000010536
GO:0090188	negative regulation of pancreatic juice secretion	Biological Process	1	3	1	0.128334	ENSGALG00000010930
GO:0061511	centriole elongation	Biological Process	1	3	1	0.128334	ENSGALG00000017314
GO:1904026	regulation of collagen fibril organization	Biological Process	1	3	1	0.128334	ENSGALG00000041834
GO:0003219	cardiac right ventricle formation	Biological Process	1	3	1	0.128334	ENSGALG00000002375
GO:0038084	vascular endothelial growth factor signaling pathway	Biological Process	1	3	1	0.128334	ENSGALG00000010847
GO:1903214	regulation of protein targeting to mitochondrion	Biological Process	1	3	1	0.128334	ENSGALG00000054412
GO:0035167	larval lymph gland hemopoiesis	Biological Process	1	3	1	0.128334	ENSGALG00000012865
GO:0008626	granzyme-mediated apoptotic signaling pathway	Biological Process	1	3	1	0.128334	ENSGALG00000002649
GO:0006670	sphingosine metabolic process	Biological Process	1	3	1	0.128334	ENSGALG00000014711
GO:0048633	positive regulation of skeletal muscle tissue growth	Biological Process	1	3	1	0.128334	ENSGALG00000009096
GO:0042984	regulation of amyloid precursor protein biosynthetic process	Biological Process	1	3	1	0.128334	ENSGALG00000005420
GO:0035071	salivary gland cell autophagic cell death	Biological Process	1	3	1	0.128334	ENSGALG00000013824
GO:0051974	negative regulation of telomerase activity	Biological Process	1	3	1	0.128334	ENSGALG00000008740
GO:0071578	zinc II ion transmembrane import	Biological Process	1	3	1	0.128334	ENSGALG00000007777
GO:1901977	negative regulation of cell cycle checkpoint	Biological Process	1	3	1	0.128334	ENSGALG00000034725
GO:1901509	regulation of endothelial tube morphogenesis	Biological Process	1	3	1	0.128334	ENSGALG00000003295
GO:1902309	negative regulation of peptidyl-serine dephosphorylation	Biological Process	1	3	1	0.128334	ENSGALG00000003568
GO:0010825	positive regulation of centrosome duplication	Biological Process	1	3	1	0.128334	ENSGALG00000034572
GO:0009264	deoxyribonucleotide catabolic process	Biological Process	1	3	1	0.128334	ENSGALG00000013095
GO:0051138	positive regulation of NK T cell differentiation	Biological Process	1	3	1	0.128334	ENSGALG00000038540
GO:2000002	negative regulation of DNA damage checkpoint	Biological Process	1	3	1	0.128334	ENSGALG00000034725
GO:0070862	negative regulation of protein exit from endoplasmic reticulum	Biological Process	1	3	1	0.128334	ENSGALG00000016880
GO:0048875	chemical homeostasis within a tissue	Biological Process	1	3	1	0.128334	ENSGALG00000014813
GO:1903936	cellular response to sodium arsenite	Biological Process	1	3	1	0.128334	ENSGALG00000036821
GO:0097156	fasciculation of motor neuron axon	Biological Process	1	3	1	0.128334	ENSGALG00000005256
GO:0045959	negative regulation of complement activation, classical pathway	Biological Process	1	3	1	0.128334	ENSGALG00000009388
GO:0090660	cerebrospinal fluid circulation	Biological Process	1	3	1	0.128334	ENSGALG00000043363
GO:0090521	glomerular visceral epithelial cell migration	Biological Process	1	3	1	0.128334	ENSGALG00000008866
GO:0090251	protein localization involved in establishment of planar polarity	Biological Process	1	3	1	0.128334	Gallus_gallus_newGene_2757
GO:0032596	protein transport into membrane raft	Biological Process	1	3	1	0.128334	ENSGALG00000004467
GO:0044803	multi-organism membrane organization	Biological Process	1	3	1	0.128334	ENSGALG00000040756
GO:0061430	bone trabecula morphogenesis	Biological Process	1	3	1	0.128334	ENSGALG00000037522
GO:0090128	regulation of synapse maturation	Biological Process	1	3	1	0.128334	ENSGALG00000039349
GO:0070987	error-free translesion synthesis	Biological Process	1	3	1	0.128334	ENSGALG00000016766
GO:1990168	protein K33-linked deubiquitination	Biological Process	1	3	1	0.128334	ENSGALG00000031474
GO:0048670	regulation of collateral sprouting	Biological Process	1	3	1	0.128334	ENSGALG00000005256
GO:2000104	negative regulation of DNA-dependent DNA replication	Biological Process	1	3	1	0.128334	ENSGALG00000054412
GO:0072498	embryonic skeletal joint development	Biological Process	1	3	1	0.128334	ENSGALG00000039013
GO:2000402	negative regulation of lymphocyte migration	Biological Process	1	3	1	0.128334	ENSGALG00000032683
GO:0001960	negative regulation of cytokine-mediated signaling pathway	Biological Process	1	3	1	0.128334	ENSGALG00000002192
GO:0045200	establishment of neuroblast polarity	Biological Process	1	3	1	0.128334	ENSGALG00000010967
GO:0007225	patched ligand maturation	Biological Process	1	3	1	0.128334	ENSGALG00000054469
GO:0007469	antennal development	Biological Process	1	3	1	0.128334	ENSGALG00000015101
GO:1901842	negative regulation of high voltage-gated calcium channel activity	Biological Process	1	3	1	0.128334	ENSGALG00000016105
GO:1904293	negative regulation of ERAD pathway	Biological Process	1	3	1	0.128334	ENSGALG00000016880
GO:0033233	regulation of protein sumoylation	Biological Process	1	3	1	0.128334	ENSGALG00000004850
GO:0006975	DNA damage induced protein phosphorylation	Biological Process	1	3	1	0.128334	ENSGALG00000017159
GO:0030952	establishment or maintenance of cytoskeleton polarity	Biological Process	1	3	1	0.128334	ENSGALG00000000977
GO:0060528	secretory columnal luminar epithelial cell differentiation involved in prostate glandular acinus development	Biological Process	1	3	1	0.128334	ENSGALG00000002375
GO:0072176	nephric duct development	Biological Process	1	3	1	0.128334	ENSGALG00000005256
GO:1902083	negative regulation of peptidyl-cysteine S-nitrosylation	Biological Process	1	3	1	0.128334	ENSGALG00000042182
GO:0038026	reelin-mediated signaling pathway	Biological Process	1	3	1	0.128334	ENSGALG00000001419
GO:0014819	regulation of skeletal muscle contraction	Biological Process	1	3	1	0.128334	ENSGALG00000009400
GO:0002331	pre-B cell allelic exclusion	Biological Process	1	3	1	0.128334	ENSGALG00000017159
GO:0050691	regulation of defense response to virus by host	Biological Process	1	3	1	0.128334	ENSGALG00000004629
GO:0032224	positive regulation of synaptic transmission, cholinergic	Biological Process	1	3	1	0.128334	ENSGALG00000038191
GO:0045053	protein retention in Golgi apparatus	Biological Process	1	3	1	0.128334	ENSGALG00000015170
GO:0060836	lymphatic endothelial cell differentiation	Biological Process	1	3	1	0.128334	ENSGALG00000006158
GO:0046534	positive regulation of photoreceptor cell differentiation	Biological Process	1	3	1	0.128334	ENSGALG00000012865
GO:1990079	cartilage homeostasis	Biological Process	1	3	1	0.128334	ENSGALG00000040276
GO:0003418	growth plate cartilage chondrocyte differentiation	Biological Process	1	3	1	0.128334	ENSGALG00000034572
GO:1900425	negative regulation of defense response to bacterium	Biological Process	1	3	1	0.128334	ENSGALG00000052873
GO:0099576	regulation of protein catabolic process at postsynapse, modulating synaptic transmission	Biological Process	1	3	1	0.128334	ENSGALG00000038772
GO:0001840	neural plate development	Biological Process	1	3	1	0.128334	ENSGALG00000017314
GO:0006420	arginyl-tRNA aminoacylation	Biological Process	1	3	1	0.128334	ENSGALG00000015806
GO:0009064	glutamine family amino acid metabolic process	Biological Process	1	3	1	0.128334	ENSGALG00000053647
GO:0007428	primary branching, open tracheal system	Biological Process	1	3	1	0.128334	ENSGALG00000012865
GO:0007217	tachykinin receptor signaling pathway	Biological Process	1	3	1	0.128334	ENSGALG00000009403
GO:0061419	positive regulation of transcription from RNA polymerase II promoter in response to hypoxia	Biological Process	1	3	1	0.128334	ENSGALG00000002375
GO:0014041	regulation of neuron maturation	Biological Process	1	3	1	0.128334	ENSGALG00000013824
GO:0007380	specification of segmental identity, head	Biological Process	1	3	1	0.128334	ENSGALG00000038026
GO:0015813	L-glutamate transport	Biological Process	1	3	1	0.128334	ENSGALG00000012275
GO:0055118	negative regulation of cardiac muscle contraction	Biological Process	1	3	1	0.128334	ENSGALG00000011982
GO:1902106	negative regulation of leukocyte differentiation	Biological Process	1	3	1	0.128334	ENSGALG00000054412
GO:1904290	negative regulation of mitotic DNA damage checkpoint	Biological Process	1	3	1	0.128334	ENSGALG00000049360
GO:0060488	orthogonal dichotomous subdivision of terminal units involved in lung branching morphogenesis	Biological Process	1	3	1	0.128334	ENSGALG00000030643
GO:0021997	neural plate axis specification	Biological Process	1	3	1	0.128334	ENSGALG00000017314
GO:0040038	polar body extrusion after meiotic divisions	Biological Process	1	3	1	0.128334	ENSGALG00000000521
GO:0032270	positive regulation of cellular protein metabolic process	Biological Process	9	130	1	0.128385	ENSGALG00000005256;ENSGALG00000011365;ENSGALG00000006979;ENSGALG00000039349;ENSGALG00000052873;ENSGALG00000054412;ENSGALG00000029145;ENSGALG00000000977;ENSGALG00000012865
GO:0048468	cell development	Biological Process	16	262	1	0.128685	ENSGALG00000005256;Gallus_gallus_newGene_2757;ENSGALG00000034572;ENSGALG00000015577;ENSGALG00000029817;ENSGALG00000038191;ENSGALG00000013824;ENSGALG00000038026;ENSGALG00000014813;ENSGALG00000039349;ENSGALG00000054944;ENSGALG00000005420;ENSGALG00000012865;ENSGALG00000000977;ENSGALG00000011133;ENSGALG00000053184
GO:0048731	system development	Biological Process	27	481	1	0.132398	ENSGALG00000005840;ENSGALG00000050805;ENSGALG00000053184;ENSGALG00000040348;ENSGALG00000034725;ENSGALG00000039349;ENSGALG00000054944;ENSGALG00000000977;ENSGALG00000012865;ENSGALG00000015577;ENSGALG00000012424;ENSGALG00000003108;ENSGALG00000033938;ENSGALG00000029817;ENSGALG00000015112;ENSGALG00000008487;ENSGALG00000017314;ENSGALG00000013926;ENSGALG00000014813;ENSGALG00000013824;ENSGALG00000038026;…
GO:0030512	negative regulation of transforming growth factor beta receptor signaling pathway	Biological Process	4	44	1	0.132672	ENSGALG00000013886;ENSGALG00000009873;ENSGALG00000010610;ENSGALG00000009682
GO:0001947	heart looping	Biological Process	4	44	1	0.132672	ENSGALG00000002375;ENSGALG00000030643;ENSGALG00000017314;ENSGALG00000014974
GO:0030514	negative regulation of BMP signaling pathway	Biological Process	4	44	1	0.132672	ENSGALG00000029811;ENSGALG00000003472;ENSGALG00000009873;ENSGALG00000002375
GO:0048569	post-embryonic animal organ development	Biological Process	4	44	1	0.132672	ENSGALG00000015101;ENSGALG00000038026;Gallus_gallus_newGene_2757;ENSGALG00000012865
GO:0043410	positive regulation of MAPK cascade	Biological Process	6	78	1	0.13581	ENSGALG00000052873;ENSGALG00000054412;ENSGALG00000040651;ENSGALG00000040758;ENSGALG00000012865;ENSGALG00000005256
GO:0050804	modulation of chemical synaptic transmission	Biological Process	6	78	1	0.13581	ENSGALG00000014813;ENSGALG00000007278;ENSGALG00000033561;ENSGALG00000039349;ENSGALG00000005256;ENSGALG00000038191
GO:0019725	cellular homeostasis	Biological Process	5	61	1	0.136547	ENSGALG00000013657;ENSGALG00000038191;ENSGALG00000006979;ENSGALG00000012865;ENSGALG00000039349
GO:0043393	regulation of protein binding	Biological Process	3	29	1	0.13834	ENSGALG00000005256;ENSGALG00000006979;ENSGALG00000039349
[truncated: 2,076 more rows]

## Sheet: GO_DE circRNAs
GO analysis of parental genes of differentially expressed circRNAs in chicken abdominal preadipocytes
GO_ID	GO_term	ontology	Items	Background_Items	p_adj	pvalue	Gene_ID
GO:0017112	Rab guanyl-nucleotide exchange factor activity	Molecular Function	3	29	0.156271	0.000831228	ENSGALG00000015036;ENSGALG00000005840;ENSGALG00000001157
GO:0005085	guanyl-nucleotide exchange factor activity	Molecular Function	4	89	0.482256	0.00256519	ENSGALG00000010967;ENSGALG00000036677;ENSGALG00000005840;ENSGALG00000042259
GO:0070011	peptidase activity, acting on L-amino acid peptides	Molecular Function	2	13	0.572874	0.0030472	ENSGALG00000006979;ENSGALG00000029817
GO:0005086	ARF guanyl-nucleotide exchange factor activity	Molecular Function	2	14	0.665572	0.00354027	ENSGALG00000015428;ENSGALG00000005042
GO:0005366	myo-inositol:proton symporter activity	Molecular Function	1	1	1	0.00643637	ENSGALG00000035940
GO:0070854	myosin VI heavy chain binding	Molecular Function	1	1	1	0.00643637	ENSGALG00000004467
GO:0004139	deoxyribose-phosphate aldolase activity	Molecular Function	1	1	1	0.00643637	ENSGALG00000013095
GO:0072590	N-acetyl-L-aspartate-L-glutamate ligase activity	Molecular Function	1	1	1	0.00643637	ENSGALG00000040184
GO:0031151	histone methyltransferase activity (H3-K79 specific)	Molecular Function	1	1	1	0.00643637	ENSGALG00000000843
GO:0072591	citrate-L-glutamate ligase activity	Molecular Function	1	1	1	0.00643637	ENSGALG00000040184
GO:0070853	myosin VI binding	Molecular Function	1	2	1	0.0128318	ENSGALG00000004467
GO:0051733	polydeoxyribonucleotide kinase activity	Molecular Function	1	2	1	0.0128318	ENSGALG00000053335
GO:0070001	aspartic-type peptidase activity	Molecular Function	1	2	1	0.0128318	ENSGALG00000006979
GO:0008476	protein-tyrosine sulfotransferase activity	Molecular Function	1	2	1	0.0128318	ENSGALG00000002598
GO:0051734	ATP-dependent polynucleotide kinase activity	Molecular Function	1	2	1	0.0128318	ENSGALG00000053335
GO:0004656	procollagen-proline 4-dioxygenase activity	Molecular Function	1	3	1	0.0191866	ENSGALG00000006677
GO:0046404	ATP-dependent polydeoxyribonucleotide 5'-hydroxyl-kinase activity	Molecular Function	1	3	1	0.0191866	ENSGALG00000053335
GO:0004814	arginine-tRNA ligase activity	Molecular Function	1	3	1	0.0191866	ENSGALG00000015806
GO:0086056	voltage-gated calcium channel activity involved in AV node cell action potential	Molecular Function	1	3	1	0.0191866	ENSGALG00000013022
GO:0051731	polynucleotide 5'-hydroxyl-kinase activity	Molecular Function	1	3	1	0.0191866	ENSGALG00000053335
GO:0001006	RNA polymerase III type 3 promoter sequence-specific DNA binding	Molecular Function	1	3	1	0.0191866	ENSGALG00000011705
GO:0008349	MAP kinase kinase kinase kinase activity	Molecular Function	1	3	1	0.0191866	ENSGALG00000012321
GO:0090555	phosphatidylethanolamine-translocating ATPase activity	Molecular Function	1	3	1	0.0191866	ENSGALG00000002326
GO:0008233	peptidase activity	Molecular Function	2	36	1	0.0223723	ENSGALG00000006979;ENSGALG00000029817
GO:0015349	thyroid hormone transmembrane transporter activity	Molecular Function	1	4	1	0.0255011	ENSGALG00000005460
GO:0140036	ubiquitin-dependent protein binding	Molecular Function	1	4	1	0.0255011	ENSGALG00000038924
GO:0008017	microtubule binding	Molecular Function	4	176	1	0.026722	ENSGALG00000011581;ENSGALG00000013615;ENSGALG00000037682;ENSGALG00000004467
GO:0005524	ATP binding	Molecular Function	13	1127	1	0.0270277	ENSGALG00000053335;ENSGALG00000040184;ENSGALG00000012856;ENSGALG00000011581;ENSGALG00000043243;ENSGALG00000011833;ENSGALG00000015806;ENSGALG00000012321;ENSGALG00000032178;ENSGALG00000011505;ENSGALG00000033561;ENSGALG00000002326;ENSGALG00000038924
GO:0032036	myosin heavy chain binding	Molecular Function	1	5	1	0.0317753	ENSGALG00000004467
GO:0043559	insulin binding	Molecular Function	1	5	1	0.0317753	ENSGALG00000038924
GO:0035005	1-phosphatidylinositol-4-phosphate 3-kinase activity	Molecular Function	1	5	1	0.0317753	ENSGALG00000006121
GO:0042609	CD4 receptor binding	Molecular Function	1	5	1	0.0317753	ENSGALG00000006388
GO:0019783	ubiquitin-like protein-specific protease activity	Molecular Function	1	5	1	0.0317753	ENSGALG00000029817
GO:0008331	high voltage-gated calcium channel activity	Molecular Function	1	6	1	0.0380097	ENSGALG00000013022
GO:0001665	alpha-N-acetylgalactosaminide alpha-2,6-sialyltransferase activity	Molecular Function	1	6	1	0.0380097	ENSGALG00000009027
GO:0043023	ribosomal large subunit binding	Molecular Function	1	6	1	0.0380097	ENSGALG00000012263
GO:0042500	aspartic endopeptidase activity, intramembrane cleaving	Molecular Function	1	6	1	0.0380097	ENSGALG00000006979
GO:0101005	ubiquitinyl hydrolase activity	Molecular Function	1	6	1	0.0380097	ENSGALG00000029817
GO:0015085	calcium ion transmembrane transporter activity	Molecular Function	1	7	1	0.0442045	ENSGALG00000005840
GO:0004842	ubiquitin-protein transferase activity	Molecular Function	3	124	1	0.0457187	ENSGALG00000014974;ENSGALG00000008207;ENSGALG00000046862
GO:0017124	SH3 domain binding	Molecular Function	2	54	1	0.0471962	ENSGALG00000013829;ENSGALG00000051957
GO:0005518	collagen binding	Molecular Function	2	54	1	0.0471962	ENSGALG00000041834;ENSGALG00000030603
GO:0008574	ATP-dependent microtubule motor activity, plus-end-directed	Molecular Function	1	8	1	0.0503599	ENSGALG00000011581
GO:0004415	hyalurononglucosaminidase activity	Molecular Function	1	8	1	0.0503599	ENSGALG00000015138
GO:0042800	histone methyltransferase activity (H3-K4 specific)	Molecular Function	1	8	1	0.0503599	ENSGALG00000049653
GO:0017116	single-stranded DNA-dependent ATP-dependent DNA helicase activity	Molecular Function	1	9	1	0.0564761	ENSGALG00000012856
GO:0004438	phosphatidylinositol-3-phosphatase activity	Molecular Function	1	9	1	0.0564761	ENSGALG00000016649
GO:0005385	zinc ion transmembrane transporter activity	Molecular Function	1	9	1	0.0564761	ENSGALG00000007777
GO:0005509	calcium ion binding	Molecular Function	7	540	1	0.0585277	ENSGALG00000030904;ENSGALG00000009728;ENSGALG00000036677;ENSGALG00000015138;ENSGALG00000013829;ENSGALG00000035717;ENSGALG00000033561
GO:0004843	thiol-dependent ubiquitin-specific protease activity	Molecular Function	2	62	1	0.0603648	ENSGALG00000016236;ENSGALG00000029817
GO:0017154	semaphorin receptor activity	Molecular Function	1	10	1	0.0625534	ENSGALG00000006097
GO:0008373	sialyltransferase activity	Molecular Function	1	10	1	0.0625534	ENSGALG00000009027
GO:0051010	microtubule plus-end binding	Molecular Function	1	10	1	0.0625534	ENSGALG00000004467
GO:0016702	oxidoreductase activity, acting on single donors with incorporation of molecular oxygen, incorporation of two atoms of oxygen	Molecular Function	1	10	1	0.0625534	ENSGALG00000006677
GO:0004143	diacylglycerol kinase activity	Molecular Function	1	10	1	0.0625534	ENSGALG00000033561
GO:0019209	kinase activator activity	Molecular Function	1	10	1	0.0625534	ENSGALG00000036677
GO:0015347	sodium-independent organic anion transmembrane transporter activity	Molecular Function	1	10	1	0.0625534	ENSGALG00000005460
GO:0019205	nucleobase-containing compound kinase activity	Molecular Function	1	12	1	0.0745923	ENSGALG00000053335
GO:0052742	phosphatidylinositol kinase activity	Molecular Function	1	12	1	0.0745923	ENSGALG00000006121
GO:0031418	L-ascorbic acid binding	Molecular Function	1	12	1	0.0745923	ENSGALG00000006677
GO:0043167	ion binding	Molecular Function	3	154	1	0.0769243	ENSGALG00000053335;ENSGALG00000033938;ENSGALG00000004467
GO:0035091	phosphatidylinositol binding	Molecular Function	2	72	1	0.0783459	ENSGALG00000006121;ENSGALG00000043825
GO:0005543	phospholipid binding	Molecular Function	2	72	1	0.0783459	ENSGALG00000033938;ENSGALG00000015428
GO:0001046	core promoter sequence-specific DNA binding	Molecular Function	1	13	1	0.0805544	ENSGALG00000013402
GO:0004724	magnesium-dependent protein serine/threonine phosphatase activity	Molecular Function	1	13	1	0.0805544	ENSGALG00000030691
GO:0016773	phosphotransferase activity, alcohol group as acceptor	Molecular Function	2	74	1	0.0821228	ENSGALG00000053335;ENSGALG00000053184
GO:0016303	1-phosphatidylinositol-3-kinase activity	Molecular Function	1	14	1	0.0864786	ENSGALG00000006121
GO:0008157	protein phosphatase 1 binding	Molecular Function	1	14	1	0.0864786	ENSGALG00000008771
GO:0017025	TBP-class protein binding	Molecular Function	1	14	1	0.0864786	ENSGALG00000011705
GO:0070064	proline-rich region binding	Molecular Function	1	14	1	0.0864786	ENSGALG00000036677
GO:0003824	catalytic activity	Molecular Function	5	372	1	0.0913996	ENSGALG00000029817;ENSGALG00000046862;ENSGALG00000053184;ENSGALG00000006979;ENSGALG00000053335
GO:0008353	RNA polymerase II carboxy-terminal domain kinase activity	Molecular Function	1	15	1	0.0923651	ENSGALG00000043243
GO:0036459	thiol-dependent ubiquitinyl hydrolase activity	Molecular Function	1	15	1	0.0923651	ENSGALG00000029817
GO:0008289	lipid binding	Molecular Function	2	81	1	0.0957647	ENSGALG00000033938;ENSGALG00000033561
GO:0016787	hydrolase activity	Molecular Function	3	170	1	0.0965464	ENSGALG00000053335;ENSGALG00000006979;ENSGALG00000029817
GO:0016772	transferase activity, transferring phosphorus-containing groups	Molecular Function	2	82	1	0.097764	ENSGALG00000053335;ENSGALG00000053184
GO:0008234	cysteine-type peptidase activity	Molecular Function	1	16	1	0.0982141	ENSGALG00000029817
GO:0003951	NAD+ kinase activity	Molecular Function	1	16	1	0.0982141	ENSGALG00000033561
GO:0004693	cyclin-dependent protein serine/threonine kinase activity	Molecular Function	1	16	1	0.0982141	ENSGALG00000043243
GO:0022838	substrate-specific channel activity	Molecular Function	1	17	1	0.104026	ENSGALG00000005840
GO:0043425	bHLH transcription factor binding	Molecular Function	1	18	1	0.109801	ENSGALG00000013402
GO:0008047	enzyme activator activity	Molecular Function	2	89	1	0.11208	ENSGALG00000012856;ENSGALG00000033938
GO:0022890	inorganic cation transmembrane transporter activity	Molecular Function	1	19	1	0.115539	ENSGALG00000005840
GO:0022803	passive transmembrane transporter activity	Molecular Function	1	19	1	0.115539	ENSGALG00000005840
GO:0043168	anion binding	Molecular Function	2	92	1	0.118374	ENSGALG00000033938;ENSGALG00000053335
GO:0005347	ATP transmembrane transporter activity	Molecular Function	1	20	1	0.12124	ENSGALG00000009728
GO:0046873	metal ion transmembrane transporter activity	Molecular Function	1	20	1	0.12124	ENSGALG00000005840
GO:0016740	transferase activity	Molecular Function	3	196	1	0.13222	ENSGALG00000046862;ENSGALG00000053335;ENSGALG00000053184
GO:0051393	alpha-actinin binding	Molecular Function	1	22	1	0.132535	ENSGALG00000013022
GO:0004181	metallocarboxypeptidase activity	Molecular Function	1	22	1	0.132535	ENSGALG00000041834
GO:0030332	cyclin binding	Molecular Function	1	23	1	0.138128	ENSGALG00000043243
GO:0017137	Rab GTPase binding	Molecular Function	2	103	1	0.142159	ENSGALG00000015036;ENSGALG00000005840
GO:0005262	calcium channel activity	Molecular Function	1	24	1	0.143686	ENSGALG00000005840
GO:0004518	nuclease activity	Molecular Function	1	24	1	0.143686	ENSGALG00000053335
GO:0017022	myosin binding	Molecular Function	1	25	1	0.149208	ENSGALG00000004467
GO:0015318	inorganic solute uptake transmembrane transporter activity	Molecular Function	1	25	1	0.149208	ENSGALG00000005840
GO:0005088	Ras guanyl-nucleotide exchange factor activity	Molecular Function	1	26	1	0.154695	ENSGALG00000005840
GO:0005096	GTPase activator activity	Molecular Function	3	213	1	0.157697	ENSGALG00000042259;ENSGALG00000007721;ENSGALG00000033938
GO:0016301	kinase activity	Molecular Function	2	110	1	0.157786	ENSGALG00000053335;ENSGALG00000053184
GO:0008324	cation transmembrane transporter activity	Molecular Function	1	27	1	0.160148	ENSGALG00000005840
GO:0004519	endonuclease activity	Molecular Function	1	27	1	0.160148	ENSGALG00000053335
GO:0005216	ion channel activity	Molecular Function	1	27	1	0.160148	ENSGALG00000005840
GO:0015267	channel activity	Molecular Function	1	27	1	0.160148	ENSGALG00000005840
GO:0008092	cytoskeletal protein binding	Molecular Function	2	113	1	0.164581	ENSGALG00000040348;ENSGALG00000004467
GO:0008146	sulfotransferase activity	Molecular Function	1	28	1	0.165565	ENSGALG00000002598
GO:0032559	adenyl ribonucleotide binding	Molecular Function	1	28	1	0.165565	ENSGALG00000053335
GO:0030554	adenyl nucleotide binding	Molecular Function	1	28	1	0.165565	ENSGALG00000053335
GO:0005261	cation channel activity	Molecular Function	1	29	1	0.170948	ENSGALG00000005840
GO:0048365	Rac GTPase binding	Molecular Function	1	31	1	0.181612	ENSGALG00000010967
GO:0015075	ion transmembrane transporter activity	Molecular Function	1	31	1	0.181612	ENSGALG00000005840
GO:0004674	protein serine/threonine kinase activity	Molecular Function	3	231	1	0.186181	ENSGALG00000032178;ENSGALG00000011505;ENSGALG00000053184
GO:0008270	zinc ion binding	Molecular Function	6	598	1	0.186751	ENSGALG00000049119;ENSGALG00000004467;ENSGALG00000029817;ENSGALG00000041834;ENSGALG00000038924;ENSGALG00000014974
GO:0004879	RNA polymerase II transcription factor activity, ligand-activated sequence-specific DNA binding	Molecular Function	1	32	1	0.186892	ENSGALG00000013402
GO:0004175	endopeptidase activity	Molecular Function	1	33	1	0.192139	ENSGALG00000006979
GO:0030234	enzyme regulator activity	Molecular Function	2	126	1	0.19457	ENSGALG00000016649;ENSGALG00000033938
GO:0030374	ligand-dependent nuclear receptor transcription coactivator activity	Molecular Function	1	34	1	0.197353	ENSGALG00000029817
GO:0003714	transcription corepressor activity	Molecular Function	2	130	1	0.20394	ENSGALG00000041834;ENSGALG00000009279
GO:0000049	tRNA binding	Molecular Function	1	36	1	0.207681	ENSGALG00000012263
GO:0004722	protein serine/threonine phosphatase activity	Molecular Function	1	36	1	0.207681	ENSGALG00000030691
GO:0003713	transcription coactivator activity	Molecular Function	2	133	1	0.211002	ENSGALG00000003169;ENSGALG00000029817
GO:0035639	purine ribonucleoside triphosphate binding	Molecular Function	1	37	1	0.212796	ENSGALG00000053335
GO:0000287	magnesium ion binding	Molecular Function	2	135	1	0.215724	ENSGALG00000002326;ENSGALG00000030691
GO:0030145	manganese ion binding	Molecular Function	1	39	1	0.222928	ENSGALG00000030691
GO:0003674	molecular_function	Molecular Function	9	1050	1	0.232229	ENSGALG00000033938;ENSGALG00000046862;ENSGALG00000006979;ENSGALG00000040348;ENSGALG00000004467;ENSGALG00000029817;ENSGALG00000053335;ENSGALG00000053184;ENSGALG00000005840
GO:0032553	ribonucleotide binding	Molecular Function	1	41	1	0.23293	ENSGALG00000053335
GO:0032555	purine ribonucleotide binding	Molecular Function	1	41	1	0.23293	ENSGALG00000053335
GO:0017076	purine nucleotide binding	Molecular Function	1	43	1	0.242806	ENSGALG00000053335
GO:0004197	cysteine-type endopeptidase activity	Molecular Function	1	45	1	0.252556	ENSGALG00000016236
GO:0005215	transporter activity	Molecular Function	1	46	1	0.257385	ENSGALG00000005840
GO:0098772	molecular function regulator	Molecular Function	2	158	1	0.270514	ENSGALG00000005840;ENSGALG00000033938
GO:0008144	drug binding	Molecular Function	1	50	1	0.276393	ENSGALG00000053335
GO:0005488	binding	Molecular Function	7	825	1	0.280191	ENSGALG00000004467;ENSGALG00000033938;ENSGALG00000029817;ENSGALG00000040348;ENSGALG00000006979;ENSGALG00000053335;ENSGALG00000005840
GO:0046872	metal ion binding	Molecular Function	6	689	1	0.28274	ENSGALG00000049653;ENSGALG00000011705;ENSGALG00000028801;ENSGALG00000000264;ENSGALG00000004467;ENSGALG00000040184
GO:1901265	nucleoside phosphate binding	Molecular Function	1	52	1	0.285716	ENSGALG00000053335
GO:0046914	transition metal ion binding	Molecular Function	1	52	1	0.285716	ENSGALG00000004467
GO:0031267	small GTPase binding	Molecular Function	1	52	1	0.285716	ENSGALG00000005840
GO:0016788	hydrolase activity, acting on ester bonds	Molecular Function	1	52	1	0.285716	ENSGALG00000053335
GO:0019787	ubiquitin-like protein transferase activity	Molecular Function	1	53	1	0.290333	ENSGALG00000046862
GO:0019903	protein phosphatase binding	Molecular Function	1	53	1	0.290333	ENSGALG00000016649
GO:0017016	Ras GTPase binding	Molecular Function	1	54	1	0.294921	ENSGALG00000005840
GO:0015631	tubulin binding	Molecular Function	1	55	1	0.299479	ENSGALG00000004467
GO:0003682	chromatin binding	Molecular Function	3	305	1	0.313138	ENSGALG00000016191;ENSGALG00000007809;ENSGALG00000009279
GO:0005515	protein binding	Molecular Function	7	872	1	0.329099	ENSGALG00000005840;ENSGALG00000043137;ENSGALG00000029817;ENSGALG00000033938;ENSGALG00000004467;ENSGALG00000006979;ENSGALG00000040348
GO:0097367	carbohydrate derivative binding	Molecular Function	1	62	1	0.330582	ENSGALG00000053335
GO:0003779	actin binding	Molecular Function	2	185	1	0.334746	ENSGALG00000004467;ENSGALG00000040348
GO:0003777	microtubule motor activity	Molecular Function	1	63	1	0.334912	ENSGALG00000011581
GO:0060090	binding, bridging	Molecular Function	1	65	1	0.34349	ENSGALG00000036677
GO:0030695	GTPase regulator activity	Molecular Function	1	66	1	0.347738	ENSGALG00000033938
GO:0060589	nucleoside-triphosphatase regulator activity	Molecular Function	1	66	1	0.347738	ENSGALG00000033938
GO:0051020	GTPase binding	Molecular Function	1	66	1	0.347738	ENSGALG00000005840
GO:0036094	small molecule binding	Molecular Function	1	67	1	0.351959	ENSGALG00000053335
GO:0008201	heparin binding	Molecular Function	1	68	1	0.356153	ENSGALG00000003999
GO:1990837	sequence-specific double-stranded DNA binding	Molecular Function	1	68	1	0.356153	ENSGALG00000013402
GO:0004190	aspartic-type endopeptidase activity	Molecular Function	1	70	1	0.364461	ENSGALG00000006979
GO:0008134	transcription factor binding	Molecular Function	2	200	1	0.36981	ENSGALG00000043243;ENSGALG00000011705
GO:0005178	integrin binding	Molecular Function	1	72	1	0.372663	ENSGALG00000043825
GO:0005516	calmodulin binding	Molecular Function	1	77	1	0.392713	ENSGALG00000013022
GO:0043169	cation binding	Molecular Function	1	79	1	0.400554	ENSGALG00000004467
GO:0000166	nucleotide binding	Molecular Function	1	81	1	0.408296	ENSGALG00000053335
GO:0004725	protein tyrosine phosphatase activity	Molecular Function	1	83	1	0.415939	ENSGALG00000051957
GO:0005125	cytokine activity	Molecular Function	1	84	1	0.419724	ENSGALG00000006388
GO:0004222	metalloendopeptidase activity	Molecular Function	1	84	1	0.419724	ENSGALG00000038924
GO:0046982	protein heterodimerization activity	Molecular Function	2	222	1	0.419891	ENSGALG00000013402;ENSGALG00000003498
GO:0046983	protein dimerization activity	Molecular Function	2	226	1	0.428789	ENSGALG00000004467;ENSGALG00000006979
GO:0042393	histone binding	Molecular Function	1	92	1	0.449143	ENSGALG00000009279
GO:0005506	iron ion binding	Molecular Function	1	97	1	0.466777	ENSGALG00000006677
GO:0003677	DNA binding	Molecular Function	4	553	1	0.479227	ENSGALG00000012856;ENSGALG00000011504;ENSGALG00000036775;ENSGALG00000007809
GO:0042803	protein homodimerization activity	Molecular Function	3	411	1	0.496123	ENSGALG00000004467;ENSGALG00000006979;ENSGALG00000038924
GO:0008022	protein C-terminus binding	Molecular Function	1	106	1	0.497125	ENSGALG00000035717
GO:0003712	transcription cofactor activity	Molecular Function	1	107	1	0.50039	ENSGALG00000029817
GO:0022857	transmembrane transporter activity	Molecular Function	1	116	1	0.528848	ENSGALG00000005840
GO:0000976	transcription regulatory region sequence-specific DNA binding	Molecular Function	1	121	1	0.54396	ENSGALG00000043243
GO:0004888	transmembrane signaling receptor activity	Molecular Function	1	129	1	0.56715	ENSGALG00000030603
GO:0051015	actin filament binding	Molecular Function	1	148	1	0.617662	ENSGALG00000030603
GO:0019899	enzyme binding	Molecular Function	2	326	1	0.624642	ENSGALG00000029817;ENSGALG00000005840
GO:0031625	ubiquitin protein ligase binding	Molecular Function	1	168	1	0.664548	ENSGALG00000009314
GO:0061630	ubiquitin protein ligase activity	Molecular Function	1	171	1	0.671073	ENSGALG00000000264
GO:0042802	identical protein binding	Molecular Function	4	707	1	0.674611	ENSGALG00000043825;ENSGALG00000004467;ENSGALG00000012856;ENSGALG00000006979
GO:0001227	transcriptional repressor activity, RNA polymerase II transcription regulatory region sequence-specific binding	Molecular Function	1	174	1	0.677473	ENSGALG00000041834
GO:0004672	protein kinase activity	Molecular Function	1	177	1	0.683749	ENSGALG00000053184
GO:0000977	RNA polymerase II regulatory region sequence-specific DNA binding	Molecular Function	1	212	1	0.748638	ENSGALG00000041834
GO:0003723	RNA binding	Molecular Function	2	418	1	0.755904	ENSGALG00000049119;ENSGALG00000005552
GO:1901363	heterocyclic compound binding	Molecular Function	1	248	1	0.801659	ENSGALG00000053335
GO:0097159	organic cyclic compound binding	Molecular Function	1	251	1	0.805542	ENSGALG00000053335
GO:0000981	RNA polymerase II transcription factor activity, sequence-specific DNA binding	Molecular Function	1	260	1	0.816748	ENSGALG00000016191
GO:0003676	nucleic acid binding	Molecular Function	2	590	1	0.898921	ENSGALG00000001998;ENSGALG00000012246
GO:0003700	transcription factor activity, sequence-specific DNA binding	Molecular Function	1	352	1	0.900358	ENSGALG00000038265
GO:0000978	RNA polymerase II core promoter proximal region sequence-specific DNA binding	Molecular Function	1	358	1	0.904255	ENSGALG00000016191
GO:0005905	clathrin-coated pit	Cellular Component	2	18	0.96892	0.0055685	ENSGALG00000036677;ENSGALG00000013829
GO:0098553	lumenal side of endoplasmic reticulum membrane	Cellular Component	1	1	1	0.00627405	ENSGALG00000006979
GO:0030687	preribosome, large subunit precursor	Cellular Component	2	20	1	0.00685935	ENSGALG00000008207;ENSGALG00000006749
GO:0005791	rough endoplasmic reticulum	Cellular Component	2	22	1	0.00827232	ENSGALG00000006979;ENSGALG00000003081
GO:0016607	nuclear speck	Cellular Component	5	210	1	0.0101863	ENSGALG00000042259;ENSGALG00000029817;ENSGALG00000006388;ENSGALG00000009279;ENSGALG00000051654
GO:0031467	Cul7-RING ubiquitin ligase complex	Cellular Component	1	2	1	0.0125093	ENSGALG00000008207
GO:1990112	RQC complex	Cellular Component	1	2	1	0.0125093	ENSGALG00000012263
GO:0098833	presynaptic endocytic zone	Cellular Component	1	2	1	0.0125093	ENSGALG00000036677
GO:0045169	fusome	Cellular Component	1	2	1	0.0125093	ENSGALG00000004467
GO:0034066	RIC1-RGP1 guanyl-nucleotide exchange factor complex	Cellular Component	1	2	1	0.0125093	ENSGALG00000015036
GO:0031258	lamellipodium membrane	Cellular Component	1	3	1	0.0187059	ENSGALG00000030603
GO:1990393	3M complex	Cellular Component	1	3	1	0.0187059	ENSGALG00000008207
GO:0030119	AP-type membrane coat adaptor complex	Cellular Component	1	3	1	0.0187059	ENSGALG00000012101
GO:0071819	DUBm complex	Cellular Component	1	3	1	0.0187059	ENSGALG00000029817
GO:0070461	SAGA-type complex	Cellular Component	1	4	1	0.0248641	ENSGALG00000029817
GO:1905368	peptidase complex	Cellular Component	1	4	1	0.0248641	ENSGALG00000029817
GO:0071556	integral component of lumenal side of endoplasmic reticulum membrane	Cellular Component	1	5	1	0.0309842	ENSGALG00000006979
GO:0071458	integral component of cytoplasmic side of endoplasmic reticulum membrane	Cellular Component	1	5	1	0.0309842	ENSGALG00000006979
GO:0000126	transcription factor TFIIIB complex	Cellular Component	1	5	1	0.0309842	ENSGALG00000011705
GO:0098554	cytoplasmic side of endoplasmic reticulum membrane	Cellular Component	1	6	1	0.0370664	ENSGALG00000006979
GO:0031248	protein acetyltransferase complex	Cellular Component	1	6	1	0.0370664	ENSGALG00000029817
GO:1902493	acetyltransferase complex	Cellular Component	1	6	1	0.0370664	ENSGALG00000029817
GO:0000164	protein phosphatase type 1 complex	Cellular Component	1	7	1	0.0431109	ENSGALG00000008771
GO:0008024	cyclin/CDK positive transcription elongation factor complex	Cellular Component	1	7	1	0.0431109	ENSGALG00000043243
GO:1990454	L-type voltage-gated calcium channel complex	Cellular Component	1	7	1	0.0431109	ENSGALG00000013022
GO:0031527	filopodium membrane	Cellular Component	1	7	1	0.0431109	ENSGALG00000030603
GO:0033116	endoplasmic reticulum-Golgi intermediate compartment membrane	Cellular Component	1	8	1	0.049118	ENSGALG00000006979
GO:0044666	MLL3/4 complex	Cellular Component	1	9	1	0.0550879	ENSGALG00000049653
GO:1990752	microtubule end	Cellular Component	1	9	1	0.0550879	ENSGALG00000004467
GO:0000124	SAGA complex	Cellular Component	1	10	1	0.0610208	ENSGALG00000029817
GO:0098852	lytic vacuole membrane	Cellular Component	1	10	1	0.0610208	ENSGALG00000006979
GO:0031227	intrinsic component of endoplasmic reticulum membrane	Cellular Component	1	10	1	0.0610208	ENSGALG00000006979
GO:0005782	peroxisomal matrix	Cellular Component	1	11	1	0.0669169	ENSGALG00000038924
GO:0002102	podosome	Cellular Component	1	12	1	0.0727765	ENSGALG00000051957
GO:0005614	interstitial matrix	Cellular Component	1	13	1	0.0785998	ENSGALG00000003999
GO:0090543	Flemming body	Cellular Component	1	14	1	0.084387	ENSGALG00000006388
GO:0032039	integrator complex	Cellular Component	1	15	1	0.0901384	ENSGALG00000037955
GO:0044295	axonal growth cone	Cellular Component	1	16	1	0.095854	ENSGALG00000004467
GO:0005942	phosphatidylinositol 3-kinase complex	Cellular Component	1	16	1	0.095854	ENSGALG00000006121
GO:0000307	cyclin-dependent protein kinase holoenzyme complex	Cellular Component	1	16	1	0.095854	ENSGALG00000043243
GO:0035371	microtubule plus-end	Cellular Component	1	16	1	0.095854	ENSGALG00000004467
GO:0030660	Golgi-associated vesicle membrane	Cellular Component	1	16	1	0.095854	ENSGALG00000006979
GO:0031984	organelle subcompartment	Cellular Component	2	84	1	0.097512	ENSGALG00000005840;ENSGALG00000006979
GO:0005798	Golgi-associated vesicle	Cellular Component	1	18	1	0.107179	ENSGALG00000006979
GO:0000123	histone acetyltransferase complex	Cellular Component	1	18	1	0.107179	ENSGALG00000029817
GO:0015630	microtubule cytoskeleton	Cellular Component	3	195	1	0.123666	ENSGALG00000004467;ENSGALG00000037682;ENSGALG00000013615
GO:0098562	cytoplasmic side of membrane	Cellular Component	1	21	1	0.123905	ENSGALG00000006979
GO:0005774	vacuolar membrane	Cellular Component	1	21	1	0.123905	ENSGALG00000006979
GO:0008180	COP9 signalosome	Cellular Component	1	23	1	0.134884	ENSGALG00000010967
GO:0005802	trans-Golgi network	Cellular Component	2	106	1	0.142864	ENSGALG00000012898;ENSGALG00000005840
GO:0005794	Golgi apparatus	Cellular Component	6	567	1	0.144615	ENSGALG00000005840;ENSGALG00000008207;ENSGALG00000006979;ENSGALG00000009027;ENSGALG00000004467;ENSGALG00000002598
GO:0016604	nuclear body	Cellular Component	3	210	1	0.145014	ENSGALG00000054939;ENSGALG00000036775;ENSGALG00000029817
GO:0044437	vacuolar part	Cellular Component	1	25	1	0.145727	ENSGALG00000006979
GO:0005669	transcription factor TFIID complex	Cellular Component	1	25	1	0.145727	ENSGALG00000003498
GO:0016235	aggresome	Cellular Component	1	25	1	0.145727	ENSGALG00000009279
GO:0005871	kinesin complex	Cellular Component	1	26	1	0.151098	ENSGALG00000011581
GO:0030427	site of polarized growth	Cellular Component	1	26	1	0.151098	ENSGALG00000004467
GO:0031982	vesicle	Cellular Component	3	218	1	0.15687	ENSGALG00000006979;ENSGALG00000004467;ENSGALG00000006121
GO:0045111	intermediate filament cytoskeleton	Cellular Component	1	29	1	0.167011	ENSGALG00000004467
GO:0005876	spindle microtubule	Cellular Component	1	29	1	0.167011	ENSGALG00000004467
GO:0001669	acrosomal vesicle	Cellular Component	1	30	1	0.17225	ENSGALG00000002326
GO:0032587	ruffle membrane	Cellular Component	1	31	1	0.177457	ENSGALG00000015428
GO:0000323	lytic vacuole	Cellular Component	1	31	1	0.177457	ENSGALG00000006979
GO:0005793	endoplasmic reticulum-Golgi intermediate compartment	Cellular Component	1	34	1	0.192883	ENSGALG00000006979
GO:0005875	microtubule associated complex	Cellular Component	1	34	1	0.192883	ENSGALG00000004467
GO:0098685	Schaffer collateral - CA1 synapse	Cellular Component	1	35	1	0.197961	ENSGALG00000033561
GO:0030139	endocytic vesicle	Cellular Component	1	35	1	0.197961	ENSGALG00000036677
GO:0005881	cytoplasmic microtubule	Cellular Component	1	38	1	0.213008	ENSGALG00000004467
GO:0033267	axon part	Cellular Component	1	38	1	0.213008	ENSGALG00000004467
GO:0005874	microtubule	Cellular Component	2	140	1	0.21919	ENSGALG00000004467;ENSGALG00000011581
GO:0005667	transcription factor complex	Cellular Component	2	142	1	0.22381	ENSGALG00000016191;ENSGALG00000013402
GO:0005829	cytosol	Cellular Component	16	2087	1	0.226816	ENSGALG00000051654;ENSGALG00000042259;ENSGALG00000015036;ENSGALG00000054939;ENSGALG00000038924;ENSGALG00000006388;ENSGALG00000036775;ENSGALG00000008771;ENSGALG00000009279;ENSGALG00000046862;ENSGALG00000043825;ENSGALG00000005840;ENSGALG00000051957;ENSGALG00000030691;ENSGALG00000004467;ENSGALG00000008207
GO:0098552	side of membrane	Cellular Component	1	41	1	0.227776	ENSGALG00000006979
GO:0000775	chromosome, centromeric region	Cellular Component	1	42	1	0.232638	ENSGALG00000004467
GO:0005764	lysosome	Cellular Component	2	146	1	0.233074	ENSGALG00000012101;ENSGALG00000006979
GO:0031410	cytoplasmic vesicle	Cellular Component	3	268	1	0.236632	ENSGALG00000004467;ENSGALG00000006979;ENSGALG00000014974
GO:0042175	nuclear outer membrane-endoplasmic reticulum membrane network	Cellular Component	1	43	1	0.237469	ENSGALG00000006979
GO:0031252	cell leading edge	Cellular Component	1	43	1	0.237469	ENSGALG00000054939
GO:0098827	endoplasmic reticulum subcompartment	Cellular Component	1	43	1	0.237469	ENSGALG00000006979
GO:0005773	vacuole	Cellular Component	1	44	1	0.24227	ENSGALG00000006979
GO:0098687	chromosomal region	Cellular Component	1	45	1	0.247042	ENSGALG00000004467
GO:0098791	Golgi subcompartment	Cellular Component	1	45	1	0.247042	ENSGALG00000005840
GO:0000784	nuclear chromosome, telomeric region	Cellular Component	1	45	1	0.247042	ENSGALG00000012856
GO:0005694	chromosome	Cellular Component	2	157	1	0.258657	ENSGALG00000043243;ENSGALG00000004467
GO:0099513	polymeric cytoskeletal fiber	Cellular Component	1	50	1	0.270459	ENSGALG00000004467
GO:0044431	Golgi apparatus part	Cellular Component	1	51	1	0.275055	ENSGALG00000005840
GO:0097458	neuron part	Cellular Component	2	165	1	0.277303	ENSGALG00000004467;ENSGALG00000046862
GO:0030426	growth cone	Cellular Component	1	53	1	0.284163	ENSGALG00000004467
GO:0009897	external side of plasma membrane	Cellular Component	2	168	1	0.284293	ENSGALG00000038924;ENSGALG00000030603
GO:0019005	SCF ubiquitin ligase complex	Cellular Component	1	54	1	0.288674	ENSGALG00000008207
GO:0005819	spindle	Cellular Component	1	58	1	0.30644	ENSGALG00000004467
GO:0097708	intracellular vesicle	Cellular Component	2	181	1	0.314495	ENSGALG00000004467;ENSGALG00000006979
GO:0000776	kinetochore	Cellular Component	1	60	1	0.315158	ENSGALG00000004467
GO:0048471	perinuclear region of cytoplasm	Cellular Component	3	316	1	0.318495	ENSGALG00000012856;ENSGALG00000008207;ENSGALG00000003498
GO:0055037	recycling endosome	Cellular Component	1	62	1	0.323768	ENSGALG00000012898
GO:0030176	integral component of endoplasmic reticulum membrane	Cellular Component	1	62	1	0.323768	ENSGALG00000006979
GO:0031967	organelle envelope	Cellular Component	1	65	1	0.336483	ENSGALG00000004467
GO:0031975	envelope	Cellular Component	1	65	1	0.336483	ENSGALG00000004467
GO:0005770	late endosome	Cellular Component	1	70	1	0.357152	ENSGALG00000012101
GO:0005765	lysosomal membrane	Cellular Component	1	74	1	0.373229	ENSGALG00000006979
GO:0044432	endoplasmic reticulum part	Cellular Component	1	74	1	0.373229	ENSGALG00000006979
GO:0044444	cytoplasmic part	Cellular Component	6	796	1	0.382864	ENSGALG00000040348;ENSGALG00000006979;ENSGALG00000046862;ENSGALG00000033938;ENSGALG00000004467;ENSGALG00000005840
GO:0044451	nucleoplasm part	Cellular Component	1	81	1	0.400415	ENSGALG00000029817
GO:0016323	basolateral plasma membrane	Cellular Component	1	86	1	0.419118	ENSGALG00000038924
GO:0030027	lamellipodium	Cellular Component	1	88	1	0.426437	ENSGALG00000036677
GO:0099081	supramolecular polymer	Cellular Component	1	90	1	0.433665	ENSGALG00000004467
GO:0099512	supramolecular fiber	Cellular Component	1	90	1	0.433665	ENSGALG00000004467
GO:0036477	somatodendritic compartment	Cellular Component	1	90	1	0.433665	ENSGALG00000046862
GO:0099080	supramolecular complex	Cellular Component	1	90	1	0.433665	ENSGALG00000004467
GO:0099568	cytoplasmic region	Cellular Component	1	91	1	0.437245	ENSGALG00000040348
GO:0044297	cell body	Cellular Component	1	92	1	0.440803	ENSGALG00000046862
GO:0044424	intracellular part	Cellular Component	8	1172	1	0.456521	ENSGALG00000029817;ENSGALG00000004467;ENSGALG00000005840;ENSGALG00000053184;ENSGALG00000040348;ENSGALG00000006979;ENSGALG00000033938;ENSGALG00000046862
GO:0012505	endomembrane system	Cellular Component	3	399	1	0.459617	ENSGALG00000006979;ENSGALG00000005840;ENSGALG00000004467
GO:0005635	nuclear envelope	Cellular Component	1	99	1	0.465094	ENSGALG00000004467
GO:0005622	intracellular	Cellular Component	8	1186	1	0.470221	ENSGALG00000046862;ENSGALG00000033938;ENSGALG00000040348;ENSGALG00000006979;ENSGALG00000005840;ENSGALG00000053184;ENSGALG00000029817;ENSGALG00000004467
GO:0098805	whole membrane	Cellular Component	1	106	1	0.488343	ENSGALG00000006979
GO:0014069	postsynaptic density of dendrite	Cellular Component	1	112	1	0.507475	ENSGALG00000013022
GO:0005938	cell cortex	Cellular Component	1	112	1	0.507475	ENSGALG00000040348
GO:0005815	microtubule organizing center	Cellular Component	1	113	1	0.510595	ENSGALG00000004467
GO:0044427	chromosomal part	Cellular Component	1	114	1	0.513695	ENSGALG00000004467
GO:0044433	cytoplasmic vesicle part	Cellular Component	1	116	1	0.519836	ENSGALG00000006979
GO:0098588	bounding membrane of organelle	Cellular Component	1	116	1	0.519836	ENSGALG00000006979
GO:1990234	transferase complex	Cellular Component	1	117	1	0.522878	ENSGALG00000029817
GO:0005887	integral component of plasma membrane	Cellular Component	4	605	1	0.530387	ENSGALG00000015138;ENSGALG00000007777;ENSGALG00000035940;ENSGALG00000005460
GO:0044464	cell part	Cellular Component	8	1285	1	0.564552	ENSGALG00000053184;ENSGALG00000005840;ENSGALG00000004467;ENSGALG00000029817;ENSGALG00000033938;ENSGALG00000046862;ENSGALG00000040348;ENSGALG00000006979
GO:0043231	intracellular membrane-bounded organelle	Cellular Component	6	965	1	0.570635	ENSGALG00000004467;ENSGALG00000029817;ENSGALG00000046862;ENSGALG00000015138;ENSGALG00000006979;ENSGALG00000005840
GO:0016020	membrane	Cellular Component	5	805	1	0.575282	ENSGALG00000005840;ENSGALG00000006121;ENSGALG00000003081;ENSGALG00000006979;ENSGALG00000040348
GO:0000790	nuclear chromatin	Cellular Component	1	136	1	0.577195	ENSGALG00000043243
GO:0044463	cell projection part	Cellular Component	1	141	1	0.590444	ENSGALG00000004467
GO:0120038	plasma membrane bounded cell projection part	Cellular Component	1	141	1	0.590444	ENSGALG00000004467
GO:0031224	intrinsic component of membrane	Cellular Component	1	142	1	0.593044	ENSGALG00000006979
GO:0005575	cellular_component	Cellular Component	8	1326	1	0.601646	ENSGALG00000033938;ENSGALG00000046862;ENSGALG00000040348;ENSGALG00000006979;ENSGALG00000029817;ENSGALG00000004467;ENSGALG00000005840;ENSGALG00000053184
GO:0032991	macromolecular complex	Cellular Component	4	664	1	0.60518	ENSGALG00000004467;ENSGALG00000000843;ENSGALG00000029817;ENSGALG00000016649
GO:0005623	cell	Cellular Component	8	1357	1	0.628685	ENSGALG00000005840;ENSGALG00000053184;ENSGALG00000029817;ENSGALG00000004467;ENSGALG00000046862;ENSGALG00000033938;ENSGALG00000040348;ENSGALG00000006979
GO:0030424	axon	Cellular Component	1	158	1	0.6325	ENSGALG00000004467
GO:0098978	glutamatergic synapse	Cellular Component	1	159	1	0.634837	ENSGALG00000033561
GO:0031090	organelle membrane	Cellular Component	1	161	1	0.639466	ENSGALG00000006979
GO:0005768	endosome	Cellular Component	1	162	1	0.641759	ENSGALG00000004467
GO:1902494	catalytic complex	Cellular Component	1	164	1	0.646301	ENSGALG00000029817
GO:0005813	centrosome	Cellular Component	2	349	1	0.648123	ENSGALG00000004467;ENSGALG00000014974
GO:0000139	Golgi membrane	Cellular Component	1	166	1	0.650787	ENSGALG00000015036
GO:0043025	neuronal cell body	Cellular Component	1	167	1	0.653009	ENSGALG00000046862
GO:0005654	nucleoplasm	Cellular Component	9	1562	1	0.659781	ENSGALG00000013095;ENSGALG00000006121;ENSGALG00000004629;ENSGALG00000008771;ENSGALG00000009027;ENSGALG00000003891;ENSGALG00000000843;ENSGALG00000029817;ENSGALG00000003999
GO:0043227	membrane-bounded organelle	Cellular Component	5	888	1	0.663528	ENSGALG00000006979;ENSGALG00000029817;ENSGALG00000004467;ENSGALG00000046862;ENSGALG00000005840
GO:0005882	intermediate filament	Cellular Component	1	177	1	0.674474	ENSGALG00000004467
GO:0071944	cell periphery	Cellular Component	2	373	1	0.684037	ENSGALG00000040348;ENSGALG00000006979
GO:0044430	cytoskeletal part	Cellular Component	1	191	1	0.702341	ENSGALG00000004467
GO:0044446	intracellular organelle part	Cellular Component	4	754	1	0.704721	ENSGALG00000029817;ENSGALG00000004467;ENSGALG00000006979;ENSGALG00000005840
GO:0120025	plasma membrane bounded cell projection	Cellular Component	1	198	1	0.715377	ENSGALG00000004467
GO:0044422	organelle part	Cellular Component	4	787	1	0.736458	ENSGALG00000005840;ENSGALG00000006979;ENSGALG00000004467;ENSGALG00000029817
GO:0043229	intracellular organelle	Cellular Component	5	988	1	0.753348	ENSGALG00000005840;ENSGALG00000046862;ENSGALG00000029817;ENSGALG00000004467;ENSGALG00000006979
GO:0044428	nuclear part	Cellular Component	2	427	1	0.754061	ENSGALG00000004467;ENSGALG00000029817
GO:0042995	cell projection	Cellular Component	1	221	1	0.754371	ENSGALG00000004467
GO:0005789	endoplasmic reticulum membrane	Cellular Component	1	227	1	0.763644	ENSGALG00000006979
GO:0005886	plasma membrane	Cellular Component	8	1544	1	0.769384	ENSGALG00000030603;ENSGALG00000054939;ENSGALG00000006121;ENSGALG00000006388;ENSGALG00000033561;ENSGALG00000006979;ENSGALG00000040348;ENSGALG00000043825
GO:0043226	organelle	Cellular Component	5	1018	1	0.776619	ENSGALG00000005840;ENSGALG00000029817;ENSGALG00000004467;ENSGALG00000046862;ENSGALG00000006979
GO:0005615	extracellular space	Cellular Component	3	647	1	0.779472	ENSGALG00000029811;ENSGALG00000038924;ENSGALG00000006388
GO:0043005	neuron projection	Cellular Component	1	245	1	0.789441	ENSGALG00000004467
GO:0005730	nucleolus	Cellular Component	2	470	1	0.800009	ENSGALG00000005042;ENSGALG00000013615
GO:0044425	membrane part	Cellular Component	1	260	1	0.8088	ENSGALG00000006979
GO:0005634	nucleus	Cellular Component	13	2522	1	0.82666	ENSGALG00000046862;ENSGALG00000009279;ENSGALG00000007809;ENSGALG00000038924;ENSGALG00000043243;ENSGALG00000029817;ENSGALG00000016191;ENSGALG00000005552;ENSGALG00000049119;ENSGALG00000016236;ENSGALG00000013402;ENSGALG00000013615;ENSGALG00000006052
GO:0009986	cell surface	Cellular Component	1	284	1	0.836184	ENSGALG00000030603
GO:0005783	endoplasmic reticulum	Cellular Component	2	522	1	0.845436	ENSGALG00000006979;ENSGALG00000006677
GO:0005737	cytoplasm	Cellular Component	12	2480	1	0.879373	ENSGALG00000040348;ENSGALG00000033938;ENSGALG00000040184;ENSGALG00000004467;ENSGALG00000011833;ENSGALG00000014974;ENSGALG00000005840;ENSGALG00000012321;ENSGALG00000006979;ENSGALG00000046862;ENSGALG00000013095;ENSGALG00000006121
GO:0005739	mitochondrion	Cellular Component	2	610	1	0.901682	ENSGALG00000015806;ENSGALG00000038924
GO:0005856	cytoskeleton	Cellular Component	1	371	1	0.906708	ENSGALG00000004467
GO:0031981	nuclear lumen	Cellular Component	1	396	1	0.920706	ENSGALG00000029817
GO:0005576	extracellular region	Cellular Component	1	405	1	0.92522	ENSGALG00000029811
GO:0043232	intracellular non-membrane-bounded organelle	Cellular Component	1	430	1	0.936471	ENSGALG00000004467
GO:0043228	non-membrane-bounded organelle	Cellular Component	1	430	1	0.936471	ENSGALG00000004467
GO:0070013	intracellular organelle lumen	Cellular Component	1	491	1	0.957387	ENSGALG00000029817
GO:0043233	organelle lumen	Cellular Component	1	492	1	0.957666	ENSGALG00000029817
GO:0031974	membrane-enclosed lumen	Cellular Component	1	492	1	0.957666	ENSGALG00000029817
GO:0016021	integral component of membrane	Cellular Component	8	3214	1	0.999851	ENSGALG00000002326;ENSGALG00000006097;ENSGALG00000006979;ENSGALG00000011504;ENSGALG00000009728;ENSGALG00000009027;ENSGALG00000030603;ENSGALG00000000264
GO:0007349	cellularization	Biological Process	2	6	0.367412	0.00061543	ENSGALG00000004467;ENSGALG00000053184
GO:0016197	endosomal transport	Biological Process	3	45	1	0.00308146	ENSGALG00000012101;ENSGALG00000005840;ENSGALG00000036677
GO:0016579	protein deubiquitination	Biological Process	3	57	1	0.00600993	ENSGALG00000006052;ENSGALG00000016236;ENSGALG00000029817
GO:0010992	ubiquitin recycling	Biological Process	1	1	1	0.0065024	ENSGALG00000038924
GO:0046121	deoxyribonucleoside catabolic process	Biological Process	1	1	1	0.0065024	ENSGALG00000013095
GO:0044861	protein transport into plasma membrane raft	Biological Process	1	1	1	0.0065024	ENSGALG00000004467
GO:2000577	regulation of ATP-dependent microtubule motor activity, minus-end-directed	Biological Process	1	1	1	0.0065024	ENSGALG00000053184
GO:0061457	mesonephric cell migration involved in male gonad development	Biological Process	1	1	1	0.0065024	ENSGALG00000006121
GO:0021564	vagus nerve development	Biological Process	1	1	1	0.0065024	ENSGALG00000003999
GO:0021563	glossopharyngeal nerve development	Biological Process	1	1	1	0.0065024	ENSGALG00000003999
GO:0031887	lipid droplet transport along microtubule	Biological Process	1	1	1	0.0065024	ENSGALG00000053184
GO:1903044	protein localization to membrane raft	Biological Process	1	1	1	0.0065024	ENSGALG00000004467
GO:0003025	regulation of systemic arterial blood pressure by baroreceptor feedback	Biological Process	1	1	1	0.0065024	ENSGALG00000003999
GO:1902525	regulation of protein monoubiquitination	Biological Process	1	1	1	0.0065024	ENSGALG00000006052
GO:0061577	calcium ion transmembrane transport via high voltage-gated calcium channel	Biological Process	1	1	1	0.0065024	ENSGALG00000013022
GO:1901143	insulin catabolic process	Biological Process	1	1	1	0.0065024	ENSGALG00000038924
GO:1901202	negative regulation of extracellular matrix assembly	Biological Process	1	1	1	0.0065024	ENSGALG00000030603
GO:0006677	glycosylceramide metabolic process	Biological Process	1	1	1	0.0065024	ENSGALG00000009027
GO:2000579	positive regulation of ATP-dependent microtubule motor activity, minus-end-directed	Biological Process	1	1	1	0.0065024	ENSGALG00000053184
GO:0110010	basolateral protein secretion	Biological Process	1	1	1	0.0065024	ENSGALG00000040348
GO:0009047	dosage compensation by hyperactivation of X chromosome	Biological Process	1	1	1	0.0065024	ENSGALG00000053184
GO:0045035	sensory organ precursor cell division	Biological Process	1	1	1	0.0065024	ENSGALG00000040348
GO:0007264	small GTPase mediated signal transduction	Biological Process	4	121	1	0.00790493	ENSGALG00000042259;ENSGALG00000033938;ENSGALG00000036677;ENSGALG00000010967
GO:0016567	protein ubiquitination	Biological Process	5	193	1	0.00835822	ENSGALG00000000264;ENSGALG00000005582;ENSGALG00000029817;ENSGALG00000046862;ENSGALG00000014974
GO:0007030	Golgi organization	Biological Process	3	67	1	0.00939481	ENSGALG00000008207;ENSGALG00000002326;ENSGALG00000053184
GO:0016477	cell migration	Biological Process	5	202	1	0.0100603	ENSGALG00000016236;ENSGALG00000029817;ENSGALG00000042259;ENSGALG00000006121;ENSGALG00000053184
GO:1990778	protein localization to cell periphery	Biological Process	2	26	1	0.0122591	ENSGALG00000053184;ENSGALG00000004467
GO:0061864	basement membrane constituent secretion	Biological Process	1	2	1	0.0129631	ENSGALG00000040348
GO:0050717	positive regulation of interleukin-1 alpha secretion	Biological Process	1	2	1	0.0129631	ENSGALG00000006388
GO:2001184	positive regulation of interleukin-12 secretion	Biological Process	1	2	1	0.0129631	ENSGALG00000006388
GO:0060304	regulation of phosphatidylinositol dephosphorylation	Biological Process	1	2	1	0.0129631	ENSGALG00000016649
GO:0098912	membrane depolarization during atrial cardiac muscle cell action potential	Biological Process	1	2	1	0.0129631	ENSGALG00000013022
GO:1903615	positive regulation of protein tyrosine phosphatase activity	Biological Process	1	2	1	0.0129631	ENSGALG00000007777
GO:0048067	cuticle pigmentation	Biological Process	1	2	1	0.0129631	ENSGALG00000005840
GO:0032648	regulation of interferon-beta production	Biological Process	1	2	1	0.0129631	ENSGALG00000004629
GO:0006478	peptidyl-tyrosine sulfation	Biological Process	1	2	1	0.0129631	ENSGALG00000002598
GO:1990116	ribosome-associated ubiquitin-dependent protein catabolic process	Biological Process	1	2	1	0.0129631	ENSGALG00000012263
GO:0019885	antigen processing and presentation of endogenous peptide antigen via MHC class I	Biological Process	1	2	1	0.0129631	ENSGALG00000038924
GO:0007593	chitin-based cuticle sclerotization	Biological Process	1	2	1	0.0129631	ENSGALG00000005840
GO:1901485	positive regulation of transcription factor catabolic process	Biological Process	1	2	1	0.0129631	ENSGALG00000008207
GO:0044860	protein localization to plasma membrane raft	Biological Process	1	2	1	0.0129631	ENSGALG00000004467
GO:0048085	adult chitin-containing cuticle pigmentation	Biological Process	1	2	1	0.0129631	ENSGALG00000005840
GO:0006897	endocytosis	Biological Process	3	79	1	0.0146736	ENSGALG00000036677;ENSGALG00000006121;ENSGALG00000014974
GO:2000576	positive regulation of microtubule motor activity	Biological Process	1	3	1	0.0193823	ENSGALG00000053184
GO:0032596	protein transport into membrane raft	Biological Process	1	3	1	0.0193823	ENSGALG00000004467
GO:1904026	regulation of collagen fibril organization	Biological Process	1	3	1	0.0193823	ENSGALG00000041834
GO:0070278	extracellular matrix constituent secretion	Biological Process	1	3	1	0.0193823	ENSGALG00000040348
GO:0050691	regulation of defense response to virus by host	Biological Process	1	3	1	0.0193823	ENSGALG00000004629
GO:0097503	sialylation	Biological Process	1	3	1	0.0193823	ENSGALG00000009027
GO:0110011	regulation of basement membrane organization	Biological Process	1	3	1	0.0193823	ENSGALG00000040348
GO:0006420	arginyl-tRNA aminoacylation	Biological Process	1	3	1	0.0193823	ENSGALG00000015806
GO:0007549	dosage compensation	Biological Process	1	3	1	0.0193823	ENSGALG00000053184
GO:0071578	zinc II ion transmembrane import	Biological Process	1	3	1	0.0193823	ENSGALG00000007777
GO:0045200	establishment of neuroblast polarity	Biological Process	1	3	1	0.0193823	ENSGALG00000010967
GO:0010922	positive regulation of phosphatase activity	Biological Process	1	3	1	0.0193823	ENSGALG00000016649
GO:0009264	deoxyribonucleotide catabolic process	Biological Process	1	3	1	0.0193823	ENSGALG00000013095
GO:0001578	microtubule bundle formation	Biological Process	2	35	1	0.0216161	ENSGALG00000004467;ENSGALG00000037682
GO:0070936	protein K48-linked ubiquitination	Biological Process	2	35	1	0.0216161	ENSGALG00000046862;ENSGALG00000004629
GO:0002903	negative regulation of B cell apoptotic process	Biological Process	1	4	1	0.0257603	ENSGALG00000007777
GO:0007591	molting cycle, chitin-based cuticle	Biological Process	1	4	1	0.0257603	ENSGALG00000005840
GO:0097692	histone H3-K4 monomethylation	Biological Process	1	4	1	0.0257603	ENSGALG00000049653
GO:0035306	positive regulation of dephosphorylation	Biological Process	1	4	1	0.0257603	ENSGALG00000006979
GO:1905050	positive regulation of metallopeptidase activity	Biological Process	1	4	1	0.0257603	ENSGALG00000030603
GO:0021554	optic nerve development	Biological Process	1	4	1	0.0257603	ENSGALG00000003999
GO:0001560	regulation of cell growth by extracellular stimulus	Biological Process	1	4	1	0.0257603	ENSGALG00000011581
GO:0042447	hormone catabolic process	Biological Process	1	4	1	0.0257603	ENSGALG00000038924
GO:0032483	regulation of Rab protein signal transduction	Biological Process	1	4	1	0.0257603	ENSGALG00000005840
GO:0007412	axon target recognition	Biological Process	1	4	1	0.0257603	ENSGALG00000029817
GO:0010815	bradykinin catabolic process	Biological Process	1	4	1	0.0257603	ENSGALG00000038924
GO:0022008	neurogenesis	Biological Process	5	258	1	0.0261737	ENSGALG00000005840;ENSGALG00000037370;ENSGALG00000003999;ENSGALG00000004467;ENSGALG00000029817
GO:0042147	retrograde transport, endosome to Golgi	Biological Process	2	42	1	0.0303825	ENSGALG00000015036;ENSGALG00000005840
GO:1903715	regulation of aerobic respiration	Biological Process	1	5	1	0.0320973	ENSGALG00000038924
GO:0051645	Golgi localization	Biological Process	1	5	1	0.0320973	ENSGALG00000007721
GO:0070898	RNA polymerase III transcriptional preinitiation complex assembly	Biological Process	1	5	1	0.0320973	ENSGALG00000011705
GO:0002043	blood vessel endothelial cell proliferation involved in sprouting angiogenesis	Biological Process	1	5	1	0.0320973	ENSGALG00000029811
GO:0030174	regulation of DNA-dependent DNA replication initiation	Biological Process	1	5	1	0.0320973	ENSGALG00000012856
GO:0072344	rescue of stalled ribosome	Biological Process	1	5	1	0.0320973	ENSGALG00000012263
GO:0032092	positive regulation of protein binding	Biological Process	2	44	1	0.0331061	ENSGALG00000038924;ENSGALG00000006979
GO:0001568	blood vessel development	Biological Process	2	46	1	0.0359217	ENSGALG00000030603;ENSGALG00000014974
GO:0050930	induction of positive chemotaxis	Biological Process	1	6	1	0.0383937	ENSGALG00000006388
GO:0072384	organelle transport along microtubule	Biological Process	1	6	1	0.0383937	ENSGALG00000053184
GO:0070816	phosphorylation of RNA polymerase II C-terminal domain	Biological Process	1	6	1	0.0383937	ENSGALG00000043243
GO:0031112	positive regulation of microtubule polymerization or depolymerization	Biological Process	1	6	1	0.0383937	ENSGALG00000004467
GO:0001574	ganglioside biosynthetic process	Biological Process	1	6	1	0.0383937	ENSGALG00000009027
GO:0042118	endothelial cell activation	Biological Process	1	6	1	0.0383937	ENSGALG00000029811
GO:0032594	protein transport within lipid bilayer	Biological Process	1	6	1	0.0383937	ENSGALG00000004467
GO:0050861	positive regulation of B cell receptor signaling pathway	Biological Process	1	6	1	0.0383937	ENSGALG00000007777
GO:2000574	regulation of microtubule motor activity	Biological Process	1	6	1	0.0383937	ENSGALG00000053184
GO:1901992	positive regulation of mitotic cell cycle phase transition	Biological Process	1	6	1	0.0383937	ENSGALG00000005582
GO:0010758	regulation of macrophage chemotaxis	Biological Process	1	6	1	0.0383937	ENSGALG00000013615
GO:0030214	hyaluronan catabolic process	Biological Process	1	6	1	0.0383937	ENSGALG00000015138
GO:0006511	ubiquitin-dependent protein catabolic process	Biological Process	4	199	1	0.0405021	ENSGALG00000016236;ENSGALG00000009314;ENSGALG00000014974;ENSGALG00000029817
GO:0033619	membrane protein proteolysis	Biological Process	1	7	1	0.0446497	ENSGALG00000006979
GO:0016574	histone ubiquitination	Biological Process	1	7	1	0.0446497	ENSGALG00000029817
GO:1904754	positive regulation of vascular associated smooth muscle cell migration	Biological Process	1	7	1	0.0446497	ENSGALG00000010967
GO:0016578	histone deubiquitination	Biological Process	1	7	1	0.0446497	ENSGALG00000029817
GO:0060393	regulation of pathway-restricted SMAD protein phosphorylation	Biological Process	1	7	1	0.0446497	ENSGALG00000029811
GO:0050435	amyloid-beta metabolic process	Biological Process	1	7	1	0.0446497	ENSGALG00000038924
GO:0070884	regulation of calcineurin-NFAT signaling cascade	Biological Process	1	7	1	0.0446497	ENSGALG00000006979
GO:0043547	positive regulation of GTPase activity	Biological Process	3	126	1	0.0487194	ENSGALG00000033938;ENSGALG00000015036;ENSGALG00000005042
GO:0000731	DNA synthesis involved in DNA repair	Biological Process	1	8	1	0.0508655	ENSGALG00000012856
GO:0072520	seminiferous tubule development	Biological Process	1	8	1	0.0508655	ENSGALG00000006052
GO:0034472	snRNA 3'-end processing	Biological Process	1	8	1	0.0508655	ENSGALG00000037955
GO:0045793	positive regulation of cell size	Biological Process	1	9	1	0.0570413	ENSGALG00000053184
GO:0099111	microtubule-based transport	Biological Process	1	9	1	0.0570413	ENSGALG00000053184
GO:2000677	regulation of transcription regulatory region DNA binding	Biological Process	1	9	1	0.0570413	ENSGALG00000000843
GO:0022404	molting cycle process	Biological Process	1	9	1	0.0570413	ENSGALG00000005840
GO:0043171	peptide catabolic process	Biological Process	1	9	1	0.0570413	ENSGALG00000038924
GO:0032273	positive regulation of protein polymerization	Biological Process	1	9	1	0.0570413	ENSGALG00000004467
GO:0098911	regulation of ventricular cardiac muscle cell action potential	Biological Process	1	9	1	0.0570413	ENSGALG00000013022
GO:0006882	cellular zinc ion homeostasis	Biological Process	1	9	1	0.0570413	ENSGALG00000007777
GO:1903053	regulation of extracellular matrix organization	Biological Process	1	9	1	0.0570413	ENSGALG00000040348
GO:0042335	cuticle development	Biological Process	1	9	1	0.0570413	ENSGALG00000005840
GO:0045665	negative regulation of neuron differentiation	Biological Process	2	60	1	0.0579821	ENSGALG00000005840;ENSGALG00000014974
GO:0007204	positive regulation of cytosolic calcium ion concentration	Biological Process	2	61	1	0.0597016	ENSGALG00000006979;ENSGALG00000013022
GO:0072657	protein localization to membrane	Biological Process	2	62	1	0.0614386	ENSGALG00000053184;ENSGALG00000004467
GO:0006465	signal peptide processing	Biological Process	1	10	1	0.0631775	ENSGALG00000006979
GO:0007298	border follicle cell migration	Biological Process	1	10	1	0.0631775	ENSGALG00000053184
GO:0051457	maintenance of protein location in nucleus	Biological Process	1	10	1	0.0631775	ENSGALG00000003498
GO:0010738	regulation of protein kinase A signaling	Biological Process	1	10	1	0.0631775	ENSGALG00000000264
GO:0043252	sodium-independent organic anion transport	Biological Process	1	10	1	0.0631775	ENSGALG00000005460
GO:0070886	positive regulation of calcineurin-NFAT signaling cascade	Biological Process	1	10	1	0.0631775	ENSGALG00000006979
GO:0046323	glucose import	Biological Process	1	10	1	0.0631775	ENSGALG00000035940
GO:0007219	Notch signaling pathway	Biological Process	2	63	1	0.0631929	ENSGALG00000003891;ENSGALG00000014974
GO:0051056	regulation of small GTPase mediated signal transduction	Biological Process	2	63	1	0.0631929	ENSGALG00000005840;ENSGALG00000033938
GO:0043010	camera-type eye development	Biological Process	2	66	1	0.0685563	ENSGALG00000013022;ENSGALG00000016191
GO:0032967	positive regulation of collagen biosynthetic process	Biological Process	1	11	1	0.0692743	ENSGALG00000003081
GO:0050851	antigen receptor-mediated signaling pathway	Biological Process	1	11	1	0.0692743	ENSGALG00000006979
GO:0010970	transport along microtubule	Biological Process	1	11	1	0.0692743	ENSGALG00000053184
GO:2000778	positive regulation of interleukin-6 secretion	Biological Process	1	11	1	0.0692743	ENSGALG00000006388
GO:0021782	glial cell development	Biological Process	1	11	1	0.0692743	ENSGALG00000029817
GO:0036092	phosphatidylinositol-3-phosphate biosynthetic process	Biological Process	1	11	1	0.0692743	ENSGALG00000006121
GO:0007297	ovarian follicle cell migration	Biological Process	1	11	1	0.0692743	ENSGALG00000053184
GO:0070646	protein modification by small protein removal	Biological Process	1	12	1	0.075332	ENSGALG00000029817
GO:0032012	regulation of ARF protein signal transduction	Biological Process	1	12	1	0.075332	ENSGALG00000005042
GO:0046579	positive regulation of Ras protein signal transduction	Biological Process	1	12	1	0.075332	ENSGALG00000008771
GO:0048484	enteric nervous system development	Biological Process	1	12	1	0.075332	ENSGALG00000011581
GO:0046907	intracellular transport	Biological Process	3	154	1	0.0787215	ENSGALG00000005840;ENSGALG00000004467;ENSGALG00000053184
GO:0008347	glial cell migration	Biological Process	1	13	1	0.0813507	ENSGALG00000029817
GO:0032968	positive regulation of transcription elongation from RNA polymerase II promoter	Biological Process	1	13	1	0.0813507	ENSGALG00000043243
GO:1903363	negative regulation of cellular protein catabolic process	Biological Process	1	13	1	0.0813507	ENSGALG00000015036
GO:0042303	molting cycle	Biological Process	1	13	1	0.0813507	ENSGALG00000005840
GO:0035307	positive regulation of protein dephosphorylation	Biological Process	1	13	1	0.0813507	ENSGALG00000006979
GO:0006282	regulation of DNA repair	Biological Process	1	13	1	0.0813507	ENSGALG00000012856
GO:0031113	regulation of microtubule polymerization	Biological Process	1	13	1	0.0813507	ENSGALG00000004467
GO:0032781	positive regulation of ATPase activity	Biological Process	1	13	1	0.0813507	ENSGALG00000053184
GO:0009311	oligosaccharide metabolic process	Biological Process	1	13	1	0.0813507	ENSGALG00000009027
GO:0006464	cellular protein modification process	Biological Process	4	253	1	0.0823798	ENSGALG00000040184;ENSGALG00000046862;ENSGALG00000029817;ENSGALG00000053184
GO:0051603	proteolysis involved in cellular protein catabolic process	Biological Process	2	75	1	0.0854859	ENSGALG00000038924;ENSGALG00000029817
GO:0018209	peptidyl-serine modification	Biological Process	1	14	1	0.0873308	ENSGALG00000053184
GO:0043462	regulation of ATPase activity	Biological Process	1	14	1	0.0873308	ENSGALG00000053184
GO:0050775	positive regulation of dendrite morphogenesis	Biological Process	1	14	1	0.0873308	ENSGALG00000008207
GO:0072511	divalent inorganic cation transport	Biological Process	1	14	1	0.0873308	ENSGALG00000005840
GO:1903672	positive regulation of sprouting angiogenesis	Biological Process	1	14	1	0.0873308	ENSGALG00000029811
GO:0032367	intracellular cholesterol transport	Biological Process	1	14	1	0.0873308	ENSGALG00000012898
GO:0040011	locomotion	Biological Process	3	164	1	0.0910069	ENSGALG00000053184;ENSGALG00000029817;ENSGALG00000046862
GO:0048731	system development	Biological Process	6	481	1	0.0923313	ENSGALG00000005840;ENSGALG00000053184;ENSGALG00000040348;ENSGALG00000033938;ENSGALG00000029817;ENSGALG00000004467
GO:0045807	positive regulation of endocytosis	Biological Process	1	15	1	0.0932725	ENSGALG00000014974
GO:0032271	regulation of protein polymerization	Biological Process	1	15	1	0.0932725	ENSGALG00000004467
GO:0030595	leukocyte chemotaxis	Biological Process	1	15	1	0.0932725	ENSGALG00000006388
GO:0031116	positive regulation of microtubule polymerization	Biological Process	1	15	1	0.0932725	ENSGALG00000004467
GO:0002790	peptide secretion	Biological Process	1	15	1	0.0932725	ENSGALG00000040348
GO:0007205	protein kinase C-activating G-protein coupled receptor signaling pathway	Biological Process	1	15	1	0.0932725	ENSGALG00000033561
GO:0070838	divalent metal ion transport	Biological Process	1	15	1	0.0932725	ENSGALG00000005840
GO:0046578	regulation of Ras protein signal transduction	Biological Process	1	15	1	0.0932725	ENSGALG00000005840
GO:0048066	developmental pigmentation	Biological Process	1	15	1	0.0932725	ENSGALG00000005840
GO:0051649	establishment of localization in cell	Biological Process	3	168	1	0.0961338	ENSGALG00000005840;ENSGALG00000004467;ENSGALG00000053184
GO:0010594	regulation of endothelial cell migration	Biological Process	1	16	1	0.0991759	ENSGALG00000029811
GO:0090050	positive regulation of cell migration involved in sprouting angiogenesis	Biological Process	1	16	1	0.0991759	ENSGALG00000006121
GO:1900006	positive regulation of dendrite development	Biological Process	1	16	1	0.0991759	ENSGALG00000004467
GO:0001841	neural tube formation	Biological Process	1	16	1	0.0991759	ENSGALG00000014974
GO:0008356	asymmetric cell division	Biological Process	1	16	1	0.0991759	ENSGALG00000040348
GO:0044093	positive regulation of molecular function	Biological Process	3	171	1	0.100056	ENSGALG00000006979;ENSGALG00000053184;ENSGALG00000033938
GO:0034613	cellular protein localization	Biological Process	3	172	1	0.101377	ENSGALG00000004467;ENSGALG00000053184;ENSGALG00000036677
GO:0035329	hippo signaling	Biological Process	1	17	1	0.105041	ENSGALG00000000264
GO:0051099	positive regulation of binding	Biological Process	1	17	1	0.105041	ENSGALG00000006979
GO:0035304	regulation of protein dephosphorylation	Biological Process	1	17	1	0.105041	ENSGALG00000006979
GO:0042058	regulation of epidermal growth factor receptor signaling pathway	Biological Process	1	17	1	0.105041	ENSGALG00000051957
GO:0032446	protein modification by small protein conjugation	Biological Process	2	85	1	0.10559	ENSGALG00000029817;ENSGALG00000046862
GO:0010975	regulation of neuron projection development	Biological Process	2	87	1	0.109754	ENSGALG00000005840;ENSGALG00000004467
GO:0045598	regulation of fat cell differentiation	Biological Process	1	18	1	0.110869	ENSGALG00000003498
GO:0016601	Rac protein signal transduction	Biological Process	1	18	1	0.110869	ENSGALG00000043825
GO:0006368	transcription elongation from RNA polymerase II promoter	Biological Process	1	18	1	0.110869	ENSGALG00000043243
GO:0046834	lipid phosphorylation	Biological Process	1	18	1	0.110869	ENSGALG00000033561
GO:1902905	positive regulation of supramolecular fiber organization	Biological Process	1	18	1	0.110869	ENSGALG00000004467
GO:0098662	inorganic cation transmembrane transport	Biological Process	1	18	1	0.110869	ENSGALG00000005840
GO:0070647	protein modification by small protein conjugation or removal	Biological Process	2	89	1	0.11396	ENSGALG00000029817;ENSGALG00000046862
GO:0045893	positive regulation of transcription, DNA-templated	Biological Process	4	286	1	0.115474	ENSGALG00000003891;ENSGALG00000038265;ENSGALG00000029817;ENSGALG00000003498
GO:0050982	detection of mechanical stimulus	Biological Process	1	19	1	0.11666	ENSGALG00000005840
GO:0050850	positive regulation of calcium-mediated signaling	Biological Process	1	19	1	0.11666	ENSGALG00000006979
GO:0050848	regulation of calcium-mediated signaling	Biological Process	1	19	1	0.11666	ENSGALG00000006979
GO:0009582	detection of abiotic stimulus	Biological Process	1	20	1	0.122413	ENSGALG00000005840
GO:0031110	regulation of microtubule polymerization or depolymerization	Biological Process	1	20	1	0.122413	ENSGALG00000004467
GO:0046425	regulation of JAK-STAT cascade	Biological Process	1	20	1	0.122413	ENSGALG00000000843
GO:0009581	detection of external stimulus	Biological Process	1	20	1	0.122413	ENSGALG00000005840
GO:0006342	chromatin silencing	Biological Process	1	20	1	0.122413	ENSGALG00000000843
GO:0016482	cytosolic transport	Biological Process	1	20	1	0.122413	ENSGALG00000005840
GO:0002429	immune response-activating cell surface receptor signaling pathway	Biological Process	1	20	1	0.122413	ENSGALG00000006979
GO:0030705	cytoskeleton-dependent intracellular transport	Biological Process	1	20	1	0.122413	ENSGALG00000053184
GO:0090150	establishment of protein localization to membrane	Biological Process	1	20	1	0.122413	ENSGALG00000004467
GO:0042886	amide transport	Biological Process	2	93	1	0.122496	ENSGALG00000004467;ENSGALG00000040348
GO:0120035	regulation of plasma membrane bounded cell projection organization	Biological Process	2	93	1	0.122496	ENSGALG00000004467;ENSGALG00000005840
GO:1902531	regulation of intracellular signal transduction	Biological Process	3	189	1	0.124882	ENSGALG00000006979;ENSGALG00000033938;ENSGALG00000005840
GO:0044267	cellular protein metabolic process	Biological Process	4	295	1	0.125391	ENSGALG00000053184;ENSGALG00000006979;ENSGALG00000029817;ENSGALG00000046862
GO:0015833	peptide transport	Biological Process	2	95	1	0.126822	ENSGALG00000004467;ENSGALG00000040348
GO:0051604	protein maturation	Biological Process	1	21	1	0.128129	ENSGALG00000006979
GO:0090132	epithelium migration	Biological Process	1	21	1	0.128129	ENSGALG00000053184
GO:0006904	vesicle docking involved in exocytosis	Biological Process	1	21	1	0.128129	ENSGALG00000039168
GO:0090130	tissue migration	Biological Process	1	21	1	0.128129	ENSGALG00000053184
GO:0065009	regulation of molecular function	Biological Process	4	298	1	0.128776	ENSGALG00000033938;ENSGALG00000005840;ENSGALG00000053184;ENSGALG00000006979
GO:0031344	regulation of cell projection organization	Biological Process	2	97	1	0.131184	ENSGALG00000004467;ENSGALG00000005840
GO:0051345	positive regulation of hydrolase activity	Biological Process	2	98	1	0.133378	ENSGALG00000033938;ENSGALG00000053184
GO:0098655	cation transmembrane transport	Biological Process	1	22	1	0.133809	ENSGALG00000005840
GO:0070588	calcium ion transmembrane transport	Biological Process	1	22	1	0.133809	ENSGALG00000005840
GO:0051924	regulation of calcium ion transport	Biological Process	1	22	1	0.133809	ENSGALG00000006388
GO:0098660	inorganic ion transmembrane transport	Biological Process	1	23	1	0.139452	ENSGALG00000005840
GO:0046856	phosphatidylinositol dephosphorylation	Biological Process	1	23	1	0.139452	ENSGALG00000016649
GO:0051168	nuclear export	Biological Process	1	23	1	0.139452	ENSGALG00000012263
GO:1901998	toxin transport	Biological Process	1	23	1	0.139452	ENSGALG00000030603
GO:0030707	ovarian follicle cell development	Biological Process	1	23	1	0.139452	ENSGALG00000053184
GO:0086091	regulation of heart rate by cardiac conduction	Biological Process	1	23	1	0.139452	ENSGALG00000013022
GO:0071364	cellular response to epidermal growth factor stimulus	Biological Process	1	23	1	0.139452	ENSGALG00000051957
GO:0045664	regulation of neuron differentiation	Biological Process	2	101	1	0.140011	ENSGALG00000005840;ENSGALG00000004467
GO:0071705	nitrogen compound transport	Biological Process	2	103	1	0.144472	ENSGALG00000004467;ENSGALG00000040348
GO:0030890	positive regulation of B cell proliferation	Biological Process	1	24	1	0.145058	ENSGALG00000007777
GO:0010631	epithelial cell migration	Biological Process	1	24	1	0.145058	ENSGALG00000053184
GO:0090305	nucleic acid phosphodiester bond hydrolysis	Biological Process	1	24	1	0.145058	ENSGALG00000053335
GO:0031345	negative regulation of cell projection organization	Biological Process	1	24	1	0.145058	ENSGALG00000005840
GO:0006810	transport	Biological Process	4	313	1	0.146265	ENSGALG00000004467;ENSGALG00000053184;ENSGALG00000005840;ENSGALG00000040348
GO:0019538	protein metabolic process	Biological Process	4	315	1	0.148666	ENSGALG00000006979;ENSGALG00000053184;ENSGALG00000046862;ENSGALG00000029817
GO:0033036	macromolecule localization	Biological Process	3	206	1	0.15016	ENSGALG00000004467;ENSGALG00000053184;ENSGALG00000040348
GO:0035115	embryonic forelimb morphogenesis	Biological Process	1	25	1	0.150629	ENSGALG00000013022
GO:0002757	immune response-activating signal transduction	Biological Process	1	25	1	0.150629	ENSGALG00000006979
GO:0014065	phosphatidylinositol 3-kinase signaling	Biological Process	1	25	1	0.150629	ENSGALG00000006121
GO:0043124	negative regulation of I-kappaB kinase/NF-kappaB signaling	Biological Process	1	25	1	0.150629	ENSGALG00000030691
GO:0051668	localization within membrane	Biological Process	1	25	1	0.150629	ENSGALG00000004467
GO:0048675	axon extension	Biological Process	1	25	1	0.150629	ENSGALG00000054939
GO:0010507	negative regulation of autophagy	Biological Process	1	25	1	0.150629	ENSGALG00000016649
GO:0009966	regulation of signal transduction	Biological Process	4	318	1	0.152296	ENSGALG00000006979;ENSGALG00000040348;ENSGALG00000005840;ENSGALG00000033938
GO:0007409	axonogenesis	Biological Process	2	107	1	0.153483	ENSGALG00000029817;ENSGALG00000010967
GO:0001667	ameboidal-type cell migration	Biological Process	1	26	1	0.156164	ENSGALG00000053184
GO:0007338	single fertilization	Biological Process	1	26	1	0.156164	ENSGALG00000006052
GO:0032543	mitochondrial translation	Biological Process	1	26	1	0.156164	ENSGALG00000015806
GO:0030513	positive regulation of BMP signaling pathway	Biological Process	1	26	1	0.156164	ENSGALG00000003891
GO:0051495	positive regulation of cytoskeleton organization	Biological Process	1	26	1	0.156164	ENSGALG00000004467
GO:0043473	pigmentation	Biological Process	1	26	1	0.156164	ENSGALG00000005840
GO:0051606	detection of stimulus	Biological Process	1	26	1	0.156164	ENSGALG00000005840
GO:0051674	localization of cell	Biological Process	2	109	1	0.15803	ENSGALG00000053184;ENSGALG00000029817
GO:0010646	regulation of cell communication	Biological Process	4	324	1	0.159657	ENSGALG00000005840;ENSGALG00000006979;ENSGALG00000040348;ENSGALG00000033938
GO:0072503	cellular divalent inorganic cation homeostasis	Biological Process	1	27	1	0.161663	ENSGALG00000006979
GO:0010508	positive regulation of autophagy	Biological Process	1	27	1	0.161663	ENSGALG00000006121
GO:0046850	regulation of bone remodeling	Biological Process	1	27	1	0.161663	ENSGALG00000003081
GO:0002253	activation of immune response	Biological Process	1	27	1	0.161663	ENSGALG00000006979
GO:0001657	ureteric bud development	Biological Process	1	28	1	0.167127	ENSGALG00000029811
GO:0008340	determination of adult lifespan	Biological Process	1	28	1	0.167127	ENSGALG00000038924
GO:0050773	regulation of dendrite development	Biological Process	1	28	1	0.167127	ENSGALG00000004467
GO:0016050	vesicle organization	Biological Process	1	28	1	0.167127	ENSGALG00000053184
GO:0008104	protein localization	Biological Process	3	217	1	0.167331	ENSGALG00000040348;ENSGALG00000004467;ENSGALG00000053184
GO:0023051	regulation of signaling	Biological Process	4	331	1	0.168411	ENSGALG00000005840;ENSGALG00000006979;ENSGALG00000040348;ENSGALG00000033938
GO:0045184	establishment of protein localization	Biological Process	2	115	1	0.171819	ENSGALG00000004467;ENSGALG00000040348
GO:0043393	regulation of protein binding	Biological Process	1	29	1	0.172555	ENSGALG00000006979
GO:0010001	glial cell differentiation	Biological Process	1	29	1	0.172555	ENSGALG00000029817
GO:0072507	divalent inorganic cation homeostasis	Biological Process	1	29	1	0.172555	ENSGALG00000006979
GO:0035303	regulation of dephosphorylation	Biological Process	1	29	1	0.172555	ENSGALG00000006979
GO:0006352	DNA-templated transcription, initiation	Biological Process	1	29	1	0.172555	ENSGALG00000011705
GO:0009306	protein secretion	Biological Process	1	29	1	0.172555	ENSGALG00000040348
GO:0051234	establishment of localization	Biological Process	4	336	1	0.174768	ENSGALG00000004467;ENSGALG00000040348;ENSGALG00000053184;ENSGALG00000005840
GO:0051179	localization	Biological Process	5	457	1	0.175934	ENSGALG00000004467;ENSGALG00000029817;ENSGALG00000040348;ENSGALG00000053184;ENSGALG00000005840
GO:0016310	phosphorylation	Biological Process	2	117	1	0.17646	ENSGALG00000053335;ENSGALG00000053184
GO:0048646	anatomical structure formation involved in morphogenesis	Biological Process	2	117	1	0.17646	ENSGALG00000004467;ENSGALG00000053184
GO:0006261	DNA-dependent DNA replication	Biological Process	1	30	1	0.177949	ENSGALG00000012856
GO:0032502	developmental process	Biological Process	6	586	1	0.180758	ENSGALG00000053184;ENSGALG00000005840;ENSGALG00000004467;ENSGALG00000033938;ENSGALG00000029817;ENSGALG00000040348
GO:0060284	regulation of cell development	Biological Process	2	119	1	0.181121	ENSGALG00000004467;ENSGALG00000005840
GO:0048015	phosphatidylinositol-mediated signaling	Biological Process	1	31	1	0.183308	ENSGALG00000006121
GO:0002066	columnar/cuboidal epithelial cell development	Biological Process	1	31	1	0.183308	ENSGALG00000053184
GO:0042063	gliogenesis	Biological Process	1	31	1	0.183308	ENSGALG00000029817
GO:0048193	Golgi vesicle transport	Biological Process	1	31	1	0.183308	ENSGALG00000031666
GO:0030001	metal ion transport	Biological Process	1	31	1	0.183308	ENSGALG00000005840
GO:0048856	anatomical structure development	Biological Process	6	589	1	0.183686	ENSGALG00000040348;ENSGALG00000029817;ENSGALG00000033938;ENSGALG00000004467;ENSGALG00000005840;ENSGALG00000053184
GO:0048699	generation of neurons	Biological Process	3	228	1	0.185055	ENSGALG00000029817;ENSGALG00000005840;ENSGALG00000004467
GO:0051960	regulation of nervous system development	Biological Process	2	121	1	0.185801	ENSGALG00000004467;ENSGALG00000005840
GO:0048870	cell motility	Biological Process	2	121	1	0.185801	ENSGALG00000053184;ENSGALG00000029817
GO:0007399	nervous system development	Biological Process	4	346	1	0.187729	ENSGALG00000005840;ENSGALG00000004467;ENSGALG00000033938;ENSGALG00000029817
GO:0016569	covalent chromatin modification	Biological Process	1	32	1	0.188633	ENSGALG00000029817
GO:0006518	peptide metabolic process	Biological Process	1	32	1	0.188633	ENSGALG00000006979
GO:0006805	xenobiotic metabolic process	Biological Process	1	32	1	0.188633	ENSGALG00000013402
GO:0006996	organelle organization	Biological Process	4	348	1	0.190359	ENSGALG00000029817;ENSGALG00000033938;ENSGALG00000004467;ENSGALG00000053184
GO:0071702	organic substance transport	Biological Process	2	123	1	0.190498	ENSGALG00000040348;ENSGALG00000004467
GO:0050767	regulation of neurogenesis	Biological Process	2	123	1	0.190498	ENSGALG00000005840;ENSGALG00000004467
GO:0016570	histone modification	Biological Process	1	33	1	0.193923	ENSGALG00000029817
GO:0040029	regulation of gene expression, epigenetic	Biological Process	1	33	1	0.193923	ENSGALG00000053184
GO:0030218	erythrocyte differentiation	Biological Process	1	33	1	0.193923	ENSGALG00000016191
GO:0031334	positive regulation of protein complex assembly	Biological Process	1	33	1	0.193923	ENSGALG00000004467
GO:0043603	cellular amide metabolic process	Biological Process	1	33	1	0.193923	ENSGALG00000006979
GO:0034446	substrate adhesion-dependent cell spreading	Biological Process	1	33	1	0.193923	ENSGALG00000030603
GO:0051641	cellular localization	Biological Process	3	234	1	0.194929	ENSGALG00000004467;ENSGALG00000053184;ENSGALG00000005840
GO:0006508	proteolysis	Biological Process	2	125	1	0.195212	ENSGALG00000029817;ENSGALG00000006979
GO:0055065	metal ion homeostasis	Biological Process	1	34	1	0.199179	ENSGALG00000006979
GO:0006875	cellular metal ion homeostasis	Biological Process	1	34	1	0.199179	ENSGALG00000006979
GO:0006816	calcium ion transport	Biological Process	1	34	1	0.199179	ENSGALG00000005840
GO:0043170	macromolecule metabolic process	Biological Process	5	481	1	0.202832	ENSGALG00000006979;ENSGALG00000053335;ENSGALG00000053184;ENSGALG00000046862;ENSGALG00000029817
GO:0002065	columnar/cuboidal epithelial cell differentiation	Biological Process	1	35	1	0.204402	ENSGALG00000053184
GO:0048872	homeostasis of number of cells	Biological Process	1	35	1	0.204402	ENSGALG00000006052
GO:0045931	positive regulation of mitotic cell cycle	Biological Process	1	35	1	0.204402	ENSGALG00000029817
GO:0036211	protein modification process	Biological Process	3	241	1	0.206613	ENSGALG00000029817;ENSGALG00000053184;ENSGALG00000046862
GO:0032501	multicellular organismal process	Biological Process	6	613	1	0.207782	ENSGALG00000033938;ENSGALG00000029817;ENSGALG00000004467;ENSGALG00000040348;ENSGALG00000005840;ENSGALG00000053184
GO:0046486	glycerolipid metabolic process	Biological Process	1	36	1	0.209591	ENSGALG00000033561
GO:0007032	endosome organization	Biological Process	1	36	1	0.209591	ENSGALG00000053184
GO:0021700	developmental maturation	Biological Process	1	36	1	0.209591	ENSGALG00000005840
GO:1902903	regulation of supramolecular fiber organization	Biological Process	1	36	1	0.209591	ENSGALG00000004467
GO:0035220	wing disc development	Biological Process	1	36	1	0.209591	ENSGALG00000053184
GO:0006898	receptor-mediated endocytosis	Biological Process	1	37	1	0.214746	ENSGALG00000013829
GO:0032886	regulation of microtubule-based process	Biological Process	1	37	1	0.214746	ENSGALG00000004467
GO:0008593	regulation of Notch signaling pathway	Biological Process	1	37	1	0.214746	ENSGALG00000040348
GO:0030036	actin cytoskeleton organization	Biological Process	2	135	1	0.218988	ENSGALG00000033938;ENSGALG00000043825
GO:0045747	positive regulation of Notch signaling pathway	Biological Process	1	38	1	0.219868	ENSGALG00000040348
GO:0051098	regulation of binding	Biological Process	1	39	1	0.224957	ENSGALG00000006979
GO:0046854	phosphatidylinositol phosphorylation	Biological Process	1	39	1	0.224957	ENSGALG00000006121
GO:0055074	calcium ion homeostasis	Biological Process	1	39	1	0.224957	ENSGALG00000006979
GO:0050729	positive regulation of inflammatory response	Biological Process	1	39	1	0.224957	ENSGALG00000006388
GO:0016485	protein processing	Biological Process	1	39	1	0.224957	ENSGALG00000006979
GO:0010977	negative regulation of neuron projection development	Biological Process	1	39	1	0.224957	ENSGALG00000005840
GO:0043412	macromolecule modification	Biological Process	3	252	1	0.225289	ENSGALG00000046862;ENSGALG00000029817;ENSGALG00000053184
GO:1901564	organonitrogen compound metabolic process	Biological Process	4	374	1	0.225568	ENSGALG00000006979;ENSGALG00000053184;ENSGALG00000046862;ENSGALG00000029817
GO:0051336	regulation of hydrolase activity	Biological Process	2	138	1	0.226174	ENSGALG00000053184;ENSGALG00000033938
GO:0010256	endomembrane system organization	Biological Process	1	40	1	0.230014	ENSGALG00000053184
GO:0030217	T cell differentiation	Biological Process	1	40	1	0.230014	ENSGALG00000016191
GO:0030003	cellular cation homeostasis	Biological Process	1	40	1	0.230014	ENSGALG00000006979
GO:0007275	multicellular organism development	Biological Process	6	637	1	0.232971	ENSGALG00000005840;ENSGALG00000053184;ENSGALG00000033938;ENSGALG00000029817;ENSGALG00000004467;ENSGALG00000040348
GO:0045669	positive regulation of osteoblast differentiation	Biological Process	1	41	1	0.235038	ENSGALG00000003081
GO:0051961	negative regulation of nervous system development	Biological Process	1	41	1	0.235038	ENSGALG00000005840
GO:0008361	regulation of cell size	Biological Process	1	41	1	0.235038	ENSGALG00000053184
GO:0032535	regulation of cellular component size	Biological Process	1	41	1	0.235038	ENSGALG00000053184
GO:0051480	regulation of cytosolic calcium ion concentration	Biological Process	1	41	1	0.235038	ENSGALG00000006979
GO:0050679	positive regulation of epithelial cell proliferation	Biological Process	1	41	1	0.235038	ENSGALG00000006052
GO:0051128	regulation of cellular component organization	Biological Process	3	260	1	0.239079	ENSGALG00000004467;ENSGALG00000005840;ENSGALG00000040348
GO:0010721	negative regulation of cell development	Biological Process	1	42	1	0.24003	ENSGALG00000005840
GO:0006812	cation transport	Biological Process	1	42	1	0.24003	ENSGALG00000005840
GO:0043254	regulation of protein complex assembly	Biological Process	1	42	1	0.24003	ENSGALG00000004467
GO:0007017	microtubule-based process	Biological Process	2	145	1	0.243006	ENSGALG00000053184;ENSGALG00000004467
GO:0045892	negative regulation of transcription, DNA-templated	Biological Process	3	263	1	0.244289	ENSGALG00000013402;ENSGALG00000009279;ENSGALG00000003891
GO:0002768	immune response-regulating cell surface receptor signaling pathway	Biological Process	1	43	1	0.244989	ENSGALG00000006979
GO:0043062	extracellular structure organization	Biological Process	1	43	1	0.244989	ENSGALG00000040348
GO:0006873	cellular ion homeostasis	Biological Process	1	43	1	0.244989	ENSGALG00000006979
GO:0043588	skin development	Biological Process	1	43	1	0.244989	ENSGALG00000006052
GO:0050778	positive regulation of immune response	Biological Process	1	44	1	0.249916	ENSGALG00000006979
GO:0001947	heart looping	Biological Process	1	44	1	0.249916	ENSGALG00000014974
GO:0030514	negative regulation of BMP signaling pathway	Biological Process	1	44	1	0.249916	ENSGALG00000029811
GO:0050768	negative regulation of neurogenesis	Biological Process	1	44	1	0.249916	ENSGALG00000005840
GO:0055080	cation homeostasis	Biological Process	1	44	1	0.249916	ENSGALG00000006979
GO:0051656	establishment of organelle localization	Biological Process	1	44	1	0.249916	ENSGALG00000053184
GO:0098771	inorganic ion homeostasis	Biological Process	1	44	1	0.249916	ENSGALG00000006979
GO:0006468	protein phosphorylation	Biological Process	2	148	1	0.25024	ENSGALG00000053184;ENSGALG00000043243
GO:0048583	regulation of response to stimulus	Biological Process	4	394	1	0.253742	ENSGALG00000005840;ENSGALG00000006979;ENSGALG00000040348;ENSGALG00000033938
GO:0001756	somitogenesis	Biological Process	1	45	1	0.254812	ENSGALG00000014974
GO:0043085	positive regulation of catalytic activity	Biological Process	2	151	1	0.257481	ENSGALG00000053184;ENSGALG00000033938
GO:0000226	microtubule cytoskeleton organization	Biological Process	2	151	1	0.257481	ENSGALG00000010967;ENSGALG00000004467
GO:0048705	skeletal system morphogenesis	Biological Process	1	46	1	0.259676	ENSGALG00000006052
GO:0055082	cellular chemical homeostasis	Biological Process	1	46	1	0.259676	ENSGALG00000006979
GO:0009967	positive regulation of signal transduction	Biological Process	2	152	1	0.259896	ENSGALG00000040348;ENSGALG00000006979
GO:0070727	cellular macromolecule localization	Biological Process	2	152	1	0.259896	ENSGALG00000053184;ENSGALG00000004467
GO:0007444	imaginal disc development	Biological Process	1	47	1	0.264509	ENSGALG00000053184
GO:0048839	inner ear development	Biological Process	1	47	1	0.264509	ENSGALG00000029811
GO:0006807	nitrogen compound metabolic process	Biological Process	5	533	1	0.265338	ENSGALG00000053184;ENSGALG00000053335;ENSGALG00000006979;ENSGALG00000029817;ENSGALG00000046862
GO:0009612	response to mechanical stimulus	Biological Process	1	48	1	0.269311	ENSGALG00000005840
GO:0006793	phosphorus metabolic process	Biological Process	2	157	1	0.271975	ENSGALG00000053335;ENSGALG00000053184
GO:0002064	epithelial cell development	Biological Process	1	49	1	0.274082	ENSGALG00000053184
GO:0002764	immune response-regulating signaling pathway	Biological Process	1	49	1	0.274082	ENSGALG00000006979
GO:0006796	phosphate-containing compound metabolic process	Biological Process	2	158	1	0.274391	ENSGALG00000053184;ENSGALG00000053335
GO:0030154	cell differentiation	Biological Process	5	542	1	0.276616	ENSGALG00000005840;ENSGALG00000053184;ENSGALG00000026981;ENSGALG00000029817;ENSGALG00000004467
GO:0048869	cellular developmental process	Biological Process	4	411	1	0.27826	ENSGALG00000029817;ENSGALG00000004467;ENSGALG00000005840;ENSGALG00000053184
GO:0050852	T cell receptor signaling pathway	Biological Process	1	50	1	0.278822	ENSGALG00000006979
GO:0033138	positive regulation of peptidyl-serine phosphorylation	Biological Process	1	50	1	0.278822	ENSGALG00000010967
GO:0007608	sensory perception of smell	Biological Process	1	50	1	0.278822	ENSGALG00000003999
GO:0031346	positive regulation of cell projection organization	Biological Process	1	50	1	0.278822	ENSGALG00000004467
GO:0031532	actin cytoskeleton reorganization	Biological Process	1	50	1	0.278822	ENSGALG00000030603
GO:0007154	cell communication	Biological Process	4	413	1	0.281172	ENSGALG00000029817;ENSGALG00000033938;ENSGALG00000006979;ENSGALG00000053184
GO:0016043	cellular component organization	Biological Process	5	546	1	0.281662	ENSGALG00000040348;ENSGALG00000033938;ENSGALG00000029817;ENSGALG00000004467;ENSGALG00000053184
GO:0050801	ion homeostasis	Biological Process	1	51	1	0.283532	ENSGALG00000006979
GO:0070507	regulation of microtubule cytoskeleton organization	Biological Process	1	51	1	0.283532	ENSGALG00000004467
GO:0010647	positive regulation of cell communication	Biological Process	2	162	1	0.284051	ENSGALG00000006979;ENSGALG00000040348
GO:0002244	hematopoietic progenitor cell differentiation	Biological Process	1	52	1	0.288211	ENSGALG00000042259
GO:0090066	regulation of anatomical structure size	Biological Process	1	52	1	0.288211	ENSGALG00000053184
GO:0023056	positive regulation of signaling	Biological Process	2	164	1	0.288877	ENSGALG00000040348;ENSGALG00000006979
GO:0043632	modification-dependent macromolecule catabolic process	Biological Process	1	53	1	0.29286	ENSGALG00000029817
GO:0061024	membrane organization	Biological Process	1	53	1	0.29286	ENSGALG00000004467
GO:0008380	RNA splicing	Biological Process	1	53	1	0.29286	ENSGALG00000049119
GO:0044260	cellular macromolecule metabolic process	Biological Process	4	421	1	0.292871	ENSGALG00000053184;ENSGALG00000006979;ENSGALG00000029817;ENSGALG00000046862
GO:0071840	cellular component organization or biogenesis	Biological Process	5	555	1	0.293085	ENSGALG00000029817;ENSGALG00000033938;ENSGALG00000004467;ENSGALG00000040348;ENSGALG00000053184
GO:0044238	primary metabolic process	Biological Process	5	556	1	0.29436	ENSGALG00000053184;ENSGALG00000006979;ENSGALG00000053335;ENSGALG00000029817;ENSGALG00000046862
GO:0015031	protein transport	Biological Process	2	167	1	0.296112	ENSGALG00000004467;ENSGALG00000040348
GO:0044089	positive regulation of cellular component biogenesis	Biological Process	1	54	1	0.297479	ENSGALG00000004467
GO:0019941	modification-dependent protein catabolic process	Biological Process	1	54	1	0.297479	ENSGALG00000029817
GO:0009987	cellular process	Biological Process	9	1115	1	0.298371	ENSGALG00000040348;ENSGALG00000006979;ENSGALG00000033938;ENSGALG00000046862;ENSGALG00000005840;ENSGALG00000053184;ENSGALG00000053335;ENSGALG00000029817;ENSGALG00000004467
GO:0002684	positive regulation of immune system process	Biological Process	1	55	1	0.302068	ENSGALG00000006979
GO:0000724	double-strand break repair via homologous recombination	Biological Process	1	55	1	0.302068	ENSGALG00000006052
GO:0044237	cellular metabolic process	Biological Process	5	566	1	0.307162	ENSGALG00000053335;ENSGALG00000006979;ENSGALG00000046862;ENSGALG00000029817;ENSGALG00000053184
GO:0034220	ion transmembrane transport	Biological Process	1	57	1	0.311158	ENSGALG00000005840
GO:0035264	multicellular organism growth	Biological Process	1	57	1	0.311158	ENSGALG00000006052
GO:0045787	positive regulation of cell cycle	Biological Process	1	58	1	0.315659	ENSGALG00000029817
GO:0006811	ion transport	Biological Process	1	58	1	0.315659	ENSGALG00000005840
GO:0048522	positive regulation of cellular process	Biological Process	4	437	1	0.316464	ENSGALG00000004467;ENSGALG00000029817;ENSGALG00000006979;ENSGALG00000040348
GO:0009653	anatomical structure morphogenesis	Biological Process	3	304	1	0.31688	ENSGALG00000053184;ENSGALG00000004467;ENSGALG00000029817
GO:0045595	regulation of cell differentiation	Biological Process	2	177	1	0.320144	ENSGALG00000004467;ENSGALG00000005840
GO:0071704	organic substance metabolic process	Biological Process	5	579	1	0.323935	ENSGALG00000029817;ENSGALG00000046862;ENSGALG00000006979;ENSGALG00000053335;ENSGALG00000053184
GO:0051962	positive regulation of nervous system development	Biological Process	1	60	1	0.324574	ENSGALG00000004467
GO:0051726	regulation of cell cycle	Biological Process	2	180	1	0.32732	ENSGALG00000000843;ENSGALG00000029817
GO:0019725	cellular homeostasis	Biological Process	1	61	1	0.328989	ENSGALG00000006979
GO:0010638	positive regulation of organelle organization	Biological Process	1	61	1	0.328989	ENSGALG00000004467
GO:0010720	positive regulation of cell development	Biological Process	1	62	1	0.333375	ENSGALG00000004467
GO:0051897	positive regulation of protein kinase B signaling	Biological Process	1	62	1	0.333375	ENSGALG00000036677
GO:0051640	organelle localization	Biological Process	1	62	1	0.333375	ENSGALG00000053184
GO:0090263	positive regulation of canonical Wnt signaling pathway	Biological Process	1	63	1	0.337733	ENSGALG00000030691
GO:0044257	cellular protein catabolic process	Biological Process	1	63	1	0.337733	ENSGALG00000029817
GO:0097485	neuron projection guidance	Biological Process	1	63	1	0.337733	ENSGALG00000029817
GO:0090630	activation of GTPase activity	Biological Process	1	64	1	0.342062	ENSGALG00000010967
GO:0007266	Rho protein signal transduction	Biological Process	1	65	1	0.346364	ENSGALG00000033938
GO:0009605	response to external stimulus	Biological Process	2	189	1	0.348729	ENSGALG00000029817;ENSGALG00000005840
GO:0007010	cytoskeleton organization	Biological Process	2	190	1	0.351095	ENSGALG00000033938;ENSGALG00000004467
GO:0006928	movement of cell or subcellular component	Biological Process	2	190	1	0.351095	ENSGALG00000053184;ENSGALG00000029817
GO:0050794	regulation of cellular process	Biological Process	7	884	1	0.351434	ENSGALG00000053184;ENSGALG00000005840;ENSGALG00000006979;ENSGALG00000040348;ENSGALG00000004467;ENSGALG00000029817;ENSGALG00000033938
GO:0048584	positive regulation of response to stimulus	Biological Process	2	193	1	0.358176	ENSGALG00000006979;ENSGALG00000040348
GO:0007165	signal transduction	Biological Process	5	609	1	0.363021	ENSGALG00000007721;ENSGALG00000053184;ENSGALG00000033938;ENSGALG00000006979;ENSGALG00000054939
GO:0007292	female gamete generation	Biological Process	1	69	1	0.363295	ENSGALG00000053184
GO:0006874	cellular calcium ion homeostasis	Biological Process	1	69	1	0.363295	ENSGALG00000006979
GO:0006397	mRNA processing	Biological Process	1	70	1	0.36746	ENSGALG00000005552
GO:0048477	oogenesis	Biological Process	1	70	1	0.36746	ENSGALG00000053184
GO:0010976	positive regulation of neuron projection development	Biological Process	1	70	1	0.36746	ENSGALG00000004467
GO:0022414	reproductive process	Biological Process	2	197	1	0.367576	ENSGALG00000053184;ENSGALG00000030603
GO:2000026	regulation of multicellular organismal development	Biological Process	2	197	1	0.367576	ENSGALG00000004467;ENSGALG00000005840
GO:0050896	response to stimulus	Biological Process	5	613	1	0.368255	ENSGALG00000005840;ENSGALG00000053184;ENSGALG00000006979;ENSGALG00000033938;ENSGALG00000029817
GO:0050769	positive regulation of neurogenesis	Biological Process	1	71	1	0.371598	ENSGALG00000004467
GO:0008152	metabolic process	Biological Process	5	616	1	0.372183	ENSGALG00000053335;ENSGALG00000006979;ENSGALG00000029817;ENSGALG00000046862;ENSGALG00000053184
GO:0006486	protein glycosylation	Biological Process	1	72	1	0.375709	ENSGALG00000009027
GO:0030336	negative regulation of cell migration	Biological Process	1	72	1	0.375709	ENSGALG00000043825
GO:1901565	organonitrogen compound catabolic process	Biological Process	1	73	1	0.379793	ENSGALG00000029817
GO:0043524	negative regulation of neuron apoptotic process	Biological Process	1	74	1	0.383852	ENSGALG00000036677
GO:0051129	negative regulation of cellular component organization	Biological Process	1	74	1	0.383852	ENSGALG00000005840
GO:0051493	regulation of cytoskeleton organization	Biological Process	1	74	1	0.383852	ENSGALG00000004467
GO:0050789	regulation of biological process	Biological Process	7	915	1	0.385121	ENSGALG00000005840;ENSGALG00000053184;ENSGALG00000033938;ENSGALG00000029817;ENSGALG00000004467;ENSGALG00000006979;ENSGALG00000040348
GO:0007265	Ras protein signal transduction	Biological Process	1	75	1	0.387884	ENSGALG00000033938
GO:0045596	negative regulation of cell differentiation	Biological Process	1	75	1	0.387884	ENSGALG00000005840
GO:0051301	cell division	Biological Process	1	76	1	0.391889	ENSGALG00000040348
GO:0042330	taxis	Biological Process	1	76	1	0.391889	ENSGALG00000029817
GO:0030029	actin filament-based process	Biological Process	1	77	1	0.39587	ENSGALG00000033938
GO:0030163	protein catabolic process	Biological Process	1	77	1	0.39587	ENSGALG00000029817
GO:0048568	embryonic organ development	Biological Process	1	77	1	0.39587	ENSGALG00000006052
GO:0050804	modulation of chemical synaptic transmission	Biological Process	1	78	1	0.399824	ENSGALG00000033561
GO:0018193	peptidyl-amino acid modification	Biological Process	1	79	1	0.403753	ENSGALG00000053184
GO:0006325	chromatin organization	Biological Process	1	79	1	0.403753	ENSGALG00000029817
GO:0048518	positive regulation of biological process	Biological Process	4	496	1	0.404282	ENSGALG00000006979;ENSGALG00000040348;ENSGALG00000029817;ENSGALG00000004467
GO:0048878	chemical homeostasis	Biological Process	1	80	1	0.407656	ENSGALG00000006979
GO:0007626	locomotory behavior	Biological Process	1	81	1	0.411534	ENSGALG00000003999
GO:0055085	transmembrane transport	Biological Process	1	81	1	0.411534	ENSGALG00000005840
GO:0044265	cellular macromolecule catabolic process	Biological Process	1	83	1	0.419216	ENSGALG00000029817
GO:0035556	intracellular signal transduction	Biological Process	3	364	1	0.423422	ENSGALG00000053184;ENSGALG00000033561;ENSGALG00000033938
GO:0072659	protein localization to plasma membrane	Biological Process	1	85	1	0.426798	ENSGALG00000053184
GO:0009617	response to bacterium	Biological Process	1	86	1	0.430553	ENSGALG00000033561
GO:0065007	biological regulation	Biological Process	7	957	1	0.430972	ENSGALG00000006979;ENSGALG00000040348;ENSGALG00000004467;ENSGALG00000033938;ENSGALG00000029817;ENSGALG00000053184;ENSGALG00000005840
GO:0002520	immune system development	Biological Process	1	87	1	0.434283	ENSGALG00000013022
GO:0045937	positive regulation of phosphate metabolic process	Biological Process	1	87	1	0.434283	ENSGALG00000006979
GO:0022412	cellular process involved in reproduction in multicellular organism	Biological Process	1	87	1	0.434283	ENSGALG00000053184
GO:0010562	positive regulation of phosphorus metabolic process	Biological Process	1	87	1	0.434283	ENSGALG00000006979
GO:0034765	regulation of ion transmembrane transport	Biological Process	1	88	1	0.437989	ENSGALG00000013022
GO:0061564	axon development	Biological Process	1	88	1	0.437989	ENSGALG00000029817
GO:0009057	macromolecule catabolic process	Biological Process	1	89	1	0.441671	ENSGALG00000029817
GO:1902533	positive regulation of intracellular signal transduction	Biological Process	1	89	1	0.441671	ENSGALG00000006979
GO:0051093	negative regulation of developmental process	Biological Process	1	90	1	0.445329	ENSGALG00000005840
GO:0045666	positive regulation of neuron differentiation	Biological Process	1	90	1	0.445329	ENSGALG00000004467
GO:0007605	sensory perception of sound	Biological Process	1	91	1	0.448964	ENSGALG00000003999
GO:0050790	regulation of catalytic activity	Biological Process	2	234	1	0.451666	ENSGALG00000053184;ENSGALG00000033938
GO:0007281	germ cell development	Biological Process	1	92	1	0.452575	ENSGALG00000053184
GO:0018105	peptidyl-serine phosphorylation	Biological Process	1	92	1	0.452575	ENSGALG00000053184
GO:0051173	positive regulation of nitrogen compound metabolic process	Biological Process	2	235	1	0.453855	ENSGALG00000006979;ENSGALG00000029817
GO:0008150	biological_process	Biological Process	9	1279	1	0.454119	ENSGALG00000006979;ENSGALG00000040348;ENSGALG00000033938;ENSGALG00000046862;ENSGALG00000053335;ENSGALG00000004467;ENSGALG00000029817;ENSGALG00000053184;ENSGALG00000005840
GO:0050793	regulation of developmental process	Biological Process	2	240	1	0.464729	ENSGALG00000005840;ENSGALG00000004467
GO:0044087	regulation of cellular component biogenesis	Biological Process	1	96	1	0.466788	ENSGALG00000004467
GO:0045944	positive regulation of transcription from RNA polymerase II promoter	Biological Process	4	540	1	0.468736	ENSGALG00000013402;ENSGALG00000016191;ENSGALG00000043243;ENSGALG00000000843
GO:0023052	signaling	Biological Process	3	393	1	0.473173	ENSGALG00000053184;ENSGALG00000006979;ENSGALG00000033938
GO:0045597	positive regulation of cell differentiation	Biological Process	1	98	1	0.473757	ENSGALG00000004467
GO:0007018	microtubule-based movement	Biological Process	1	99	1	0.477208	ENSGALG00000053184
GO:0050776	regulation of immune response	Biological Process	1	99	1	0.477208	ENSGALG00000006979
GO:0031325	positive regulation of cellular metabolic process	Biological Process	2	248	1	0.481867	ENSGALG00000029817;ENSGALG00000006979
GO:0043087	regulation of GTPase activity	Biological Process	1	102	1	0.487427	ENSGALG00000033938
GO:0031401	positive regulation of protein modification process	Biological Process	1	102	1	0.487427	ENSGALG00000006979
GO:0007423	sensory organ development	Biological Process	1	103	1	0.490789	ENSGALG00000040348
GO:0030855	epithelial cell differentiation	Biological Process	1	103	1	0.490789	ENSGALG00000053184
GO:0006935	chemotaxis	Biological Process	1	103	1	0.490789	ENSGALG00000029817
GO:0001525	angiogenesis	Biological Process	1	103	1	0.490789	ENSGALG00000016191
GO:0051241	negative regulation of multicellular organismal process	Biological Process	1	104	1	0.494129	ENSGALG00000005840
GO:0006886	intracellular protein transport	Biological Process	2	255	1	0.49659	ENSGALG00000004467;ENSGALG00000015036
GO:0032990	cell part morphogenesis	Biological Process	1	105	1	0.497448	ENSGALG00000029817
GO:0000209	protein polyubiquitination	Biological Process	1	105	1	0.497448	ENSGALG00000046862
GO:0120039	plasma membrane bounded cell projection morphogenesis	Biological Process	1	105	1	0.497448	ENSGALG00000029817
GO:0010604	positive regulation of macromolecule metabolic process	Biological Process	2	256	1	0.498672	ENSGALG00000029817;ENSGALG00000006979
GO:0048858	cell projection morphogenesis	Biological Process	1	106	1	0.500746	ENSGALG00000029817
GO:0009792	embryo development ending in birth or egg hatching	Biological Process	1	107	1	0.504022	ENSGALG00000029817
GO:0048667	cell morphogenesis involved in neuron differentiation	Biological Process	1	108	1	0.507277	ENSGALG00000029817
GO:0034641	cellular nitrogen compound metabolic process	Biological Process	2	261	1	0.509002	ENSGALG00000053335;ENSGALG00000006979
GO:0048468	cell development	Biological Process	2	262	1	0.511052	ENSGALG00000029817;ENSGALG00000053184
GO:0050821	protein stabilization	Biological Process	1	110	1	0.513723	ENSGALG00000016649
GO:0070374	positive regulation of ERK1 and ERK2 cascade	Biological Process	1	111	1	0.516915	ENSGALG00000029811
GO:0007346	regulation of mitotic cell cycle	Biological Process	1	111	1	0.516915	ENSGALG00000029817
GO:0009628	response to abiotic stimulus	Biological Process	1	113	1	0.523237	ENSGALG00000005840
GO:0043161	proteasome-mediated ubiquitin-dependent protein catabolic process	Biological Process	1	113	1	0.523237	ENSGALG00000004629
GO:0030198	extracellular matrix organization	Biological Process	1	115	1	0.529478	ENSGALG00000040348
GO:1901575	organic substance catabolic process	Biological Process	1	115	1	0.529478	ENSGALG00000029817
GO:0051276	chromosome organization	Biological Process	1	117	1	0.535638	ENSGALG00000029817
GO:0009893	positive regulation of metabolic process	Biological Process	2	275	1	0.537193	ENSGALG00000029817;ENSGALG00000006979
GO:0000904	cell morphogenesis involved in differentiation	Biological Process	1	119	1	0.541718	ENSGALG00000029817
GO:1902680	positive regulation of RNA biosynthetic process	Biological Process	1	119	1	0.541718	ENSGALG00000029817
GO:1903508	positive regulation of nucleic acid-templated transcription	Biological Process	1	119	1	0.541718	ENSGALG00000029817
GO:0051130	positive regulation of cellular component organization	Biological Process	1	120	1	0.544728	ENSGALG00000004467
GO:0044248	cellular catabolic process	Biological Process	1	121	1	0.547719	ENSGALG00000029817
GO:0048812	neuron projection morphogenesis	Biological Process	1	124	1	0.556577	ENSGALG00000029817
GO:0051254	positive regulation of RNA metabolic process	Biological Process	1	124	1	0.556577	ENSGALG00000029817
GO:0003006	developmental process involved in reproduction	Biological Process	1	125	1	0.559491	ENSGALG00000053184
GO:0051094	positive regulation of developmental process	Biological Process	1	125	1	0.559491	ENSGALG00000004467
GO:0008283	cell proliferation	Biological Process	1	125	1	0.559491	ENSGALG00000008207
GO:0032940	secretion by cell	Biological Process	1	126	1	0.562386	ENSGALG00000040348
GO:0007276	gamete generation	Biological Process	1	126	1	0.562386	ENSGALG00000053184
GO:0009968	negative regulation of signal transduction	Biological Process	1	128	1	0.568121	ENSGALG00000011581
GO:0032270	positive regulation of cellular protein metabolic process	Biological Process	1	130	1	0.573781	ENSGALG00000006979
GO:0046903	secretion	Biological Process	1	131	1	0.576584	ENSGALG00000040348
GO:0051239	regulation of multicellular organismal process	Biological Process	2	299	1	0.582934	ENSGALG00000004467;ENSGALG00000005840
GO:0035295	tube development	Biological Process	1	134	1	0.584883	ENSGALG00000053184
GO:0051247	positive regulation of protein metabolic process	Biological Process	1	134	1	0.584883	ENSGALG00000006979
GO:0042592	homeostatic process	Biological Process	1	135	1	0.587613	ENSGALG00000006979
GO:0002682	regulation of immune system process	Biological Process	1	135	1	0.587613	ENSGALG00000006979
GO:0019953	sexual reproduction	Biological Process	1	136	1	0.590326	ENSGALG00000053184
GO:0009056	catabolic process	Biological Process	1	136	1	0.590326	ENSGALG00000029817
GO:0051716	cellular response to stimulus	Biological Process	3	472	1	0.597695	ENSGALG00000006979;ENSGALG00000053184;ENSGALG00000033938
GO:0048609	multicellular organismal reproductive process	Biological Process	1	139	1	0.59836	ENSGALG00000053184
GO:0033043	regulation of organelle organization	Biological Process	1	140	1	0.601003	ENSGALG00000004467
GO:0032504	multicellular organism reproduction	Biological Process	1	140	1	0.601003	ENSGALG00000053184
GO:0060255	regulation of macromolecule metabolic process	Biological Process	3	475	1	0.602044	ENSGALG00000006979;ENSGALG00000053184;ENSGALG00000029817
GO:0010557	positive regulation of macromolecule biosynthetic process	Biological Process	1	142	1	0.606237	ENSGALG00000029817
GO:0045935	positive regulation of nucleobase-containing compound metabolic process	Biological Process	1	145	1	0.613963	ENSGALG00000029817
GO:0044703	multi-organism reproductive process	Biological Process	1	146	1	0.616504	ENSGALG00000053184
GO:0032989	cellular component morphogenesis	Biological Process	1	147	1	0.619029	ENSGALG00000029817
GO:0000278	mitotic cell cycle	Biological Process	1	150	1	0.626507	ENSGALG00000004467
GO:0031328	positive regulation of cellular biosynthetic process	Biological Process	1	151	1	0.628967	ENSGALG00000029817
GO:0007283	spermatogenesis	Biological Process	1	151	1	0.628967	ENSGALG00000006052
GO:0007507	heart development	Biological Process	1	152	1	0.631411	ENSGALG00000013022
GO:0007411	axon guidance	Biological Process	1	152	1	0.631411	ENSGALG00000029817
GO:0009891	positive regulation of biosynthetic process	Biological Process	1	153	1	0.63384	ENSGALG00000029817
GO:0007049	cell cycle	Biological Process	1	156	1	0.64103	ENSGALG00000004467
GO:0009790	embryo development	Biological Process	1	156	1	0.64103	ENSGALG00000029817
GO:0019220	regulation of phosphate metabolic process	Biological Process	1	159	1	0.648081	ENSGALG00000006979
GO:0065008	regulation of biological quality	Biological Process	2	337	1	0.648512	ENSGALG00000006979;ENSGALG00000053184
GO:0051174	regulation of phosphorus metabolic process	Biological Process	1	160	1	0.650401	ENSGALG00000006979
GO:0007420	brain development	Biological Process	1	162	1	0.654996	ENSGALG00000011833
GO:0031175	neuron projection development	Biological Process	1	166	1	0.664007	ENSGALG00000029817
GO:0019222	regulation of metabolic process	Biological Process	3	525	1	0.67001	ENSGALG00000006979;ENSGALG00000029817;ENSGALG00000053184
GO:0000902	cell morphogenesis	Biological Process	1	170	1	0.672786	ENSGALG00000029817
GO:0048666	neuron development	Biological Process	1	171	1	0.674945	ENSGALG00000029817
GO:0031399	regulation of protein modification process	Biological Process	1	172	1	0.67709	ENSGALG00000006979
GO:0051240	positive regulation of multicellular organismal process	Biological Process	1	172	1	0.67709	ENSGALG00000004467
GO:0060429	epithelium development	Biological Process	1	172	1	0.67709	ENSGALG00000053184
GO:0120036	plasma membrane bounded cell projection organization	Biological Process	1	180	1	0.693754	ENSGALG00000029817
GO:0030030	cell projection organization	Biological Process	1	182	1	0.697786	ENSGALG00000029817
GO:0048513	animal organ development	Biological Process	2	370	1	0.69872	ENSGALG00000053184;ENSGALG00000040348
GO:0010467	gene expression	Biological Process	1	184	1	0.701766	ENSGALG00000006979
GO:0002376	immune system process	Biological Process	1	187	1	0.707638	ENSGALG00000006979
GO:0000003	reproduction	Biological Process	1	196	1	0.724579	ENSGALG00000053184
GO:0090304	nucleic acid metabolic process	Biological Process	1	198	1	0.72821	ENSGALG00000053335
GO:0051704	multi-organism process	Biological Process	1	202	1	0.735331	ENSGALG00000053184
GO:0010468	regulation of gene expression	Biological Process	2	403	1	0.742942	ENSGALG00000029817;ENSGALG00000053184
GO:0030182	neuron differentiation	Biological Process	1	222	1	0.768265	ENSGALG00000029817
GO:0032268	regulation of cellular protein metabolic process	Biological Process	1	225	1	0.772842	ENSGALG00000006979
GO:0009888	tissue development	Biological Process	1	228	1	0.777331	ENSGALG00000053184
GO:0008284	positive regulation of cell proliferation	Biological Process	1	237	1	0.790279	ENSGALG00000000843
GO:0051246	regulation of protein metabolic process	Biological Process	1	240	1	0.794427	ENSGALG00000006979
GO:0006139	nucleobase-containing compound metabolic process	Biological Process	1	242	1	0.797148	ENSGALG00000053335
GO:0016192	vesicle-mediated transport	Biological Process	1	244	1	0.799833	ENSGALG00000005840
GO:0046483	heterocycle metabolic process	Biological Process	1	244	1	0.799833	ENSGALG00000053335
GO:0051171	regulation of nitrogen compound metabolic process	Biological Process	2	456	1	0.802482	ENSGALG00000029817;ENSGALG00000006979
GO:0006725	cellular aromatic compound metabolic process	Biological Process	1	250	1	0.807679	ENSGALG00000053335
GO:0080090	regulation of primary metabolic process	Biological Process	2	472	1	0.817925	ENSGALG00000029817;ENSGALG00000006979
GO:0006357	regulation of transcription from RNA polymerase II promoter	Biological Process	2	473	1	0.818854	ENSGALG00000016191;ENSGALG00000007809
GO:0007166	cell surface receptor signaling pathway	Biological Process	1	265	1	0.825991	ENSGALG00000006979
GO:1901360	organic cyclic compound metabolic process	Biological Process	1	266	1	0.827149	ENSGALG00000053335
GO:0031323	regulation of cellular metabolic process	Biological Process	2	484	1	0.8288	ENSGALG00000029817;ENSGALG00000006979
GO:1903506	regulation of nucleic acid-templated transcription	Biological Process	1	269	1	0.830577	ENSGALG00000029817
GO:0010628	positive regulation of gene expression	Biological Process	1	270	1	0.831705	ENSGALG00000029817
GO:2001141	regulation of RNA biosynthetic process	Biological Process	1	272	1	0.833938	ENSGALG00000029817
GO:0042221	response to chemical	Biological Process	1	279	1	0.841525	ENSGALG00000029817
GO:2000112	regulation of cellular macromolecule biosynthetic process	Biological Process	1	296	1	0.858558	ENSGALG00000029817
GO:0051252	regulation of RNA metabolic process	Biological Process	1	298	1	0.860439	ENSGALG00000029817
GO:0010556	regulation of macromolecule biosynthetic process	Biological Process	1	308	1	0.86948	ENSGALG00000029817
GO:0019219	regulation of nucleobase-containing compound metabolic process	Biological Process	1	309	1	0.870351	ENSGALG00000029817
GO:0031326	regulation of cellular biosynthetic process	Biological Process	1	322	1	0.881174	ENSGALG00000029817
GO:0009889	regulation of biosynthetic process	Biological Process	1	324	1	0.882757	ENSGALG00000029817
GO:0000122	negative regulation of transcription from RNA polymerase II promoter	Biological Process	1	399	1	0.929238	ENSGALG00000013402
GO:0048523	negative regulation of cellular process	Biological Process	1	428	1	0.941841	ENSGALG00000005840
GO:0048519	negative regulation of biological process	Biological Process	1	455	1	0.95157	ENSGALG00000005840
GO:0006355	regulation of transcription, DNA-templated	Biological Process	1	520	1	0.968888	ENSGALG00000029817

## Sheet: KEGG_all circRNAs
KEGG pathways enrichment analysis of parental genes of all identified circRNAs in chicken abdominal preadipocytes
ko_id	pathway	gene_number	Richfactor	P-value	Corrected_P-value	Genes
ko04320	Dorso-ventral axis formation	3 out of 254 1.18110236220472%	0.3	0.00496525	0.521351	ENSGALG00000000521;ENSGALG00000012246;ENSGALG00000043240
ko04144	Endocytosis	14 out of 254 5.51181102362205%	0.0773481	0.00707854	0.743246	ENSGALG00000008954;ENSGALG00000000950;ENSGALG00000043576;Gallus_gallus_newGene_6068;ENSGALG00000047393;ENSGALG00000005042;ENSGALG00000003081;ENSGALG00000048151;ENSGALG00000034610;ENSGALG00000041373;ENSGALG00000009403;ENSGALG00000036218;ENSGALG00000033244;ENSGALG00000015428
ko04371	Apelin signaling pathway	6 out of 254 2.36220472440945%	0.101695	0.0212413	1	ENSGALG00000004288;ENSGALG00000040060;ENSGALG00000032366;ENSGALG00000009400;ENSGALG00000038096;ENSGALG00000008544
ko04120	Ubiquitin mediated proteolysis	8 out of 254 3.1496062992126%	0.0842105	0.024029	1	ENSGALG00000004500;ENSGALG00000008207;ENSGALG00000054412;ENSGALG00000038504;ENSGALG00000040097;ENSGALG00000034944;ENSGALG00000007970;ENSGALG00000046862
ko04218	Cellular senescence	5 out of 254 1.96850393700787%	0.111111	0.0244598	1	ENSGALG00000016997;ENSGALG00000012792;ENSGALG00000011695;ENSGALG00000017159;ENSGALG00000011133
ko00534	Glycosaminoglycan biosynthesis - heparan sulfate / heparin	4 out of 254 1.5748031496063%	0.125	0.0292609	1	ENSGALG00000006757;ENSGALG00000035761;ENSGALG00000039013;ENSGALG00000043047
ko04014	Ras signaling pathway	2 out of 254 0.78740157480315%	0.25	0.0330091	1	ENSGALG00000016817;ENSGALG00000008771
ko00640	Propanoate metabolism	2 out of 254 0.78740157480315%	0.25	0.0330091	1	ENSGALG00000040702;ENSGALG00000014828
ko05100	Bacterial invasion of epithelial cells	1 out of 254 0.393700787401575%	1	0.037037	1	ENSGALG00000030220
ko05030	Cocaine addiction	1 out of 254 0.393700787401575%	1	0.037037	1	ENSGALG00000001797
ko03460	Fanconi anemia pathway	5 out of 254 1.96850393700787%	0.0925926	0.0485515	1	ENSGALG00000002009;ENSGALG00000015033;ENSGALG00000016766;ENSGALG00000006052;ENSGALG00000012618
ko00600	Sphingolipid metabolism	4 out of 254 1.5748031496063%	0.105263	0.0506368	1	ENSGALG00000012882;ENSGALG00000006455;ENSGALG00000019397;ENSGALG00000014711
ko03008	Ribosome biogenesis in eukaryotes	5 out of 254 1.96850393700787%	0.0909091	0.0518629	1	ENSGALG00000011833;ENSGALG00000030730;ENSGALG00000016955;ENSGALG00000015024;ENSGALG00000003472
ko04110	Cell cycle	4 out of 254 1.5748031496063%	0.102564	0.0548492	1	ENSGALG00000008175;ENSGALG00000025759;ENSGALG00000016676;ENSGALG00000047235
ko00280	Valine, leucine and isoleucine degradation	2 out of 254 0.78740157480315%	0.181818	0.0602865	1	ENSGALG00000033207;ENSGALG00000021843
ko04310	Wnt signaling pathway	6 out of 254 2.36220472440945%	0.0779221	0.0649508	1	ENSGALG00000012362;ENSGALG00000051049;ENSGALG00000013441;ENSGALG00000015025;ENSGALG00000030643;ENSGALG00000003169
ko00604	Glycosphingolipid biosynthesis - ganglio series	2 out of 254 0.78740157480315%	0.166667	0.0706205	1	ENSGALG00000009021;ENSGALG00000009027
ko00270	Cysteine and methionine metabolism	2 out of 254 0.78740157480315%	0.166667	0.0706205	1	ENSGALG00000038018;ENSGALG00000032868
ko05220	Chronic myeloid leukemia	1 out of 254 0.393700787401575%	0.5	0.0727075	1	ENSGALG00000054619
ko04213	Longevity regulating pathway - multiple species	1 out of 254 0.393700787401575%	0.5	0.0727075	1	ENSGALG00000010896
ko04214	Apoptosis - fly	1 out of 254 0.393700787401575%	0.5	0.0727075	1	ENSGALG00000014421
ko00030	Pentose phosphate pathway	1 out of 254 0.393700787401575%	0.5	0.0727075	1	ENSGALG00000013095
ko04727	GABAergic synapse	1 out of 254 0.393700787401575%	0.5	0.0727075	1	ENSGALG00000008370
ko04070	Phosphatidylinositol signaling system	5 out of 254 1.96850393700787%	0.0819672	0.0744351	1	ENSGALG00000040756;ENSGALG00000039528;ENSGALG00000033561;ENSGALG00000016959;ENSGALG00000009096
ko04510	Focal adhesion	3 out of 254 1.18110236220472%	0.111111	0.076407	1	ENSGALG00000010847;ENSGALG00000004273;ENSGALG00000009992
ko04625	C-type lectin receptor signaling pathway	3 out of 254 1.18110236220472%	0.107143	0.0833336	1	ENSGALG00000003396;ENSGALG00000046235;ENSGALG00000005243
ko03018	RNA degradation	5 out of 254 1.96850393700787%	0.078125	0.0874357	1	ENSGALG00000013061;ENSGALG00000002426;ENSGALG00000040181;ENSGALG00000011682;ENSGALG00000028675
ko05167	Kaposi sarcoma-associated herpesvirus infection	1 out of 254 0.393700787401575%	0.333333	0.107062	1	ENSGALG00000004621
ko04611	Platelet activation	1 out of 254 0.393700787401575%	0.333333	0.107062	1	ENSGALG00000054939
ko04391	Hippo signaling pathway - fly	1 out of 254 0.393700787401575%	0.333333	0.107062	1	ENSGALG00000016191
ko05014	Amyotrophic lateral sclerosis	1 out of 254 0.393700787401575%	0.333333	0.107062	1	ENSGALG00000001376
ko04919	Thyroid hormone signaling pathway	1 out of 254 0.393700787401575%	0.333333	0.107062	1	ENSGALG00000026005
ko04330	Notch signaling pathway	6 out of 254 2.36220472440945%	0.0674157	0.11143	1	ENSGALG00000012709;ENSGALG00000002375;ENSGALG00000009738;ENSGALG00000017199;ENSGALG00000009809;ENSGALG00000039942
ko00310	Lysine degradation	4 out of 254 1.5748031496063%	0.0784314	0.119066	1	ENSGALG00000008053;Gallus_gallus_newGene_7499;ENSGALG00000049653;ENSGALG00000000843
ko00513	Various types of N-glycan biosynthesis	3 out of 254 1.18110236220472%	0.0909091	0.121641	1	ENSGALG00000014734;ENSGALG00000017363;ENSGALG00000027170
ko00561	Glycerolipid metabolism	2 out of 254 0.78740157480315%	0.117647	0.129151	1	ENSGALG00000005217;ENSGALG00000029308
ko03015	mRNA surveillance pathway	4 out of 254 1.5748031496063%	0.0754717	0.132001	1	ENSGALG00000003108;ENSGALG00000051401;ENSGALG00000017075;ENSGALG00000019355
ko03420	Nucleotide excision repair	2 out of 254 0.78740157480315%	0.111111	0.141902	1	ENSGALG00000040087;ENSGALG00000007665
ko03060	Protein export	2 out of 254 0.78740157480315%	0.105263	0.154906	1	Gallus_gallus_newGene_5256;ENSGALG00000012128
ko00515	Mannose type O-glycan biosynthesis	2 out of 254 0.78740157480315%	0.105263	0.154906	1	ENSGALG00000010795;ENSGALG00000012559
ko04068	FoxO signaling pathway	2 out of 254 0.78740157480315%	0.105263	0.154906	1	Gallus_gallus_newGene_2614;ENSGALG00000014813
ko00591	Linoleic acid metabolism	1 out of 254 0.393700787401575%	0.2	0.172013	1	ENSGALG00000051992
ko03440	Homologous recombination	2 out of 254 0.78740157480315%	0.0952381	0.181531	1	ENSGALG00000027932;ENSGALG00000009491
ko00514	Other types of O-glycan biosynthesis	3 out of 254 1.18110236220472%	0.0714286	0.202639	1	ENSGALG00000010744;ENSGALG00000001130;ENSGALG00000004033
ko04912	GnRH signaling pathway	3 out of 254 1.18110236220472%	0.0697674	0.212323	1	ENSGALG00000013022;ENSGALG00000039450;ENSGALG00000005332
ko04010	MAPK signaling pathway	4 out of 254 1.5748031496063%	0.0571429	0.260165	1	ENSGALG00000037522;ENSGALG00000028155;ENSGALG00000030691;ENSGALG00000006655
ko05206	MicroRNAs in cancer	1 out of 254 0.393700787401575%	0.125	0.260721	1	ENSGALG00000036829
ko04610	Complement and coagulation cascades	1 out of 254 0.393700787401575%	0.125	0.260721	1	ENSGALG00000029298
ko04150	mTOR signaling pathway	4 out of 254 1.5748031496063%	0.0555556	0.27671	1	ENSGALG00000004467;ENSGALG00000035239;ENSGALG00000000977;ENSGALG00000006749
ko00340	Histidine metabolism	1 out of 254 0.393700787401575%	0.111111	0.288134	1	ENSGALG00000015155
ko04260	Cardiac muscle contraction	2 out of 254 0.78740157480315%	0.0689655	0.291973	1	ENSGALG00000016734;ENSGALG00000015018
ko04914	Progesterone-mediated oocyte maturation	3 out of 254 1.18110236220472%	0.0588235	0.292522	1	ENSGALG00000012865;ENSGALG00000040651;ENSGALG00000004224
ko00970	Aminoacyl-tRNA biosynthesis	3 out of 254 1.18110236220472%	0.0576923	0.302751	1	ENSGALG00000017262;ENSGALG00000015806;ENSGALG00000014772
ko04910	Insulin signaling pathway	4 out of 254 1.5748031496063%	0.0526316	0.310263	1	ENSGALG00000034210;ENSGALG00000040703;ENSGALG00000003845;ENSGALG00000040758
ko00920	Sulfur metabolism	1 out of 254 0.393700787401575%	0.1	0.314534	1	ENSGALG00000033780
ko03022	Basal transcription factors	2 out of 254 0.78740157480315%	0.0645161	0.319639	1	ENSGALG00000040725;ENSGALG00000003498
ko03450	Non-homologous end-joining	1 out of 254 0.393700787401575%	0.0909091	0.339958	1	ENSGALG00000013926
ko00250	Alanine, aspartate and glutamate metabolism	1 out of 254 0.393700787401575%	0.0833333	0.364444	1	ENSGALG00000040184
ko04520	Adherens junction	2 out of 254 0.78740157480315%	0.0555556	0.387417	1	ENSGALG00000043373;ENSGALG00000015367
ko00980	Metabolism of xenobiotics by cytochrome P450	1 out of 254 0.393700787401575%	0.0769231	0.388024	1	ENSGALG00000009291
ko03030	DNA replication	1 out of 254 0.393700787401575%	0.0769231	0.388024	1	ENSGALG00000016278
ko04360	Axon guidance	2 out of 254 0.78740157480315%	0.0540541	0.400638	1	ENSGALG00000001264;ENSGALG00000006097
ko03020	RNA polymerase	1 out of 254 0.393700787401575%	0.0714286	0.410733	1	ENSGALG00000011560
ko04261	Adrenergic signaling in cardiomyocytes	3 out of 254 1.18110236220472%	0.046875	0.424773	1	ENSGALG00000038265;ENSGALG00000030908;ENSGALG00000006112
ko04340	Hedgehog signaling pathway	2 out of 254 0.78740157480315%	0.0512821	0.426666	1	ENSGALG00000015029;ENSGALG00000040266
ko04392	Hippo signaling pathway - multiple species	1 out of 254 0.393700787401575%	0.0625	0.453663	1	ENSGALG00000001856
ko00230	Purine metabolism	2 out of 254 0.78740157480315%	0.0444444	0.500959	1	ENSGALG00000053647;ENSGALG00000011982
ko00140	Steroid hormone biosynthesis	1 out of 254 0.393700787401575%	0.0526316	0.512286	1	ENSGALG00000016622
ko00565	Ether lipid metabolism	1 out of 254 0.393700787401575%	0.0526316	0.512286	1	ENSGALG00000052101
ko03410	Base excision repair	1 out of 254 0.393700787401575%	0.0526316	0.512286	1	ENSGALG00000020716
ko00330	Arginine and proline metabolism	1 out of 254 0.393700787401575%	0.0526316	0.512286	1	ENSGALG00000006677
ko00564	Glycerophospholipid metabolism	2 out of 254 0.78740157480315%	0.0416667	0.535728	1	ENSGALG00000009056;ENSGALG00000012543
ko01200	Carbon metabolism	2 out of 254 0.78740157480315%	0.0408163	0.546944	1	ENSGALG00000016697;ENSGALG00000003362
ko04145	Phagosome	2 out of 254 0.78740157480315%	0.04	0.55797	1	ENSGALG00000036069;ENSGALG00000014661
ko00601	Glycosphingolipid biosynthesis - lacto and neolacto series	1 out of 254 0.393700787401575%	0.0454545	0.564642	1	ENSGALG00000010083
ko04130	SNARE interactions in vesicular transport	1 out of 254 0.393700787401575%	0.0454545	0.564642	1	ENSGALG00000001238
ko05132	Salmonella infection	6 out of 254 2.36220472440945%	0.0363636	0.577411	1	ENSGALG00000043535;ENSGALG00000013124;ENSGALG00000039099;ENSGALG00000002192;ENSGALG00000006121;ENSGALG00000032178
ko04530	Tight junction	4 out of 254 1.5748031496063%	0.0336134	0.648587	1	ENSGALG00000029896;ENSGALG00000016022;ENSGALG00000011365;ENSGALG00000031355
ko00790	Folate biosynthesis	1 out of 254 0.393700787401575%	0.0344828	0.666046	1	ENSGALG00000012200
ko04020	Calcium signaling pathway	1 out of 254 0.393700787401575%	0.0333333	0.678467	1	ENSGALG00000008709
ko04810	Regulation of actin cytoskeleton	5 out of 254 1.96850393700787%	0.03125	0.712991	1	ENSGALG00000029378;ENSGALG00000031009;ENSGALG00000042259;ENSGALG00000009495;ENSGALG00000002646
ko00860	Porphyrin and chlorophyll metabolism	1 out of 254 0.393700787401575%	0.030303	0.713037	1	ENSGALG00000005580
ko04621	NOD-like receptor signaling pathway	2 out of 254 0.78740157480315%	0.0294118	0.723797	1	ENSGALG00000011284;ENSGALG00000030603
ko01212	Fatty acid metabolism	1 out of 254 0.393700787401575%	0.0277778	0.743903	1	ENSGALG00000049582
ko00830	Retinol metabolism	1 out of 254 0.393700787401575%	0.0277778	0.743903	1	ENSGALG00000015064
ko05164	Influenza A	2 out of 254 0.78740157480315%	0.027027	0.76607	1	ENSGALG00000040018;ENSGALG00000007762
ko04540	Gap junction	1 out of 254 0.393700787401575%	0.0243902	0.78817	1	ENSGALG00000005853
ko04350	TGF-beta signaling pathway	2 out of 254 0.78740157480315%	0.025	0.802625	1	ENSGALG00000009205;ENSGALG00000006158
ko02010	ABC transporters	1 out of 254 0.393700787401575%	0.0232558	0.803662	1	ENSGALG00000001998
ko00520	Amino sugar and nucleotide sugar metabolism	1 out of 254 0.393700787401575%	0.0217391	0.82481	1	ENSGALG00000033170
ko04140	Autophagy - animal	1 out of 254 0.393700787401575%	0.0217391	0.82481	1	ENSGALG00000012608
ko04210	Apoptosis	1 out of 254 0.393700787401575%	0.0204082	0.843688	1	ENSGALG00000001419
ko05168	Herpes simplex virus 1 infection	8 out of 254 3.1496062992126%	0.0276817	0.847247	1	ENSGALG00000029381;ENSGALG00000015027;ENSGALG00000005505;ENSGALG00000030599;ENSGALG00000032057;ENSGALG00000015446;ENSGALG00000009982;ENSGALG00000034081
ko04217	Necroptosis	1 out of 254 0.393700787401575%	0.0181818	0.87558	1	ENSGALG00000010536
ko03320	PPAR signaling pathway	1 out of 254 0.393700787401575%	0.0178571	0.880225	1	ENSGALG00000050404
ko04142	Lysosome	2 out of 254 0.78740157480315%	0.0166667	0.940921	1	ENSGALG00000054469;ENSGALG00000003217
ko04146	Peroxisome	1 out of 254 0.393700787401575%	0.0125	0.952026	1	ENSGALG00000017291
ko04060	Cytokine-cytokine receptor interaction	2 out of 254 0.78740157480315%	0.0142857	0.968793	1	ENSGALG00000004221;ENSGALG00000006388
ko04514	Cell adhesion molecules	1 out of 254 0.393700787401575%	0.0106383	0.97191	1	ENSGALG00000001774
ko03040	Spliceosome	1 out of 254 0.393700787401575%	0.00877193	0.98695	1	ENSGALG00000005487
ko03010	Ribosome	1 out of 254 0.393700787401575%	0.00854701	0.988369	1	ENSGALG00000005338
ko04141	Protein processing in endoplasmic reticulum	1 out of 254 0.393700787401575%	0.00757576	0.993467	1	ENSGALG00000002649
ko04080	Neuroactive ligand-receptor interaction	4 out of 254 1.5748031496063%	0.0139373	0.994871	1	ENSGALG00000040017;ENSGALG00000014855;ENSGALG00000001383;ENSGALG00000007278
ko03013	RNA transport	5 out of 254 1.96850393700787%	0.0135135	0.998405	1	ENSGALG00000043394;ENSGALG00000010084;ENSGALG00000007974;Gallus_gallus_newGene_6003;ENSGALG00000001433
ko04512	ECM-receptor interaction	2 out of 254 0.78740157480315%	0.00840336	0.998879	1	ENSGALG00000035717;ENSGALG00000032640

## Sheet: KEGG_DE circRNAs
KEGG pathways enrichment analysis of parental genes of diffenentially expressed circRNAs in chicken abdominal preadipocytes
ko_id	pathway	gene_number	enrichment_factor	P-value	Corrected_P-value	Genes
ko00030	Pentose phosphate pathway	1 out of 34 2.94117647058824%	0.5	0.00989157	0.276964	ENSGALG00000013095
[truncated: 27 more rows]
