# Supplementary material for: Dynamic Expression and Regulatory Network of Circular RNA for Abdominal Preadipocytes Differentiation in Chicken (Gallus gallus)
Source: Front Cell Dev Biol. 2021 Nov 12;9:761638. doi: 10.3389/fcell.2021.761638 (PMC8633312; doi:10.3389/fcell.2021.761638)
Supplement: Supplementary file 2 [file DataSheet1.ZIP › Table S5 Differential expressed miRNAs expression profiles in adipocytes during different differentation stages.xlsx]

## Sheet: All_DE_miRNA_expression
Table S5 Differential expressed miRNAs expression profiles in adipocytes during different differentation stages
miRNA_ID	A0-1	A0-2	A0-3	A12-1	A12-2	A12-3	A48-1	A48-2	A48-3	A72-1	A72-2	A72-3	A120-1	A120-2	A120-3
gga-let-7a-2-3p	127.926	104.633	125.342	96.8301	78.492	95.4713	64.9019	57.0216	52.5035	36.6835	43.3854	30.8022	29.401	28.8084	29.6375
gga-let-7a-5p	2808.73	4139.72	4726.27	5597.52	4808.88	5163.67	3654.12	5100.65	3859.15	2447.16	3522.83	2541.77	3315.2	5313.64	3475.71
gga-let-7c-3p	63.9629	80.7066	86.1789	98.4089	74.4212	77.7956	58.0701	45.5505	52.3027	29.0736	40.089	28.8568	20.2712	20.0186	20.8834
gga-let-7f-3p	41.2247	16.9031	16.9643	14.4193	13.0472	13.2849	9.9171	8.90963	8.73384	8.39038	7.33724	11.9966	7.11815	5.15422	6.3283
gga-let-7j-5p	2790.89	4110.44	4701.16	5582.26	4770.16	5138.23	3632.74	5085.17	3848.31	2427.94	3501.78	2525.13	3283.17	5281.79	3458.94
gga-miR-100-3p	21.5367	8.2135	7.17349	7.05176	4.27948	6.4173	3.52608	6.57085	5.01945	2.92688	3.29644	3.67464	3.4817	2.16293	2.21491
gga-miR-103-2-5p	3.60485	0.119036	0.290817	0.10525	0.208755	0.225168	0.33057	0	0.100389	0.487813	0	0.216156	0.309485	0.230099	0
gga-miR-106-5p	1550.64	2098.97	1310.71	997.666	1915.02	1098.93	815.296	583.915	394.529	683.621	638.978	705.64	485.736	392.365	270.008
gga-miR-10c-3p	2.12594	2.14265	2.32654	3.47325	3.34008	3.71528	5.72988	5.56852	4.41712	6.244	7.01823	6.05235	7.04078	6.949	4.64075
gga-miR-10c-5p	241.155	249.262	205.705	174.399	265.641	202.201	384.122	300.588	263.622	460.593	380.898	464.842	580.284	545.704	395.624
gga-miR-12225-3p	0.092432	0.357109	0	0.10525	0.104378	0.112584	0	0.334111	0.501945	0	0	0	0.0773712	0.0920397	0.421887
gga-miR-12226-3p	21.3518	3.09494	3.19899	2.7365	2.50506	4.2782	3.19551	2.00467	1.70661	3.31713	1.80773	6.16043	1.85691	1.33458	2.00396
gga-miR-12226-5p	6.19294	5.35663	8.14289	11.788	7.41081	8.89415	7.38273	4.45481	5.11984	3.80494	4.57248	2.26963	2.08902	1.79477	5.16811
gga-miR-12247-5p	1.20162	1.3094	2.2296	2.21025	1.67004	2.02651	1.76304	1.44781	1.50584	0.780501	1.38238	0.324233	0.928454	0.736318	0.949245
gga-miR-12264-3p	9.2432	7.61832	6.2041	8.84101	8.97647	6.75505	12.782	10.5802	7.72995	11.8051	7.54991	8.7543	10.0583	8.83581	10.6526
gga-miR-12272-5p	1.47891	0.119036	0	0	0	0	0.11019	0.222741	0	0.0975626	0.425347	0.108078	0.0773712	0.13806	0.316415
gga-miR-12277-3p	14.4194	2.73783	2.52042	3.5785	4.48824	5.40404	1.76304	2.78426	1.807	3.02444	3.08377	6.26851	1.62479	0.736318	1.89849
gga-miR-126-3p	65.3494	43.4482	50.0206	94.9356	64.1922	75.8817	81.6508	73.6158	70.3727	91.5137	80.3906	99.6477	112.498	92.2238	119.605
gga-miR-126-5p	3.78971	2.26169	1.84184	3.05225	1.98317	2.02651	3.08532	4.45481	3.01167	2.82931	2.65842	4.97158	4.10067	2.71517	4.95717
gga-miR-128-1-5p	53.3333	46.6622	59.1329	30.4173	33.8183	35.6892	22.8093	26.2834	25.3984	15.5124	14.4618	15.9955	7.27289	6.81094	6.96113
gga-miR-129-1-3p	43.0733	14.1653	10.4694	9.36726	10.9596	8.55639	9.14577	4.45481	5.22023	10.927	4.14713	15.8874	7.35026	5.38432	3.69151
gga-miR-132a-5p	28.9312	31.6636	28.1123	29.891	28.0776	33.2123	39.5582	33.5225	43.3681	37.464	38.4939	32.2072	36.5192	38.2885	45.9857
gga-miR-1354	1.66378	0.714217	0.581635	2.21025	0.730643	1.35101	0.11019	0.11137	0.100389	0.0975626	0.212674	0.108078	0	0	0.105472
gga-miR-135a-5p	128.48	37.8535	30.7297	25.3653	43.0036	24.7685	24.1316	24.1674	16.6646	41.3665	26.6905	58.0378	42.322	31.6617	28.8992
gga-miR-1416-3p	0	0	0.0969391	0	0.104378	0.112584	0	0	0.100389	0.39025	0.31901	0.324233	0.232113	0	0.105472
gga-miR-1416-5p	11.1843	5.23759	9.69391	10.7355	5.94952	8.33123	11.6801	17.151	14.7572	25.8541	30.944	25.1821	34.817	29.9129	41.6613
gga-miR-142-5p	0	0	0.0969391	0	0	0	0	0	0	1.75613	0	0	0.0773712	0	0
gga-miR-143-3p	627.613	404.366	486.247	607.293	390.894	528.92	464.671	817.235	724.608	546.741	630.045	690.833	427.244	542.068	460.806
gga-miR-145-5p	56.8457	78.2068	43.2348	23.997	77.4482	47.5105	57.409	35.193	32.526	85.9526	52.105	62.4689	76.8296	55.2238	29.3211
gga-miR-1454	7.67186	7.26121	6.6888	6.42026	6.0539	8.33123	3.96684	2.67289	2.40934	4.39032	4.67882	4.32311	5.1065	5.01617	2.84774
gga-miR-1458	16.8226	11.3084	12.9898	25.5758	9.08085	16.4373	4.84836	5.90263	3.71439	0.975626	1.06337	1.18886	0	0.0920397	0.210943
gga-miR-1459	0.46216	0.476145	0	0	0	0	0	0	0	0	0	0	0	0	0
gga-miR-146a-3p	14.6967	30.8304	35.2858	35.785	29.7476	28.5964	49.1448	46.7755	39.8544	50.635	65.9288	38.7999	79.3054	85.0447	81.7406
gga-miR-146a-5p	3946.48	3868.8	2854.76	1697.26	3504.58	2310.79	3373.47	2733.03	1913.11	4605.25	3764.85	4533.65	7305	7287.61	4824.91
gga-miR-146b-3p	1.29405	1.3094	1.55103	1.263	2.08755	1.46359	0.88152	0.556852	1.10428	1.561	1.48871	1.08078	5.33861	4.27985	2.95321
gga-miR-146b-5p	182.646	129.75	101.011	69.5703	122.122	96.7098	91.3475	64.0379	56.9206	127.417	95.5968	120.615	600.245	455.919	345.209
gga-miR-148a-3p	320218	290842	329758	322278	267918	341344	390624	389350	459144	392039	406167	391034	418535	431260	474254
gga-miR-155	15.8059	17.4983	15.0256	11.367	18.2661	15.1989	32.8366	21.7172	17.5681	32.2932	29.987	27.8841	51.9161	42.7985	38.4972
gga-miR-1557	0	1.42843	0.969391	2.42075	0.939398	2.02651	0.88152	1.44781	1.00389	0.780501	0.850694	0.540389	0.154742	0.13806	0.316415
gga-miR-1559-3p	25.881	20.4742	28.4032	36.206	25.2594	26.5699	8.70501	13.0303	9.43657	7.12207	8.29427	8.97045	4.5649	3.86567	6.43377
gga-miR-1563	1.47891	4.16627	1.45409	1.57875	3.96635	1.01326	0.88152	0.890963	0.301167	1.36588	0.212674	0.324233	1.00583	0.966417	0.738302
gga-miR-1585	0.277296	0	0	0	0	0.225168	0.11019	0	0.100389	0.195125	0.212674	0.432311	0.0773712	0	0
gga-miR-15a	107.498	33.5682	39.4542	52.7303	47.2831	46.3847	30.5226	41.3184	26.0008	45.5617	45.5121	74.5737	50.6007	35.8955	41.0285
gga-miR-15b-3p	111.196	29.7591	19.8725	16.6295	36.9497	19.1393	11.2394	13.4758	9.23579	10.2441	6.0612	21.5075	8.51083	5.38432	4.74623
gga-miR-15c-3p	18.1167	14.9986	11.3419	13.3668	12.1078	8.44381	5.28912	4.00933	2.91128	2.43906	3.40278	4.64734	1.62479	1.70274	2.53132
gga-miR-15c-5p	190.41	45.4718	45.8522	53.2566	40.4985	47.1728	35.0404	38.8682	30.719	45.3666	34.7721	81.5987	30.02	21.9975	28.5828
gga-miR-16-5p	2011.04	861.346	738.094	710.544	880.425	709.055	595.247	617.771	433.982	861.38	628.769	1297.15	794.215	535.303	535.374
gga-miR-1609	0.184864	0.119036	0	0.526251	0	0	1.1019	0.668222	0.301167	0.195125	0.106337	0.216156	0.154742	0.460199	0.63283
gga-miR-1612	0.277296	0.238072	0.193878	0.10525	0.521888	0.225168	0	0	0	0.0975626	0	0.108078	0	0	0
gga-miR-1626-3p	0.554592	0.595181	0.387756	0.2105	0.313133	0.562921	0.77133	0.11137	0.602334	0	0.212674	0.108078	0.154742	0.230099	0.210943
gga-miR-1635	4.3443	2.02362	2.42348	3.05225	3.13133	2.25168	2.31399	1.55918	0.301167	1.85369	0.744357	1.83732	0.618969	0.552238	0.210943
gga-miR-1656	0.184864	0.476145	0.290817	0	0	0.112584	0	0.334111	0	0	0.31901	0.108078	0	0.184079	0.105472
gga-miR-1668-3p	0.647024	1.19036	0.775513	2.21025	0.939398	2.02651	1.1019	0.890963	0.702723	0.975626	1.27604	0.756544	0.464227	0.506219	0.421887
gga-miR-1674	38.9139	50.2333	21.9082	13.472	60.7478	22.2917	7.38273	3.11837	1.30506	2.73175	0.957031	1.29693	1.0832	0.552238	0.316415
gga-miR-1676-5p	0.92432	0.119036	0.0969391	0.2105	0	0.225168	0.66114	0.334111	0.100389	0.487813	0.106337	0.756544	0	0	0.105472
gga-miR-1677-3p	5.73078	6.9041	6.2041	5.89401	8.03707	6.98022	4.73817	3.007	5.11984	5.36594	4.35981	4.32311	2.24376	2.39303	3.05868
gga-miR-1677-5p	0	0	0.387756	0.421001	0.313133	0.225168	0	0	0	0.0975626	0.212674	0	0.0773712	0.0920397	0
gga-miR-1693	2.0335	1.78554	1.7449	1.263	1.98317	1.91393	0.22038	0.779592	0.301167	0	0.31901	0.108078	0	0	0.210943
gga-miR-1696	3.05026	2.49976	2.42348	3.05225	1.46129	1.80135	0.55095	0.334111	1.00389	0.487813	0.31901	0.648467	0.0773712	0.0920397	0.105472
gga-miR-1707	3.05026	3.57109	3.68369	2.105	1.35691	1.35101	3.63627	1.8933	2.81089	0.975626	2.87109	2.26963	1.85691	2.25497	1.4766
gga-miR-1716	6.19294	5.11856	4.36226	5.26251	4.07073	6.75505	2.31399	2.56152	2.61011	1.17075	0.638021	0.864622	0.464227	0.552238	0.843774
gga-miR-1719	0.92432	1.07133	0.678574	0.2105	0.104378	0.112584	0	0.11137	0.100389	0	0.212674	0.324233	0	0.0460199	0
gga-miR-1724	0.554592	0.595181	0.484696	1.263	0.835021	0.337752	0.44076	1.1137	0.903501	0.585375	0	0.324233	0.386856	0.230099	0.738302
gga-miR-1728-3p	0.184864	0.119036	0.387756	0.421001	0.313133	0.337752	0.22038	1.22507	0.100389	0.0975626	0.106337	0	0	0.13806	0.210943
gga-miR-1729-5p	358.729	27.1403	22.9746	35.9955	25.6769	29.8348	26.7762	24.5015	26.9043	60.3912	26.7969	110.888	38.763	25.7251	45.3528
gga-miR-1731-5p	1.38648	1.66651	0.775513	1.57875	2.50506	1.23843	0.99171	1.22507	1.10428	0.878063	0.744357	0.648467	1.39268	1.19652	0.843774
gga-miR-1737	0.831888	1.19036	1.45409	3.47325	1.25253	2.36427	1.65285	2.78426	2.81089	1.46344	2.65842	1.29693	1.62479	0.966417	2.53132
gga-miR-1754-5p	0.184864	0	0	0.31575	0.104378	0.112584	0.77133	0.445481	0.401556	0.975626	0	0.864622	0.541598	0.460199	1.05472
gga-miR-1769-3p	3.69728	3.69012	1.93878	0.526251	1.46129	0.675505	1.32228	0.334111	0.301167	0.682938	0.31901	1.29693	3.55907	1.1505	1.58208
gga-miR-1801	0.647024	0.595181	0.775513	1.99975	1.25253	1.57618	0.99171	0.445481	0.200778	0.487813	0.531684	0.216156	0.309485	0.414179	0.63283
gga-miR-1808	2.21837	1.90458	2.32654	1.684	3.23571	2.02651	1.21209	0.334111	1.10428	0.975626	1.06337	1.62117	0.773712	1.1505	0.527359
gga-miR-181a-3p	85.0374	121.893	137.46	132.615	98.6368	113.147	147.875	141.997	138.838	130.929	142.917	105.16	115.747	113.853	111.167
gga-miR-181b-1-3p	7.85672	3.80916	7.75513	8.84101	6.68017	6.4173	9.14577	11.3598	8.2319	9.17088	10.2083	7.7816	5.64809	5.06219	5.80094
gga-miR-181b-2-3p	2.95782	1.54747	2.7143	5.78876	3.75759	5.96696	3.96684	3.22974	2.7105	3.31713	3.93446	2.05348	2.16639	1.1505	2.42585
gga-miR-187-3p	3.05026	2.6188	2.03572	2.63125	0.939398	2.70202	2.86494	2.89563	3.01167	4.78057	3.1901	4.10696	3.32696	2.62313	3.58604
gga-miR-18b-3p	39.6533	12.7369	10.5664	7.47276	15.9698	10.1326	5.84007	5.56852	3.21245	5.07325	4.78515	8.10583	2.9401	2.20895	1.89849
gga-miR-18b-5p	22.2761	8.57061	8.72452	12.4195	10.229	9.45707	5.61969	6.34811	3.01167	6.43913	4.67882	10.6997	4.17804	2.71517	3.69151
gga-miR-190a-3p	2.77296	0.595181	0.193878	0.526251	0.104378	0	0.22038	0.556852	0.100389	0.682938	0.106337	0.432311	0.232113	0.0920397	0.210943
gga-miR-190a-5p	19.7804	7.26121	4.55614	3.68375	9.81149	4.9537	5.39931	4.1207	1.70661	9.75626	5.2105	12.9693	5.88021	4.27985	3.79698
gga-miR-191-3p	5.45349	3.45205	3.00511	4.10476	2.92257	3.94044	2.86494	3.45248	2.20856	4.29275	4.67882	4.32311	2.86273	2.20895	1.89849
gga-miR-193b-3p	1123.51	157.842	120.301	127.984	134.334	153.114	117.022	112.818	83.6241	191.906	111.866	388.648	146.541	83.9402	115.597
gga-miR-193b-5p	15.621	5.23759	3.00511	2.947	2.19193	3.15236	2.97513	1.78193	1.20467	1.46344	0.638021	3.45849	1.16057	1.6107	1.05472
gga-miR-19a-3p	239.861	225.336	87.9238	60.2031	306.035	108.306	96.4163	35.4158	32.8272	127.709	65.5034	130.342	205.962	80.0285	76.6779
gga-miR-19b-3p	400.138	172.96	80.6533	56.0983	225.351	81.0606	61.486	33.9679	21.1821	118.148	51.786	156.821	129.287	52.3246	46.4075
gga-miR-200a-3p	1.66378	0.95229	2.7143	1.4735	1.35691	3.82786	0.77133	0.779592	1.30506	0.487813	1.59505	0.864622	2.70799	1.70274	1.4766
gga-miR-203a	0.277296	0.238072	0.290817	1.15775	0.521888	0.450337	0.99171	1.22507	1.30506	0.780501	1.38238	0.9727	1.16057	1.33458	0.63283
gga-miR-206	4.99133	1.66651	2.03572	3.68375	2.50506	2.47685	1.1019	2.11604	0.602334	1.36588	3.08377	1.40501	6.88603	3.22139	5.16811
gga-miR-20a-5p	4543.86	5122.84	3890.17	3557.67	5315.01	3265.5	2440.16	2332.87	1501.62	2561.7	2320.69	2777.27	2081.13	1790.91	1336.96
gga-miR-20b-5p	2453.24	2066.35	1636.14	1381.72	1988.92	1367.56	923.613	825.143	574.024	863.429	748.398	924.065	582.141	482.058	397.734
gga-miR-2128	0.092432	0	0.0969391	0.10525	0.208755	0	0.11019	0.11137	0	0.195125	0.850694	0.216156	0.309485	0	0.105472
gga-miR-2131-5p	135.783	206.29	109.056	73.2541	201.762	108.419	88.3724	48.5575	30.8194	94.343	61.569	114.887	85.0309	56.8345	36.2823
gga-miR-214	895.851	275.688	261.251	285.017	242.991	308.818	354.151	384.896	340.419	536.887	455.653	892.29	433.743	378.053	463.865
gga-miR-215-5p	48.3419	65.1128	70.7655	75.2539	67.0104	72.9545	66.8853	71.7225	60.635	48.2935	60.7183	51.1208	67.6998	61.7587	72.7755
gga-miR-2184a-5p	41.7793	22.6169	30.5358	52.4146	24.7375	33.6627	29.7513	43.2117	28.5105	47.0252	56.7838	62.9013	59.5758	35.1592	62.8611
gga-miR-223	28.9312	12.975	7.75513	9.47251	14.2997	9.11932	8.26425	6.57085	2.81089	11.8051	10.2083	19.0217	7.96923	5.66044	5.37906
gga-miR-26a-3p	48.7117	30.7113	28.3062	19.9975	23.2762	20.3777	22.038	19.9353	18.572	32.6835	21.2674	33.396	16.7895	16.0149	13.5004
gga-miR-27b-3p	8648.4	15509.4	20036	26263.4	15795.5	20667.4	21676.7	29093.4	27001.9	21757.6	23879.5	20448	25987.3	24439.8	31659.1
gga-miR-29a-3p	421.582	82.3731	71.7349	89.0416	93.6267	81.0606	61.7064	79.8525	56.7198	102.148	75.0738	168.817	90.6016	73.0795	77.8381
gga-miR-29a-5p	53.056	8.45157	8.9184	8.42001	11.4815	9.00673	7.49292	6.12537	6.52529	14.5368	8.18793	19.3459	8.27871	4.97015	5.90642
gga-miR-29b-1-5p	84.3904	78.5639	62.8165	41.9948	66.5929	43.4575	28.5392	28.1767	21.1821	23.3175	23.0751	29.5052	15.9385	14.2662	8.33226
gga-miR-29b-3p	433.414	82.3731	69.6992	92.6201	103.751	103.915	71.0726	85.9779	59.7315	111.807	78.3702	198.431	153.272	79.9365	104.733
gga-miR-29c-3p	419.641	82.016	71.638	89.0416	93.0004	80.8354	61.5962	79.2957	56.6194	101.953	74.7547	168.709	90.5243	73.0795	78.1545
gga-miR-301b-3p	18.394	10.2371	9.01534	6.42026	13.256	6.19213	6.39102	4.78892	3.614	7.80501	6.59288	10.8078	8.0466	5.3383	5.37906
gga-miR-301b-5p	28.2842	45.7099	56.7094	49.5728	42.6904	36.9276	32.5061	38.0886	33.3292	21.9516	26.5842	22.6963	16.0932	15.6928	18.1411
gga-miR-302a	0	0.357109	0	0.10525	0	0.225168	0.22038	0.334111	0	0.780501	0.638021	0.648467	0.154742	0.184079	0.105472
gga-miR-302b-3p	0.647024	0.119036	0.387756	0.736751	1.25253	1.23843	0.88152	0.890963	1.20467	1.36588	1.38238	0.9727	0.618969	0.736318	0.527359
gga-miR-302b-5p	0.277296	0.595181	0.484696	0.947251	1.14815	0.562921	1.76304	1.44781	1.60622	1.17075	1.59505	0.648467	0.464227	0.460199	0.105472
gga-miR-302c-3p	0.184864	0	0	0	0.104378	0.225168	0	0.334111	0.301167	0.39025	0.425347	0.108078	0	0	0
gga-miR-302d	0	0	0	0.2105	0.313133	0.450337	0.22038	0.334111	0.301167	0.487813	0.425347	0.540389	0.0773712	0.184079	0.316415
gga-miR-30b-5p	420.658	120.346	128.541	135.983	120.765	141.631	115.369	172.958	97.7789	217.467	168.437	343.471	210.372	161.024	184.681
gga-miR-34a-5p	95.9444	45.7099	41.393	41.2581	48.9531	47.3979	48.4836	52.5668	35.1362	70.6353	58.3789	95.6488	67.7771	67.5572	62.4392
gga-miR-3525	4.99133	16.427	16.7705	13.9983	14.7172	14.7485	14.3247	18.8216	15.7611	21.9516	19.247	17.9409	35.7455	39.1629	39.8683
gga-miR-3529	6.19294	4.16627	5.71941	9.89351	6.0539	8.21864	9.14577	6.90496	10.5408	9.85382	9.2513	7.24121	14.7005	14.3582	22.9928
gga-miR-365-1-5p	47.9722	19.9981	12.1174	6.52551	13.8822	10.4703	9.25596	5.67989	7.22801	10.7319	4.78515	9.40277	5.95758	5.10821	3.90245
gga-miR-365-3p	367.879	287.83	160.143	99.9876	307.601	158.181	162.971	91.9919	65.4536	221.857	131.751	261.656	211.223	147.356	89.9674
gga-miR-429-3p	70.2483	19.9981	20.648	17.4715	22.6499	18.126	16.8591	18.1534	12.4482	28.098	24.8828	37.7191	30.7164	19.9266	28.6883
gga-miR-460b-3p	1.20162	0.357109	0.775513	1.36825	0.313133	0.450337	0.66114	0.668222	0.200778	0.780501	1.70139	0.9727	1.23794	0.552238	1.37113
gga-miR-4732-5p	0	0.119036	0	0	0	0	0	0	0	0	0.212674	0.540389	0	0	0
gga-miR-6543-3p	2.77296	0.833254	1.35715	0.631501	0.313133	1.12584	0.22038	1.33644	0.702723	0.682938	0.212674	1.18886	0.618969	0.276119	0.843774
gga-miR-6544-5p	3.32755	3.69012	3.19899	3.05225	3.44446	2.36427	2.09361	1.33644	1.20467	2.73175	2.55208	2.70194	2.86273	2.16293	1.37113
gga-miR-6548-3p	4.3443	0.833254	0.678574	1.57875	1.14815	2.1391	0.33057	1.00233	0.401556	0.682938	1.59505	0.756544	0.464227	0.644278	0.316415
gga-miR-6548-5p	1.47891	0.714217	0.387756	0.2105	0.313133	0.225168	0.22038	0.445481	0.301167	0.39025	0.425347	0.864622	0	0.368159	0.105472
gga-miR-6549-5p	2.12594	2.14265	4.07144	1.4735	2.8182	2.92719	1.1019	0.668222	0.702723	1.561	0.744357	1.08078	0.541598	0.920397	1.05472
gga-miR-6566-5p	1.20162	3.57109	1.55103	2.105	2.60944	2.36427	1.65285	1.00233	1.70661	0.0975626	0.425347	0.540389	1.00583	0.966417	0.738302
gga-miR-6574-3p	0	0.595181	0.0969391	0.31575	0.41751	0.450337	0	0	0.100389	0	0.212674	0	0	0.0920397	0
gga-miR-6576-5p	0.647024	0.238072	0.678574	0.31575	0	0.337752	0	0.334111	0	0	0.106337	0.108078	0.309485	0.230099	0.316415
gga-miR-6594-5p	0.184864	0.119036	0.0969391	0.421001	0	0.900673	0.55095	0.222741	0.602334	0.195125	0.425347	0.216156	0	0	0
gga-miR-6604-5p	5.08376	2.97591	1.93878	2.3155	3.34008	3.37752	1.1019	1.1137	0.803112	1.46344	1.91406	2.37771	1.47005	1.65672	0.210943
gga-miR-6649-3p	0	0	0	0.736751	0	0.450337	0.55095	0.445481	0.200778	0	0.212674	0	0	0	0
gga-miR-6651-5p	1.75621	1.78554	0.969391	1.684	0.835021	0.450337	0.88152	0.890963	1.40545	0.780501	0.531684	1.62117	2.9401	1.3806	2.95321
gga-miR-6659-3p	0.184864	0	0	0.2105	0.104378	0	0.33057	0.445481	0.301167	0	0.106337	0.108078	0.154742	0.0460199	0
gga-miR-6663-5p	0.184864	0.119036	0.290817	0.526251	0.730643	0.337752	0.22038	0.445481	0.200778	0.0975626	0.106337	0.324233	0.851083	0.460199	0.421887
gga-miR-6669-3p	1.20162	3.57109	2.7143	4.21001	3.34008	4.2782	3.52608	4.56618	4.51751	1.85369	3.82812	1.08078	1.77954	1.6107	3.05868
gga-miR-6670-5p	37.8047	28.5687	18.1276	10.104	25.6769	15.3114	4.84836	3.11837	3.31284	2.14638	0.744357	2.05348	0.69634	0.460199	0.105472
gga-miR-6694-3p	2.77296	2.97591	2.61736	2.42075	1.56566	1.57618	2.2038	1.8933	2.40934	0.682938	0.957031	1.29693	0.69634	0.874377	0.738302
gga-miR-7	517.434	578.873	354.894	186.187	515.103	284.5	195.036	121.505	99.3851	162.247	92.832	129.585	109.867	85.597	64.9706
gga-miR-726-3p	1.57134	0.476145	0.969391	1.684	1.35691	1.46359	0.44076	1.33644	2.10817	1.95125	1.1697	1.51309	1.47005	2.66915	2.53132
gga-miR-726-5p	0.92432	0.95229	0.872452	1.0525	2.19193	1.46359	1.21209	0.334111	0.301167	1.17075	0.638021	0.540389	1.85691	1.84079	1.16019
gga-miR-7b	601.455	750.523	360.613	233.024	979.166	414.197	389.301	171.622	123.88	323.615	174.605	257.982	392.659	229.041	170.337
gga-miR-92-5p	14.7891	18.5697	17.0613	14.735	14.926	17.5631	9.14577	6.23674	5.5214	5.17082	4.57248	4.64734	3.63644	3.22139	4.64075
novel_miR_105	0.92432	0.357109	0	0.10525	0	0	0	0.222741	0	0.195125	0	0.108078	0.154742	0	0.105472
novel_miR_115	0.092432	0.119036	0.193878	0.421001	0.41751	0.112584	0.33057	0.445481	0.200778	0	0.106337	0	0.154742	0.322139	0.105472
novel_miR_120	0.092432	0.714217	0.387756	0.631501	0.208755	0.900673	0	0.334111	0.100389	0.0975626	0.106337	0	0.309485	0.230099	0.63283
novel_miR_130	0.277296	0.595181	0.581635	1.4735	1.25253	1.23843	0.33057	0.11137	0.501945	0.585375	0.744357	0.648467	0.69634	0.690298	0.738302
novel_miR_144	276.741	65.589	63.689	54.6248	51.98	65.4114	74.0477	54.9056	59.7315	63.123	60.7183	80.8422	57.4094	42.4303	58.7477
novel_miR_145	0.092432	0.476145	0.484696	0.421001	0.208755	0.337752	0	0	0.100389	0.195125	0.531684	0.216156	0.154742	0.368159	0
novel_miR_148	0	0	0	0.421001	0.41751	0.225168	0	0.445481	0.200778	0.292688	0	0.432311	0	0.0460199	0
novel_miR_154	1.20162	1.19036	0.678574	1.0525	0.939398	0.675505	1.65285	2.00467	1.807	1.75613	2.65842	1.83732	0.851083	1.93283	2.21491
novel_miR_158	0	0	0.193878	0.526251	0.626266	0.112584	0	0	0	0.292688	0	0.216156	0	0	0
novel_miR_171	0.554592	0.476145	0.193878	0.31575	0	0.112584	0.33057	0.556852	0.401556	1.17075	0.531684	0.324233	0.309485	0.414179	0.316415
novel_miR_176	0.092432	0.119036	0.0969391	0.31575	0	0	0	0	0	0.0975626	0.31901	0.324233	0	0.13806	0.210943
novel_miR_183	0	0	0	0	0	0	0.11019	0.11137	0	0	0	0	0.386856	0	0.316415
novel_miR_188	0.092432	0.119036	0	0.2105	0.208755	0	0.33057	0	0	0	0	0	0.541598	0.230099	0
novel_miR_189	4.06701	3.69012	1.84184	0.736751	3.13133	0.900673	0.55095	0.779592	0.200778	0.780501	0.425347	0.324233	0.851083	0.230099	0.949245
novel_miR_190	0.554592	0.95229	0.484696	2.526	0.41751	2.02651	0.22038	0.779592	0.501945	0	0	0.108078	0	0.0460199	0
novel_miR_193	1.84864	1.3094	0.290817	0.421001	0.939398	0.562921	0.88152	0.445481	0.501945	0	0	0	0	0	0
novel_miR_196	0.369728	0.119036	0.581635	1.78925	1.25253	1.23843	0.66114	0.890963	0.100389	0.292688	0.957031	0.648467	1.00583	0.460199	0.949245
novel_miR_203	0	0	0	0.2105	0.104378	0.112584	0.66114	0.222741	0.200778	0	0.106337	0.216156	0.541598	0.644278	1.37113
novel_miR_212	0.554592	0.119036	0.193878	0	0	0	0.22038	0.11137	0.200778	0.0975626	0.31901	0	0.0773712	0.0460199	0.210943
novel_miR_216	0	0	0.290817	0.526251	0.208755	0.337752	0	0	0	0	0.106337	0	0	0.0460199	0
novel_miR_222	0.092432	0.119036	0.0969391	0	0.104378	0	0.22038	0.222741	0.501945	0.39025	0	0	0.0773712	0.0460199	0
novel_miR_232	11.3691	13.4511	15.6072	17.3663	9.70712	15.8744	11.3496	9.68922	11.344	6.92694	9.35764	4.53927	4.0233	4.83209	4.64075
novel_miR_249	0.184864	0.357109	0.872452	0.421001	0.208755	0.112584	0.11019	0.668222	0.903501	0.0975626	0.106337	0.216156	0.0773712	0	0.316415
novel_miR_25	7.2097	3.09494	2.7143	24.6285	4.59261	14.4108	6.06045	10.8029	11.6451	5.56107	6.27387	7.67352	0.928454	0.782338	1.4766
novel_miR_250	0.092432	0.238072	0.290817	0.842001	0.208755	1.12584	0.66114	0.445481	1.00389	0.682938	1.38238	0.540389	0.309485	0.644278	1.05472
novel_miR_254	0	0	0	0.2105	0	0.112584	0.11019	0.222741	0	0	0	0	0.309485	0.184079	0
novel_miR_26	0.647024	0.119036	0.0969391	0.10525	0.104378	0.225168	0.11019	0.334111	1.30506	0	0.106337	0.432311	0	0.0460199	0.105472
novel_miR_260	1.94107	1.19036	2.03572	0.947251	2.29631	1.35101	1.76304	1.55918	0.501945	1.17075	0.850694	1.62117	2.16639	1.97885	2.00396
novel_miR_263	3.41998	2.85687	1.55103	1.15775	2.92257	2.1391	0.77133	0.556852	0.501945	0.39025	0.638021	0.540389	0.154742	0.230099	0
novel_miR_272	1414.58	1052.4	992.463	483.203	449.972	501.112	619.268	554.847	518.007	361.86	398.338	342.174	199.85	188.866	176.454
novel_miR_273	0.831888	0.714217	0.581635	0.736751	0.41751	0.788089	0.99171	0.445481	0.401556	0.487813	0.744357	0.9727	0.154742	0.276119	0.316415
novel_miR_278	1.20162	0.476145	1.35715	1.8945	2.92257	1.23843	1.54266	2.45015	2.20856	1.46344	1.48871	1.08078	1.39268	1.1505	1.16019
novel_miR_282	0.92432	0.833254	1.16327	0.736751	0.730643	1.01326	1.54266	1.1137	1.30506	1.65856	1.70139	1.83732	2.16639	2.43905	2.42585
novel_miR_283	1.29405	0.833254	0.387756	1.4735	0.730643	1.57618	0.22038	0.668222	0.803112	0.0975626	0	0.324233	0	0.13806	0.210943
novel_miR_298	2.21837	2.6188	4.94389	11.788	4.59261	4.9537	2.97513	5.45715	4.21634	2.63419	2.55208	2.16156	1.0832	1.19652	1.89849
novel_miR_312	0	0.476145	0.0969391	0	0	0	0.55095	0.445481	0	0.292688	0.106337	0	0.0773712	0.13806	0.210943
novel_miR_324	0.184864	0	0	0.421001	0.313133	0.225168	0	0.11137	0.301167	0.292688	0	0.432311	0.232113	0.0920397	0
novel_miR_334	0.554592	0.357109	0.193878	0.736751	0.521888	0.788089	0.22038	0.222741	0	0	0.31901	0.108078	0	0	0
novel_miR_34	0.184864	0.595181	0.775513	0.526251	0.313133	0.788089	0	0.222741	0	0	0	0	0	0	0
novel_miR_357	0	0	0	0.10525	0.208755	0.450337	0	0.222741	0	0.0975626	0	0	0.0773712	0.0920397	0.105472
novel_miR_370	1.47891	1.42843	1.35715	3.1575	2.50506	1.23843	1.76304	1.78193	0.903501	0.585375	0.31901	0.756544	0.232113	0.322139	0.210943
novel_miR_388	0.369728	0.119036	0.193878	0.31575	0.208755	0.225168	0.11019	0.11137	0.100389	0.682938	0	0.540389	0.0773712	0.0460199	0
novel_miR_401	580.288	646.724	577.757	873.471	1079.26	802.5	787.859	991.53	670.699	620.986	514.457	697.426	97.0234	107.502	72.8809
novel_miR_403	0	0	0	0.631501	0.104378	0.337752	0	0.445481	0.100389	0.487813	0.106337	0	0.0773712	0.13806	0.421887
novel_miR_407	0	0.119036	0.0969391	0.10525	0	0	0.11019	0.779592	0.401556	0.0975626	0.212674	0	0	0	0.105472
novel_miR_434	0	0	0	0.2105	0.104378	0.675505	0	0	0.100389	0	0	0	0	0	0
novel_miR_436	1.01675	0.833254	1.06633	0.736751	0.730643	1.12584	1.65285	1.1137	1.30506	1.561	1.70139	2.05348	2.32113	2.43905	2.42585
novel_miR_46	0	0	0	0.10525	0.104378	0.562921	0	0.11137	0	0.0975626	0	0	0	0	0
novel_miR_462	0.739456	0.833254	0.484696	0.842001	1.46129	2.02651	0	0.11137	0.100389	0.0975626	0	0	0	0.0460199	0
novel_miR_465	0.184864	1.07133	0.193878	1.36825	0.835021	0.450337	0.22038	0.334111	0.100389	0	0.425347	0.432311	0.309485	0.0920397	0.316415
novel_miR_500	0	0	0	0.10525	0.104378	0.562921	0	0.11137	0	0.0975626	0	0	0	0	0
novel_miR_503	0.092432	0	0.290817	0.2105	0.41751	0	0	0.334111	0.200778	0	0	0	0	0.322139	0.210943
novel_miR_506	0.277296	0.238072	0.0969391	0	0	0	0	0	0	0	0	0	0.0773712	0	0.527359
novel_miR_510	0.277296	0.357109	0.0969391	0.10525	0.626266	0.562921	0.66114	0.11137	0.301167	0.195125	0.531684	0.648467	0.0773712	0.13806	0
novel_miR_522	8.31888	10.4752	14.25	14.8403	12.0034	13.0598	17.1896	12.3621	14.1549	10.3416	11.2717	7.67352	8.82031	9.61815	9.49245
novel_miR_532	5.82322	6.66603	3.39287	0.526251	0.730643	0.337752	0.55095	0.11137	0.401556	0.0975626	0	0	0.154742	0	0
novel_miR_538	0.092432	0.119036	0.193878	0	0	0.337752	0	0.334111	0.501945	0	0	0	0.154742	0	0
novel_miR_544	0.647024	0.357109	0.387756	0	0.730643	0.225168	0.11019	0.222741	0.100389	0.487813	0.531684	0.648467	0.69634	0.230099	0.210943
novel_miR_555	0	0.357109	0.0969391	0.2105	0.104378	0	0.55095	0.11137	0	0.0975626	0	0	0.309485	0.230099	0.105472
novel_miR_557	1.01675	0.833254	1.06633	0.842001	0.730643	1.12584	1.54266	1.1137	1.30506	1.561	1.70139	1.83732	2.16639	2.48507	2.42585
novel_miR_566	0.184864	0	0	0.10525	0	0.112584	0	0	0	0.0975626	0.212674	0.432311	0.0773712	0.0460199	0
novel_miR_568	13.8648	7.85639	6.78574	9.36726	5.42764	6.86763	5.5095	8.13003	9.03501	5.07325	4.35981	4.64734	4.0233	4.46393	4.95717
novel_miR_572	170.445	154.033	101.98	123.353	185.792	169.889	77.0228	60.2513	41.8622	68.1962	65.6098	66.3597	86.4236	75.7027	65.6034
novel_miR_574	1.01675	0.833254	1.06633	0.736751	0.730643	1.12584	1.65285	1.1137	1.30506	1.561	1.70139	2.05348	2.32113	2.43905	2.42585
novel_miR_576	0.92432	0.833254	1.06633	0.736751	0.939398	1.23843	1.54266	1.1137	1.30506	1.561	1.70139	1.83732	2.16639	2.53109	2.74226
novel_miR_583	0.369728	0.238072	0.290817	0	0	0	0	0	0	0	0	0.108078	0	0	0
novel_miR_596	0.369728	0.238072	0.581635	0.947251	1.25253	1.12584	0.66114	1.00233	0.602334	0.878063	0.850694	0.540389	0.464227	0.184079	0.738302
novel_miR_597	18.6713	9.40386	11.2449	7.15701	9.49836	8.21864	7.93368	6.45948	2.81089	3.80494	4.67882	6.16043	2.55325	2.99129	1.89849
novel_miR_599	3.97458	1.07133	1.26021	4.10476	1.04378	4.39078	4.07703	4.56618	4.01556	6.14644	3.08377	6.91698	1.00583	0.598258	2.63679
novel_miR_610	0.46216	0	0.484696	0.31575	0.104378	0.450337	0.77133	0.334111	1.00389	0.195125	0.425347	0.432311	0.154742	0.598258	0.316415
novel_miR_626	0.554592	0.476145	0.193878	0.736751	0.208755	0	0.44076	1.1137	0.903501	0.0975626	0.425347	0.540389	0.928454	0.460199	0.316415
novel_miR_638	1.47891	0.238072	1.06633	2.105	0.939398	2.92719	0.88152	1.55918	1.807	0.487813	1.1697	1.29693	0.928454	0.460199	1.37113
novel_miR_641	1.10918	1.3094	1.06633	1.36825	0.313133	0.562921	0.88152	0.445481	1.10428	0.585375	0.212674	0.648467	0.154742	0.0920397	0.105472
novel_miR_65	0	0	0	0.10525	0	0.450337	0	0.11137	0	0.292688	0.31901	0	0	0	0
novel_miR_650	1.75621	0.714217	0.775513	0.31575	0	0	0.88152	0.779592	0.301167	0.780501	0.425347	0.540389	0.618969	0.276119	0.421887
novel_miR_79	0	0.119036	0	0.526251	0	0.112584	0.33057	0.11137	0	0.195125	0.31901	0.216156	0.0773712	0.0460199	0
novel_miR_97	0.277296	0	0.0969391	0.842001	0.313133	0.337752	0.44076	0.11137	0.301167	0	0.106337	0.108078	0.154742	0.230099	0.421887

## Sheet: DE-miRNA in A0_vs_A12
Differential expressed miRNAs expression profiles between preadipocytes and differentiated 12 h adipocytes
miRNA_ID	A0-1_Count	A0-2_Count	A0-3_Count	A12-1_Count	A12-2_Count	A12-3_Count	A0-1_TPM	A0-2_TPM	A0-3_TPM	A12-1_TPM	A12-2_TPM	A12-3_TPM	Pvalue	FDR	log2FC	regulated
novel_miR_532	63	56	35	5	7	3	5.82322	6.66603	3.39287	0.526251	0.730643	0.337752	1.27339e-09	1.74328e-06	-3.18128	down
novel_miR_650	19	6	8	3	0	0	1.75621	0.714217	0.775513	0.31575	0	0	0.000106094	0.0726216	-3.08949	down
novel_miR_272	15304	8841	10238	4591	4311	4451	1414.58	1052.4	992.463	483.203	449.972	501.112	0.000214498	0.0978825	-1.16936	down
novel_miR_25	78	26	28	234	44	128	7.2097	3.09494	2.7143	24.6285	4.59261	14.4108	0.000519953	0.175276	1.8753	up
novel_miR_196	4	1	6	17	12	11	0.369728	0.119036	0.581635	1.78925	1.25253	1.23843	0.000748179	0.175276	2.0058	up
gga-miR-1719	10	9	7	2	1	1	0.92432	1.07133	0.678574	0.2105	0.104378	0.112584	0.000768191	0.175276	-2.43441	down
gga-miR-1769-3p	40	31	20	5	14	6	3.69728	3.69012	1.93878	0.526251	1.46129	0.675505	0.00117568	0.22993	-1.68014	down
gga-miR-181b-2-3p	32	13	28	55	36	53	2.95782	1.54747	2.7143	5.78876	3.75759	5.96696	0.00434101	0.704585	1.18261	up
novel_miR_148	0	0	0	4	4	2	0	0	0	0.421001	0.41751	0.225168	0.00463204	0.704585	4.877	up
gga-miR-302d	0	0	0	2	3	4	0	0	0	0.2105	0.313133	0.450337	0.00880665	0.842098	4.7419	up
gga-miR-365-1-5p	519	168	125	62	133	93	47.9722	19.9981	12.1174	6.52551	13.8822	10.4703	0.00886022	0.842098	-1.19741	down
gga-miR-193b-5p	169	44	31	28	21	28	15.621	5.23759	3.00511	2.947	2.19193	3.15236	0.00921895	0.842098	-1.33869	down
novel_miR_403	0	0	0	6	1	3	0	0	0	0.631501	0.104378	0.337752	0.0097623	0.842098	4.87644	up
novel_miR_130	3	5	6	14	12	11	0.277296	0.595181	0.581635	1.4735	1.25253	1.23843	0.0101218	0.842098	1.52284	up
gga-miR-302b-3p	7	1	4	7	12	11	0.647024	0.119036	0.387756	0.736751	1.25253	1.23843	0.0103611	0.842098	1.51387	up
gga-miR-1729-5p	3881	228	237	342	246	265	358.729	27.1403	22.9746	35.9955	25.6769	29.8348	0.0103651	0.842098	-1.88085	down
novel_miR_596	4	2	6	9	12	10	0.369728	0.238072	0.581635	0.947251	1.25253	1.12584	0.0109512	0.842098	1.51775	up
gga-miR-193b-3p	12155	1326	1241	1216	1287	1360	1123.51	157.842	120.301	127.984	134.334	153.114	0.0119127	0.842098	-1.50154	down
gga-miR-103-2-5p	39	1	3	1	2	2	3.60485	0.119036	0.290817	0.10525	0.208755	0.225168	0.0125416	0.842098	-2.57752	down
novel_miR_583	4	2	3	0	0	0	0.369728	0.238072	0.290817	0	0	0	0.012738	0.842098	-4.55398	down
novel_miR_434	0	0	0	2	1	6	0	0	0	0.2105	0.104378	0.675505	0.0138009	0.842098	4.76099	up
gga-miR-6649-3p	0	0	0	7	0	4	0	0	0	0.736751	0	0.450337	0.0141089	0.842098	5.01211	up
gga-miR-1801	7	5	8	19	12	14	0.647024	0.595181	0.775513	1.99975	1.25253	1.57618	0.0141477	0.842098	1.32283	up
gga-miR-12272-5p	16	1	0	0	0	0	1.47891	0.119036	0	0	0	0	0.015591	0.889334	-5.2083	down
gga-miR-129-1-3p	466	119	108	89	105	76	43.0733	14.1653	10.4694	9.36726	10.9596	8.55639	0.0182901	1	-1.04546	down
gga-miR-1707	33	30	38	20	13	12	3.05026	3.57109	3.68369	2.105	1.35691	1.35101	0.019516	1	-1.023	down
novel_miR_212	6	1	2	0	0	0	0.554592	0.119036	0.193878	0	0	0	0.0213348	1	-4.49033	down
gga-miR-190a-3p	30	5	2	5	1	0	2.77296	0.595181	0.193878	0.526251	0.104378	0	0.0225226	1	-2.22384	down
novel_miR_298	24	22	51	112	44	44	2.21837	2.6188	4.94389	11.788	4.59261	4.9537	0.0242011	1	1.14982	up
novel_miR_144	2994	551	657	519	498	581	276.741	65.589	63.689	54.6248	51.98	65.4114	0.0260219	1	-1.03534	down
novel_miR_97	3	0	1	8	3	3	0.277296	0	0.0969391	0.842001	0.313133	0.337752	0.0276893	1	1.92037	up
gga-miR-100-3p	233	69	74	67	41	57	21.5367	8.2135	7.17349	7.05176	4.27948	6.4173	0.0314469	1	-0.900049	down
gga-miR-12226-3p	231	26	33	26	24	38	21.3518	3.09494	3.19899	2.7365	2.50506	4.2782	0.0339844	1	-1.30545	down
novel_miR_500	0	0	0	1	1	5	0	0	0	0.10525	0.104378	0.562921	0.0379494	1	4.41866	up
novel_miR_46	0	0	0	1	1	5	0	0	0	0.10525	0.104378	0.562921	0.0379893	1	4.41867	up
novel_miR_324	2	0	0	4	3	2	0.184864	0	0	0.421001	0.313133	0.225168	0.0380732	1	2.17261	up
novel_miR_357	0	0	0	1	2	4	0	0	0	0.10525	0.208755	0.450337	0.0388348	1	4.4051	up
gga-miR-203a	3	2	3	11	5	4	0.277296	0.238072	0.290817	1.15775	0.521888	0.450337	0.0397144	1	1.44742	up
novel_miR_250	1	2	3	8	2	10	0.092432	0.238072	0.290817	0.842001	0.208755	1.12584	0.0397817	1	1.82629	up
novel_miR_401	6278	5433	5960	8299	10340	7128	580.288	646.724	577.757	873.471	1079.26	802.5	0.0397899	1	0.680738	up
gga-miR-1459	5	4	0	0	0	0	0.46216	0.476145	0	0	0	0	0.0402938	1	-4.55202	down
gga-miR-6548-5p	16	6	4	2	3	2	1.47891	0.714217	0.387756	0.2105	0.313133	0.225168	0.0404327	1	-1.61414	down
novel_miR_638	16	2	11	20	9	26	1.47891	0.238072	1.06633	2.105	0.939398	2.92719	0.0415847	1	1.1737	up
novel_miR_190	6	8	5	24	4	18	0.554592	0.95229	0.484696	2.526	0.41751	2.02651	0.0416614	1	1.39486	up
gga-miR-1737	9	10	15	33	12	21	0.831888	1.19036	1.45409	3.47325	1.25253	2.36427	0.041956	1	1.08083	up
gga-miR-126-3p	707	365	516	902	615	674	65.3494	43.4482	50.0206	94.9356	64.1922	75.8817	0.0420361	1	0.661531	up
novel_miR_506	3	2	1	0	0	0	0.277296	0.238072	0.0969391	0	0	0	0.0451207	1	-3.99916	down
novel_miR_278	13	4	14	18	28	11	1.20162	0.476145	1.35715	1.8945	2.92257	1.23843	0.0456559	1	1.05994	up
novel_miR_462	8	7	5	8	14	18	0.739456	0.833254	0.484696	0.842001	1.46129	2.02651	0.0458324	1	1.16668	up
gga-miR-1668-3p	7	10	8	21	9	18	0.647024	1.19036	0.775513	2.21025	0.939398	2.02651	0.0461855	1	1.06684	up
gga-let-7f-3p	446	142	175	137	125	118	41.2247	16.9031	16.9643	14.4193	13.0472	13.2849	0.0462571	1	-0.734028	down
gga-miR-26a-3p	527	258	292	190	223	181	48.7117	30.7113	28.3062	19.9975	23.2762	20.3777	0.047695	1	-0.64242	down
gga-miR-1656	2	4	3	0	0	1	0.184864	0.476145	0.290817	0	0	0.112584	0.0477423	1	-2.66434	down
novel_miR_158	0	0	2	5	6	1	0	0	0.193878	0.526251	0.626266	0.112584	0.0480784	1	2.51063	up
novel_miR_105	10	3	0	1	0	0	0.92432	0.357109	0	0.10525	0	0	0.0483923	1	-3.02297	down
gga-miR-6543-3p	30	7	14	6	3	10	2.77296	0.833254	1.35715	0.631501	0.313133	1.12584	0.0493543	1	-1.14116	down

## Sheet: DE-miRNA in A12_vs_A48
Differential expressed miRNAs expression profiles between differentiated 12 h and 48 h adipocytes
miRNA_ID	A12-1_Count	A12-2_Count	A12-3_Count	A48-1_Count	A48-2_Count	A48-3_Count	A12-1_TPM	A12-2_TPM	A12-3_TPM	A48-1_TPM	A48-2_TPM	A48-3_TPM	Pvalue	FDR	log2FC	regulated
gga-miR-6670-5p	96	246	136	44	28	33	10.104	25.6769	15.3114	4.84836	3.11837	3.31284	4.32003e-07	0.0005845	-1.84635	down
novel_miR_462	8	14	18	0	1	1	0.842001	1.46129	2.02651	0	0.11137	0.100389	2.28971e-06	0.00119193	-3.79001	down
gga-miR-1559-3p	344	242	236	79	117	94	36.206	25.2594	26.5699	8.70501	13.0303	9.43657	2.88952e-06	0.00119193	-1.16237	down
gga-miR-1674	128	582	198	67	28	13	13.472	60.7478	22.2917	7.38273	3.11837	1.30506	3.5238e-06	0.00119193	-2.72751	down
gga-miR-1354	21	7	12	1	1	1	2.21025	0.730643	1.35101	0.11019	0.11137	0.100389	2.00675e-05	0.00514325	-3.25985	down
gga-miR-1458	243	87	146	44	53	37	25.5758	9.08085	16.4373	4.84836	5.90263	3.71439	2.47367e-05	0.00514325	-1.48616	down
novel_miR_572	1172	1780	1509	699	541	417	123.353	185.792	169.889	77.0228	60.2513	41.8622	2.66096e-05	0.00514325	-1.0988	down
gga-miR-146a-3p	340	285	254	446	420	397	35.785	29.7476	28.5964	49.1448	46.7755	39.8544	3.37303e-05	0.00527766	0.863168	up
gga-miR-1416-5p	102	57	74	106	154	147	10.7355	5.94952	8.33123	11.6801	17.151	14.7572	3.51064e-05	0.00527766	1.14123	up
gga-miR-15c-3p	127	116	75	48	36	29	13.3668	12.1078	8.44381	5.28912	4.00933	2.91128	8.65905e-05	0.0117157	-1.1448	down
gga-miR-10c-5p	1657	2545	1796	3486	2699	2626	174.399	265.641	202.201	384.122	300.588	263.622	0.000211849	0.0260574	0.891366	up
gga-miR-155	108	175	135	298	195	175	11.367	18.2661	15.1989	32.8366	21.7172	17.5681	0.000409204	0.0461377	1.00908	up
gga-miR-148a-3p	3062022	2566811	3031900	3545004	3495996	4573648	322278	267918	341344	390624	389350	459144	0.0005336	0.0549374	0.758458	up
gga-miR-214	2708	2328	2743	3214	3456	3391	285.017	242.991	308.818	354.151	384.896	340.419	0.000568458	0.0549374	0.703011	up
novel_miR_154	10	9	6	15	18	18	1.0525	0.939398	0.675505	1.65285	2.00467	1.807	0.000940121	0.0847989	1.35294	up
gga-miR-92-5p	140	143	156	83	56	55	14.735	14.926	17.5631	9.14577	6.23674	5.5214	0.00106434	0.0887142	-0.844743	down
novel_miR_650	3	0	0	8	7	3	0.31575	0	0	0.88152	0.779592	0.301167	0.00111466	0.0887142	2.76406	up
gga-miR-6604-5p	22	32	30	10	10	8	2.3155	3.34008	3.37752	1.1019	1.1137	0.803112	0.00134096	0.0967993	-1.24335	down
gga-miR-10c-3p	33	32	33	52	50	44	3.47325	3.34008	3.71528	5.72988	5.56852	4.41712	0.00135934	0.0967993	0.90692	up
gga-miR-181a-3p	1260	945	1005	1342	1275	1383	132.615	98.6368	113.147	147.875	141.997	138.838	0.00158041	0.106915	0.656681	up
gga-miR-1693	12	19	17	2	7	3	1.263	1.98317	1.91393	0.22038	0.779592	0.301167	0.00188764	0.121618	-1.64239	down
gga-miR-132a-5p	284	269	295	359	301	432	29.891	28.0776	33.2123	39.5582	33.5225	43.3681	0.00244339	0.150269	0.70046	up
gga-miR-1707	20	13	12	33	17	28	2.105	1.35691	1.35101	3.63627	1.8933	2.81089	0.0028895	0.169978	1.12993	up
gga-miR-20b-5p	13128	19055	12147	8382	7409	5718	1381.72	1988.92	1367.56	923.613	825.143	574.024	0.00362539	0.202648	-0.705027	down
gga-miR-181b-1-3p	84	64	57	83	102	82	8.84101	6.68017	6.4173	9.14577	11.3598	8.2319	0.00423932	0.202648	0.719628	up
novel_miR_158	5	6	1	0	0	0	0.526251	0.626266	0.112584	0	0	0	0.00447542	0.202648	-4.87684	down
novel_miR_263	11	28	19	7	5	5	1.15775	2.92257	2.1391	0.77133	0.556852	0.501945	0.00451426	0.202648	-1.42009	down
gga-miR-1454	61	58	74	36	24	24	6.42026	6.0539	8.33123	3.96684	2.67289	2.40934	0.00467579	0.202648	-0.867162	down
gga-miR-6549-5p	14	27	26	10	6	7	1.4735	2.8182	2.92719	1.1019	0.668222	0.702723	0.00472736	0.202648	-1.20084	down
gga-miR-19b-3p	533	2159	720	558	305	211	56.0983	225.351	81.0606	61.486	33.9679	21.1821	0.00485007	0.202648	-1.32517	down
novel_miR_130	14	12	11	3	1	5	1.4735	1.25253	1.23843	0.33057	0.11137	0.501945	0.00494262	0.202648	-1.66428	down
gga-miR-18b-5p	118	98	84	51	57	30	12.4195	10.229	9.45707	5.61969	6.34811	3.01167	0.0053766	0.213957	-0.780857	down
gga-miR-143-3p	5770	3745	4698	4217	7338	7218	607.293	390.894	528.92	464.671	817.235	724.608	0.0055619	0.214343	0.737028	up
gga-miR-106-5p	9479	18347	9761	7399	5243	3930	997.666	1915.02	1098.93	815.296	583.915	394.529	0.00582092	0.214343	-0.842378	down
gga-miR-1696	29	14	16	5	3	10	3.05225	1.46129	1.80135	0.55095	0.334111	1.00389	0.0059883	0.214343	-1.35116	down
gga-miR-27b-3p	249533	151330	183573	196721	261231	268973	26263.4	15795.5	20667.4	21676.7	29093.4	27001.9	0.00601999	0.214343	0.654088	up
gga-miR-126-5p	29	19	18	28	40	30	3.05225	1.98317	2.02651	3.08532	4.45481	3.01167	0.00690735	0.239632	0.904788	up
gga-miR-302b-5p	9	11	5	16	13	16	0.947251	1.14815	0.562921	1.76304	1.44781	1.60622	0.00741489	0.248487	1.17555	up
gga-miR-18b-3p	71	153	90	53	50	32	7.47276	15.9698	10.1326	5.84007	5.56852	3.21245	0.00815802	0.261172	-0.882597	down
novel_miR_216	5	2	3	0	0	0	0.526251	0.208755	0.337752	0	0	0	0.00849341	0.261172	-4.63518	down
gga-miR-7	1769	4935	2527	1770	1091	990	186.187	515.103	284.5	195.036	121.505	99.3851	0.0091775	0.269938	-0.924294	down
novel_miR_407	1	0	0	1	7	4	0.10525	0	0	0.11019	0.779592	0.401556	0.0102658	0.288621	3.45625	up
gga-miR-12264-3p	84	86	60	116	95	77	8.84101	8.97647	6.75505	12.782	10.5802	7.72995	0.0104376	0.288621	0.664674	up
gga-miR-29b-1-5p	399	638	386	259	253	211	41.9948	66.5929	43.4575	28.5392	28.1767	21.1821	0.0104527	0.288621	-0.638335	down
gga-miR-1609	5	0	0	10	6	3	0.526251	0	0	1.1019	0.668222	0.301167	0.0117187	0.317107	2.18495	up
novel_miR_34	5	3	7	0	2	0	0.526251	0.313133	0.788089	0	0.222741	0	0.0122978	0.326252	-2.39837	down
gga-miR-20a-5p	33802	50921	29005	22145	20947	14958	3557.67	5315.01	3265.5	2440.16	2332.87	1501.62	0.0129522	0.330428	-0.630336	down
gga-miR-1677-5p	4	3	2	0	0	0	0.421001	0.313133	0.225168	0	0	0	0.0131878	0.330428	-4.48805	down
gga-miR-15b-3p	158	354	170	102	121	92	16.6295	36.9497	19.1393	11.2394	13.4758	9.23579	0.014345	0.352887	-0.775771	down
gga-miR-1754-5p	3	1	1	7	4	4	0.31575	0.104378	0.112584	0.77133	0.445481	0.401556	0.0149833	0.362006	1.8399	up
gga-miR-6574-3p	3	4	4	0	0	1	0.31575	0.41751	0.450337	0	0	0.100389	0.0172539	0.402347	-2.76484	down
gga-miR-1801	19	12	14	9	4	2	1.99975	1.25253	1.57618	0.99171	0.445481	0.200778	0.0175638	0.402347	-1.22888	down
novel_miR_312	0	0	0	5	4	0	0	0	0	0.55095	0.445481	0	0.0175647	0.402347	4.80932	up
gga-miR-1716	50	39	60	21	23	26	5.26251	4.07073	6.75505	2.31399	2.56152	2.61011	0.0178424	0.402347	-0.757416	down
gga-miR-19a-3p	572	2932	962	875	318	327	60.2031	306.035	108.306	96.4163	35.4158	32.8272	0.0199135	0.427056	-1.21081	down
novel_miR_26	1	1	2	1	3	13	0.10525	0.104378	0.225168	0.11019	0.334111	1.30506	0.0200479	0.427056	2.31015	up
gga-miR-1563	15	38	9	8	8	3	1.57875	3.96635	1.01326	0.88152	0.890963	0.301167	0.0202007	0.427056	-1.34528	down
gga-miR-6548-3p	15	11	19	3	9	4	1.57875	1.14815	2.1391	0.33057	1.00233	0.401556	0.0206007	0.428812	-1.14772	down
novel_miR_465	13	8	4	2	3	1	1.36825	0.835021	0.450337	0.22038	0.334111	0.100389	0.0235295	0.468169	-1.66024	down
gga-miR-187-3p	25	9	24	26	26	30	2.63125	0.939398	2.70202	2.86494	2.89563	3.01167	0.0261321	0.490505	0.828018	up
gga-miR-2131-5p	696	1933	963	802	436	307	73.2541	201.762	108.419	88.3724	48.5575	30.8194	0.0261909	0.490505	-0.880391	down
novel_miR_222	0	1	0	2	2	5	0	0.104378	0	0.22038	0.222741	0.501945	0.0263211	0.490505	3.05857	up
gga-miR-12277-3p	34	43	48	16	25	18	3.5785	4.48824	5.40404	1.76304	2.78426	1.807	0.0268447	0.490505	-0.75203	down
novel_miR_610	3	1	4	7	3	10	0.31575	0.104378	0.450337	0.77133	0.334111	1.00389	0.0270811	0.490505	1.60869	up
novel_miR_626	7	2	0	4	10	9	0.736751	0.208755	0	0.44076	1.1137	0.903501	0.0271898	0.490505	1.65818	up
novel_miR_282	7	7	9	14	10	13	0.736751	0.730643	1.01326	1.54266	1.1137	1.30506	0.0292843	0.516839	1.00795	up
gga-miR-203a	11	5	4	9	11	13	1.15775	0.521888	0.450337	0.99171	1.22507	1.30506	0.0294968	0.516839	1.04934	up
novel_miR_334	7	5	7	2	2	0	0.736751	0.521888	0.788089	0.22038	0.222741	0	0.0297956	0.516839	-1.83029	down
gga-miR-1808	16	31	18	11	3	11	1.684	3.23571	2.02651	1.21209	0.334111	1.10428	0.0306252	0.524505	-1.02785	down
gga-miR-6659-3p	2	1	0	3	4	3	0.2105	0.104378	0	0.33057	0.445481	0.301167	0.0312028	0.527717	1.9345	up
novel_miR_574	7	7	10	15	10	13	0.736751	0.730643	1.12584	1.65285	1.1137	1.30506	0.033487	0.555208	0.984848	up
novel_miR_436	7	7	10	15	10	13	0.736751	0.730643	1.12584	1.65285	1.1137	1.30506	0.033649	0.555208	0.984836	up
novel_miR_190	24	4	18	2	7	5	2.526	0.41751	2.02651	0.22038	0.779592	0.501945	0.034982	0.563723	-1.3634	down
novel_miR_171	3	0	1	3	5	4	0.31575	0	0.112584	0.33057	0.556852	0.401556	0.0349983	0.563723	1.81874	up
gga-miR-206	35	24	22	10	19	6	3.68375	2.50506	2.47685	1.1019	2.11604	0.602334	0.039042	0.604727	-0.867219	down
gga-miR-1612	1	5	2	0	0	0	0.10525	0.521888	0.225168	0	0	0	0.0417063	0.634029	-4.33037	down
novel_miR_196	17	12	11	6	8	1	1.78925	1.25253	1.23843	0.66114	0.890963	0.100389	0.0429481	0.635023	-1.06145	down
novel_miR_189	7	30	8	5	7	2	0.736751	3.13133	0.900673	0.55095	0.779592	0.200778	0.0477981	0.687988	-1.32492	down
gga-miR-7b	2214	9381	3679	3533	1541	1234	233.024	979.166	414.197	389.301	171.622	123.88	0.0485466	0.691405	-0.936088	down

## Sheet: DE-miRNA in A48_vs_A72
Differential expressed miRNAs expression profiles between differentiated 48 h and 72 h adipocytes
miRNA_ID	A48-1_Count	A48-2_Count	A48-3_Count	A72-1_Count	A72-2_Count	A72-3_Count	A48-1_TPM	A48-2_TPM	A48-3_TPM	A72-1_TPM	A72-2_TPM	A72-3_TPM	Pvalue	FDR	log2FC	regulated
gga-miR-1458	44	53	37	10	10	11	4.84836	5.90263	3.71439	0.975626	1.06337	1.18886	2.17362e-10	2.81919e-07	-2.1883	down
gga-miR-429-3p	153	163	124	288	234	349	16.8591	18.1534	12.4482	28.098	24.8828	37.7191	3.36396e-05	0.0218153	0.891335	up
novel_miR_193	8	4	5	0	0	0	0.88152	0.445481	0.501945	0	0	0	5.12526e-05	0.0221582	-5.57834	down
gga-miR-19b-3p	558	305	211	1211	487	1451	61.486	33.9679	21.1821	118.148	51.786	156.821	0.000114102	0.0367583	1.46301	up
gga-miR-1716	21	23	26	12	6	8	2.31399	2.56152	2.61011	1.17075	0.638021	0.864622	0.000141705	0.0367583	-1.51598	down
gga-miR-223	75	59	28	121	96	176	8.26425	6.57085	2.81089	11.8051	10.2083	19.0217	0.000182132	0.0393709	1.19691	up
gga-miR-6566-5p	15	9	17	1	4	5	1.65285	1.00233	1.70661	0.0975626	0.425347	0.540389	0.000216152	0.0400499	-2.0889	down
gga-miR-1416-5p	106	154	147	265	291	233	11.6801	17.151	14.7572	25.8541	30.944	25.1821	0.000291586	0.0461112	0.85803	up
gga-miR-128-1-5p	207	236	253	159	136	148	22.8093	26.2834	25.3984	15.5124	14.4618	15.9955	0.00031997	0.0461112	-0.753254	down
novel_miR_272	5620	4982	5160	3709	3746	3166	619.268	554.847	518.007	361.86	398.338	342.174	0.000391471	0.0507738	-0.660941	down
gga-miR-190a-5p	49	37	17	100	49	120	5.39931	4.1207	1.70661	9.75626	5.2105	12.9693	0.000445896	0.0525751	1.29435	up
gga-miR-135a-5p	219	217	166	424	251	537	24.1316	24.1674	16.6646	41.3665	26.6905	58.0378	0.000504711	0.0545508	0.910736	up
gga-miR-29a-5p	68	55	65	149	77	179	7.49292	6.12537	6.52529	14.5368	8.18793	19.3459	0.000706154	0.0704525	0.998177	up
gga-miR-6670-5p	44	28	33	22	7	19	4.84836	3.11837	3.31284	2.14638	0.744357	2.05348	0.000825463	0.0757704	-1.2237	down
gga-miR-1729-5p	243	220	268	619	252	1026	26.7762	24.5015	26.9043	60.3912	26.7969	110.888	0.000878036	0.0757704	1.2579	up
gga-miR-146a-5p	30615	24540	19057	47203	35405	41948	3373.47	2733.03	1913.11	4605.25	3764.85	4533.65	0.000934716	0.0757704	0.659326	up
gga-miR-30b-5p	1047	1553	974	2229	1584	3178	115.369	172.958	97.7789	217.467	168.437	343.471	0.0011185	0.0827063	0.870404	up
gga-let-7a-2-3p	589	512	523	376	408	285	64.9019	57.0216	52.5035	36.6835	43.3854	30.8022	0.00114781	0.0827063	-0.691327	down
gga-miR-193b-3p	1062	1013	833	1967	1052	3596	117.022	112.818	83.6241	191.906	111.866	388.648	0.0012554	0.0856974	1.08367	up
gga-miR-34a-5p	440	472	350	724	549	885	48.4836	52.5668	35.1362	70.6353	58.3789	95.6488	0.00163703	0.105378	0.679802	up
gga-miR-146b-5p	829	575	567	1306	899	1116	91.3475	64.0379	56.9206	127.417	95.5968	120.615	0.00182067	0.105378	0.658898	up
gga-let-7c-3p	527	409	521	298	377	267	58.0701	45.5505	52.3027	29.0736	40.089	28.8568	0.00186548	0.105378	-0.718473	down
gga-miR-2184a-5p	270	388	284	482	534	582	29.7513	43.2117	28.5105	47.0252	56.7838	62.9013	0.00192106	0.105378	0.671854	up
gga-miR-214	3214	3456	3391	5503	4285	8256	354.151	384.896	340.419	536.887	455.653	892.29	0.00194994	0.105378	0.739466	up
gga-miR-365-3p	1479	826	652	2274	1239	2421	162.971	91.9919	65.4536	221.857	131.751	261.656	0.00224143	0.111813	0.917808	up
gga-miR-6694-3p	20	17	24	7	9	12	2.2038	1.8933	2.40934	0.682938	0.957031	1.29693	0.0025444	0.122225	-1.20874	down
novel_miR_370	16	16	9	6	3	7	1.76304	1.78193	0.903501	0.585375	0.31901	0.756544	0.00277282	0.12493	-1.42636	down
gga-miR-15a	277	371	259	467	428	690	30.5226	41.3184	26.0008	45.5617	45.5121	74.5737	0.0029565	0.12493	0.711753	up
gga-miR-16-5p	5402	5547	4323	8829	5913	12002	595.247	617.771	433.982	861.38	628.769	1297.15	0.0029805	0.12493	0.710813	up
novel_miR_190	2	7	5	0	0	1	0.22038	0.779592	0.501945	0	0	0.108078	0.00398057	0.161338	-3.47169	down
gga-miR-301b-5p	295	342	332	225	250	210	32.5061	38.0886	33.3292	21.9516	26.5842	22.6963	0.00415283	0.163219	-0.593691	down
gga-miR-29c-3p	559	712	564	1045	703	1561	61.5962	79.2957	56.6194	101.953	74.7547	168.709	0.00532046	0.193481	0.747763	up
gga-miR-29a-3p	560	717	565	1047	706	1562	61.7064	79.8525	56.7198	102.148	75.0738	168.817	0.00537032	0.193481	0.74499	up
gga-miR-29b-3p	645	772	595	1146	737	1836	71.0726	85.9779	59.7315	111.807	78.3702	198.431	0.00594701	0.208467	0.784549	up
gga-miR-301b-3p	58	43	36	80	62	100	6.39102	4.78892	3.614	7.80501	6.59288	10.8078	0.00625592	0.213524	0.728454	up
gga-let-7j-5p	32968	45660	38334	24886	32931	23364	3632.74	5085.17	3848.31	2427.94	3501.78	2525.13	0.0065286	0.217118	-0.614124	down
gga-let-7a-5p	33162	45799	38442	25083	33129	23518	3654.12	5100.65	3859.15	2447.16	3522.83	2541.77	0.00673509	0.218385	-0.60981	down
gga-miR-19a-3p	875	318	327	1309	616	1206	96.4163	35.4158	32.8272	127.709	65.5034	130.342	0.0088686	0.267502	0.95626	up
novel_miR_568	50	73	90	52	41	43	5.5095	8.13003	9.03501	5.07325	4.35981	4.64734	0.00961942	0.283554	-0.755349	down
gga-miR-145-5p	521	316	324	881	490	578	57.409	35.193	32.526	85.9526	52.105	62.4689	0.0113811	0.324743	0.651053	up
gga-miR-302a	2	3	0	8	6	6	0.22038	0.334111	0	0.780501	0.638021	0.648467	0.0124053	0.324743	1.8356	up
gga-miR-12277-3p	16	25	18	31	29	58	1.76304	2.78426	1.807	3.02444	3.08377	6.26851	0.0124252	0.324743	0.899896	up
novel_miR_522	156	111	141	106	106	71	17.1896	12.3621	14.1549	10.3416	11.2717	7.67352	0.012519	0.324743	-0.619449	down
novel_miR_298	27	49	42	27	24	20	2.97513	5.45715	4.21634	2.63419	2.55208	2.16156	0.0129994	0.330592	-0.829148	down
gga-miR-142-5p	0	0	0	18	0	0	0	0	0	1.75613	0	0	0.0149567	0.366016	5.51581	up
gga-miR-1609	10	6	3	2	1	2	1.1019	0.668222	0.301167	0.195125	0.106337	0.216156	0.0154488	0.370566	-1.93196	down
novel_miR_544	1	2	1	5	5	6	0.11019	0.222741	0.100389	0.487813	0.531684	0.648467	0.0157141	0.370566	1.81648	up
gga-miR-1416-3p	0	0	1	4	3	3	0	0	0.100389	0.39025	0.31901	0.324233	0.018779	0.408007	2.83313	up
novel_miR_232	103	87	113	71	88	42	11.3496	9.68922	11.344	6.92694	9.35764	4.53927	0.0204653	0.431679	-0.682496	down
gga-miR-6669-3p	32	41	45	19	36	10	3.52608	4.56618	4.51751	1.85369	3.82812	1.08078	0.0224807	0.454255	-0.94258	down
gga-miR-1674	67	28	13	28	9	12	7.38273	3.11837	1.30506	2.73175	0.957031	1.29693	0.0231155	0.454255	-1.21252	down
novel_miR_283	2	6	8	1	0	3	0.22038	0.668222	0.803112	0.0975626	0	0.324233	0.0271112	0.488379	-2.01083	down
novel_miR_176	0	0	0	1	3	3	0	0	0	0.0975626	0.31901	0.324233	0.0278911	0.495544	4.26094	up
gga-miR-1724	4	10	9	6	0	3	0.44076	1.1137	0.903501	0.585375	0	0.324233	0.0297477	0.495782	-1.42737	down
gga-miR-12226-5p	67	40	51	39	43	21	7.38273	4.45481	5.11984	3.80494	4.57248	2.26963	0.0300401	0.495782	-0.701935	down
novel_miR_532	5	1	4	1	0	0	0.55095	0.11137	0.401556	0.0975626	0	0	0.0302275	0.495782	-3.00046	down
gga-miR-2131-5p	802	436	307	967	579	1063	88.3724	48.5575	30.8194	94.343	61.569	114.887	0.0308131	0.495782	0.6742	up
gga-miR-6544-5p	19	12	12	28	24	25	2.09361	1.33644	1.20467	2.73175	2.55208	2.70194	0.0315124	0.495782	0.744682	up
gga-miR-100-3p	32	59	50	30	31	34	3.52608	6.57085	5.01945	2.92688	3.29644	3.67464	0.0326801	0.495782	-0.666276	down
novel_miR_566	0	0	0	1	2	4	0	0	0	0.0975626	0.212674	0.432311	0.0329778	0.495782	4.25721	up
gga-miR-6604-5p	10	10	8	15	18	22	1.1019	1.1137	0.803112	1.46344	1.91406	2.37771	0.0333076	0.495782	0.875198	up
novel_miR_115	3	4	2	0	1	0	0.33057	0.445481	0.200778	0	0.106337	0	0.0333242	0.495782	-2.84258	down
novel_miR_249	1	6	9	1	1	2	0.11019	0.668222	0.903501	0.0975626	0.106337	0.216156	0.0336198	0.495782	-2.01431	down
gga-miR-1728-3p	2	11	1	1	1	0	0.22038	1.22507	0.100389	0.0975626	0.106337	0	0.0367319	0.520134	-2.66622	down
gga-miR-460b-3p	6	6	2	8	16	9	0.66114	0.668222	0.200778	0.780501	1.70139	0.9727	0.0369376	0.520134	1.1383	up
gga-miR-12247-5p	16	13	15	8	13	3	1.76304	1.44781	1.50584	0.780501	1.38238	0.324233	0.0392788	0.528597	-0.951458	down
novel_miR_538	0	3	5	0	0	0	0	0.334111	0.501945	0	0	0	0.0401383	0.528597	-4.55973	down
gga-miR-12225-3p	0	3	5	0	0	0	0	0.334111	0.501945	0	0	0	0.0404282	0.528597	-4.55982	down
novel_miR_25	55	97	116	57	59	71	6.06045	10.8029	11.6451	5.56107	6.27387	7.67352	0.0411757	0.528597	-0.627852	down
gga-miR-6649-3p	5	4	2	0	2	0	0.55095	0.445481	0.200778	0	0.212674	0	0.0413462	0.528597	-2.33148	down
gga-miR-1626-3p	7	1	6	0	2	1	0.77133	0.11137	0.602334	0	0.212674	0.108078	0.0414892	0.528597	-2.17362	down
gga-miR-191-3p	26	31	22	44	44	40	2.86494	3.45248	2.20856	4.29275	4.67882	4.32311	0.0422202	0.531646	0.603993	up
novel_miR_145	0	0	1	2	5	2	0	0	0.100389	0.195125	0.531684	0.216156	0.0462982	0.568049	2.69546	up
gga-miR-2128	1	1	0	2	8	2	0.11019	0.11137	0	0.195125	0.850694	0.216156	0.046425	0.568049	2.32492	up

## Sheet: DE-miRNA in A72_vs_A120
Differential expressed miRNAs expression profiles between differentiated 72 h and 120 h adipocytes
miRNA_ID	A72-1_Count	A72-2_Count	A72-3_Count	A120-1_Count	A120-2_Count	A120-3_Count	A72-1_TPM	A72-2_TPM	A72-3_TPM	A120-1_TPM	A120-2_TPM	A120-3_TPM	Pvalue	FDR	log2FC	regulated
novel_miR_401	6365	4838	6453	1254	2336	691	620.986	514.457	697.426	97.0234	107.502	72.8809	6.2573e-23	8.23461e-20	-2.44553	down
gga-miR-146b-5p	1306	899	1116	7758	9907	3273	127.417	95.5968	120.615	600.245	455.919	345.209	4.48136e-19	2.94874e-16	2.28932	up
novel_miR_25	57	59	71	12	17	14	5.56107	6.27387	7.67352	0.928454	0.782338	1.4766	4.86862e-13	2.1357e-10	-2.40824	down
gga-miR-3525	225	181	166	462	851	378	21.9516	19.247	17.9409	35.7455	39.1629	39.8683	5.02129e-08	1.65201e-05	1.21614	up
gga-miR-146b-3p	16	14	10	69	93	28	1.561	1.48871	1.08078	5.33861	4.27985	2.95321	1.54323e-07	4.06178e-05	1.87017	up
gga-miR-1458	10	10	11	0	2	2	0.975626	1.06337	1.18886	0	0.0920397	0.210943	2.68336e-06	0.00058855	-3.1484	down
gga-miR-3529	101	87	67	190	312	218	9.85382	9.2513	7.24121	14.7005	14.3582	22.9928	5.31908e-06	0.000999986	1.21923	up
gga-miR-206	14	29	13	89	70	49	1.36588	3.08377	1.40501	6.88603	3.22139	5.16811	2.71664e-05	0.00446887	1.60309	up
novel_miR_203	0	1	2	7	14	13	0	0.106337	0.216156	0.541598	0.644278	1.37113	6.91914e-05	0.0101173	3.08868	up
gga-miR-128-1-5p	159	136	148	94	148	66	15.5124	14.4618	15.9955	7.27289	6.81094	6.96113	0.000114434	0.0150595	-0.861063	down
novel_miR_599	63	29	64	13	13	25	6.14644	3.08377	6.91698	1.00583	0.598258	2.63679	0.000133923	0.0160221	-1.76601	down
gga-miR-155	331	282	258	671	930	365	32.2932	29.987	27.8841	51.9161	42.7985	38.4972	0.000218078	0.0239159	0.819941	up
gga-miR-146a-5p	47203	35405	41948	94415	158358	45746	4605.25	3764.85	4533.65	7305	7287.61	4824.91	0.00029782	0.0301486	0.860483	up
gga-miR-146a-3p	519	620	359	1025	1848	775	50.635	65.9288	38.7999	79.3054	85.0447	81.7406	0.000331539	0.0307376	0.916374	up
gga-miR-6651-5p	8	5	15	38	30	28	0.780501	0.531684	1.62117	2.9401	1.3806	2.95321	0.000350353	0.0307376	1.52065	up
gga-miR-18b-3p	52	45	75	38	48	18	5.07325	4.78515	8.10583	2.9401	2.20895	1.89849	0.000508143	0.0417948	-1.06145	down
novel_miR_272	3709	3746	3166	2583	4104	1673	361.86	398.338	342.174	199.85	188.866	176.454	0.0006561	0.0507898	-0.705929	down
gga-miR-1769-3p	7	3	12	46	25	15	0.682938	0.31901	1.29693	3.55907	1.1505	1.58208	0.000980067	0.0683515	1.68054	up
gga-miR-12277-3p	31	29	58	21	16	18	3.02444	3.08377	6.26851	1.62479	0.736318	1.89849	0.000986838	0.0683515	-1.33897	down
gga-miR-6670-5p	22	7	19	9	10	1	2.14638	0.744357	2.05348	0.69634	0.460199	0.105472	0.00183096	0.120477	-1.59231	down
gga-miR-223	121	96	176	103	123	51	11.8051	10.2083	19.0217	7.96923	5.66044	5.37906	0.00265975	0.166678	-0.835677	down
gga-miR-6566-5p	1	4	5	13	21	7	0.0975626	0.425347	0.540389	1.00583	0.966417	0.738302	0.00288098	0.172335	1.65328	up
gga-miR-726-5p	12	6	5	24	40	11	1.17075	0.638021	0.540389	1.85691	1.84079	1.16019	0.00308407	0.176462	1.32697	up
gga-miR-200a-3p	5	15	8	35	37	14	0.487813	1.59505	0.864622	2.70799	1.70274	1.4766	0.00467938	0.231702	1.26197	up
gga-let-7a-5p	25083	33129	23518	42848	115464	32954	2447.16	3522.83	2541.77	3315.2	5313.64	3475.71	0.00481706	0.231702	0.783162	up
gga-let-7j-5p	24886	32931	23364	42434	114772	32795	2427.94	3501.78	2525.13	3283.17	5281.79	3458.94	0.00484191	0.231702	0.783257	up
gga-miR-215-5p	495	571	473	875	1342	690	48.2935	60.7183	51.1208	67.6998	61.7587	72.7755	0.00490904	0.231702	0.589609	up
gga-miR-29a-5p	149	77	179	107	108	56	14.5368	8.18793	19.3459	8.27871	4.97015	5.90642	0.00499933	0.231702	-0.874171	down
gga-miR-1416-5p	265	291	233	450	650	395	25.8541	30.944	25.1821	34.817	29.9129	41.6613	0.00510589	0.231702	0.62135	up
gga-miR-1676-5p	5	1	7	0	0	1	0.487813	0.106337	0.756544	0	0	0.105472	0.00547777	0.240291	-3.51363	down
gga-miR-302c-3p	4	4	1	0	0	0	0.39025	0.425347	0.108078	0	0	0	0.00585026	0.248353	-4.81284	down
novel_miR_260	12	8	15	28	43	19	1.17075	0.850694	1.62117	2.16639	1.97885	2.00396	0.00687745	0.274264	1.02349	up
gga-miR-6594-5p	2	4	2	0	0	0	0.195125	0.425347	0.216156	0	0	0	0.00748752	0.284764	-4.65164	down
gga-miR-302a	8	6	6	2	4	1	0.780501	0.638021	0.648467	0.154742	0.184079	0.105472	0.00757352	0.284764	-1.78826	down
gga-miR-1635	19	7	17	8	12	2	1.85369	0.744357	1.83732	0.618969	0.552238	0.210943	0.00836824	0.291427	-1.30183	down
gga-miR-26a-3p	335	200	309	217	348	128	32.6835	21.2674	33.396	16.7895	16.0149	13.5004	0.00841507	0.291427	-0.640944	down
novel_miR_120	1	1	0	4	5	6	0.0975626	0.106337	0	0.309485	0.230099	0.63283	0.00998761	0.307103	2.44591	up
gga-miR-15c-5p	465	327	755	388	478	271	45.3666	34.7721	81.5987	30.02	21.9975	28.5828	0.0100509	0.307103	-0.735907	down
gga-miR-6663-5p	1	1	3	11	10	4	0.0975626	0.106337	0.324233	0.851083	0.460199	0.421887	0.0102679	0.307103	1.93011	up
gga-miR-29b-1-5p	239	217	273	206	310	79	23.3175	23.0751	29.5052	15.9385	14.2662	8.33226	0.0105804	0.309417	-0.693834	down
gga-miR-1696	5	3	6	1	2	1	0.487813	0.31901	0.648467	0.0773712	0.0920397	0.105472	0.0116349	0.32605	-2.02265	down
gga-miR-302b-5p	12	15	6	6	10	1	1.17075	1.59505	0.648467	0.464227	0.460199	0.105472	0.0116993	0.32605	-1.31248	down
gga-miR-1557	8	8	5	2	3	3	0.780501	0.850694	0.540389	0.154742	0.13806	0.316415	0.0118924	0.32605	-1.65605	down
novel_miR_188	0	0	0	7	5	0	0	0	0	0.541598	0.230099	0	0.0130523	0.350548	4.84339	up
gga-miR-18b-5p	66	44	99	54	59	35	6.43913	4.67882	10.6997	4.17804	2.71517	3.69151	0.0136333	0.358829	-0.787066	down
novel_miR_388	7	0	5	1	1	0	0.682938	0	0.540389	0.0773712	0.0460199	0	0.0157015	0.397369	-2.67247	down
novel_miR_576	16	16	17	28	55	26	1.561	1.70139	1.83732	2.16639	2.53109	2.74226	0.0165267	0.405705	0.811772	up
gga-miR-190a-5p	100	49	120	76	93	36	9.75626	5.2105	12.9693	5.88021	4.27985	3.79698	0.0247269	0.581081	-0.722652	down
gga-miR-191-3p	44	44	40	37	48	18	4.29275	4.67882	4.32311	2.86273	2.20895	1.89849	0.0252983	0.581471	-0.654043	down
novel_miR_510	2	5	6	1	3	0	0.195125	0.531684	0.648467	0.0773712	0.13806	0	0.0271613	0.585206	-1.95487	down
gga-miR-6576-5p	0	1	1	4	5	3	0	0.106337	0.108078	0.309485	0.230099	0.316415	0.0275434	0.585206	2.09033	up
gga-miR-142-5p	18	0	0	1	0	0	1.75613	0	0	0.0773712	0	0	0.0275632	0.585206	-3.93098	down
novel_miR_557	16	16	17	28	54	23	1.561	1.70139	1.83732	2.16639	2.48507	2.42585	0.0275705	0.585206	0.750134	up
gga-miR-1674	28	9	12	14	12	3	2.73175	0.957031	1.29693	1.0832	0.552238	0.316415	0.0295495	0.605619	-1.07195	down
novel_miR_597	39	44	57	33	65	18	3.80494	4.67882	6.16043	2.55325	2.99129	1.89849	0.0326838	0.605619	-0.653348	down
novel_miR_641	6	2	6	2	2	1	0.585375	0.212674	0.648467	0.154742	0.0920397	0.105472	0.0333132	0.605619	-1.72127	down
novel_miR_183	0	0	0	5	0	3	0	0	0	0.386856	0	0.316415	0.0333758	0.605619	4.51078	up
gga-miR-1585	2	2	4	1	0	0	0.195125	0.212674	0.432311	0.0773712	0	0	0.0336987	0.605619	-2.87341	down
novel_miR_555	1	0	0	4	5	1	0.0975626	0	0	0.309485	0.230099	0.105472	0.0341753	0.605619	2.62212	up
novel_miR_574	16	16	19	30	53	23	1.561	1.70139	2.05348	2.32113	2.43905	2.42585	0.0342753	0.605619	0.710678	up
novel_miR_436	16	16	19	30	53	23	1.561	1.70139	2.05348	2.32113	2.43905	2.42585	0.0345148	0.605619	0.71064	up
gga-miR-12226-3p	34	17	57	24	29	19	3.31713	1.80773	6.16043	1.85691	1.33458	2.00396	0.03572	0.618521	-0.863607	down
gga-miR-726-3p	20	11	14	19	58	24	1.95125	1.1697	1.51309	1.47005	2.66915	2.53132	0.0367006	0.619164	0.803888	up
novel_miR_282	17	16	17	28	53	23	1.65856	1.70139	1.83732	2.16639	2.43905	2.42585	0.0371328	0.619164	0.710022	up
gga-miR-193b-3p	1967	1052	3596	1894	1824	1096	191.906	111.866	388.648	146.541	83.9402	115.597	0.0371686	0.619164	-0.729492	down
novel_miR_273	5	7	9	2	6	3	0.487813	0.744357	0.9727	0.154742	0.276119	0.316415	0.0376583	0.61948	-1.23409	down
gga-miR-1677-3p	55	41	40	29	52	29	5.36594	4.35981	4.32311	2.24376	2.39303	3.05868	0.0394301	0.632806	-0.62195	down
gga-miR-4732-5p	0	2	5	0	0	0	0	0.212674	0.540389	0	0	0	0.0404867	0.641933	-4.46707	down
gga-miR-12225-3p	0	0	0	1	2	4	0	0	0	0.0773712	0.0920397	0.421887	0.041908	0.650041	4.27225	up
novel_miR_254	0	0	0	4	4	0	0	0	0	0.309485	0.184079	0	0.0419859	0.650041	4.27072	up
gga-miR-1731-5p	9	7	6	18	26	8	0.878063	0.744357	0.648467	1.39268	1.19652	0.843774	0.0452936	0.693098	0.882932	up
novel_miR_263	4	6	5	2	5	0	0.39025	0.638021	0.540389	0.154742	0.230099	0	0.0466443	0.703354	-1.41068	down
novel_miR_503	0	0	0	0	7	2	0	0	0	0	0.322139	0.210943	0.0470328	0.703354	4.39465	up
novel_miR_79	2	3	2	1	1	0	0.195125	0.31901	0.216156	0.0773712	0.0460199	0	0.0493632	0.722122	-1.93353	down
novel_miR_65	3	3	0	0	0	0	0.292688	0.31901	0	0	0	0	0.0493853	0.722122	-4.2566	down
