# Supplementary material for: Dynamic Expression and Regulatory Network of Circular RNA for Abdominal Preadipocytes Differentiation in Chicken (Gallus gallus)
Source: Front Cell Dev Biol. 2021 Nov 12;9:761638. doi: 10.3389/fcell.2021.761638 (PMC8633312; doi:10.3389/fcell.2021.761638)
Supplement: Supplementary file 2 [file DataSheet1.ZIP › Table S6 Differential expressed mRNAs expression profiles in adipocytes during different differentation stages.xlsx]

## Sheet: All_DE-genes_expression
Table S6 Differential expressed mRNAs expression profiles in adipocytes during different differentation stages
Gene_ID	Gene_symbol	Gene_description	A0-1	A0-2	A0-3	A12-1	A12-2	A12-3	A48-1	A48-2	A48-3	A72-1	A72-2	A72-3	A120-1	A120-2	A120-3
ENSGALG00000000104	LOC395100	cryptochrome 4	0.261082	0.464169	0.574892	1.08246	1.24427	1.02159	1.06737	1.42857	1.46358	1.572	1.59268	1.47656	3.65264	4.63196	4.09371
ENSGALG00000006198	LSS	lanosterol synthase (2,3-oxidosqualene-lanosterol cyclase)	89.4158	93.7665	96.6418	149.743	144.216	146.085	56.3554	49.5976	51.6387	32.6377	32.6084	27.7491	27.7378	25.9294	25.2308
ENSGALG00000006190	FHL1	four and a half LIM domains 1	19.8095	21.6889	24.2048	28.1863	28.4765	28.8825	60.2824	60.3381	61.5126	70.3437	77.9887	60.8067	80.3915	85.7967	86.8237
ENSGALG00000016820	GAS6	growth arrest specific 6	0.362978	0.240049	0.383163	0.537133	0.609558	0.595828	1.32616	1.18242	1.61237	2.67472	2.55081	1.98398	2.76703	3.6106	3.14656
ENSGALG00000000927	ANGPTL2	angiopoietin-like 2	78.1758	78.2522	98.0449	100.753	94.817	101.257	200.641	216.42	216.629	248.141	264.984	162.204	211.08	211.321	217.707
ENSGALG00000015846	SNAP91	synaptosome associated protein 91	1.04537	0.850506	0.902698	1.57484	1.75375	1.70649	1.7156	1.79669	1.64483	2.36657	2.48902	2.73384	4.94093	5.61246	5.82218
ENSGALG00000003476	ERN1	endoplasmic reticulum to nucleus signaling 1	14.6124	14.8914	18.7031	16.6132	16.0749	16.3763	18.0856	19.3459	19.2025	23.1131	24.8978	17.8825	52.7818	53.453	54.1472
ENSGALG00000003475	ACLY	ATP citrate lyase	159.481	164.906	172.726	255.855	249.827	259.353	80.7782	76.6738	77.1319	48.3629	48.5577	45.2637	43.0937	45.8979	45.6006
ENSGALG00000003473	SFRP1	secreted frizzled related protein 1	0.070239	0.064289	0.11275	0.089883	0.13554	0.081072	0.204683	0.154654	0.163783	0.262229	0.420507	0.211392	0.076504	0.079473	0.05025
Gallus_gallus_newGene_2157	Gallus_gallus_newGene_2157	-	0.026273	0.036701	0.086013	0.055643	0.146189	0.023293	0.412768	0.362585	0.31605	0.256706	0.090867	0.302344	0.024942	0.032887	0.260106
Gallus_gallus_newGene_7675	Gallus_gallus_newGene_7675	-	0.28727	0.283724	0.103798	0.248821	0.272577	0.369502	0.433739	0.469439	0.594699	0.071269	0.220857	0.594433	0.619871	0.568373	0.791196
ENSGALG00000016665	FDFT1	farnesyl-diphosphate farnesyltransferase 1	57.7122	60.0213	72.3928	96.8344	97.3948	94.4269	34.7275	32.1628	32.5112	26.9893	28.2762	20.5908	39.3107	38.9283	37.735
ENSGALG00000010364	AADAC	arylacetamide deacetylase	0.153034	0.148935	0.165625	1.22342	1.33071	1.11788	4.70266	4.80742	4.31785	7.32142	8.86791	5.11801	6.66685	6.70473	7.10758
ENSGALG00000010098	SLC6A9	solute carrier family 6 member 9	3.01109	3.04898	3.45918	9.00212	10.2635	8.32494	3.12	3.81698	3.65157	2.81129	3.07465	3.7519	7.00549	7.45192	6.62751
Gallus_gallus_newGene_3726	Gallus_gallus_newGene_3726	-	3.7743	4.07863	2.71308	2.79129	2.56882	4.60409	2.79058	3.93213	3.17455	2.56463	2.69991	4.61464	1.0684	1.39722	1.05512
ENSGALG00000002667	OLFML2B	olfactomedin like 2B	2.02501	1.63239	1.40079	4.96085	5.97046	4.86795	18.1647	15.6069	14.8526	26.734	27.7968	34.4286	29.1576	27.0664	27.5738
ENSGALG00000037889	PTPRT	protein tyrosine phosphatase, receptor type T	0.436025	0.472299	0.637045	0.454066	0.389498	0.423616	0.148527	0.138654	0.175895	0.031452	0.01807	0.044376	0.047954	0.036865	0.012666
ENSGALG00000034688	TIMELESS	timeless circadian clock	0.760333	0.578879	0.564728	0.657432	0.768784	0.702377	0.634884	0.67012	0.573785	0.249037	0.332492	0.260941	0.10454	0.027687	0.027452
ENSGALG00000005975	ZNF488	zinc finger protein 488	0	0.019418	0	0.010554	0.087627	0.100069	0.094001	0.080273	0.069527	0.118679	0.172	0.114356	0.774756	0.573068	0.724678
ENSGALG00000033338	GPT2	glutamic--pyruvic transaminase 2	0.61738	0.670681	0.485547	4.5577	4.71211	5.06801	2.21261	2.40238	2.27123	3.05834	4.01301	2.96713	12.85	13.1923	12.9806
ENSGALG00000002346	CLSPN	claspin	8.23357	8.55156	10.2745	9.62722	9.91392	10.0312	5.18285	5.14134	5.0239	2.29354	2.32457	1.44157	1.68119	1.63371	1.75417
ENSGALG00000008700	PDCD4	programmed cell death 4	21.1678	24.5662	30.3123	34.1373	32.2389	34.7857	75.7906	76.7881	80.5298	87.7692	91.3491	58.4145	59.4963	59.3896	56.6992
ENSGALG00000015433	ABCA1	ATP-binding cassette, sub-family A (ABC1), member 1	0.059401	0.042078	0.038033	0.115033	0.05517	0.033601	0.308059	0.225442	0.238844	0.365721	0.437052	0.395202	0.617553	0.761186	0.80313
ENSGALG00000012426	DDHD1	DDHD domain containing 1	6.97342	7.74995	8.73596	10.8194	10.576	11.8881	13.1171	13.0659	12.7758	16.22	17.0065	12.3345	34.7643	36.3936	37.1193
ENSGALG00000009823	PTPRE	protein tyrosine phosphatase, receptor type E	1.14815	1.17757	1.7452	1.05639	1.31212	1.08092	1.01959	1.08737	1.20403	1.4582	1.7565	1.50398	3.69821	3.3848	3.70491
ENSGALG00000012124	PELI2	pellino E3 ubiquitin protein ligase family member 2	0.242409	0.176693	0.359179	0.503217	0.550393	0.582343	1.46796	1.52744	1.48367	2.67791	2.98879	2.0171	5.4203	5.30001	5.45331
ENSGALG00000000521	SPIRE2	spire-type actin nucleation factor 2	0.564507	0.455785	0.575506	0.415417	0.383507	0.298984	1.0719	1.16228	1.44212	1.56361	1.59862	1.3788	1.84846	1.69386	1.23586
ENSGALG00000000528	DBNDD1	dysbindin (dystrobrevin binding protein 1) domain containing 1	1.47149	1.83014	2.26608	1.74596	1.59263	1.79865	5.03176	4.65801	4.6448	4.90675	6.82545	4.11243	5.45234	4.99664	4.53769
Gallus_gallus_newGene_8659	Gallus_gallus_newGene_8659	-	0.221518	0.070877	0.390358	0.930531	1.04163	1.36814	1.43626	0.711517	1.45257	0	0.793096	0	2.3004	1.38706	0.868807
ENSGALG00000042254	LOC423693	nucleolar RNA helicase 2-like	57.4999	56.9782	57.7075	61.0954	56.5339	57.3548	28.4031	28.2865	29.5799	16.4702	15.7944	14.1997	17.2099	20.08	19.211
ENSGALG00000034722	TLR2A	toll-like receptor 2 family member A	0.410629	0.418834	0.47305	0.388853	0.303393	0.321239	1.33889	1.35859	1.74517	3.64583	2.99221	2.26676	2.35971	2.43377	2.63642
ENSGALG00000004127	LOC422150	c-X-C chemokine receptor type 3-like	0.308072	0.12695	0.245187	0.090366	0.210181	0.24905	0.505476	0.484981	0.487303	1.34236	1.64418	0.760863	1.99578	1.80053	1.93855
Gallus_gallus_newGene_6757	Gallus_gallus_newGene_6757	-	0.744576	1.16829	0.328292	0.226197	0.116398	0.133154	0	0.101469	0.12678	0.135193	0.315575	1.5361	0.062033	0.094517	0.190244
ENSGALG00000015180	PSAT1	phosphoserine aminotransferase 1	4.56295	4.7634	5.87849	43.2156	43.3246	44.0038	23.6397	22.2297	22.4532	29.1399	32.2586	20.6185	86.8525	96.9456	97.8088
ENSGALG00000012971	CCDC170	coiled-coil domain containing 170	0.393483	0.359038	0.353699	0.941996	0.84724	0.993474	0.897608	0.958737	0.773418	0.642316	0.583763	0.571971	0.322838	0.307556	0.48328
Gallus_gallus_newGene_5470	Gallus_gallus_newGene_5470	-	23.1039	23.2621	24.1024	19.3756	22.2285	23.3135	20.1274	18.6444	17.8911	17.8979	14.307	20.9088	7.3304	7.80552	8.0018
Gallus_gallus_newGene_2647	Gallus_gallus_newGene_2647	-	0	0	0	0.206654	0.210031	0.174983	0	0	0	0	0	0	0	0	0
Gallus_gallus_newGene_7163	Gallus_gallus_newGene_7163	-	0	0	0	2.68264	3.0878	0	2.24579	2.38157	3.05495	0	0	0	5.88434	0	0
ENSGALG00000015977	SMOX	spermine oxidase	2.77083	2.86258	2.64384	3.11559	3.09083	3.09338	8.347	8.30436	8.86829	12.3421	13.5752	9.44521	12.0879	11.4371	11.8706
ENSGALG00000004196	UGT1A1	UDP glucuronosyltransferase family 1 member A1	0.080295	0.077917	0.064035	0.121718	0.160085	0.207522	0.293208	0.23684	0.172739	0.668816	0.52912	0.659508	1.75023	2.56882	2.32542
ENSGALG00000047489	ENSGALG00000047489	-	0.163725	0.218158	0.235357	0.552333	0.587171	0.359222	0.268518	0.122103	0.131312	0.310716	0.274813	0.211519	1.70143	1.79523	1.88997
ENSGALG00000036990	DECR1	2,4-dienoyl-CoA reductase 1, mitochondrial	5.86218	4.99935	6.40115	19.4862	18.9463	19.8459	21.0469	23.2606	23.1954	25.506	27.591	18.0295	37.4339	36.2132	38.353
ENSGALG00000005473	PNAT3	N-acetyltransferase, pineal gland isozyme NAT-3	0.431485	0.682973	0.716361	1.0264	0.78247	0.667784	6.21692	7.00711	6.63263	10.0881	12.1647	9.23299	11.7524	10.2489	12.584
ENSGALG00000005472	NAT	N-acetyltransferase, liver isozyme	0.295576	0.065763	0.325448	0.295319	0.138981	0.33372	3.28821	3.80287	3.58512	6.63196	7.75946	5.80149	7.86608	6.87869	7.44761
ENSGALG00000005474	PNAT10	N-acetyltransferase, pineal gland isozyme NAT-10	0.278047	0.275397	0.292414	0.377044	0.342128	0.369958	4.33537	4.35153	4.00291	7.88781	7.963	9.01054	8.26057	7.02904	8.20681
ENSGALG00000026299	ENSGALG00000026299	-	0.758403	0.862842	0.949962	0.459127	0.451107	0.324274	1.89236	2.1495	1.76355	3.52828	3.65682	2.30061	8.19756	7.13194	6.52633
ENSGALG00000025751	NMRK2	nicotinamide riboside kinase 2	2.42926	2.26788	1.94779	2.47757	2.3361	2.32979	1.00263	0.824186	1.13999	0.579449	0.999176	0.62526	0.463503	0.944013	0.571186
ENSGALG00000016556	GVINP1	GTPase, very large interferon inducible pseudogene 1	0.347869	0.335211	0.372151	0.81477	0.950657	0.91205	5.94789	6.00013	6.33784	8.31532	8.4944	6.41173	6.48135	5.89508	6.00005
ENSGALG00000012074	ALPK1	alpha kinase 1	1.14618	1.44235	1.47428	0.766293	0.902598	0.942904	2.21289	2.52235	2.47174	1.88716	2.61888	1.71491	1.20388	1.23026	1.09978
ENSGALG00000012076	TIFA	TRAF interacting protein with forkhead associated domain	0.971048	1.20573	1.25887	0.783618	0.69107	0.70879	3.89628	4.02627	5.03122	8.48031	8.59082	5.64239	15.3011	14.8462	14.0969
ENSGALG00000014950	LOC421740	sulfotransferase family 3A, member 1-like	1.39439	1.61255	1.31362	0.312491	0.251571	0.513922	0.124553	0.172583	0.136181	0.196442	0.116392	0.185322	0	0.08324	0.123624
ENSGALG00000014956	POLK	DNA polymerase kappa	4.11993	3.7033	4.46411	4.98945	5.16992	4.64549	6.65369	6.33844	7.10094	7.5914	7.88417	6.20148	16.907	15.6713	16.5058
ENSGALG00000011671	SLC15A2	solute carrier family 15 member 2	0.134606	0.175577	0.08795	0.124694	0.101464	0.129122	0.048939	0.142171	0.159729	0.176675	0.300128	0.327853	0.957468	0.716503	0.752164
ENSGALG00000054319	ELOVL6	ELOVL fatty acid elongase 6	27.3199	27.717	33.485	51.2819	50.2329	52.4964	25.7909	23.8343	22.7701	15.0508	17.1916	12.0972	12.8732	13.3257	11.5542
ENSGALG00000054317	ENSGALG00000054317	-	2.84939	2.67939	1.17837	1.83168	1.69453	1.35914	4.13628	4.26485	3.88279	7.33024	5.95287	11.4065	5.36019	6.46826	7.61903
ENSGALG00000016943	OLFM4	olfactomedin 4	0.063078	0.078221	0	0.027898	0	0	0	0	0	0.065141	0.112605	0	0.977031	1.03514	1.16051
Gallus_gallus_newGene_6936	Gallus_gallus_newGene_6936	-	0.212291	0.252574	0.300191	0.646539	0.634501	0.597627	0.696067	1.38407	1.24431	0.661645	0.939075	0.717377	1.05664	1.03504	0.486034
ENSGALG00000007320	FXYD2	FXYD domain containing ion transport regulator 2	0.806181	0.645273	0.961898	2.13093	2.24848	2.49278	2.59744	3.52572	2.0528	3.2838	2.32793	2.46738	1.78605	1.64312	1.78482
Gallus_gallus_newGene_6930	Gallus_gallus_newGene_6930	-	0.607012	0.095074	0.152787	0.212713	0.325825	0.205358	0.176153	0.357379	0.211624	0.584284	0.228025	0.472113	0.012108	0.019984	0.043691
ENSGALG00000047383	WISP2	WNT1 inducible signaling pathway protein 2	1.11613	1.13762	1.42887	11.2269	11.8374	11.2912	5.35005	4.27384	4.32348	1.59917	1.76544	1.12746	0.624068	0.847919	0.580727
ENSGALG00000047526	LOC430433	proto-oncogene Mas-like	0.674911	0.39919	0.159456	0.306734	0.389117	0.365922	0.318831	0.370989	0.245881	0.201165	0.303576	0.364953	1.59984	1.15288	1.46497
ENSGALG00000009864	TRAF5	TNF receptor associated factor 5	0.106929	0.145226	0.151295	0.122257	0.111918	0.136661	0.286686	0.351257	0.356708	0.233125	0.328469	0.357487	0.199814	0.195164	0.179182
ENSGALG00000049293	ENSGALG00000049293	-	0.466633	0.452214	0.631685	0.535285	0.525176	0.402818	1.68031	1.14991	0.881749	1.26211	1.69872	1.43068	1.83145	1.59327	1.09135
ENSGALG00000026704	GPX8	glutathione peroxidase 8 (putative)	2.67297	2.93015	3.57925	3.83601	3.0488	3.66303	9.8754	9.7707	8.77914	12.7562	12.3549	6.35249	13.5804	14.3276	15.5509
Gallus_gallus_newGene_7536	Gallus_gallus_newGene_7536	-	0.051069	0.046063	0.090315	0.035334	0.055258	0.099094	0.404527	0.304555	0.210655	0.177334	0.303266	0.186132	0.043468	0.056204	0.075892
ENSGALG00000016299	FAM83B	family with sequence similarity 83 member B	0.444704	0.370609	0.385524	0.448393	0.625951	0.505008	1.35617	1.4748	1.79763	1.60647	2.01541	1.51857	0.407074	0.406962	0.894365
ENSGALG00000016292	ENSGALG00000016292	-	0.609968	1.01459	0.856604	0.957093	1.07945	1.23011	2.18354	3.4251	2.97292	4.34937	5.22716	4.1077	2.47404	2.37851	1.86196
ENSGALG00000051882	MUC4L	mucin 4 like	0.936628	0.966164	0.806042	0.678574	0.672877	0.623966	0.47776	0.570502	0.506814	0.364046	0.415444	0.456284	0.108715	0.085497	0.147339
ENSGALG00000000619	ANGPTL4	angiopoietin like 4	8.90371	8.90691	8.23938	52.0927	55.119	51.9125	52.2303	45.9079	45.8692	46.7804	50.3726	47.5801	35.2085	34.0397	29.9803
ENSGALG00000000611	PPP1R15B	protein phosphatase 1 regulatory subunit 15B	16.2701	15.401	13.6966	18.8876	19.0812	19.8102	14.3931	14.8882	13.8905	17.3033	17.3229	16.3748	41.467	43.8135	42.1886
ENSGALG00000000616	ELF3	E74 like ETS transcription factor 3	0	0	0	0	0	0	0.062406	0.026423	0	0.29944	0.64741	0.358073	2.46197	2.89575	2.27292
ENSGALG00000001256	NLRC5	NLR family CARD domain containing 5	0.255285	0.217859	0.194829	0.406156	0.340892	0.356774	0.553319	0.658146	0.662835	0.806988	0.699442	0.620495	2.22593	2.64044	2.43224
ENSGALG00000007485	TFRC	transferrin receptor	67.8506	69.8598	77.4059	77.1172	74.5845	76.3213	44.7276	44.6812	44.1547	19.1903	17.319	14.511	5.0512	4.95948	4.38855
Gallus_gallus_newGene_2550	Gallus_gallus_newGene_2550	-	2.51426	1.88359	1.41659	1.11467	1.48783	1.57557	0.825573	0.727397	0.754158	0.622068	0.480344	1.27929	0.260017	0.346379	0.295481
ENSGALG00000007158	SOCS1	suppressor of cytokine signaling 1	5.16813	6.13046	7.12761	5.00255	4.24305	4.28044	11.1717	10.9204	9.87479	12.604	14.5825	9.32215	12.4218	10.806	10.1458
ENSGALG00000003670	MAFB	MAF bZIP transcription factor B	2.08788	2.13134	1.62392	2.16896	2.13946	1.84376	6.94429	7.03152	6.92985	7.98132	8.0755	14.7544	4.47729	3.77501	4.55104
ENSGALG00000031301	TULP1	tubby like protein 1	0.057925	0.230296	0.213188	0.147642	0.126036	0.076837	0.453643	0.635964	0.308437	0.619805	0.610187	0.608021	0.278685	0.281333	0.127418
ENSGALG00000040993	BAMBI	BMP and activin membrane bound inhibitor	19.2198	17.9535	21.9333	25.6335	25.7729	27.0973	27.0495	28.1238	29.1193	20.8317	25.1183	16.3301	44.0237	49.9306	50.9719
ENSGALG00000048781	ENSGALG00000048781	-	0.926075	0.741971	1.21731	1.39135	1.28643	1.23809	10.4068	10.1901	10.4761	18.8967	19.0152	12.608	46.4331	46.2477	41.0332
ENSGALG00000013993	VNN2	vanin 2	0.767693	0.936165	1.01628	1.2664	1.13258	1.51498	10.3755	10.8086	9.76995	19.5416	21.2248	15.9736	46.2968	44.4095	45.3489
ENSGALG00000029834	C9ORF58	allograft inflammatory factor 1-like	0.05039	0	0.071943	0.045181	0.073197	0.128458	0.268086	0.270265	0.273464	0.198389	0.435386	0.329481	1.30714	0.873493	1.34235
Gallus_gallus_newGene_4346	Gallus_gallus_newGene_4346	-	0.085295	0.133951	0.121721	0.119748	0.112631	0.076574	0.306396	0.31253	0.252091	0.574395	0.378258	0.221327	0.101872	0.159028	0.143146
Gallus_gallus_newGene_4342	Gallus_gallus_newGene_4342	-	1.20444	0.510568	0.512262	0.397292	0.355881	0.590599	1.55717	1.49744	1.9996	2.08521	2.10345	1.72533	0.630442	0.358199	0.53763
Gallus_gallus_newGene_3951	Gallus_gallus_newGene_3951	-	0.491351	0.342694	0.04137	0.055877	0.240349	0.079029	0.525982	0.369819	0.324612	0.620961	0	0.130143	0.40348	0.183262	0.523341
ENSGALG00000016462	MYCN	v-myc avian myelocytomatosis viral oncogene neuroblastoma derived homolog	0.290827	0.112732	0.131993	1.13691	1.25604	1.09563	0.151236	0.282828	0.232405	0.24071	0.260959	0.302157	0.984364	1.04398	0.94416
ENSGALG00000012542	RASD2	RASD family member 2	0.243644	0.243572	0.166513	0.066369	0.060943	0.090923	0.367714	0.402017	0.353039	0.515787	0.592473	0.398242	0.504955	0.413073	0.351452
ENSGALG00000012546	MCM5	minichromosome maintenance complex component 5	55.4459	51.0832	59.2701	49.1977	50.1169	48.1642	31.3594	31.4459	31.8334	11.018	11.5944	8.9252	2.88982	2.89816	2.60669
ENSGALG00000052983	ENSGALG00000052983	-	2.47901	2.48385	2.92228	10.1499	10.8018	8.96462	8.42781	8.03653	6.72016	7.9981	9.97438	5.35006	16.9798	17.3175	15.4766
ENSGALG00000011166	PKDCCB	protein kinase domain containing, cytoplasmic b	3.31895	3.60641	3.53621	12.8811	12.4139	12.1856	1.93543	1.46584	1.66397	1.00227	1.14717	1.13615	1.15632	1.57983	0.906338
ENSGALG00000046914	ENSGALG00000046914	-	1.9967	2.17016	2.17173	3.74417	3.07955	2.89914	1.03877	0.870254	1.24446	0.347989	0.392097	0.224869	0.106365	0.137418	0.12287
Gallus_gallus_newGene_4663	Gallus_gallus_newGene_4663	-	0.770294	0.219964	0.705113	0.064606	0.283794	0.105514	0.552782	0.818391	0.316148	0.474269	0.235717	0.328922	0.202645	0.491789	0.270624
Gallus_gallus_newGene_3036	Gallus_gallus_newGene_3036	-	0.165733	0	0.162226	0	0	0	0.36647	0.346273	0.365059	0	0	0	0.389591	0.471716	0.419444
ENSGALG00000034198	MCM10	minichromosome maintenance 10 replication initiation factor	9.21625	9.97271	10.8057	9.57787	9.04753	8.89889	5.52231	5.30012	5.992	2.57047	2.48976	2.03024	1.77306	1.66067	1.98056
ENSGALG00000013034	CECR2	CECR2, histone acetyl-lysine reader	0.189883	0.116215	0.138997	0.470405	0.415392	0.408416	0.470243	0.43234	0.376864	0.801623	0.72358	1.02407	2.71873	3.06231	2.96432
ENSGALG00000043754	GLUL	glutamate-ammonia ligase	3.4791	3.67486	4.02281	3.08491	2.79405	3.10826	7.81322	8.41928	7.41152	11.1078	14.7184	17.0552	19.6145	16.7076	15.5582
ENSGALG00000013784	CDT1	chromatin licensing and DNA replication factor 1	5.21829	4.81292	5.09118	4.26905	5.03255	4.37218	3.53363	3.61859	3.54632	1.40883	1.99419	1.70476	0.754352	0.673854	0.553285
ENSGALG00000008417	CFAP58	cilia and flagella associated protein 58	0.277971	0.129886	0.136638	0.336644	0.355277	0.395958	0.259572	0.336195	0.308868	0.301766	0.370223	0.4073	1.05124	1.19165	1.45971
ENSGALG00000027255	NRXN3	neurexin 3	0.857832	0.78104	0.906935	1.04252	0.833525	0.943535	0.734832	0.382211	0.398564	0.249203	0.310434	0.337713	0.116908	0.140803	0.308746
ENSGALG00000007356	MAP3K8	mitogen-activated protein kinase kinase kinase 8	0.017063	0.042273	0.063692	0.041894	0.047142	0	0.689545	0.503039	0.64371	1.38532	1.42489	1.19651	2.591	2.95713	2.16357
ENSGALG00000016059	ETS2	ETS proto-oncogene 2, transcription factor	26.4463	26.0004	32.5187	34.3656	32.276	35.6749	27.611	26.2157	26.8402	27.7278	29.5025	21.176	60.3269	63.5506	63.3275
ENSGALG00000016058	ERG	ETS transcription factor ERG	98.7873	97.1978	88.5218	98.147	93.6529	94.3562	87.6461	88.1438	87.5846	90.9766	94.1508	86.3012	187.232	186.142	196.245
ENSGALG00000035903	FAM46A	family with sequence similarity 46 member A	0.865376	0.960872	0.929475	1.22691	1.07069	1.0675	0.941539	1.09202	0.938972	0.821391	0.880847	0.759269	0.070629	0.148532	0.076587
ENSGALG00000037193	HECW1	HECT, C2 and WW domain containing E3 ubiquitin protein ligase 1	0.055207	0.069842	0.047895	0.136583	0.11531	0.06684	0.056228	0.099902	0.096291	0.188952	0.146933	0.128544	0.950097	1.02849	1.26032
ENSGALG00000040079	ZFPM2	zinc finger protein, FOG family member 2	0	0.014371	0	0.124145	0.110967	0.140583	0	0	0.043476	0.027406	0.018013	0	0.297719	0.353772	0.283745
ENSGALG00000050627	LOC112531388	endogenous retrovirus group K member 8 Gag polyprotein-like	0.161317	0.204599	0.124718	0.18196	0.199646	0.223844	0.247362	0.361155	0.293151	0.23353	0.260961	0.192732	0.664408	0.794496	0.691334
ENSGALG00000011331	CTH	cystathionine gamma-lyase	2.33705	1.87692	2.16866	4.39736	5.04866	5.18379	3.58052	3.72024	3.82321	6.11571	7.00558	6.18318	36.4677	39.8611	39.9826
ENSGALG00000007647	MYO3A	myosin IIIA	0.252966	0.213566	0.229636	0.096422	0.083394	0.121411	0.325774	0.369945	0.427371	0.309086	0.3688	0.341406	0.159074	0.070768	0.051347
ENSGALG00000002692	TCP11	t-complex 11	0.373679	0.526926	0.442986	0.395259	0.512867	0.369889	1.23313	1.14217	1.05131	1.32892	1.28213	0.925199	2.05386	1.71617	1.73115
ENSGALG00000004691	NLE1	notchless homolog 1	5.45752	5.4205	7.00301	6.28334	6.07431	5.71747	2.86056	3.26185	3.14499	1.63985	2.06948	1.35271	2.7466	2.90078	2.61663
ENSGALG00000053422	LOC417131	centrosome-associated protein 350-like	0.028033	0.084268	0.0401	0.067645	0.096273	0.112638	0.155889	0.141501	0.179919	0.114994	0.134373	0.117907	0.06377	0.046505	0.028453
ENSGALG00000026005	DIO2	deiodinase, iodothyronine type II	3.84594	4.08968	3.81933	3.85661	3.28402	3.52656	4.02246	4.42683	4.4411	2.79414	2.91325	2.71334	0.629148	0.632154	0.481438
Gallus_gallus_newGene_4457	Gallus_gallus_newGene_4457	-	2.10216	2.18891	0.890509	1.17561	1.11442	1.15113	2.24637	2.83183	1.74724	2.16253	2.29866	3.34661	1.40851	1.21258	1.04185
ENSGALG00000011531	APAF1	apoptotic peptidase activating factor 1	2.39429	2.63708	2.74816	4.208	4.42055	4.50936	5.02491	4.90739	5.35771	6.18541	6.36423	5.88113	15.2475	15.2194	14.8428
Gallus_gallus_newGene_1848	Gallus_gallus_newGene_1848	-	0.068416	0.122268	0.280324	0.147051	0.298046	0.379164	0.599678	0.588305	0.596595	0.539903	0.680655	0.494804	0.172731	0.224473	0.242014
ENSGALG00000007409	SCN4B	sodium voltage-gated channel beta subunit 4	4.89104	4.35626	5.26081	5.51984	4.73438	4.80934	9.92476	8.05254	8.56445	11.1892	11.703	11.4215	24.6435	25.0113	24.4214
ENSGALG00000031430	SELE	selectin E	11.6214	11.95	14.13	12.2733	11.5163	12.2264	8.82783	8.80586	8.44772	8.27837	8.21312	6.45979	19.8807	17.9646	14.1213
Gallus_gallus_newGene_8813	Gallus_gallus_newGene_8813	-	0.412897	0.317621	0.30332	0.730318	0.673763	0.579662	0.037921	0.180017	0.16071	0.082036	0.183217	0.169037	0	0	0
ENSGALG00000013297	BBOX1	gamma-butyrobetaine hydroxylase 1	5.9543	6.77162	7.81119	10.3046	9.25301	10.0248	7.40386	8.76024	8.97536	5.57292	5.35498	3.17218	1.80691	1.75621	1.57371
ENSGALG00000004813	IARS	isoleucyl-tRNA synthetase	33.6167	34.2463	40.1201	68.742	68.062	69.6483	49.2237	51.8177	52.5048	52.3603	54.9098	38.5044	123.153	131.318	127.879
ENSGALG00000000314	ENSGALG00000000314	-	9.50059	10.4022	13.746	8.92728	9.29912	9.03678	19.1535	16.0212	15.2077	12.4015	12.4769	9.14907	6.31178	4.66896	5.34195
ENSGALG00000006413	CEMIP	cell migration inducing hyaluronan binding protein	0.276561	0.154945	0.309233	0.321951	0.302182	0.329379	0.571505	0.516796	0.533142	0.503128	0.678749	0.563005	0.234316	0.230856	0.216474
ENSGALG00000043775	RAPGEF3	Rap guanine nucleotide exchange factor 3	0.188242	0.193834	0.338368	0.267545	0.407249	0.274518	1.46928	1.44522	1.18898	2.08999	2.89481	1.76114	2.60491	2.00675	1.93458
ENSGALG00000003138	OXTR	oxytocin receptor	0.209005	0.093629	0.105433	0.262376	0.221912	0.227886	0.730062	1.00409	0.585839	0.728684	0.935706	1.00786	0.22512	0.254321	0.170793
ENSGALG00000003135	ANK3	ankyrin 3	0.056438	0.01892	0.09511	0.565779	0.367997	0.361053	0.240396	0.268953	0.315681	0.161023	0.099849	0.125926	0.196812	0.08516	0.145727
ENSGALG00000026663	CX3CL1	C-X3-C motif chemokine ligand 1	0.206318	0.120807	0.243295	0.253442	0.229504	0.145486	1.90763	2.02886	2.17175	4.177	4.59086	3.43506	5.00059	3.89126	3.7811
ENSGALG00000003362	ACSS2	acyl-CoA synthetase short-chain family member 2	6.16552	6.2277	6.59089	9.11394	9.70609	9.93068	14.3962	13.7521	14.0839	17.5165	17.6202	16.2045	40.266	39.1497	38.0604
ENSGALG00000023742	AHR2	aryl hydrocarbon receptor 2	1.90768	2.14468	2.42876	1.49731	1.49348	1.26995	3.47793	3.61911	3.51089	3.48626	3.71699	2.82776	2.75805	2.0159	2.20371
ENSGALG00000015150	RORB	RAR related orphan receptor B	3.30828	3.74311	3.44911	4.1851	3.74769	3.66924	1.62274	1.50734	1.64797	0.980645	0.811236	0.921913	0.929372	0.63799	1.00386
ENSGALG00000008306	FGL2	fibrinogen like 2	1.06496	1.16632	1.44207	4.01581	4.05604	4.34406	2.57453	2.27145	2.26301	2.51307	2.19388	1.81845	9.5597	10.0308	9.70119
ENSGALG00000008301	FAM185A	family with sequence similarity 185 member A	8.8891	9.561	11.9071	9.64438	8.86986	9.60981	20.2508	22.2932	23.9957	28.1104	25.9089	18.0343	20.7204	21.5946	22.0822
ENSGALG00000000156	BRD2	bromodomain containing 2	21.1945	21.6922	15.5407	20.7519	19.924	19.5964	11.0458	10.1323	9.71511	8.67601	8.9638	13.8416	7.31763	7.3634	7.68251
ENSGALG00000011708	MYLK	myosin light chain kinase	0.58639	0.547088	0.461645	1.16332	1.4128	1.58497	3.17758	3.59337	3.88982	4.83103	5.32174	3.69767	4.87437	5.3572	5.07535
Gallus_gallus_newGene_3528	Gallus_gallus_newGene_3528	-	0	0	0.042189	0.066137	0.056329	0	0.243624	0.45415	0.505823	0	0.696295	0	0.348359	0	0
Gallus_gallus_newGene_6846	Gallus_gallus_newGene_6846	-	0.409718	0.12749	0.0371	0.13925	0.865575	0.712692	0.16533	0.071083	0.514279	0.134633	0.054811	0.327473	0.783317	0.6909	0.709227
Gallus_gallus_newGene_6845	Gallus_gallus_newGene_6845	-	15.1053	13.7936	5.9759	10.4454	11.2554	10.9397	4.43372	4.14848	4.81614	4.92785	4.65569	8.87969	5.30385	4.91682	4.70483
ENSGALG00000037933	FSBP	fibrinogen silencer binding protein	1.91909	2.07595	1.94674	1.98658	1.63358	1.9085	4.82375	6.64213	5.56793	6.48523	7.31457	6.3507	5.02793	5.02165	5.2731
ENSGALG00000005840	DENND5A	DENN domain containing 5A	36.7107	37.6739	38.1061	57.2514	55.198	58.3661	49.6936	50.7089	51.4131	55.528	57.1851	50.3698	120.426	128.78	135.784
ENSGALG00000005842	GDPD2	glycerophosphodiester phosphodiesterase domain containing 2	0	0	0.108948	0.020958	0.01197	0.042531	0.51388	0.604766	0.63088	1.17601	0.975	0.841844	0.777588	0.657244	0.574126
ENSGALG00000005845	SLC7A5	solute carrier family 7 member 5	1.06393	0.963003	1.01198	2.76134	2.98549	2.98275	2.42669	2.23583	1.79468	3.02389	3.13342	3.40133	16.5928	18.1238	17.8834
ENSGALG00000028880	FDPS	farnesyl diphosphate synthase	115.468	121.677	145.206	168.984	182.248	167.094	56.9957	50.9673	49.7989	24.8635	25.7685	18.7609	19.9688	18.4958	15.3061
ENSGALG00000012709	ATXN1	ataxin 1	10.6856	10.2843	5.89317	5.35418	5.74152	5.2064	6.23427	5.84658	5.22658	6.19064	5.45103	12.4452	3.2947	3.39227	3.02891
ENSGALG00000012705	GMPR2	guanosine monophosphate reductase 2	1.6325	1.52017	1.21316	0.936016	1.14783	0.966935	1.12096	1.60164	1.36158	1.5452	1.37381	1.73259	0.602186	0.640555	0.790397
ENSGALG00000012704	MYLIP	myosin regulatory light chain interacting protein	0.485916	0.507671	0.497647	0.344547	0.286016	0.306071	1.21091	1.21499	1.39615	2.32699	2.45512	1.78238	2.8176	2.62913	2.5705
Gallus_gallus_newGene_5955	Gallus_gallus_newGene_5955	-	1.95345	1.05706	1.02822	1.81211	0.999807	1.12851	1.71759	1.29587	1.73508	0.21445	0.596411	0.325271	0.688897	0.510803	0.559801
ENSGALG00000009365	CYP51A1	cytochrome P450 family 51 subfamily A member 1	291.535	300.86	338.899	538.65	519.775	528.798	200.389	178.736	184.002	112.903	114.48	102.516	112.801	107.692	104.203
ENSGALG00000025945	AVD	avidin	1.32141	1.00322	1.57603	1.16897	0.728374	1.24752	5.09517	3.9234	3.42688	39.5737	44.2413	22.3786	428.203	376.462	372.901
ENSGALG00000053000	DNAAF9	-	57.087	58.1421	58.2342	70.8026	69.1144	72.84	76.011	75.8031	76.3506	89.789	89.3261	82.2882	197.77	214.306	212.159
Gallus_gallus_newGene_7621	Gallus_gallus_newGene_7621	-	0.268837	0.225615	0.23787	0.549695	0.648608	0.763234	0.36805	0.53912	0.505886	0.207975	0	0.135603	0.214536	0	0.148957
ENSGALG00000016584	ENSGALG00000016584	-	0.112105	0.165533	0.066512	0.207105	0.35661	0.142496	0.77352	0.945076	1.17177	1.94695	2.03833	1.49633	3.84546	3.78485	3.12476
Gallus_gallus_newGene_1661	Gallus_gallus_newGene_1661	-	1.70834	0.738981	2.50245	0.25953	0.783711	0.437018	0.958872	0.366584	0.793363	0.157107	0.109609	0.1605	0.964993	0.641134	0.53617
ENSGALG00000008113	ENSGALG00000008113	-	0.029233	0	0.01601	0.19899	0.123681	0.177527	0.07114	0.054913	0.00945	0.021053	0.047029	0	0.306453	0.272854	0.318417
ENSGALG00000000721	ENSGALG00000000721	-	23.6297	24.0358	25.0667	32.2171	32.3789	29.0717	23.7524	25.6815	23.0917	27.3594	28.7729	29.476	85.4496	87.9239	88.7208
ENSGALG00000011910	MNAT1	MNAT1, CDK activating kinase assembly factor	15.479	15.3226	18.4111	28.5638	27.1315	30.1912	23.2586	23.3436	22.5118	23.5193	25.6947	15.8592	45.975	43.4573	46.251
Gallus_gallus_newGene_4742	Gallus_gallus_newGene_4742	-	0.001745	0	0.39387	0.27547	0.439744	0.48405	0	0	0	0.288336	0	0.382496	0.151221	0.372596	0.47707
Gallus_gallus_newGene_4539	Gallus_gallus_newGene_4539	-	0	0	0	0	0	0	0.021797	0.486488	0	1.28791	0.528522	1.03814	1.97515	4.4447	2.37489
ENSGALG00000042908	CTC-575C13.4	LOC768735	1.11275	1.10535	1.15647	1.18434	1.2362	1.28703	0.884938	0.939081	1.29963	0.769348	0.781708	0.53365	1.87291	1.59413	1.56729
ENSGALG00000002615	DEF6	DEF6 guanine nucleotide exchange factor	0.43656	0.613239	0.80725	0.498302	0.556114	0.55693	1.29061	1.13102	1.07424	1.45484	2.20489	0.903847	6.68976	6.63685	6.68804
ENSGALG00000004614	NPL	N-acetylneuraminate pyruvate lyase	0.032864	0	0.030113	0.01182	0.038733	0.014355	0.056788	0.060692	0.109147	0.203099	0.206237	0.132039	0.408255	0.526507	0.521096
Gallus_gallus_newGene_1461	Gallus_gallus_newGene_1461	-	0.294698	0.209757	0.203484	0	0.210257	0.226694	0.275	0.278482	0.320035	0	0	0	0.063421	0.100831	0
ENSGALG00000039022	PDE1B	phosphodiesterase 1B	1.23796	1.00613	0.781866	0.751949	0.92036	0.828454	2.13312	2.11216	1.94939	2.76307	2.58987	4.80389	3.17821	2.96196	3.0695
ENSGALG00000028204	GPX1	glutathione peroxidase 1	26.3977	20.1623	21.0909	25.3303	26.6095	20.9949	62.4678	53.1651	51.2145	51.2799	58.825	63.1073	66.6713	60.1094	64.3468
ENSGALG00000008756	PLEK	pleckstrin	32.2866	33.64	34.7167	18.6802	19.3574	18.8697	22.3136	23.1627	21.6373	12.3858	13.1002	11.5315	5.75769	6.28315	5.4756
Gallus_gallus_newGene_4239	Gallus_gallus_newGene_4239	-	0.100588	0	0	0.188214	0	0	0	0	0	0.196428	0.204658	0.232711	0	0.235397	0.216654
ENSGALG00000010884	DDX24	DEAD-box helicase 24	14.4729	15.8966	17.299	16.7948	16.9619	17.2344	9.64142	9.83673	9.39266	4.95017	5.37067	3.80696	9.79834	10.9226	10.7892
ENSGALG00000010881	ASB2	ankyrin repeat and SOCS box containing 2	0	0	0.023271	0.048374	0.022084	0.01115	0.08394	0.129153	0.05076	0.106336	0.132617	0.111713	1.15538	0.995824	0.958571
ENSGALG00000012956	TMTC1	transmembrane and tetratricopeptide repeat containing 1	4.14637	3.77865	3.63283	8.64729	8.67266	9.45987	5.37617	5.63547	5.76311	5.48334	5.20802	5.132	7.32231	7.94179	8.76927
ENSGALG00000027353	C10orf71	-	0.220105	0.278337	0.157794	0.279388	0.257232	0.276042	0.52148	0.859436	0.603197	0.636398	0.73613	0.772219	0.101332	0.0746	0.020288
ENSGALG00000006037	MCM2	minichromosome maintenance complex component 2	21.5162	23.4808	26.5316	19.9847	19.623	20.311	14.0554	13.769	14.1201	6.78852	6.46817	4.41334	2.5357	2.40337	2.11714
ENSGALG00000040335	CEBPZ	CCAAT/enhancer binding protein zeta	18.7346	18.7114	22.7228	22.5412	21.5391	21.973	15.3666	15.8279	15.7803	11.7586	12.5537	8.74054	24.9684	27.9234	26.7403
ENSGALG00000000390	ENTPD4	ectonucleoside triphosphate diphosphohydrolase 4	5.41937	6.4375	8.03348	9.13485	9.92953	9.92181	13.3698	13.7644	13.5376	17.2059	18.8035	14.3555	34.4608	36.0895	33.4537
ENSGALG00000000394	SLC6A17	solute carrier family 6 member 17	0.05243	0.018687	0.080528	0.058721	0.096776	0.060652	0.033607	0.078201	0.050362	0.181464	0.0441	0.086677	0.576008	0.671721	0.825194
ENSGALG00000004893	ENSGALG00000004893	-	7.557	7.86932	8.55739	10.9493	10.5752	12.078	31.2101	28.7194	26.4233	30.2033	34.7035	23.9552	37.8713	33.608	30.2468
ENSGALG00000036327	NGEF	neuronal guanine nucleotide exchange factor	0.146509	0.193262	0.168002	0.068395	0.041624	0.090784	0.163267	0.190246	0.208965	0.378332	0.519425	0.849106	0.368068	0.313741	0.225171
Gallus_gallus_newGene_5624	Gallus_gallus_newGene_5624	-	0.085217	0.109097	0.195143	0.62605	0.428531	0.43602	0.503874	0.495671	0.486248	0.407075	0.388454	0.340929	0	0.239505	0.599702
Gallus_gallus_newGene_8622	Gallus_gallus_newGene_8622	-	0.781498	0.346441	1.45044	0.640837	0.14764	0.293608	1.25483	2.04522	0.921186	0.600128	0.438281	0.636353	0.795665	1.0876	1.84772
ENSGALG00000007728	PRODH	proline dehydrogenase 1	1.96566	2.04023	2.33385	1.36823	1.53093	1.27976	2.54496	2.07421	2.14401	3.28919	3.09028	2.10061	6.11222	5.59889	5.98484
ENSGALG00000010721	GLIS1	GLIS family zinc finger 1	1.39006	1.74792	1.65311	1.40009	1.32531	1.42417	4.42134	5.19254	4.72275	5.22328	5.50438	4.17805	2.39608	2.6031	2.66079
ENSGALG00000012816	SLC22A23	solute carrier family 22 member 23	0.169826	0.203669	0.188028	0.807483	0.808159	0.833618	0.461119	0.684764	0.520313	1.18509	1.26389	1.69495	3.63842	3.51851	4.0663
ENSGALG00000027747	TROJANZ	phosphotyrosine phosphatase kappa-like-Z	0.940255	1.09911	1.18725	0.69234	0.555073	0.771771	1.03807	1.14244	1.14026	1.33806	1.41649	1.25622	2.32213	3.21888	3.39505
ENSGALG00000015665	SH3BP2	SH3 domain binding protein 2	0.946565	1.04176	1.23734	0.496487	0.483249	0.393729	0.973345	1.0839	1.08743	1.39048	1.5152	1.1866	1.33394	1.07507	1.15996
ENSGALG00000014203	PARVG	parvin gamma	1.29948	1.15307	1.2564	0.889401	0.893124	0.886842	1.27075	1.77984	1.64921	1.37244	1.34422	1.45722	0.451853	0.479339	0.714523
ENSGALG00000001604	GLB1L2	galactosidase beta 1 like 2	1.5959	1.1818	1.05123	2.26494	2.51414	1.31878	1.01311	1.10236	0.938986	0.500306	0.338819	0.380332	0.567016	0.369645	0.373994
ENSGALG00000010433	FAAH	fatty acid amide hydrolase	3.30423	2.99036	3.73577	5.91475	5.81729	5.8499	5.60444	5.88403	5.41826	7.43571	7.33828	5.56756	15.5258	17.5297	16.6625
ENSGALG00000010435	RASGRP3	RAS guanyl releasing protein 3	1.39728	1.47832	1.18875	0.781242	0.756639	0.73202	2.13329	2.60312	2.8127	10.3094	10.9825	10.1041	24.7396	25.504	29.1636
ENSGALG00000007526	GATD3AL2	putative glutamine amidotransferase like class 1 domain containing 3A-like 2	0	0	0.08115	0	0.019136	0.021026	0	0.27869	0.064335	0.249076	0.341832	0.140332	1.05616	1.26435	1.62889
ENSGALG00000007522	ABCC3	ATP binding cassette subfamily C member 3	0.089588	0.149715	0.16757	0.534771	0.456982	0.35198	1.11228	1.20686	1.24677	2.03164	2.04492	1.56975	3.55929	3.55079	3.0435
ENSGALG00000034140	ZNF395	zinc finger protein 395	5.09083	4.40863	4.35988	4.44853	4.25071	3.84702	3.67651	2.43747	2.86758	2.16264	2.47582	2.57791	1.28239	0.80078	0.78649
ENSGALG00000004170	ADA	adenosine deaminase	2.22436	2.25278	2.66163	7.61072	7.98332	7.82575	5.93332	6.12906	5.30395	3.08656	2.76465	2.15742	1.54059	1.42976	0.980227
ENSGALG00000050539	ENSGALG00000050539	-	0.286994	0.185521	0.161934	0.189426	0.206396	0.120297	0.257611	0.267948	0.216818	0.254912	0.430063	0.434593	0.139308	0.105391	0.152472
ENSGALG00000000217	PPFIA4	PTPRF interacting protein alpha 4	0.010721	0	0	0.051865	0.072758	0.078305	0.066943	0.107151	0.068254	0.13241	0.14678	0.084599	0.250324	0.412617	0.273436
ENSGALG00000044480	IL13RA1	interleukin 13 receptor subunit alpha 1	5.46835	4.64838	6.82781	5.41843	4.75358	4.86708	13.4321	15.55	14.6615	17.012	19.2864	13.431	10.4095	10.5365	11.0684
ENSGALG00000044485	F2RL3	F2R like thrombin/trypsin receptor 3	0.572227	0.984899	0.942393	1.03332	0.768184	1.19978	2.14131	2.94338	2.46903	2.76773	2.9914	2.9868	2.648	2.45634	2.99416
ENSGALG00000007886	ENSGALG00000007886	-	3.53923	3.56512	4.40192	3.09157	3.63317	3.09614	8.18951	8.26233	8.09666	10.3057	10.8532	8.4566	9.61504	10.9323	10.2856
ENSGALG00000050887	LOC107050029	serine/arginine repetitive matrix protein 1-like	0.893344	0.952459	1.09073	0.875238	0.974119	0.779466	3.31268	2.59459	2.70046	4.32892	4.72461	4.02847	4.39562	3.90016	3.94325
ENSGALG00000023172	LOC430303	low-density lipoprotein receptor-related protein 2-like	0.079539	0.044145	0.063587	0.049276	0.043257	0.083303	0.152428	0.135724	0.239913	0.24139	0.20595	0.222366	0.208671	0.276389	0.366541
ENSGALG00000008263	CNTN4	contactin 4	0.509084	0.522295	0.474409	0.383858	0.317242	0.499089	0.198797	0.281194	0.353934	0.239897	0.315354	0.242578	0.099389	0.075178	0.072722
ENSGALG00000000059	TUBB3	tubulin, beta 3 class III	1.31161	1.02176	0.844111	1.17168	1.43158	1.20165	2.77296	2.36203	1.67628	1.91452	2.46274	2.36554	0.893652	0.90633	0.743644
ENSGALG00000029435	ENSGALG00000029435	-	0.162688	0.125434	0.155172	0.212788	0.171928	0.277001	0.226706	0.242554	0.264159	0.327724	0.286185	0.194846	1.2295	1.17197	0.837438
ENSGALG00000045788	LOC107049719	proteasome subunit beta type-6-like	5.31793	4.56622	4.70276	5.30151	6.40105	4.60145	10.4362	6.43376	5.9836	3.83766	5.09606	4.30403	2.32535	1.82733	1.36942
ENSGALG00000011990	ENSGALG00000011990	-	19.3915	19.6017	21.316	22.7745	20.9197	21.3158	14.841	15.9162	15.5742	15.5811	15.5261	12.5884	36.8771	36.9164	37.474
Gallus_gallus_newGene_6964	Gallus_gallus_newGene_6964	-	0.254128	0.234729	0.405537	0.337206	0.202602	0.269035	0.659974	0.59501	0.659663	1.0565	1.26836	0.8105	0.397689	0.302547	0.307445
ENSGALG00000000836	ENSGALG00000000836	-	4.25531	3.86035	3.96184	5.99078	5.70591	5.57944	6.8061	6.74219	5.85704	5.36185	7.61431	4.12708	2.34087	2.66787	1.84881
ENSGALG00000006520	MYH11	myosin, heavy chain 11, smooth muscle	3.73955	3.62253	3.1772	4.4656	4.06797	4.57616	22.6029	25.6764	26.6785	38.9738	40.7818	28.8934	25.9076	25.2234	25.2569
ENSGALG00000033925	LOC422895	uncharacterized LOC422895	0.270058	0.251309	0.23243	0.262524	0.151154	0.351497	0.213251	0.341558	0.263802	0.311667	0.389649	0.482757	0.196774	0.124922	0.19046
ENSGALG00000002312	TMEM132E	transmembrane protein 132E	0.142622	0.197777	0.243732	0.165074	0.171986	0.123932	0.402023	0.561245	0.383426	0.586363	0.447762	0.483334	0.176167	0.137892	0.188684
Gallus_gallus_newGene_4813	Gallus_gallus_newGene_4813	-	0.186134	0.078751	0.205413	0.169488	0.11921	0.093904	0.139001	0.236445	0.322877	0.172691	0.076965	0.039115	0.275245	0.480445	0.504494
Gallus_gallus_newGene_4811	Gallus_gallus_newGene_4811	-	0.186368	0.063389	0.189057	0.987643	0.900826	0.492289	1.08085	0.509819	0.506016	0.667718	1.0619	1.06754	2.33784	1.37055	3.56328
ENSGALG00000008837	PELI3	pellino E3 ubiquitin protein ligase family member 3	12.0086	13.0861	16.7988	25.9436	25.994	26.4514	23.0557	24.404	22.62	27.2736	29.7516	18.5551	63.6112	64.5081	62.768
ENSGALG00000053321	DOK2	docking protein 2	1.55367	1.26697	1.35786	7.04675	7.47672	6.65756	4.48054	4.23567	4.13043	5.19396	5.55581	4.69236	9.23217	8.47058	7.18235
ENSGALG00000012470	LYPD6	LY6/PLAUR domain containing 6	0.465744	0.726701	0.859874	0.934189	0.980647	0.69354	3.53434	3.48265	3.01329	3.97933	3.57572	2.8412	0.536701	1.03384	0.578413
ENSGALG00000028627	TIMP3	TIMP metallopeptidase inhibitor 3	0.386694	0.17	0.227028	0.187437	0.222489	0.232591	0.048056	0.307711	0.261955	0.350626	0.214965	0.253811	3.08349	3.19167	3.2269
ENSGALG00000014730	ELOVL7	ELOVL fatty acid elongase 7	0.124009	0.105592	0.170159	0.293531	0.318513	0.266299	0.2004	0.212742	0.303844	0.31826	0.38642	0.217387	0.673129	0.992135	0.723708
ENSGALG00000011813	HEG1	heart development protein with EGF like domains 1	2.09121	1.94419	0.791318	0.525196	0.562473	0.502164	0.802529	0.824382	0.804134	1.33017	0.836859	4.25792	1.01737	0.88553	1.2166
ENSGALG00000000573	PER3	period circadian clock 3	2.06616	2.09588	2.2404	2.54841	2.25556	2.6944	2.0074	2.21895	2.51739	2.17443	2.60464	2.27176	4.72956	5.32595	5.30867
Gallus_gallus_newGene_4178	Gallus_gallus_newGene_4178	-	3.97399	2.77169	1.76147	1.21192	0.937831	1.65068	1.54437	1.98862	1.94419	3.01443	1.91554	4.73556	0.762591	0.345544	0.687465
ENSGALG00000002551	CFAP70	cilia and flagella associated protein 70	0.244718	0.27272	0.231882	0.245406	0.202742	0.251807	0.723241	0.632358	0.54778	0.70514	0.646911	0.824091	0.557207	0.633427	0.631233
ENSGALG00000000378	SLC25A37	solute carrier family 25 (mitochondrial iron transporter), member 37	11.0629	13.2657	13.7343	31.1506	34.4014	32.1372	16.6637	16.2313	16.6702	15.6262	16.3382	11.6031	41.455	42.7818	44.169
ENSGALG00000039346	ARHGAP39	Rho GTPase activating protein 39	3.55372	2.59174	0.765236	1.05571	1.07909	1.0273	0.98178	0.971039	0.880847	1.50583	0.94599	4.30238	0.495511	0.56041	0.594134
ENSGALG00000014537	BMF	Bcl2 modifying factor	0.244837	0.07584	0.111337	0.510342	0.495308	0.553334	1.8452	1.87067	1.91049	3.11182	4.96108	3.72652	1.80391	2.12833	2.16043
ENSGALG00000048205	LOC100857622	3-beta-hydroxysteroid-Delta(8),Delta(7)-isomerase-like	34.352	35.0452	41.6807	61.0806	65.7873	55.0005	25.3578	23.0127	21.0613	12.991	14.8609	10.7562	9.29247	8.41605	7.09502
Gallus_gallus_newGene_4376	Gallus_gallus_newGene_4376	-	3.6008	0.657066	3.34895	0.885252	5.23777	2.12203	7.2543	4.79746	0.871003	0.811122	1.07867	1.96285	3.69401	3.09988	4.7023
ENSGALG00000017169	ELMOD1	ELMO domain containing 1	0.621393	0.569248	0.795138	0.508113	0.494505	0.551996	1.22582	1.1914	0.78791	0.663471	1.01557	0.776146	0.434092	0.350179	0.47278
ENSGALG00000003914	CALR3	calreticulin 3	0.141294	0.230193	0.371341	0.401872	0.338525	0.371431	0.532624	0.558339	0.604328	1.01479	0.874036	0.486979	1.93759	1.91726	1.78125
ENSGALG00000045478	EXOC3L	exocyst complex component 3 like	0.107506	0.121978	0.176894	0.254283	0.141638	0.124929	0.567983	0.660448	0.572658	1.63553	1.76559	1.2912	2.16959	1.92356	1.50369
ENSGALG00000005401	WNT9A	Wnt family member 9A	3.90916	3.08093	2.81835	4.73839	5.45375	5.06261	14.0347	12.6254	10.9021	13.0823	13.3423	12.7791	6.07244	6.11174	6.41331
ENSGALG00000005408	BCO1	beta-carotene oxygenase 1	0.022218	0.015461	0.028338	0.135396	0.181793	0.118291	1.90676	2.04296	2.2687	2.65101	3.09051	2.22402	0.752429	0.580013	0.848452
ENSGALG00000010770	SCIN	scinderin	0.033558	0.035594	0.046376	0.041692	0.042931	0.052859	0.053331	0.086777	0.033846	0.053656	0.105621	0.016877	0.20383	0.251999	0.188053
ENSGALG00000017204	SESN3	sestrin 3	5.82983	5.53241	5.38985	6.27577	5.08074	5.45889	30.1038	29.704	30.6476	47.3636	36.5773	45.9773	14.4875	11.499	13.7693
ENSGALG00000010322	JDP2	Jun dimerization protein 2	5.23515	5.08648	4.71808	11.363	11.1531	10.7681	9.75372	10.2298	9.65735	12.7183	13.4499	8.85332	22.1782	21.8083	17.9636
ENSGALG00000038320	COLGALT1	collagen beta(1-O)galactosyltransferase 1	1.97214	2.00705	1.25408	1.33052	1.44324	1.2306	1.4242	1.15815	1.06872	1.34288	1.50074	2.26632	0.623799	0.48199	0.40111
ENSGALG00000038495	TAF1B; GRHL1	-	4.44104	3.96185	4.67318	5.73032	4.99852	5.17139	5.02391	4.57985	4.78867	4.33854	4.71588	3.25823	8.08861	8.36021	8.35178
ENSGALG00000009392	TLR5	toll like receptor 5	0.205513	0.186515	0.15955	0.156798	0.106333	0.126788	0.487186	0.542639	0.338366	0.595719	0.573832	0.723491	0.402588	0.493024	0.47268
ENSGALG00000049065	ZFPM1	zinc finger protein, FOG family member 1	2.73184	2.27914	1.12769	0.796016	1.05816	1.02514	1.30982	1.03753	0.998715	0.909488	0.750587	3.42322	0.22987	0.259262	0.319772
ENSGALG00000030499	MOB2	MOB kinase activator 2	43.2844	42.5162	58.6059	63.3807	63.8726	63.5868	60.9875	63.813	66.1086	62.1239	67.7756	38.1513	120.848	126.039	125.546
ENSGALG00000042452	DPP4	dipeptidyl peptidase 4	0.620353	0.524331	0.655528	0.567553	0.587267	0.784846	1.12598	1.17498	1.20313	1.21013	1.3588	1.30673	0.503747	0.351953	0.617945
Gallus_gallus_newGene_5749	Gallus_gallus_newGene_5749	-	1.86155	1.15626	0.633159	0.318661	0.309405	0.18127	0.225695	0.460827	0.42785	0.399377	0.325766	0.77339	0.174367	0.139283	0.183565
ENSGALG00000009538	RDH11	retinol dehydrogenase 11 (all-trans/9-cis/11-cis)	52.7922	53.4532	59.823	83.0336	78.0487	84.6071	30.2543	27.4745	29.0907	14.3979	15.4282	12.6333	11.446	10.6404	10.1532
ENSGALG00000013848	MVK	mevalonate kinase	25.1003	24.0769	28.1067	43.8604	42.5055	42.8853	17.0639	17.5059	17.1739	11.304	12.9725	8.86657	11.1578	11.7222	11.1416
ENSGALG00000002397	PSPH	phosphoserine phosphatase	5.0811	5.80109	5.32602	46.893	42.6745	45.3918	22.8948	22.4774	22.6748	31.8912	31.5497	19.3948	70.0036	76.566	73.7743
ENSGALG00000037629	TRANK1	tetratricopeptide repeat and ankyrin repeat containing 1	0.298435	0.375185	0.421476	0.68208	0.599133	0.708949	2.27822	2.11972	2.07021	4.13532	4.40763	3.62492	8.50663	8.82535	8.76546
ENSGALG00000033635	PTGS2	prostaglandin-endoperoxide synthase 2	35.2352	37.6634	50.2063	137.163	127.689	138.849	143.915	143.881	146.433	278.627	295.869	212.179	1478.9	1535.55	1507.67
ENSGALG00000019553	SERPINB10B	serpin peptidase inhibitor, clade B (ovalbumin), member 10 B	0.343217	0.318059	0.443925	0.361152	0.260773	0.139172	0.209403	0.303417	0.2377	0.296602	0.284122	0.411228	0.846631	0.889261	1.25479
Gallus_gallus_newGene_6639	Gallus_gallus_newGene_6639	-	0	0	0	0.094993	0.076344	0	0.444065	0.56282	0.240634	0.620087	0.656702	0.583262	0.09061	0.104515	0.235779
ENSGALG00000012219	UNC5C	unc-5 netrin receptor C	2.80449	2.33552	1.6829	1.61019	1.54174	1.56152	0.606615	0.692522	0.611493	0.217848	0.245554	0.563852	0.081709	0.116792	0.109829
ENSGALG00000029572	TOP1MT	DNA topoisomerase I mitochondrial	5.54738	6.15921	6.69129	17.178	16.5466	16.35	11.3085	12.4463	11.0927	12.6237	12.631	8.97386	22.0084	21.5043	22.2756
ENSGALG00000050166	LOC100858386	uncharacterized LOC100858386	0.582002	0.340929	0.120206	0.082709	0.152324	0.072465	0.216186	0.128016	0.117397	0.306132	0.187097	1.40754	0.140111	0.081617	0.09324
ENSGALG00000052151	GDF15	growth differentiation factor 15	1.74198	1.40333	1.79509	3.24577	3.12105	3.25872	1.87171	2.13125	1.66333	2.1238	2.51226	2.09492	5.78287	5.02646	6.06523
ENSGALG00000035182	CMKLR1	chemerin chemokine-like receptor 1	0.419755	0.487636	0.678541	0.588337	0.476884	0.434612	3.96668	3.84758	4.04937	6.83324	7.19765	5.99048	3.11834	2.1404	2.11548
Gallus_gallus_newGene_4910	Gallus_gallus_newGene_4910	-	0.179869	0.179738	0.129643	0.369647	0.138385	0.214433	0.997108	0.704509	0.696248	1.36165	1.1971	1.48572	1.05759	1.10384	0.891833
ENSGALG00000015167	PRUNE2	prune homolog 2	7.6469	7.63169	8.14593	8.45278	8.14866	8.55858	18.2191	18.9333	19.9968	20.5385	19.3165	15.7567	10.7135	10.0687	9.74289
ENSGALG00000005330	SNCAIP	synuclein alpha interacting protein	0.991658	0.749216	1.14376	1.15854	0.903158	1.10238	2.23191	2.42135	2.44266	2.80994	2.71906	2.05704	1.42788	1.31079	1.43439
ENSGALG00000007226	OSTN	osteocrin	0.070048	0.035637	0.05508	0.709707	0.804635	0.809002	0.139335	0.165858	0.20584	0.40848	0.38674	0.137586	0.514489	0.74807	1.05194
ENSGALG00000046192	LOC100857191	c-C motif chemokine 26-like	0	0	0	0	0	0	0.026746	0.082878	0.086511	0.494304	0.392396	0.154958	1.26066	1.04605	0.943197
ENSGALG00000014261	UCHL1	ubiquitin C-terminal hydrolase L1	0.129216	0.167242	0.122054	1.04009	1.05694	1.4114	0.595406	0.507495	0.556268	0.421736	0.523078	0.415385	0.223963	0.404434	0.103225
ENSGALG00000032717	LOC395551	-	0.191458	0.215019	0.342521	0.456025	0.255521	0.398377	0.540121	0.362928	0.361425	1.77021	1.13931	1.13787	24.8282	25.9329	23.0266
ENSGALG00000047242	ENSGALG00000047242	-	0.297221	0.138354	0.148773	0.135579	0.14659	0.012418	0.384389	0.738463	0.423329	1.33461	1.23915	2.49415	1.25587	0.960209	0.884378
ENSGALG00000041955	LRRC56	leucine rich repeat containing 56	0.560683	0.698662	0.770151	0.396717	0.619008	0.602592	1.4094	1.2492	1.36245	1.95523	1.63519	2.15614	0.848152	1.17728	1.18577
ENSGALG00000054378	ENSGALG00000054378	-	0.431532	0.424727	0.339805	0.411745	0.385084	0.370542	0.456555	0.519078	0.612521	0.451315	0.518774	0.458894	0.199778	0.138984	0.187302
ENSGALG00000029921	CSRP2	cysteine and glycine rich protein 2	146.297	153.147	179.677	378.675	412.232	403.419	167.103	173.54	169.724	88.307	95.6218	55.4446	80.8647	85.7376	66.5494
ENSGALG00000016602	ARHGAP6	Rho GTPase activating protein 6	0.312573	0.186149	0.268083	0.168564	0.167168	0.115492	0.43957	0.53095	0.470815	0.700589	0.943228	1.45542	1.1552	1.2169	1.20802
ENSGALG00000016609	CENPO	centromere protein O	8.32887	8.75843	10.4198	8.06624	8.38706	8.58816	4.56311	4.06123	3.95569	2.30646	2.54081	1.66444	1.04507	1.52377	1.69252
ENSGALG00000014603	C1S	complement C1s	17.1601	18.6585	22.3524	21.5448	20.4793	22.2984	56.557	58.6576	58.15	63.4996	67.4893	45.5192	81.136	79.1763	77.9248
ENSGALG00000029485	LOC771545	tyrosine-protein phosphatase non-receptor type substrate 1-like	1.50386	1.16357	2.01725	1.68342	1.85998	1.78534	5.26441	4.96659	4.68007	6.56742	7.91995	4.43201	12.7028	12.6117	13.817
ENSGALG00000008166	TLR15	toll-like receptor 15	0.007866	0	0.008784	0.008485	0.008715	0	0.013739	0.036453	0.014918	0.107419	0.073865	0.12423	0.359212	0.515526	0.543301
ENSGALG00000042030	P4HA3	prolyl 4-hydroxylase subunit alpha 3	9.40634	8.19719	10.7089	10.6179	11.3524	10.8706	35.1501	33.4665	31.1118	44.4446	54.0156	37.9101	69.7417	67.7141	59.2198
ENSGALG00000015712	SLBP	stem-loop binding protein	10.3111	11.7589	11.2852	10.2769	8.73154	9.37259	6.00123	5.92057	5.38629	2.46046	2.28092	1.65654	0.85403	1.03475	0.904674
ENSGALG00000012295	CDKL1	cyclin dependent kinase like 1	3.70823	4.00465	3.94464	10.3612	10.0642	8.95966	4.66877	4.73815	4.95648	4.03579	4.76427	3.20876	4.74955	4.74802	3.79142
ENSGALG00000010636	PRIMPOL	primase and DNA directed polymerase	2.67656	3.2096	3.66768	4.14271	3.71218	4.78504	5.19745	4.12179	4.82829	4.92816	5.00683	4.36982	10.207	10.1007	10.2021
ENSGALG00000016102	CYP26B1	cytochrome P450 family 26 subfamily B member 1	0.315903	0.410828	0.397921	0.512236	0.424331	0.480426	1.06827	1.24979	1.31978	1.72553	1.92352	2.39506	3.43084	3.5481	3.79836
ENSGALG00000011228	WARS	tryptophanyl-tRNA synthetase	27.9193	27.9892	32.6395	57.6681	57.7101	57.7869	44.9339	49.2154	48.3641	50.8021	54.7829	37.9573	120.375	131.566	138.124
ENSGALG00000011220	SLC25A29	solute carrier family 25 member 29	0.965557	0.839879	0.996373	0.933639	0.992203	0.882063	2.889	3.16486	2.91593	5.93802	6.09551	5.21336	10.1425	9.71399	9.64419
ENSGALG00000006992	MMP9	matrix metallopeptidase 9	0.558693	0.579074	0.518574	0.647792	0.663359	0.686855	1.86188	1.56291	1.62859	2.80221	2.93482	2.19149	3.89236	4.32895	3.97081
ENSGALG00000036310	ENSGALG00000036310	-	10.3771	10.7517	14.0297	10.8457	11.5106	11.8099	28.2723	26.5911	26.6072	36.7359	41.8896	29.6483	54.2045	46.267	46.9954
ENSGALG00000002294	SEMA6A	semaphorin 6A	4.36652	4.07009	3.79219	3.64417	3.93271	3.61858	2.79242	3.08376	2.75481	3.37893	3.21913	3.6919	9.25536	9.99106	9.51607
ENSGALG00000030007	ENSGALG00000030007	-	0.359366	0.445694	0.676403	0.427337	0.441769	0.490558	0.366692	0.487382	0.428774	0.349748	0.374718	0.280264	0.65239	0.697773	0.800143
ENSGALG00000015799	ELAVL2	ELAV like RNA binding protein 2	5.5538	6.47257	8.94236	3.30843	2.96123	2.6191	4.27285	3.40672	3.76409	2.63051	1.67353	1.42186	0.835673	0.6782	0.769329
ENSGALG00000014182	ADORA2B	adenosine A2b receptor	2.54015	1.86464	2.02217	2.92215	2.28122	3.06743	1.392	1.26183	0.963718	3.11144	2.92211	3.30475	16.1906	17.2723	18.1495
ENSGALG00000033063	GINS2	GINS complex subunit 2	36.0591	33.4092	39.9991	31.6587	30.5945	28.7468	18.5636	19.5033	17.4989	7.33858	6.80721	4.67323	1.53782	1.21887	1.92285
ENSGALG00000004436	CYP3A4	cytochrome P450 family 3 subfamily A member 4	0.135822	0.137397	0.226503	0.131407	0.070176	0.04676	0.600322	0.578305	0.543678	1.26705	1.55763	1.05139	2.81847	3.28545	3.00091
Gallus_gallus_newGene_6483	Gallus_gallus_newGene_6483	-	0.000162	0	0	0.079383	0.019774	0.092175	0	0.020746	0.086866	0.020084	0.236228	0.123115	1.33312	1.72975	2.25437
Gallus_gallus_newGene_1132	Gallus_gallus_newGene_1132	-	0.633737	0.750858	0.657986	1.00066	0.922393	0.850595	1.42637	2.00007	1.5091	2.53737	2.75603	2.07664	1.23031	0.932299	1.28228
ENSGALG00000014258	ENSGALG00000014258	-	1.5048	1.27229	0.970277	2.00652	1.51689	1.76969	0.447231	0.63626	0.510981	0.136817	0.398847	0.179351	0	0.084027	0.119755
ENSGALG00000008354	HARBI1	harbinger transposase derived 1	2.13821	2.02238	1.9965	5.12201	5.16077	4.13151	3.96497	3.93982	3.86403	4.21363	4.7523	3.55061	14.9877	14.9972	15.4899
ENSGALG00000010402	HPGDS	hematopoietic prostaglandin D synthase	10.6414	11.4713	13.8781	31.7156	30.2602	32.978	42.6922	45.9769	43.3235	57.7591	65.7612	43.1847	90.4944	93.2147	97.1538
Gallus_gallus_newGene_3397	Gallus_gallus_newGene_3397	-	0.317756	0.33525	0.273291	0.277301	0.240696	0.321797	0.789986	0.895868	0.897761	1.22394	1.54066	1.31302	0.978835	0.788202	1.01517
ENSGALG00000039571	PRPH	peripherin	3.57091	2.97365	5.39372	2.98846	2.8749	2.76378	7.21774	6.20281	6.84925	8.01802	8.43993	7.27157	8.06405	7.10525	7.39856
ENSGALG00000008098	NAMPTP1	nicotinamide phosphoribosyltransferase pseudogene 1	29.6355	31.6305	34.9458	33.6505	31.8054	33.5791	28.6829	30.4285	30.369	28.6434	31.2628	22.0937	56.7822	62.0356	63.3071
ENSGALG00000000241	STARD4	StAR related lipid transfer domain containing 4	28.1019	29.9799	36.2868	58.6698	55.2428	57.3307	13.5731	12.7426	13.0139	9.69401	9.57221	6.45711	11.1492	11.6222	12.069
ENSGALG00000011419	DUSP4	dual specificity phosphatase 4	10.5775	10.4159	11.7645	8.84254	7.78145	7.76885	3.90945	4.18391	3.55376	3.41977	4.30204	2.22	7.58304	8.03545	7.96645
ENSGALG00000003282	STAT5A	signal transducer and activator of transcription 5A	27.3555	25.9924	28.8115	19.1726	20.7613	19.3511	50.8552	47.6557	44.9631	51.0722	55.0143	49.4213	58.6436	52.3337	49.64
ENSGALG00000003283	COMP	cartilage oligomeric matrix protein	1.0082	0.808572	0.885803	2.59031	2.65671	2.72537	8.84907	9.21891	9.85067	17.2783	18.3291	9.33147	13.7837	12.9298	16.4303
ENSGALG00000023909	ENTPD2L	ectonucleoside triphosphate diphosphohydrolase 2-like	4.45841	4.47633	4.64824	7.01004	8.12677	7.56877	9.75778	10.0238	10.1159	9.94816	10.27	8.60588	18.8541	22.7033	26.7182
ENSGALG00000003758	MREG	melanoregulin	1.64735	1.48931	1.18896	1.09685	0.988467	1.03585	1.31143	1.68264	1.34222	1.84708	1.79576	3.33305	0.885337	0.889864	0.611443
ENSGALG00000006723	IDI2	isopentenyl-diphosphate delta isomerase 2	129.924	135.953	156.733	227.03	214.954	217.346	79.7168	68.0584	72.5165	47.2742	45.9933	35.8279	49.1185	52.2337	50.8042
ENSGALG00000023122	SULT1B	sulfotransferase family, cytosolic, 1B	0.125543	0.186487	0.361022	0.798533	0.927868	0.667711	1.81879	1.85479	2.27053	2.91656	4.04878	2.88622	9.87609	11.9343	10.6723
ENSGALG00000014938	ABHD3	abhydrolase domain containing 3	0.15083	0.11112	0.171534	0.657646	0.482161	0.451294	0.270153	0.323563	0.264706	0.27143	0.163502	0.281291	0.163972	0.095628	0.132155
Gallus_gallus_newGene_8351	Gallus_gallus_newGene_8351	-	1.07559	1.15225	1.25763	2.98385	1.93859	2.03782	4.25224	3.56454	2.38425	3.38973	1.56837	2.50822	0.292485	0.272941	0.727546
ENSGALG00000037336	PRTG	protogenin	0.251924	0.246122	0.232667	0.409798	0.345611	0.393372	0.14903	0.138416	0.17734	0.10287	0.119379	0.130864	0.024699	0.033458	0.020561
ENSGALG00000046098	UBE2L6	ubiquitin-conjugating enzyme E2L 6	0.644426	0.376381	0.690974	1.08406	0.983758	0.810384	3.56289	2.32791	2.34675	2.46998	1.8856	3.05049	2.0648	1.75283	2.11698
ENSGALG00000007077	CPT1A	carnitine palmitoyltransferase 1A	10.8608	11.1308	12.2127	57.4183	55.0728	57.5878	57.5809	60.5331	61.4287	53.8089	55.7917	43.0633	48.4708	48.1529	49.1234
ENSGALG00000007078	ENTPD1	ectonucleoside triphosphate diphosphohydrolase 1	4.01311	2.96923	3.76608	2.75334	2.4815	2.5853	7.57491	7.31556	7.206	10.7666	11.337	8.91326	9.03722	9.90841	8.92582
ENSGALG00000000866	SELENBP1	selenium binding protein 1	8.3626	7.84773	12.2194	19.5332	20.0812	19.3588	45.3992	44.1741	44.4132	40.9389	45.8376	26.5402	24.7962	23.5305	23.461
ENSGALG00000047320	MFAP5	microfibrillar associated protein 5	43.5454	44.8754	46.0388	48.3003	52.1594	48.8071	116.742	118.106	114.715	127.326	139.088	126.644	112.264	107.542	113.934
ENSGALG00000005004	SAMD8	sterile alpha motif domain containing 8	7.90659	6.98859	8.45066	10.4571	11.0296	10.4933	9.01505	8.94002	10.3001	10.332	10.7138	8.895	23.369	25.3247	25.5623
ENSGALG00000033974	HGF	hepatocyte growth factor	0.282986	0.313055	0.315372	0.781834	0.459343	0.793152	0.666395	0.714672	0.648942	0.99807	1.03527	0.921621	3.27801	3.05418	3.2144
Gallus_gallus_newGene_4145	Gallus_gallus_newGene_4145	-	0.09645	0.141655	0.131251	0.097594	0.059928	0.052554	0.033611	0.071838	0.167054	0.171382	0.126757	0.109264	0.050943	0.04014	0.044814
ENSGALG00000012163	BDNF	brain derived neurotrophic factor	7.01621	7.61322	6.81952	11.9788	11.1192	11.6248	5.71559	5.88313	5.19323	3.99754	3.70949	3.29957	4.5115	5.0291	3.95057
ENSGALG00000043694	RAPGEF4	Rap guanine nucleotide exchange factor 4	0.417993	0.39697	0.523744	0.726771	0.715645	0.609558	0.533875	0.44981	0.581514	1.15221	1.33028	0.869667	12.8471	14.1325	14.4471
ENSGALG00000038096	NOS2	nitric oxide synthase 2	2.28376	2.31386	1.62086	2.6429	2.55445	2.69202	3.15517	3.07492	2.81744	4.0786	3.50234	5.33287	15.9012	14.5068	15.6541
ENSGALG00000009052	LBH	limb bud and heart development	224.654	227.712	265.631	253.385	251.786	250.777	147.641	144.585	140.073	124.538	126.275	96.0557	238.798	248.169	228.657
ENSGALG00000029301	BMP2	bone morphogenetic protein 2	7.59859	7.14524	7.45203	9.97178	10.1089	9.61137	3.82101	3.04896	3.11001	1.53678	1.42818	1.27986	0.880689	0.701114	0.895372
ENSGALG00000012401	GPR137C	G protein-coupled receptor 137C	0.845967	1.00984	0.882519	1.01313	1.34081	1.12316	2.80039	3.07909	2.93494	3.80152	3.33445	3.89937	2.95008	2.37352	2.19885
ENSGALG00000036390	PPP1R17	protein phosphatase 1 regulatory subunit 17	0.032738	0.023906	0.031597	0	0.017536	0	0.112534	0.249248	0.05948	0.291863	0.351649	0.161684	0.641556	0.708204	0.559086
ENSGALG00000005797	COL20A1	collagen type XX alpha 1 chain	0.070872	0.077596	0.052347	0.04502	0.074574	0.069593	0.319112	0.294146	0.344138	0.783404	0.942161	0.546361	2.11044	2.25235	2.89662
ENSGALG00000002564	RGS4	regulator of G-protein signaling 4	0.078671	0.026793	0.034135	0.08917	0.031791	0.030859	0.16587	0.072026	0.088241	0.194902	0.232252	0.149412	0.607237	0.435051	0.430421
ENSGALG00000012220	CDKN3	cyclin dependent kinase inhibitor 3	15.3063	14.87	18.9397	14.2682	13.3437	13.8909	8.50759	8.263	8.87396	4.12863	4.06402	3.00907	3.31911	3.42488	3.03831
ENSGALG00000013112	RERGL	RERG like	0.425646	0.642224	0.631419	1.17051	1.18269	1.15486	0.672401	0.894026	0.870961	0.750554	0.548414	0.497423	0.21549	0.288034	0.195258
ENSGALG00000008538	GINS1	GINS complex subunit 1	8.14954	7.66444	9.47075	7.25591	6.49813	7.42242	4.03641	4.63747	4.51702	2.06775	1.87456	1.58224	0.99015	0.63806	0.974634
Gallus_gallus_newGene_3311	Gallus_gallus_newGene_3311	-	1.34465	1.09471	1.08998	2.68014	2.77069	3.68987	2.72029	0.774909	1.21625	0	0.845811	0.930385	0.074538	0	0.260854
ENSGALG00000032170	LCN15	lipocalin 15	0	0	0	0	0	0	0.027698	0	0.033039	0	0	0.122125	1.91958	1.54042	1.56749
ENSGALG00000040156	CCDC88B	coiled-coil domain containing 88B	2.93822	2.74685	3.08797	3.07297	2.97064	3.02315	2.95659	3.30937	3.25571	2.68247	2.82819	2.20077	0.930887	0.989419	0.920872
Gallus_gallus_newGene_707	Gallus_gallus_newGene_707	-	0.467853	0.453903	0.384316	1.87183	2.11821	1.56687	1.14348	1.13944	1.20065	1.36838	1.77682	1.24248	2.29662	2.36831	2.26449
ENSGALG00000030160	DRC7	dynein regulatory complex subunit 7	0.180463	0.251368	0.159551	0.514461	0.41746	0.472937	0.173339	0.171957	0.198555	0.134897	0.202863	0.089874	0.310435	0.392705	0.444434
ENSGALG00000034134	ZNF302	zinc finger protein 302	4.61812	4.20344	4.70101	7.25864	7.21343	7.45204	6.92158	7.26588	7.17299	8.59668	8.17494	5.74413	17.6715	17.348	16.5557
ENSGALG00000039741	TNFRSF8	TNF receptor superfamily member 8	0.987738	1.01856	0.953568	2.38211	2.74842	2.19322	1.31699	1.25413	1.33667	1.49312	1.31559	1.0624	2.19883	3.02813	2.5343
ENSGALG00000013091	EPS8	epidermal growth factor receptor pathway substrate 8	10.4615	10.6067	10.4618	5.6631	6.03248	5.99619	12.8443	14.3828	13.9829	12.8606	13.2434	10.8803	10.9181	10.861	12.7106
ENSGALG00000041362	ENSGALG00000041362	-	25.2383	24.4908	26.2758	54.2323	52.7956	53.5912	37.7369	38.0263	37.2583	38.6383	41.2559	35.7913	82.3067	81.3849	87.4398
ENSGALG00000054891	RTKN	rhotekin	1.69388	1.4672	1.29118	1.57587	1.54443	1.09512	5.16337	3.06764	2.99761	3.10797	4.23099	5.17593	5.1134	3.37134	3.07361
ENSGALG00000012055	TGFBR2L	transforming growth factor beta receptor 2 like	0.287346	0.24728	0.240179	0.95834	0.971764	1.08183	4.66766	4.84926	4.84329	6.62757	7.55661	6.87614	7.74212	7.00863	7.1532
ENSGALG00000034344	MTHFD2	methylenetetrahydrofolate dehydrogenase (NADP+ dependent) 2, methenyltetrahydrofolate cyclohydrolase	15.4952	14.3723	16.0308	27.343	27.9887	28.6487	16.5745	18.8029	18.3735	17.3005	20.5364	16.7804	44.4126	45.7775	45.7025
ENSGALG00000011659	ACAT2	acetyl-CoA acetyltransferase 2	47.1996	46.1955	53.9147	72.4141	67.3415	69.2501	35.9166	33.1007	34.67	25.8354	24.8615	19.3331	18.229	18.2996	18.2428
ENSGALG00000011657	EAF2	ELL associated factor 2	35.7048	37.3766	41.3177	26.0963	24.7133	26.5473	28.0533	27.8509	29.0981	32.3517	33.1576	26.0817	75.3773	78.9305	78.9682
ENSGALG00000009560	MSMO1	methylsterol monooxygenase 1	295.357	316.94	388.029	559.808	527.067	547.214	234.559	214.684	213.098	145.262	151.043	110.32	203.283	198.101	194.498
ENSGALG00000007346	KIAA1462	KIAA1462	1.36736	1.50534	1.50806	4.20605	3.94805	4.00208	7.13208	7.36056	6.94429	11.6795	12.1396	8.06363	10.7758	10.4229	9.70428
ENSGALG00000031518	DDIT3	DNA damage inducible transcript 3	0.867638	0.8079	1.0851	10.4694	12.9276	9.06406	3.11734	2.61563	2.11687	2.67337	2.78942	3.29344	60.5799	58.6946	48.9522
ENSGALG00000034337	RHPN1	rhophilin Rho GTPase binding protein 1	0.688401	0.823267	0.956552	0.989313	1.29673	1.45298	2.8849	2.99799	3.30492	4.67877	4.87256	3.58756	6.61015	6.54832	6.45554
ENSGALG00000051085	ENSGALG00000051085	-	0.451354	0.289591	0.564009	0.943378	0.750669	1.12684	1.88565	2.56586	2.18499	3.55294	3.70553	1.61826	2.12541	2.23552	1.79493
ENSGALG00000050687	ENSGALG00000050687	-	28.9154	28.3536	32.702	24.5398	23.1108	23.2021	19.1063	19.19	19.8322	9.53394	8.93851	6.46401	9.90115	11.1416	10.2145
ENSGALG00000041616	C5H14orf4	interferon regulatory factor 2 binding protein-like	4.80086	4.05084	0.064904	4.92777	5.37802	4.57766	0.133105	0.074923	0.102545	0.034058	0.814731	5.96472	0.104268	0.066688	0.064229
ENSGALG00000043618	SLC40A1	solute carrier family 40 member 1	26.5124	27.4869	29.2136	39.3124	36.1824	36.5711	52.8692	53.8714	51.8685	42.8317	41.9933	37.8517	19.3418	18.1399	18.221
ENSGALG00000054680	ENSGALG00000054680	-	0.844838	0.858597	0.938556	1.49034	1.07075	1.22011	2.86057	3.17082	2.85649	3.96523	5.59759	3.77554	2.68652	2.83931	2.51953
ENSGALG00000013535	CYP4V2	cytochrome P450 family 4 subfamily V member 2	0.570691	0.516302	0.764576	0.556194	0.478557	0.649671	1.46389	1.29165	1.57223	1.63187	1.7519	0.917143	0.856561	0.608966	0.811361
Gallus_gallus_newGene_1918	Gallus_gallus_newGene_1918	-	0	0	0	0	0.025629	0	0	0	0.04223	0.020017	0	0	0.196614	0.282248	0.305205
Gallus_gallus_newGene_1852	Gallus_gallus_newGene_1852	-	2.07157	1.38936	1.84151	2.99497	2.65691	3.53246	6.33486	6.78796	5.91086	10.5758	9.86429	9.16827	5.37667	3.67602	3.75273
ENSGALG00000034788	ENSGALG00000034788	-	39.5923	40.5641	33.1526	30.9607	34.1264	29.967	54.0127	46.5577	42.6494	45.4959	47.2016	71.2493	27.1474	23.1231	22.7395
ENSGALG00000036920	SLC22A5	solute carrier family 22 member 5	1.58984	1.29813	1.58991	6.23858	5.36754	5.2933	10.8845	9.09727	9.93123	13.9243	14.3535	12.1033	14.2524	12.2912	12.9035
ENSGALG00000002242	GALNT9	polypeptide N-acetylgalactosaminyltransferase 9	0.082145	0.041449	0.042034	0.031291	0.015639	0.05714	0.076047	0.095964	0.077089	0.240737	0.280757	0.246127	0.354621	0.302358	0.273714
ENSGALG00000036527	SYBU	syntabulin	0.534119	0.503994	0.615235	0.385227	0.505453	0.595093	2.57761	2.75987	2.76076	3.5719	4.34554	2.80338	3.09606	3.05835	3.2637
ENSGALG00000025822	CYP1B1	cytochrome P450 family 1 subfamily B member 1	2.35595	2.14899	2.45249	1.02298	1.20553	1.31293	1.48861	1.28232	1.36165	1.40891	1.462	1.52515	0.44798	0.609247	0.493371
ENSGALG00000025886	SUSD3	sushi domain containing 3	0.325431	0.684904	0.535682	0.177509	0.222145	0.107659	0.737577	0.598305	0.828247	1.37539	1.44435	0.962807	1.46148	0.925988	1.66194
ENSGALG00000016442	RRM2	ribonucleotide reductase regulatory subunit M2	72.1103	74.5902	87.077	57.496	53.7993	54.6493	37.6608	39.3929	37.5437	18.8755	18.8603	12.9018	6.6097	6.5754	6.23264
ENSGALG00000011149	PLA2R1	phospholipase A2 receptor 1	0.713477	0.605073	0.498301	0.545146	0.525457	0.480735	1.70146	1.6476	1.68332	2.62421	2.58536	2.62869	5.76638	5.66435	5.70675
ENSGALG00000035595	LOC107051909	urea transporter 2-like	2.43293	2.07849	2.57388	2.53651	2.67467	2.73421	2.51323	2.47192	2.62474	1.74209	1.85158	1.14586	3.6077	3.4836	3.61527
ENSGALG00000032746	ENPP2	ectonucleotide pyrophosphatase/phosphodiesterase 2	4.88425	5.7434	7.40186	2.94912	3.04828	3.01085	19.4469	21.1694	21.6097	31.9602	35.9685	29.6949	48.9985	47.6477	47.5878
ENSGALG00000013940	LNX1	ligand of numb-protein X 1	0.197737	0.25626	0.583521	0.294118	0.177507	0.244669	1.24265	1.48158	0.736174	1.51636	1.86018	1.40993	1.42286	1.26187	1.04229
ENSGALG00000048926	WAS	WASP actin nucleation promoting factor	1.09611	0.791845	0.970272	0.887427	1.40233	1.08631	2.98998	2.46532	2.96028	2.94972	3.97535	2.41011	5.61503	4.20603	3.99275
Gallus_gallus_newGene_6032	Gallus_gallus_newGene_6032	-	0.202406	0.299272	0.181647	0.376736	0.306927	0.288367	0.249354	0.240229	0.25127	0.257039	0.423263	0.347346	0.961407	0.751088	1.5247
Gallus_gallus_newGene_7020	Gallus_gallus_newGene_7020	-	2.97465	2.83318	1.19262	0.757194	0.671553	0.86618	1.39348	1.49878	1.60962	1.30026	2.27311	7.62718	1.79964	1.96329	0.7577
ENSGALG00000008997	STEAP4	STEAP4 metalloreductase	0.198417	0.217019	0.313925	0.103979	0.111133	0.076283	0.26865	0.395573	0.108389	0.667728	0.55508	0.5666	2.20047	2.05532	2.45662
ENSGALG00000028147	CTSK	cathepsin K	27.1896	26.2792	36.8056	40.9031	43.8427	39.3558	114.05	110.226	98.4927	126.12	142.968	73.7523	187.007	177.419	153.867
ENSGALG00000035927	ST8SIA5	ST8 alpha-N-acetyl-neuraminide alpha-2,8-sialyltransferase 5	0.7371	0.69161	0.820502	2.2062	2.0093	2.01745	3.7507	4.47182	3.96328	8.54585	9.50104	6.9515	18.7735	19.7538	19.6798
ENSGALG00000039080	CD44	CD44 molecule (Indian blood group)	84.3608	86.0393	101.902	101.09	95.965	100.516	73.7995	74.9207	74.9926	78.0004	81.5409	58.7784	212.242	222.768	213.306
ENSGALG00000013606	FGL1A	fibrinogen like 1A	2.9402	3.00079	3.18734	6.40084	5.7893	6.58011	27.349	28.9424	29.5194	44.5746	42.84	28.6459	40.7833	41.3533	39.3537
ENSGALG00000024335	ENSGALG00000024335	-	11.672	12.5613	14.9544	14.9429	12.5514	14.6268	14.8116	14.8582	17.6181	16.4121	19.1023	13.3516	31.9669	31.0916	39.1096
ENSGALG00000012260	LCT	lactase	2.28179	1.97293	1.7242	1.3071	1.29639	1.25576	0.942772	1.10998	1.06904	0.518434	0.569282	0.499514	0.204578	0.176379	0.24008
ENSGALG00000011511	CKB	creatine kinase B	3.47275	3.55768	4.15606	3.90514	3.79282	4.1386	4.68026	5.11294	4.51411	7.63138	7.9518	4.79652	26.9189	26.3341	24.4339
ENSGALG00000007426	MKX	mohawk homeobox	7.36787	6.92203	6.47025	19.4391	17.7469	17.591	13.3777	13.6199	13.5532	14.0305	13.1863	13.3549	35.2989	36.0001	36.3504
ENSGALG00000016173	UBASH3A	ubiquitin associated and SH3 domain containing A	0.083995	0.103056	0.163681	0.198264	0.128674	0.117291	0.048616	0.049574	0.036039	0.010443	0.003314	0.00598	0.007229	0.006943	0.023264
ENSGALG00000010745	HMGB2	high mobility group box 2	51.2257	55.9327	74.3172	56.1358	58.7257	58.0235	42.0847	41.1297	41.551	25.7031	27.1975	14.9225	48.4502	55.3621	60.0089
ENSGALG00000011254	SATB1	SATB homeobox 1	1.18012	0.9471	0.864408	0.515103	0.511755	0.533517	1.19598	1.35696	1.51024	1.81034	1.34816	2.40986	0.843265	0.851358	0.815166
ENSGALG00000000379	ITGB3	integrin subunit beta 3	19.5389	18.9245	19.819	16.3475	18.4423	17.7837	15.2354	15.1781	15.7696	16.8648	16.8114	14.4089	32.3185	34.4308	33.0331
ENSGALG00000033834	TRIP13	thyroid hormone receptor interactor 13	15.4202	15.2733	15.0129	13.2139	12.6046	12.6803	7.64061	7.62178	7.84678	3.01345	3.52032	3.17073	2.58059	2.47369	3.05315
ENSGALG00000030800	IL31RA	interleukin 31 receptor A	14.9804	15.3121	16.1921	14.8546	14.7997	14.6642	35.9837	34.7005	35.2366	38.0621	38.4239	32.1827	48.2	46.7049	49.8224
ENSGALG00000014847	MYOM1	myomesin 1	6.9696	7.18919	10.0925	9.83968	10.8321	9.32376	8.97779	9.31397	10.9758	11.0365	14.1475	6.42226	22.936	26.6138	26.7297
ENSGALG00000036792	TIGD5	tigger transposable element derived 5	0.751903	0.021649	0.546352	0.048215	0.024921	0.019814	0.780483	1.29751	0.825753	0.040879	0.016336	0.876673	0.029026	0.775523	0.646522
Gallus_gallus_newGene_5482	Gallus_gallus_newGene_5482	-	8.00056	7.37695	6.04586	6.57717	5.30239	7.19831	5.77407	5.87714	5.16617	5.06247	3.82884	6.16793	1.4605	2.54032	2.1951
ENSGALG00000050253	LOC112530162	DNA polymerase beta-like	4.32038	4.78996	5.09238	6.14761	6.35791	5.76079	6.19891	6.43518	5.27243	6.07275	6.16362	4.62579	11.1239	12.3927	11.7817
Gallus_gallus_newGene_4572	Gallus_gallus_newGene_4572	-	1.12256	0.976729	1.1414	0.919928	0.958422	1.09415	0.45506	0.474544	0.332284	0.472136	0.240565	0.214792	0.141373	0	0.38934
ENSGALG00000017186	BIRC3	baculoviral IAP repeat containing 3	11.8522	12.0841	15.1207	15.2467	14.6488	15.9957	17.9119	18.1189	17.9169	17.181	19.1975	12.4717	36.5766	36.8283	36.0403
ENSGALG00000028250	ANKRD22	ankyrin repeat domain 22	0.082486	0.048308	0.125516	0.331599	0.372695	0.368276	0.402453	0.492657	0.371452	0.73294	0.536331	0.571856	1.02185	1.25132	1.24462
ENSGALG00000032937	DLGAP2	DLG associated protein 2	0.414102	0.379626	0.311113	0.353112	0.486346	0.344903	0.136373	0.16512	0.119035	0.075789	0.075504	0.170702	0.074025	0.053792	0.061827
ENSGALG00000002479	MAT1A	methionine adenosyltransferase 1A	5.50149	5.60674	7.73194	23.2412	23.4956	24.1448	12.2483	11.0521	11.7033	13.5467	13.4234	8.61981	80.1071	87.3607	83.3992
ENSGALG00000003709	PLAT	plasminogen activator, tissue type	0.87635	1.27362	1.12315	1.3624	1.25224	1.43803	4.19834	4.66977	4.50818	6.36739	6.41916	4.39501	6.88479	5.87578	6.57398
ENSGALG00000020485	ENSGALG00000020485	-	0.337971	0.697045	0.360257	1.1125	0.752152	1.00081	1.64982	1.38109	1.34417	1.62044	1.87194	1.87953	5.70845	5.94539	6.91155
Gallus_gallus_newGene_2165	Gallus_gallus_newGene_2165	-	8.5872	6.90466	3.31371	4.69022	2.9801	2.74957	0.939842	1.8565	1.61011	1.14412	0.788098	0.688623	0.240713	0.162897	0.263851
ENSGALG00000016651	TDH	L-threonine dehydrogenase (pseudogene)	0.039001	0.125742	0.139334	0.222344	0.143927	0.12632	1.26314	1.28845	1.25128	4.61119	4.87786	3.36937	9.20583	9.38052	7.82381
ENSGALG00000003833	CACNA1E	calcium voltage-gated channel subunit alpha1 E	1.5809	1.44075	1.02261	1.34606	1.49276	1.4032	3.71541	3.44836	3.06083	5.51567	5.33117	8.614	3.19331	2.92621	2.81499
ENSGALG00000008281	NEURL1	neuralized E3 ubiquitin protein ligase 1	8.30818	8.36057	7.16291	8.53834	8.63155	8.58728	13.6375	14.4438	14.0248	11.9509	12.748	14.7545	6.21212	5.49949	6.33714
ENSGALG00000014659	C1R	complement C1r	8.32502	9.31592	11.9022	12.0261	10.8146	11.8705	30.0341	29.8362	30.0788	35.6021	38.1399	24.9187	45.1698	44.3463	41.8382
ENSGALG00000012735	EDN1	endothelin 1	19.5402	17.6523	9.31151	8.72455	9.13527	9.24221	9.6807	8.80977	8.47424	8.08148	5.83697	18.9665	2.81935	3.42867	3.86363
ENSGALG00000005554	ADIPOQ	adiponectin, C1Q and collagen domain containing	0.514477	0.563263	0.547267	0.70571	0.739776	0.783181	5.60099	4.53484	5.0697	11.8	13.3217	8.98016	22.0972	21.4194	23.6714
ENSGALG00000005550	ST6GAL1	ST6 beta-galactoside alpha-2,6-sialyltransferase 1	2.27166	2.56049	3.20729	3.52716	3.13671	3.37926	20.2857	20.1034	21.0486	32.7028	35.2801	29.7319	38.2205	37.2498	40.7226
ENSGALG00000007959	SLC26A3	solute carrier family 26 member 3	0.184923	0.229017	0.177959	0.189385	0.136633	0.13741	1.54157	1.46728	1.5294	3.19378	3.05647	2.68112	4.60765	4.57587	4.97106
ENSGALG00000002675	SCUBE3	signal peptide, CUB domain and EGF like domain containing 3	0.063308	0.087538	0.063813	0	0.055923	0.020342	0.122788	0.083962	0.09391	0.59337	0.629493	1.05761	2.75159	2.45025	2.69438
ENSGALG00000035498	INPP5D	inositol polyphosphate-5-phosphatase D	1.25922	1.49259	1.59739	1.23997	1.01766	1.04108	0.958965	0.900009	0.966703	1.24243	1.25616	1.03734	2.59323	2.94949	3.09745
ENSGALG00000044889	FYB2	-	0.955509	1.1218	1.47037	0.986107	0.815603	0.823026	1.55449	1.36161	1.38077	0.914129	1.02843	0.666589	0.387744	0.247624	0.332924
ENSGALG00000030677	ABCG2	ATP binding cassette subfamily G member 2 (Junior blood group)	0.056624	0.053696	0.090816	0.514668	0.451141	0.580644	0.536026	0.884317	0.66072	0.731983	0.743251	0.614475	1.75932	2.24062	2.0563
ENSGALG00000008077	PAQR5	progestin and adipoQ receptor family member 5	0.470587	0.481889	0.597954	0.762314	0.726703	0.584437	1.80657	1.81333	1.47578	1.59004	2.82106	2.18439	2.93488	2.27789	2.58927
ENSGALG00000009069	CAPN14	calpain 14	3.16393	3.07449	3.19494	3.3395	3.33181	3.20771	0.816995	0.69529	0.74908	0.445944	0.273156	0.262606	0.172761	0.28476	0.134648
Gallus_gallus_newGene_4255	Gallus_gallus_newGene_4255	-	1.01874	1.11634	0.804075	0.37025	0.401921	0.44283	0.510166	0.578812	0.529038	0.590737	0.468456	0.723897	0.33881	0.243319	0.286638
Gallus_gallus_newGene_2283	Gallus_gallus_newGene_2283	-	0.304549	0.279423	0.737681	1.32033	1.81509	1.5828	0.99373	1.47535	1.67464	0.793087	1.26666	0.380025	0.82972	1.40929	1.35266
ENSGALG00000005298	ST6GALNAC6	ST6 N-acetylgalactosaminide alpha-2,6-sialyltransferase 6	0.913867	0.67877	0.977228	1.41138	2.1887	1.7532	4.82809	4.49356	4.2776	5.20705	6.56133	4.57744	9.24955	7.35457	7.95226
ENSGALG00000010129	PLK3	polo like kinase 3	1.65556	1.64774	1.50034	1.23077	1.56296	1.17046	0.98715	0.717584	0.750034	0.751939	0.90146	0.586705	2.71165	3.06736	2.65846
ENSGALG00000030730	NOL6	nucleolar protein 6	6.99559	7.53504	7.1252	7.0643	7.38302	6.96277	3.83696	3.31158	3.48001	1.83384	1.75929	1.51402	2.84998	3.22266	3.05936
ENSGALG00000012691	ALDH1L2	aldehyde dehydrogenase 1 family member L2	0.389374	0.461539	0.461988	1.36432	1.36022	1.23776	0.607516	0.560018	0.607619	0.518516	0.740743	0.515659	2.39095	2.35856	2.79339
ENSGALG00000038146	TRIM58	tripartite motif containing 58	2.12758	1.87988	2.76112	3.29061	3.43378	3.52667	2.57177	2.53624	2.15367	2.32194	2.21924	1.02225	5.15187	7.64932	6.04915
ENSGALG00000012348	MCM6	minichromosome maintenance complex component 6	55.9893	57.2217	55.3768	44.3368	43.5426	43.2513	30.6806	30.8897	31.3	15.2907	14.3605	15.5119	6.72084	6.11736	6.26838
ENSGALG00000013907	KDR	kinase insert domain receptor	0.18307	0.141747	0.109701	0.143056	0.122692	0.14812	0.144657	0.115826	0.195788	0.165282	0.211805	0.118834	0.449335	0.392031	0.624514
ENSGALG00000015347	ZPLD1	zona pellucida like domain containing 1	1.17205	0.996606	1.37776	1.44051	1.67599	1.64385	4.81214	5.24425	5.31262	8.4256	7.4278	4.99559	13.0339	13.8667	14.1626
ENSGALG00000008940	SPTBN5	spectrin beta, non-erythrocytic 5	0.014252	0.027793	0.020732	0.020158	0.030649	0.027437	0.00564	0.012355	0.01826	0.029506	0.026709	0.028027	0.088768	0.079567	0.082941
ENSGALG00000005460	SLCO4A1	solute carrier organic anion transporter family member 4A1	22.1814	21.7544	24.3396	31.4599	32.2885	31.0616	25.3053	25.5926	24.973	36.577	37.8232	32.0996	77.8265	75.2677	71.4136
ENSGALG00000005468	SYNRG	synergin gamma	15.7761	16.2033	16.7265	33.8041	35.0672	35.1561	25.0288	26.4398	24.9957	27.9344	29.5309	24.0324	62.6713	65.9185	65.727
ENSGALG00000010713	SDCCAG8	serologically defined colon cancer antigen 8	9.80281	9.33966	12.1277	10.7579	9.19329	10.1816	9.59246	11.0317	10.5108	11.5095	11.6287	8.11853	23.5282	24.5601	25.477
ENSGALG00000042181	DDHD2	DDHD domain containing 2	2.2796	2.31519	2.48452	3.09831	2.86995	2.66967	2.79591	2.69705	2.5711	2.86398	3.29796	2.27659	5.90151	6.01373	5.88145
ENSGALG00000009626	THBS1	thrombospondin 1	205.674	195.978	180.638	236.16	239.639	239.175	104.698	105.547	105.111	75.4452	70.1642	61.9138	48.8033	51.1664	45.7988
Gallus_gallus_newGene_8347	Gallus_gallus_newGene_8347	-	6.81128	5.98158	8.66834	15.7896	18.1338	13.4232	33.3814	17.7668	20.3648	37.0751	21.6722	14.97	19.253	5.64111	9.58196
ENSGALG00000002783	SLC43A2	solute carrier family 43 member 2	11.6027	11.946	14.2183	9.58771	9.43468	9.29968	23.0779	24.0508	24.8218	24.7798	26.8034	21.168	21.277	19.8981	20.2804
ENSGALG00000002781	BRCA1	BRCA1 DNA repair associated	23.5277	24.4423	27.2296	22.4919	20.5772	22.2644	12.2831	12.593	12.9671	5.26886	5.28825	3.66169	3.79982	4.16355	4.25765
ENSGALG00000016522	PPEF1	protein phosphatase with EF-hand domain 1	9.34094	9.98727	10.9874	11.6497	11.3908	12.2681	10.1034	10.5747	10.321	6.72447	6.29205	4.58878	2.30067	2.30546	1.86392
ENSGALG00000012061	GPD1L2	glycerol-3-phosphate dehydrogenase 1-like 2	0.061938	0	0.102963	0.154176	0.095474	0.130407	0.566589	0.337161	0.52674	0.636939	0.512674	0.443315	0.87675	0.986696	0.861692
ENSGALG00000016955	VWA8	von Willebrand factor A domain containing 8	3.63927	3.51887	3.71853	5.44724	5.07637	5.83485	4.69443	5.01884	4.94283	6.55471	6.31076	5.13377	12.424	12.8494	13.2029
ENSGALG00000050309	HIST1H2BO	histone cluster 1, H2bo	98.4754	95.8558	116.951	98.744	103.719	99.2955	47.4924	41.7285	43.1423	23.7522	27.2773	18.28	24.318	26.9803	20.6623
ENSGALG00000032053	SPSB4	splA/ryanodine receptor domain and SOCS box containing 4	5.94644	6.10081	6.51858	4.87551	5.50885	4.71197	5.85232	5.52281	5.00892	4.40034	4.54215	3.77527	1.72445	1.70281	1.73537
ENSGALG00000006503	VDAC1	voltage dependent anion channel 1	12.0888	11.5591	12.0893	8.27253	7.76704	7.14341	18.5771	18.4095	19.7535	23.4443	25.6732	23.2301	24.5166	22.5097	23.7559
ENSGALG00000002081	MMP28	matrix metallopeptidase 28	5.44953	4.01473	5.81006	5.15603	5.32944	4.6197	12.21	11.2107	11.6084	11.4295	12.394	7.35969	4.84922	4.75751	4.59871
ENSGALG00000030344	ISYNA1	inositol-3-phosphate synthase 1	1.35547	1.10194	1.44809	1.17046	1.49723	0.902274	1.97546	2.17249	1.43036	1.62859	1.74774	1.83704	0.740618	0.666	0.570139
ENSGALG00000015036	RIC1	RIC1 homolog, RAB6A GEF complex partner 1	11.9096	12.202	12.7763	18.626	18.6651	18.9293	18.8738	20.0249	18.8811	21.9552	22.4081	18.3376	47.2383	48.1551	46.955
ENSGALG00000008811	SLC1A4	solute carrier family 1 member 4	17.9061	18.0074	19.3015	62.1535	61.1129	62.7873	29.1591	30.3555	29.2882	34.438	34.3248	28.8666	92.6364	98.1993	96.8122
Gallus_gallus_newGene_2206	Gallus_gallus_newGene_2206	-	0	0	0	1.31296	0	0	0	0	0	0	0	0	1.50447	1.3363	1.17015
Gallus_gallus_newGene_7524	Gallus_gallus_newGene_7524	-	0	0	0	0.365362	0	0	0.473484	0.391342	0.326329	0.325381	0.270171	0.296546	0	0	0
ENSGALG00000012454	CYTH4	cytohesin 4	0.527691	0.823014	0.874865	0.838407	0.749331	0.791779	2.03968	2.01865	1.97416	2.38153	2.76398	1.73257	1.35545	1.41009	1.21429
ENSGALG00000005215	ENSGALG00000005215	-	5.61443	5.47273	2.29471	3.44251	3.36766	3.46066	2.90759	2.62413	2.94394	3.95437	2.79201	9.51926	2.01884	2.04901	2.03846
ENSGALG00000009748	ASNS	asparagine synthetase (glutamine-hydrolyzing)	114.681	112.092	134.857	258.851	246.048	254.148	191.46	189.121	189.509	219.987	233.373	161.578	459.351	486.5	486.366
ENSGALG00000006749	WDR37	WD repeat domain 37	8.14614	8.58023	5.25401	6.39099	6.62747	6.05926	5.23454	6.15565	5.35324	7.0932	6.17353	7.30522	6.50265	6.44737	6.86662
Gallus_gallus_newGene_4198	Gallus_gallus_newGene_4198	-	75.1928	77.1773	100.224	94.6097	104.317	95.5051	38.9296	41.7186	38.8844	7.26993	8.20145	4.65487	2.82748	0	3.33787
ENSGALG00000037595	USF1	upstream transcription factor 1	3.28725	3.01256	1.02358	0.62108	0.899363	0.653552	1.0824	1.09378	1.13775	0.972206	0.714976	5.05025	0.861154	0.666534	0.843916
ENSGALG00000006297	TRPC7	transient receptor potential cation channel subfamily C member 7	0.06361	0.06339	0.031239	0.133729	0.038918	0.075322	0.340611	0.487317	0.353218	0.266294	0.320024	0.21447	0.094347	0.045875	0.063147
ENSGALG00000038141	NCF4	neutrophil cytosolic factor 4	1.05035	0.851194	1.27476	2.83262	2.7415	3.03986	1.05783	1.15068	0.813394	0.618614	0.809221	0.423412	1.07929	1.70322	1.57981
Gallus_gallus_newGene_3612	Gallus_gallus_newGene_3612	-	0	0.069679	0.015792	0.100337	0.106892	0.032197	0.249625	0.28767	0.248645	0.42678	0.428734	0.057743	0.366723	0.09115	0.080507
ENSGALG00000007161	LRRK2	leucine rich repeat kinase 2	7.21463	7.77025	7.94794	8.3876	7.89762	8.05631	8.8643	8.80707	9.01636	9.96032	10.0525	10.1549	19.5191	21.889	22.2249
ENSGALG00000041296	SOX7	SRY-box 7	0.335428	0.281081	0.302271	0.469636	0.29144	0.229728	1.49403	1.81543	1.64146	1.77087	2.84737	1.41675	3.65448	3.23227	2.80985
ENSGALG00000014513	CDCA3	cell division cycle associated 3	14.0848	13.4722	12.0576	6.67052	6.83277	6.45136	5.37381	4.85637	5.58488	3.11692	2.95246	4.9237	1.88672	1.7985	1.857
ENSGALG00000054469	DISP1	dispatched RND transporter family member 1	7.77658	7.87491	7.76658	8.6134	8.18429	7.84191	18.8161	19.8355	18.9003	23.2627	22.4681	22.6227	14.7524	13.6395	14.1784
Gallus_gallus_newGene_7198	Gallus_gallus_newGene_7198	-	0	0	0	0	0	0	0.166507	0.151655	0.206708	0.179594	0	0	0	0	0
ENSGALG00000013208	CENPE	centromere protein E	52.375	52.5951	62.9545	45.9665	41.7426	45.5391	29.3456	29.6562	31.4572	14.4169	14.356	10.6318	11.9894	12.2524	14.2984
Gallus_gallus_newGene_3944	Gallus_gallus_newGene_3944	-	0.051485	0.033345	0.019645	0.260115	0.302603	0.396449	0.132579	0.100207	0.129377	0.270163	0.077065	0.300403	1.02941	1.30838	1.18285
ENSGALG00000010798	DHCR24	24-dehydrocholesterol reductase	58.9871	60.4861	65.1711	132.634	122.742	126.551	42.0857	37.4529	38.8421	22.8942	22.1808	19.5564	16.9355	17.3366	16.6027
ENSGALG00000037410	HEPH	hephaestin	13.3963	13.4519	17.4242	18.1907	17.4393	17.8585	41.3458	42.5383	43.1412	54.6557	60.005	38.4099	57.1012	58.9249	53.7013
ENSGALG00000015079	UPK1B	uroplakin 1B	0.577399	0.50681	0.553999	0.250256	0.125446	0.193502	0.166319	0.263613	0.297582	0.301871	0.143161	0.463735	0.290605	0.30322	0.190857
ENSGALG00000029983	ANGPT1	angiopoietin 1	1.65089	1.7094	2.17115	0.952791	0.899437	0.723499	0.855093	0.980341	0.922914	0.74151	0.636875	0.705055	0.343001	0.369248	0.251909
Gallus_gallus_newGene_5723	Gallus_gallus_newGene_5723	-	1.64531	1.28993	1.24925	1.65187	1.32437	1.53496	2.28493	2.88514	2.17177	1.81482	1.4956	1.14254	0.535971	0.523988	0.772807
ENSGALG00000000891	NSUN5	NOP2/Sun RNA methyltransferase family member 5	3.05593	2.9067	3.38636	4.09164	4.11939	3.67788	3.27482	3.09795	2.63689	2.70935	2.71903	2.07034	5.88841	5.89192	5.72941
ENSGALG00000000893	TAT	tyrosine aminotransferase	0.204968	0.155942	0.157959	0.185275	0.153683	0.177412	0.175356	0.198986	0.290736	0.494499	0.610612	0.355727	4.48427	5.45608	5.77587
ENSGALG00000011094	PDE4B	phosphodiesterase 4B	4.87677	5.26686	5.10393	5.14352	6.02831	5.40998	5.62582	5.6908	5.30981	5.8075	5.51247	6.63802	13.4138	14.3871	12.9034
ENSGALG00000005631	TRPM2	transient receptor potential cation channel subfamily M member 2	0.558692	0.469205	0.511675	0.679504	0.589346	0.614589	1.82506	1.88347	2.00193	2.86574	2.67686	3.11783	1.69553	1.86922	1.83799
ENSGALG00000036743	MGAT3	mannosyl (beta-1,4-)-glycoprotein beta-1,4-N-acetylglucosaminyltransferase	2.85375	3.07312	3.00412	2.39643	2.07238	2.28334	9.31075	9.81929	9.44187	13.4343	13.3647	14.058	12.0323	11.8704	11.5899
ENSGALG00000037603	SESN2	sestrin 2	4.51364	3.91247	5.14184	16.1022	19.1567	16.8877	10.2453	9.07609	7.8461	12.2343	14.3215	9.83879	54.1493	51.4482	46.3753
ENSGALG00000041501	AMER3	APC membrane recruitment protein 3	0.165978	0.183864	0.262359	0.376868	0.284357	0.291845	0.491715	0.64187	0.797721	0.868155	1.01856	1.00647	0.380592	0.357312	0.354983
ENSGALG00000010692	LRP8	LDL receptor related protein 8	9.07126	8.48221	7.63615	8.53122	8.76155	8.50131	2.8715	3.41819	3.41569	2.14337	2.06373	2.64821	1.01089	1.06904	1.07107
ENSGALG00000001130	WBSCR17	Williams-Beuren syndrome chromosome region 17	0.10381	0.178234	0.260148	0.484163	0.525731	0.639507	1.56836	1.76086	1.77296	3.17213	2.939	2.55782	2.58587	2.96724	2.81995
Gallus_gallus_newGene_8807	Gallus_gallus_newGene_8807	-	0.30001	0.272499	0.164533	0.27388	0.090656	0.494605	1.59554	1.40962	0.857401	3.23006	2.72886	1.67239	2.78242	2.33746	2.00662
ENSGALG00000028327	ENSGALG00000028327	-	2.2098	2.58496	2.15947	2.27864	2.13058	2.48592	3.05391	3.23267	3.07471	3.35192	3.60183	3.61472	1.73622	1.67011	1.51937
ENSGALG00000037065	SC5D	sterol-C5-desaturase	19.0712	17.9785	9.51478	13.5726	14.9451	14.2879	7.9403	6.01352	6.05707	5.87776	3.92442	13.897	6.21864	6.46197	7.24041
ENSGALG00000034876	PDP1	pyruvate dehyrogenase phosphatase catalytic subunit 1	8.04618	7.63194	8.45563	10.5518	9.20191	9.91755	8.45474	8.59956	8.42594	9.58002	8.90391	9.34933	22.5429	23.8143	25.0052
ENSGALG00000033002	SLC7A3	solute carrier family 7 member 3	16.1869	14.5566	15.9646	34.2312	37.2523	33.8929	17.2678	17.078	18.2086	14.536	14.9793	12.8739	33.1588	31.5561	30.5049
ENSGALG00000026970	LOC770612	interferon-induced transmembrane protein 1-like	24.6188	25.9791	27.8755	28.405	29.2625	26.7752	76.1633	64.784	65.0099	71.2598	85.3526	55.8784	113.167	98.4514	104.214
Gallus_gallus_newGene_5210	Gallus_gallus_newGene_5210	-	173.043	141.268	21.207	19.3142	10.4097	9.5348	8.46967	6.71318	12.3238	53.2649	13.2897	167.571	6.60616	4.96189	12.5682
ENSGALG00000010638	CASP3	caspase 3	12.4646	13.2536	15.5222	25.2163	27.6652	28.2005	23.1945	25.7017	24.5735	32.1859	30.9831	25.1702	75.9549	78.801	75.0215
Gallus_gallus_newGene_3085	Gallus_gallus_newGene_3085	-	0	0	0.024616	0.672416	0.63557	0.673763	0.213497	0.202933	0.098205	0.038405	0	0	0	0.002395	0
Gallus_gallus_newGene_256	Gallus_gallus_newGene_256	-	0.500301	0.534563	0.700992	0.867359	0.940267	0.917537	0.345346	0.192534	0.470159	0	0	0	0	0.0542	0.038397
Gallus_gallus_newGene_870	Gallus_gallus_newGene_870	-	0.009639	0.025903	0.012407	0.03169	0.04584	0.061548	0.052433	0.02603	0.047799	0.274114	0.324005	0.246498	0.455794	0.348999	0.625793
ENSGALG00000034478	CCL4	C-C motif chemokine ligand 4	398.91	389.432	569.961	684.51	700.784	691.619	476.851	420.548	423.39	528.737	535.901	268.188	2286.33	2312.93	2101.67
ENSGALG00000032736	MGLL	monoglyceride lipase	0.029095	0.009314	0.038262	0.286506	0.325575	0.437833	2.15847	2.44557	2.57741	6.51945	7.74534	5.67293	5.90095	6.4056	5.74408
ENSGALG00000050173	TCEA3	transcription elongation factor A3	0	0	0.014901	0.411794	0.521098	0.374448	0.275024	0.365504	0.216735	0.827143	0.871746	0.41199	1.95057	1.91664	2.00031
ENSGALG00000041978	K123	K123 protein	5.97493	6.54126	7.69096	3.82341	4.18543	4.17841	10.3208	11.5613	10.5208	16.732	18.2823	12.8926	39.3801	38.8342	38.9402
ENSGALG00000039170	LHFPL5	lipoma HMGIC fusion partner-like 5	0.140305	0.232358	0.371451	0.456223	0.353206	0.394405	1.13149	1.02866	0.948551	1.57598	1.74417	0.835818	1.78491	1.29383	1.75453
ENSGALG00000029596	HAS2	hyaluronan synthase 2	4.91931	4.98664	7.27731	1.19579	1.0542	1.24833	2.2275	2.08091	1.89635	2.2786	2.25612	1.30188	1.94874	1.66082	1.84877
ENSGALG00000005502	KCNG4	potassium voltage-gated channel modifier subfamily G member 4	0.474372	0.388116	0.4096	0.147386	0.17526	0.122052	0.402952	0.249555	0.443635	0.302581	0.049865	0.153088	0.015298	0.026351	0.023443
Gallus_gallus_newGene_8409	Gallus_gallus_newGene_8409	-	1.07521	1.08345	0.633312	1.76947	1.62997	1.60548	0.598271	0.639685	0.740066	0.353167	0.508116	0.261506	0.021803	0.094645	0.108541
ENSGALG00000013033	CMBL	carboxymethylenebutenolidase homolog	0	0	0	0.056713	0.107234	0.238939	1.94873	2.09136	1.50623	4.66934	6.0394	3.96961	19.1943	20.7108	19.8504
Gallus_gallus_newGene_3760	Gallus_gallus_newGene_3760	-	0	0	1.02133	1.11179	1.12179	1.18825	0	0	0	0	0	0	0	0	0
ENSGALG00000003863	P2RX7	purinergic receptor P2X 7	0.710008	0.603972	0.586428	0.536164	0.505446	0.674349	0.561602	0.577533	0.69559	0.624099	0.74431	0.583879	1.65508	1.60394	2.04266
ENSGALG00000007012	ARRDC4	arrestin domain containing 4	3.61018	3.78395	4.25386	1.77841	1.5388	1.61451	2.08363	1.96352	1.84417	2.92234	2.95425	2.60162	7.36238	8.2777	8.64974
ENSGALG00000035194	ARHGAP25	Rho GTPase activating protein 25	0.056221	0.064306	0.037023	0.021666	0.050102	0.055924	0.220077	0.174802	0.094965	0.186236	0.266685	0.114281	0.58194	0.439688	0.754425
ENSGALG00000030647	ENSGALG00000030647	-	0.360706	0.488869	0.910715	0.857645	0.830674	0.690626	2.77332	3.71832	2.96271	3.66887	4.71856	2.50859	4.41552	3.49358	3.96766
ENSGALG00000029382	BARX2	BARX homeobox 2	1.8383	1.69611	2.31184	2.21601	2.20335	2.29386	12.0712	10.4814	11.9903	16.5135	15.6302	11.8902	18.8634	18.196	21.3459
Gallus_gallus_newGene_6120	Gallus_gallus_newGene_6120	-	1.05611	1.66	1.65329	2.11327	2.8055	1.34703	1.07981	1.20333	1.06608	0.895232	0.719615	1.72391	1.23157	2.11455	1.69737
ENSGALG00000008747	ITGA8	integrin subunit alpha 8	0.545519	0.449598	0.386227	0.733381	0.883098	0.721772	1.25148	1.29672	1.28377	1.5426	1.60523	1.41538	0.824548	0.700728	0.698508
ENSGALG00000027365	HIVEP3	HIVEP zinc finger 3	3.08852	2.95184	1.17338	0.768754	0.829565	0.702514	0.988517	1.04682	1.06352	1.62972	0.943782	4.33945	1.85001	1.74287	1.84008
ENSGALG00000011200	THBS2	thrombospondin 2	0.277309	0.337542	0.457068	0.321892	0.39022	0.274807	1.58055	1.67405	1.7672	2.33992	2.56483	1.76507	2.53045	2.26103	2.22728
ENSGALG00000044519	APOPT1	apoptogenic 1, mitochondrial	7.03451	6.74365	7.60767	6.35715	6.2307	6.16087	7.04246	6.46408	6.24171	4.39939	4.48238	3.46801	2.05821	1.82575	1.63623
ENSGALG00000002816	STK10	serine/threonine kinase 10	0.837299	0.805826	0.953079	0.425842	0.476875	0.33994	0.926617	0.948587	0.928565	1.15603	1.26726	1.03413	1.81347	1.49174	1.74518
Gallus_gallus_newGene_1681	Gallus_gallus_newGene_1681	-	0.060108	0.183196	0.189629	0.138926	0.078804	0.071227	0.483766	0.256848	0.398044	0.117306	0.661195	0.704624	0.339497	0.131699	0.371453
ENSGALG00000033083	ATOH8	atonal bHLH transcription factor 8	24.3937	25.5607	24.0411	33.2952	34.9832	32.9169	29.7889	27.8333	27.0984	17.3302	17.9088	14.855	8.50873	7.71748	8.69461
ENSGALG00000021193	STARD5	StAR related lipid transfer domain containing 5	8.55895	9.09616	9.61232	17.0024	17.0222	15.6773	11.2737	11.7078	11.6012	13.4846	13.9739	12.1436	27.1007	28.3603	26.1519
ENSGALG00000030853	ENSGALG00000030853	-	0.283663	0.207015	0.249251	0.479839	0.655156	0.694944	0.271448	0.214951	0.292543	0.340123	0.261221	0.21888	2.09068	2.38462	2.61691
ENSGALG00000012377	HNMT	histamine N-methyltransferase	0.187182	0.194695	0.14885	0.226261	0.155603	0.130761	0.163155	0.12735	0.145027	0.213604	0.221922	0.173501	0.51672	0.608256	0.488405
ENSGALG00000014236	ATP8A1	ATPase phospholipid transporting 8A1	0.856239	0.872643	0.671107	1.55106	1.03876	1.33891	0.6859	0.544372	0.549617	0.608528	0.393796	0.481418	0.49812	0.511245	0.429719
ENSGALG00000014233	FBLN1	fibulin 1	31.3461	32.2712	36.11	44.0057	40.8305	42.707	97.5933	103.032	101.564	129.899	136.881	101.876	126.667	126.817	127.855
ENSGALG00000013956	MYB	MYB proto-oncogene, transcription factor	10.734	11.0721	12.0895	11.1672	10.5043	10.7411	6.97364	7.39188	6.95708	2.98087	2.99453	2.46074	0.887961	1.07946	0.973625
ENSGALG00000016866	FGF14	fibroblast growth factor 14	0.874966	0.562667	0.500602	1.86571	1.47929	1.82946	1.34466	1.41379	1.30422	1.70551	2.08115	2.34666	9.36617	10.3893	9.86599
ENSGALG00000016868	NALCN	sodium leak channel, non-selective	6.08598	6.36261	7.23863	6.56687	6.82136	6.37769	2.11529	1.64131	2.29044	0.519816	0.446957	0.365298	0.200571	0.287149	0.182263
ENSGALG00000040794	CCNE2	cyclin E2	4.53153	4.81752	5.18963	3.59193	3.82978	4.37549	2.1084	2.38512	2.74004	0.693226	1.12956	0.618267	0.117249	0.231335	0.154089
ENSGALG00000004162	SLC16A6	solute carrier family 16 member 6	0.532862	0.439588	0.382383	0.536121	0.381635	0.257278	0.298635	0.270023	0.199654	0.520957	0.591277	0.392697	0.998069	1.29152	1.64853
ENSGALG00000015598	RASGRF2	Ras protein specific guanine nucleotide releasing factor 2	0.129053	0.141062	0.184189	0.243115	0.26162	0.290918	0.058317	0.073052	0.054733	0.062708	0.022929	0	0.052881	0.065221	0.063578
ENSGALG00000004203	PSMG3	proteasome assembly chaperone 3	15.9975	14.1757	16.7907	18.8875	19.8165	18.4683	16.2083	15.6499	15.7562	13.4742	13.4763	10.4212	6.97413	5.73709	4.9771
ENSGALG00000013747	TAGAP	T-cell activation RhoGTPase activating protein	0.014868	0.038709	0.030801	0.016143	0.042664	0.008759	0.171637	0.276247	0.221641	0.637277	0.600464	0.363207	1.49699	1.48925	1.30429
ENSGALG00000013740	SLC20A1	solute carrier family 20 member 1	6.49876	6.81522	5.03505	4.38059	4.63047	3.9864	1.83654	1.77206	1.55146	0.798789	0.813075	1.51471	0.934926	0.802312	0.657214
ENSGALG00000014910	COLEC12	collectin subfamily member 12	0.10668	0.12046	0.155044	0.20577	0.180023	0.153512	1.44813	1.48925	1.79047	4.13028	4.34991	3.26045	2.66513	2.85246	2.51383
Gallus_gallus_newGene_8338	Gallus_gallus_newGene_8338	-	0.172839	0.397486	0.362271	0.269634	0.268217	0.149703	0.95953	1.4247	0.794576	1.93589	1.10458	1.44205	0.319507	0.391626	0.266092
ENSGALG00000010326	FLVCR2	feline leukemia virus subgroup C cellular receptor family member 2	0	0.050327	0	0.041936	0.070252	0.034854	0.041179	0.115942	0.077151	0.175741	0.153662	0.209259	0.565227	0.477516	0.556905
ENSGALG00000010323	BATF	basic leucine zipper ATF-like transcription factor	0.394506	0.355898	0.284567	0.644668	0.65257	0.728831	0.24405	0.419135	0.526879	0.530795	0.702417	0.389348	1.17422	1.45706	1.12664
ENSGALG00000029429	TGFBI	transforming growth factor beta induced	0.298807	0.315858	0.254468	0.276769	0.331217	0.360859	0.566548	0.561625	0.466041	0.697642	0.51437	0.354534	0.084364	0.196671	0.175287
ENSGALG00000008185	AOX1	aldehyde oxidase 1	0.162393	0.101286	0.077829	0.34462	0.45719	0.36922	0.102875	0.177172	0.130182	0.137095	0.130343	0.167611	0.294631	0.344001	0.379664
ENSGALG00000011630	GLI2	GLI family zinc finger 2	2.2969	1.60828	0.590787	0.858138	0.771172	0.731784	0.994563	0.929364	0.895305	1.26908	0.833992	2.77397	0.604711	0.527141	0.630566
ENSGALG00000011635	TFCP2L1	transcription factor CP2 like 1	0.025839	0	0	0	0.016469	0.092005	0.082837	0.102275	0.112556	0.319841	0.352377	0.157395	0.58747	1.1083	0.819072
ENSGALG00000006051	CDC7	cell division cycle 7	6.19274	6.60074	8.32114	6.93668	6.2195	6.56665	3.66158	3.87743	4.01848	1.36941	1.58023	1.44954	0.657722	0.667093	0.599407
Gallus_gallus_newGene_2414	Gallus_gallus_newGene_2414	-	4.72225	3.52791	3.47341	0.068045	1.15006	0.072814	12.5866	10.4692	8.11393	0.07141	11.595	8.34634	0.077184	10.2292	0.079138
ENSGALG00000016988	RUBCNL	rubicon like autophagy enhancer	0.090654	0.242239	0.196622	0.228074	0.161953	0.168294	0.57172	0.83672	0.799919	1.02525	1.10606	0.569378	0.799444	0.874125	0.752528
Gallus_gallus_newGene_6971	Gallus_gallus_newGene_6971	-	1.44341	0.935152	0.512435	0.542635	0.467233	0.37625	0.329291	0.421147	0.417603	0.767053	0.488835	0.948693	0.237364	0.119725	0.349007
ENSGALG00000036821	LOC420362	heat shock transcription factor 1	6.57334	5.21652	1.94456	1.67904	1.40142	1.28812	1.3226	1.38723	1.40293	1.51049	1.41774	6.99923	2.07641	1.57631	1.45188
ENSGALG00000051022	ENSGALG00000051022	-	1.98394	1.63282	1.34382	1.96693	2.30744	2.0811	0.701902	0.870319	0.49422	0	0.340295	0	0	0	0
ENSGALG00000033956	SFXN1	sideroflexin 1	19.9836	19.1172	21.7413	32.4402	31.4024	32.677	28.7788	30.0466	32.6679	42.5591	49.2149	36.1087	91.5724	100.825	94.0699
ENSGALG00000009034	ALK	ALK receptor tyrosine kinase	1.19195	1.45756	1.44362	0.592405	0.592905	0.584898	0.30657	0.481971	0.535163	0.356993	0.5417	0.410153	0.635126	0.682676	0.538338
ENSGALG00000008847	VPS54	VPS54 subunit of GARP complex	8.97154	9.00442	11.2881	18.8346	18.6424	19.1637	18.4882	19.2949	19.4947	22.3877	22.5869	18.7955	44.7475	44.1853	44.8627
ENSGALG00000011285	NUDT4	nudix hydrolase 4	18.714	22.2741	28.0914	32.7191	28.5627	29.2426	21.0545	23.5861	31.1321	22.5742	24.269	20.226	50.5511	61.821	60.7324
ENSGALG00000011284	LRRC7	leucine rich repeat containing 7	2.13852	2.05272	1.52199	0.990487	1.01619	0.940615	1.4709	1.48403	1.31105	1.56869	1.45047	2.30195	0.814615	0.738958	0.780051
ENSGALG00000028982	CMPK2	cytidine/uridine monophosphate kinase 2	1.65483	1.34257	1.73541	2.26896	2.46581	2.32255	2.1753	2.71001	2.6364	2.5824	3.40519	1.7792	5.65087	6.33185	6.9321
ENSGALG00000005263	SOX8	SRY-box 8	4.71687	3.9156	2.35804	4.21906	5.07444	3.96774	2.30894	2.21711	2.05002	2.16916	2.05466	4.89898	2.0068	1.59251	1.5311
ENSGALG00000010935	PTPRQ	protein tyrosine phosphatase, receptor type Q	0.649965	0.749629	0.659855	0.852399	0.724112	0.901986	0.224443	0.2525	0.220588	0.104282	0.068092	0.030667	0.079273	0.13737	0.143801
ENSGALG00000035099	LRRN1	leucine rich repeat neuronal 1	0.2973	0.281565	0.274045	0.57163	0.473643	0.47	0.144236	0.197527	0.088759	0.235517	0.121979	0.095031	0.05433	0.101463	0.106868
ENSGALG00000043167	TNFRSF11B	TNF receptor superfamily member 11b	5.16507	5.88874	7.4009	3.4036	3.10843	3.26302	3.72944	4.37535	3.46251	5.77564	6.27017	4.04556	12.7133	12.9719	12.0939
ENSGALG00000002893	STC2	stanniocalcin 2	0.760137	0.595863	0.914878	1.45453	1.51389	1.3929	0.566287	0.376809	0.367752	0.616001	0.538158	0.61999	3.29355	3.51677	3.549
ENSGALG00000002899	AACS	acetoacetyl-CoA synthetase	80.4516	88.7346	101.914	144.123	132.678	142.551	52.8006	47.4788	48.8727	31.2621	29.4158	22.7138	36.2813	36.6319	36.3893
ENSGALG00000031340	E2F7	E2F transcription factor 7	5.45101	5.64841	4.87916	5.48404	6.29319	5.44522	2.12751	2.06705	1.97331	1.21844	0.860835	1.04299	0.792262	0.829415	0.723503
ENSGALG00000047857	ENSGALG00000047857	-	0.482692	0.639193	0.478856	0.322914	0.387942	0.463384	0.37512	0.569812	0.385348	0.579652	0.477863	0.614546	1.22133	1.21486	1.52492
ENSGALG00000009207	TRIM2	tripartite motif containing 2	0.263426	0.074194	0.071336	0.478662	0.473389	0.257708	1.41453	1.66392	1.73806	2.37685	2.28017	1.73805	2.22024	2.20772	1.71214
ENSGALG00000017155	C11orf87	-	0.293012	0.13579	0.643286	0.938197	0.471473	0.586661	0.321577	0.576794	0.201826	0.246137	0.285556	0.801977	1.84975	1.99939	1.99982
ENSGALG00000013272	PRMT1	protein arginine methyltransferase 1	0.451267	0.422467	0.576884	0.644545	0.637138	0.675704	1.84919	1.70903	1.59815	2.34994	2.22316	1.6177	1.91234	2.02047	2.03956
ENSGALG00000005430	ALS2L	ALS2 C-terminal like	3.2152	3.71014	4.36316	5.81344	5.4344	6.07734	15.4862	15.4746	15.069	21.3263	21.3101	15.4313	21.8712	20.1492	20.8746
ENSGALG00000037773	ST3GAL1	ST3 beta-galactoside alpha-2,3-sialyltransferase 1	0	0.078028	0.025702	0.076201	0.055222	0.016998	0.095992	0.018996	0.065593	0.133888	0.14778	0.142464	0.661292	0.632938	0.730384
ENSGALG00000034655	ALDH18A1	aldehyde dehydrogenase 18 family member A1	48.0097	48.3155	52.6392	146.727	145.333	154.165	114.657	119.443	117.32	130.367	134.355	105.604	223.36	238.036	242.809
ENSGALG00000032413	NADK	NAD kinase	9.45598	9.73328	10.087	17.931	17.9665	19.1804	11.8475	12.5155	12.5281	14.3443	14.4356	12.0222	27.5361	29.4103	30.2745
Gallus_gallus_newGene_7321	Gallus_gallus_newGene_7321	-	0	0	0	0	0	0	0.707182	0.606307	0	0.338506	0.36518	0.401739	0	0	0
Gallus_gallus_newGene_6058	Gallus_gallus_newGene_6058	-	0	0	0	0	0	0	13.7717	13.6394	12.5315	14.3	0	13.6684	12.0421	13.3458	12.6238
ENSGALG00000026167	PIK3R5	phosphoinositide-3-kinase regulatory subunit 5	1.53615	1.4316	1.60652	1.06501	1.10202	1.11542	1.25046	1.29379	1.18116	1.23388	1.22914	1.51987	0.712302	0.623995	0.563947
Gallus_gallus_newGene_1582	Gallus_gallus_newGene_1582	-	1.63431	2.12197	1.14835	1.92929	1.89135	1.98052	1.98736	2.53533	2.09516	2.85558	1.92602	3.01415	0.431695	0.277091	0.348885
Gallus_gallus_newGene_1050	Gallus_gallus_newGene_1050	-	1.38196	1.14839	0.554657	0.931387	0.697805	0.418598	0.940381	0.662125	0.875918	1.6385	0.805778	3.3461	0.797243	0.707194	0.467815
ENSGALG00000015026	TRAF3IP2	TRAF3 interacting protein 2	2.17988	1.648	1.97242	1.42809	1.56834	1.4815	1.56946	1.58594	1.35613	0.874468	1.21097	1.68369	0.406816	0.209439	0.31464
ENSGALG00000032618	DUSP5	dual specificity phosphatase 5	32.2668	31.8629	29.9198	20.1815	21.7245	20.4584	21.1334	20.8433	19.2329	18.9639	19.982	21.8182	50.7697	48.8404	51.9185
ENSGALG00000014085	TM7SF3	transmembrane 7 superfamily member 3	5.29656	4.19773	5.26006	7.12748	7.46921	7.27472	6.32516	6.34502	6.3622	7.4911	7.99057	6.87833	15.595	16.6359	14.5956
ENSGALG00000016908	PCDH9	protocadherin 9	3.55821	3.57077	3.1944	3.36755	3.21175	3.4119	1.34516	1.52954	1.53494	1.21437	1.00642	1.19825	0.439117	0.528782	0.527457
ENSGALG00000016017	SLC4A11	solute carrier family 4 member 11	18.804	18.8236	22.0788	24.4685	24.7952	24.4163	7.58232	7.32573	7.25058	2.79785	3.18718	1.91755	1.00097	0.926519	0.959231
ENSGALG00000047565	ENSGALG00000047565	-	4.54722	3.69591	0.746608	0.725381	0.838813	0.551405	0.589291	0.759819	0.727475	1.29388	0.45838	6.27913	0.553026	0.430495	0.816103
ENSGALG00000004049	ITFG1	integrin alpha FG-GAP repeat containing 1	51.8331	52.0036	60.8549	53.3713	48.967	53.3882	37.8537	35.9608	38.1671	34.2205	35.5339	26.9557	60.5954	67.5348	71.894
Gallus_gallus_newGene_8174	Gallus_gallus_newGene_8174	-	1.17446	1.45937	1.31542	0.651978	0.600664	0.607615	0.501257	0.661658	0.27613	0.345669	0.715357	0.471391	0.373077	0.648159	0.219493
ENSGALG00000029292	PCNA	proliferating cell nuclear antigen	82.9982	84.3799	97.0492	78.6587	76.911	74.2194	56.5444	55.6521	55.5222	26.2381	26.3499	17.7752	14.5907	13.8212	12.7781
ENSGALG00000040030	PHLDB1	pleckstrin homology like domain family B member 1	1.99491	1.83184	1.55769	1.57935	1.91885	1.4172	2.56079	2.25521	2.1654	1.67559	2.00445	2.43107	0.930877	0.76181	0.949323
ENSGALG00000029747	C20orf173	chromosome 20 open reading frame 173	9.95727	8.04191	9.42487	12.3272	12.3627	12.0076	19.5985	18.0952	15.1503	25.5893	29.9024	17.9935	61.4372	63.1822	55.9592
ENSGALG00000041634	ACTG2	actin, gamma 2, smooth muscle, enteric	2.60313	1.71382	1.38746	1.89084	2.18415	1.54855	3.79469	4.64997	3.4721	4.2841	5.23403	9.63219	1.35285	1.07977	0.903801
ENSGALG00000042077	HIC1	HIC ZBTB transcriptional repressor 1	0.21396	0.23075	0.140586	0.20537	0.293213	0.178394	0.785854	0.777673	0.540992	0.449385	0.438329	0.743401	0.161083	0.170125	0.125113
ENSGALG00000036850	DNAJA4	DnaJ heat shock protein family (Hsp40) member A4	35.698	36.4487	43.8381	40.9316	39.091	40.4912	23.9733	22.5393	22.7866	15.9623	15.3664	10.1584	29.4802	32.2031	31.6443
Gallus_gallus_newGene_1850	Gallus_gallus_newGene_1850	-	0.123336	0.407253	0.194338	0.262383	0.194055	0.195187	0.840023	0.883945	0.786715	1.64278	0.824872	1.53961	1.3398	0.678516	1.07376
Gallus_gallus_newGene_4889	Gallus_gallus_newGene_4889	-	0	0.017979	0.039621	0.004096	0.171363	0.001785	0.398053	0.129482	0.414644	0.247269	0.076104	0.119552	0.515305	0.435269	0.52458
ENSGALG00000015253	COL8A1	collagen type VIII alpha 1 chain	0.188335	0.310216	0.295436	0.483057	0.512448	0.624651	2.03557	2.34451	1.84681	5.16426	5.36235	4.06181	5.16765	5.28703	4.55848
ENSGALG00000014788	CENPH	centromere protein H	13.3217	12.0874	15.0802	10.6093	11.4696	10.1424	7.73842	7.36223	6.06886	3.11841	3.25198	2.62953	2.57522	3.04107	2.95349
ENSGALG00000006715	OAF	out at first homolog	11.1389	10.2115	13.0297	7.06248	6.97267	6.42031	14.964	15.1943	14.1674	21.1354	21.9436	16.6716	20.4956	20.1123	18.7667
ENSGALG00000006719	GNAZ	G protein subunit alpha z	0.086742	0.114859	0.149367	2.40037	2.38777	2.2849	0.321005	0.349403	0.350193	0.555824	0.476546	0.353131	2.79941	3.47806	3.62914
ENSGALG00000018815	PCGF2	polycomb group ring finger 2	0.385045	0.64407	0.891171	0.931936	1.06601	0.886557	1.54615	1.23491	1.26123	0.929755	1.2442	1.02146	2.75041	2.53565	2.23995
ENSGALG00000004365	ENSGALG00000004365	-	0.274968	0.177325	0.144962	1.46945	1.37051	1.65139	1.39283	1.34979	1.29157	1.99904	2.25802	1.85527	8.71568	9.03701	7.88068
ENSGALG00000049422	ATF3	activating transcription factor 3	7.95338	7.65698	9.29424	24.2064	25.5054	26.9757	16.3678	16.9859	16.4077	24.8546	24.6815	16.2213	84.5454	96.1371	88.7562
Gallus_gallus_newGene_1359	Gallus_gallus_newGene_1359	-	0.666567	1.25876	1.90202	1.02264	0.988293	1.05994	0.496766	0.4037	0.505856	0.711612	0.283287	0.536121	0.630768	0.606097	0.391893
ENSGALG00000006453	TF	transferrin (ovotransferrin)	0.072319	0.088209	0.162793	0.094569	0.098853	0.0342	1.13727	1.08923	1.14886	9.51487	9.66955	5.92242	81.1916	75.5948	76.5735
ENSGALG00000002223	LHX9	LIM homeobox 9	1.19899	1.24648	0.858763	0.223317	0.24545	0.320996	0.153226	0.182774	0.209438	0.15616	0.105355	0.215529	0.146698	0.086974	0.115203
ENSGALG00000003172	SLC16A9	solute carrier family 16 member 9	0.035791	0.127671	0.076093	0.179645	0.248315	0.197968	0.275779	0.152328	0.189861	0.48907	0.403179	0.173741	1.61058	2.11468	2.20132
ENSGALG00000016285	GK2	glycerol kinase 2	11.5281	10.8558	12.6679	12.3195	11.344	12.5472	9.69751	9.76705	9.64955	8.3642	8.77882	7.35004	20.9387	23.3202	23.8078
ENSGALG00000027874	CHAC1	ChaC glutathione specific gamma-glutamylcyclotransferase 1	3.43248	3.24843	3.61643	36.9402	39.5387	37.5247	22.1331	22.5039	20.2902	43.5544	52.1438	29.1148	230.493	222.138	203.2
Gallus_gallus_newGene_5244	Gallus_gallus_newGene_5244	-	1.90843	2.09013	0.362803	0.422581	0.564146	0.450748	0.432382	0.355041	0.41144	0.840775	0.329179	2.48237	0.425053	0.211452	0.307443
ENSGALG00000001824	LOC100857820	uncharacterized LOC100857820	0.232136	0.165674	0.141901	0.609355	0.412363	0.552199	0.556348	0.353859	0.408473	0.266773	0.243686	0.109023	0.55211	0.527859	0.631669
Gallus_gallus_newGene_8243	Gallus_gallus_newGene_8243	-	0.199909	0.14173	0	0.581494	0.583393	0.601304	0	0	0	0	0.493578	0	0	0	0.528388
ENSGALG00000031929	KCNMB2	potassium calcium-activated channel subfamily M regulatory beta subunit 2	0.093908	0.141474	0.247498	0.15127	0.141281	0.073214	0.677146	0.91674	0.9626	1.47725	1.50713	1.17434	2.01515	1.90295	2.23447
Gallus_gallus_newGene_8799	Gallus_gallus_newGene_8799	-	0.138398	0.244687	0.148734	0.760579	0.651979	0.686742	1.1084	1.04435	1.19984	1.08776	1.31622	1.07578	1.29331	1.12052	0.964139
ENSGALG00000007874	IL18	interleukin 18	2.73324	3.58826	2.85138	10.5332	9.49291	9.64703	8.20235	8.82603	8.71802	12.5808	12.4683	11.0256	26.0455	34.9535	31.7798
ENSGALG00000017296	KLHL42	kelch like family member 42	0.043634	0.059958	0	0.14748	0.126771	0.163925	0.159612	0.222346	0.116698	0.298298	0.156063	0.079694	0.733785	0.907794	1.01133
ENSGALG00000017295	PTHLH	parathyroid hormone like hormone	0.432999	0.357389	0.360279	0.664421	0.767435	0.563522	1.02619	0.56489	1.00837	0.548371	0.690423	0.501609	2.00908	2.24778	2.11721
ENSGALG00000033171	TGM4	transglutaminase 4	0	0.085554	0.122712	0.12781	0.106306	0.130226	0.271214	0.279021	0.335181	0.330348	0.449158	0.23782	0.69623	0.708015	1.16743
Gallus_gallus_newGene_1501	Gallus_gallus_newGene_1501	-	1.18346	1.2406	1.19104	0.474924	0.591989	0.451022	1.20293	1.22446	1.33902	1.5097	1.69756	1.87594	0.918735	0.770406	0.719459
Gallus_gallus_newGene_4025	Gallus_gallus_newGene_4025	-	1.07338	0.900557	0.838461	0.235353	0.275941	0.413712	0.280051	0.547126	0.304863	0.140213	0.074108	0.169513	0.011083	0.045662	0.01275
Gallus_gallus_newGene_6312	Gallus_gallus_newGene_6312	-	0.106569	0.216457	0.478921	0.028788	0.235147	0.172799	0.75372	0.773228	0.490698	0.622791	0.121481	0.159749	0.338936	0.044806	0.629913
Gallus_gallus_newGene_6311	Gallus_gallus_newGene_6311	-	0.850944	0.860433	0.597488	0.568	0.645668	0.479179	0.421479	0.454153	0.452575	0.311206	0.300543	0.477192	0	0	0
ENSGALG00000000761	TSKU	tsukushi, small leucine rich proteoglycan	0.319334	0.314215	0.122748	0.1102	0.144209	0.101049	1.00063	0.73082	0.886902	1.23927	1.33805	1.00404	1.69828	1.8227	2.04251
ENSGALG00000005685	KSR1	kinase suppressor of ras 1	1.53941	2.27238	2.04227	1.04677	1.29225	0.91984	2.71336	2.38457	2.42748	3.64997	3.06518	3.16613	4.34628	3.7747	3.73008
ENSGALG00000045085	IFIT5	interferon induced protein with tetratricopeptide repeats 5	0.302008	0.182675	0.441414	0.827973	0.657432	0.793443	1.13053	1.28251	1.23743	1.33083	1.99443	1.11159	16.9263	16.169	19.6744
ENSGALG00000023517	AGPAT2	1-acylglycerol-3-phosphate O-acyltransferase 2	6.64944	6.99919	8.16686	9.4387	8.96739	9.99517	12.2416	13.839	12.7898	16.5251	18.2172	11.8809	37.5148	39.5375	34.755
ENSGALG00000013624	FAM65B	family with sequence similarity 65, member B	0.10118	0.073498	0.048382	0.122087	0.088482	0.129348	0.074075	0.135096	0.118461	0.077535	0.095486	0.043324	0.259343	0.299164	0.365509
ENSGALG00000015708	FGFR3	fibroblast growth factor receptor 3	1.15724	1.2045	1.00019	1.40121	1.26754	1.38846	0.810325	0.771977	0.803725	0.640384	0.450889	0.574155	0.158316	0.12765	0.113949
ENSGALG00000008798	ZMYND19	zinc finger MYND-type containing 19	10.2507	11.345	11.2638	10.7773	11.0709	10.5258	5.44083	5.58307	5.21041	3.55518	3.40949	2.65876	4.57084	5.05014	4.8667
ENSGALG00000051848	LOC107050879	kinesin heavy chain isoform 5A-like	1.76426	1.56768	1.23336	1.92545	2.10343	1.90033	3.5278	3.55049	3.52288	6.79754	7.30578	10.644	6.78646	6.45805	5.60046
ENSGALG00000010623	ORC1	origin recognition complex subunit 1	9.48668	11.2797	11.4356	9.4837	8.59198	8.64733	5.52982	5.10276	5.11376	2.24884	2.12752	1.482	1.40138	1.31619	1.57349
ENSGALG00000001169	CRB2	crumbs 2, cell polarity complex component	1.51841	1.90612	0.797539	0.850145	0.694762	0.783073	0.652609	0.675485	0.517733	0.536777	0.487484	0.727955	0.190183	0.197549	0.146667
ENSGALG00000010628	ACSL1	acyl-CoA synthetase long-chain family member 1	19.0879	20.3158	23.5793	26.2413	24.7135	25.5445	26.2348	28.3437	27.5277	35.4751	37.416	24.3465	99.3124	94.3054	92.0779
ENSGALG00000017394	INSIG1	insulin induced gene 1	136.573	144.86	160.166	227.383	205.919	219.662	63.9915	55.7543	56.937	39.3735	40.1317	32.5912	58.8925	58.9171	58.6723
ENSGALG00000012915	MCM4	minichromosome maintenance complex component 4	35.4415	35.1256	27.8371	21.6587	20.2555	21.8454	15.5664	14.5859	15.2812	7.92229	7.25747	10.1926	3.23791	3.4571	3.97396
ENSGALG00000012021	KCNK4	potassium channel, subfamily K, member 4	0.085587	0.241366	0.334875	0.058145	0.062344	0.039568	2.32521	2.02617	1.89863	6.21452	6.04982	4.39909	7.19045	7.19668	6.4967
ENSGALG00000040371	ENSGALG00000040371	-	31.3501	30.0696	36.5855	48.2607	44.1206	48.0661	125.102	127.825	127.222	174.452	183.723	136.744	172.103	162.469	180.373
ENSGALG00000035869	ATAD3B	ATPase family, AAA domain containing 3B	16.4248	17.1918	16.028	16.0288	16.2427	14.3384	7.58335	8.12995	8.14636	4.46797	4.74044	4.86006	4.86746	5.13958	5.48197
ENSGALG00000005725	CSF1R	colony stimulating factor 1 receptor	0.509121	0.44325	0.454184	0.356275	0.299905	0.375734	0.797868	0.772065	0.821323	0.674582	0.603439	0.717408	0.457592	0.356223	0.339578
ENSGALG00000043734	LIPG	lipase G, endothelial type	34.4646	35.8733	46.4102	68.9244	67.6665	69.0503	23.4473	23.5632	22.1463	27.4174	30.5291	22.6191	39.5864	39.435	40.6754
ENSGALG00000002846	NEURL1B	neuralized E3 ubiquitin protein ligase 1B	12.6992	12.4866	13.5419	14.1148	15.1935	14.3918	15.5029	14.5113	14.8684	10.344	10.6956	10.7544	3.63193	3.71849	3.65441
ENSGALG00000030793	KCNE2	potassium voltage-gated channel subfamily E regulatory subunit 2	0.230615	0.495443	0.458012	0.482728	0.328215	0.215632	1.61938	1.13298	1.47489	1.64249	1.78488	1.23386	4.52901	4.26583	4.99147
ENSGALG00000023709	LOC417192	torsin family 1, member B-like	0.23719	0.292584	0.247444	0.250752	0.194542	0.117565	1.04839	0.891539	0.747799	1.30097	1.98018	1.18098	2.10106	1.99959	2.36695
ENSGALG00000016358	PTCHD1	patched domain containing 1	2.72075	2.85114	2.44968	2.49186	2.64616	2.7385	2.25427	2.39236	2.35806	2.33853	2.20352	2.58576	1.0057	0.935457	0.819023
ENSGALG00000015115	MAMDC2	MAM domain containing 2	0.414305	0.491864	0.443915	0.664383	0.410699	0.583637	1.81047	2.15172	2.31475	6.1225	5.59725	7.27116	3.91854	4.42195	4.03766
ENSGALG00000015118	SMC5	structural maintenance of chromosomes 5	5.69793	5.368	4.98115	6.2743	6.01829	6.08629	3.45649	4.15559	3.53952	3.73265	3.52115	3.73714	1.56144	1.41522	1.57579
ENSGALG00000014861	NIM1K	NIM1 serine/threonine protein kinase	0.907516	1.22595	1.29793	3.74368	3.77372	3.98695	1.35299	1.05088	1.32882	1.13324	1.03243	0.800082	1.40569	1.49568	1.39729
ENSGALG00000014862	HMGCS1	3-hydroxy-3-methylglutaryl-CoA synthase 1	271.093	286.452	343.458	454.801	427.653	443.545	140.49	135.941	135.814	83.0258	88.0951	59.8609	119.517	126.765	128.241
ENSGALG00000011740	MGP	matrix Gla protein	0.122567	0	0	0	0	0.081416	2.07711	1.42236	1.47606	5.93917	6.64768	3.35626	3.63633	4.53729	7.20619
Gallus_gallus_newGene_3382	Gallus_gallus_newGene_3382	-	0.921055	0.948747	0.770355	0.922518	0.991004	0.562984	0.162214	0.834434	0.630863	0.640732	0.737451	0.56177	0.334059	0.281893	0.286126
ENSGALG00000013869	IL20RA	interleukin 20 receptor subunit alpha	0	0.05671	0.045224	0.038863	0.035677	0.018247	0.186276	0.195914	0.193811	0.571297	0.62251	0.50464	1.56485	1.1263	1.0862
Gallus_gallus_newGene_806	Gallus_gallus_newGene_806	-	0.141937	0.019414	0.071568	0.08575	0.334025	0	0.314415	0.028663	0.251373	0.091844	0.100067	0.103692	0.509359	0.490746	0.451848
ENSGALG00000037975	CA3B	carbonic anhydrase 3B	1.34035	1.73748	2.27109	0.711865	0.669278	0.669373	0.874514	0.759859	0.829222	1.07425	0.984074	0.692911	0.671393	1.01203	0.590232
ENSGALG00000032220	ELN	elastin	0.149707	0.142571	0.083021	0.122953	0.189634	0.153906	0.667347	0.538788	0.360446	0.77513	0.784036	0.592579	0.5218	0.521312	0.526535
ENSGALG00000030209	CPZ	carboxypeptidase Z	2.17104	1.49998	1.88772	2.41061	2.30255	2.40271	5.95459	6.91681	6.7287	7.91515	9.1983	6.09868	4.04308	3.95604	3.34391
ENSGALG00000008938	DCLRE1A	DNA cross-link repair 1A	14.2182	14.3143	14.4188	19.2586	18.3555	18.5303	17.0485	17.3422	17.6644	18.8481	18.9763	17.5738	64.2409	68.0289	66.7091
ENSGALG00000053046	ENSGALG00000053046	-	1.40396	1.15889	1.00668	1.43334	1.44031	1.15832	1.25829	1.25562	1.32035	1.0351	1.08046	1.16704	0.331454	0.627973	0.299297
ENSGALG00000039264	SLA	Src like adaptor	5.70382	5.50021	3.9407	11.8028	11.0531	11.9563	9.33378	9.80279	9.23916	8.28184	7.62411	8.05052	13.6997	16.0602	17.6546
ENSGALG00000039269	RNF213	ring finger protein 213	0.339455	0.369899	0.31379	0.32335	0.361142	0.365081	0.800749	0.769804	0.772985	1.29655	1.27199	1.89452	1.40579	1.2347	1.55373
ENSGALG00000016676	MCM3	minichromosome maintenance complex component 3	23.1048	23.8901	22.0866	18.6797	19.0438	17.4251	11.836	11.4227	11.5765	4.37122	4.84026	4.89341	1.17607	1.38818	1.02827
Gallus_gallus_newGene_2853	Gallus_gallus_newGene_2853	-	0	0	0	0.306443	0.399733	0.4653	0	0	0.344493	0	0.408631	0	0	0	0
ENSGALG00000015090	PLIN2	perilipin 2	26.944	26.7903	27.7379	171.436	156.667	163.282	152.857	153.813	153.86	145.205	152.551	143.64	214.029	221.128	227.471
ENSGALG00000015096	SH3GL2	SH3 domain containing GRB2 like 2, endophilin A1	0.321693	0.176675	0.239975	0.115285	0.14425	0.180244	0.462277	0.484773	0.803363	0.882869	0.95327	0.629852	0.829412	0.694741	0.476919
ENSGALG00000015324	FAM172BP	family with sequence similarity 172 member B, pseudogene	0.157373	0.084303	0.093808	0.335023	0.357541	0.238085	0.242673	0.348974	0.546877	0.691289	0.507417	0.334901	1.13356	1.59308	1.36962
ENSGALG00000005572	NOXO1	NADPH oxidase organizer 1	0.592234	0.559341	0.817718	2.36399	2.3902	2.50708	1.83304	2.14717	1.60122	1.83009	2.22761	1.21886	1.80049	1.62337	1.40365
Gallus_gallus_newGene_3738	Gallus_gallus_newGene_3738	-	0.03873	0	0	0	0	0	0	0	0	0.482944	0.554631	0.634262	0.425283	0.372785	0.437868
ENSGALG00000034567	POU4F1L	POU class 4 homeobox 1 like	0.103917	0.228077	0.142137	0.406389	0.415193	0.395305	0.728805	0.548665	0.551656	0.558277	0.802656	0.375172	1.45437	1.54483	1.36285
ENSGALG00000040648	RGS11	regulator of G-protein signaling 11	0.087524	0.130285	0.268173	0.362121	0.440317	0.323796	1.55851	1.56354	1.39493	1.3009	1.36319	1.07693	0.860857	0.850207	0.795993
ENSGALG00000012178	PDGFB	platelet derived growth factor subunit B	0.908153	0.77579	0.945039	1.44814	1.20567	1.33765	1.81844	1.83067	1.75518	2.52107	3.00843	3.14683	6.61097	6.08515	6.5556
Gallus_gallus_newGene_1390	Gallus_gallus_newGene_1390	-	1.78178	1.35354	0.490006	0.552198	0.322557	0.84284	1.43398	0.607347	0.522327	1.57362	0.966521	1.8196	0.718998	0.576724	0.602832
ENSGALG00000041202	FBXO32	F-box protein 32	0.620393	0.580732	0.826394	2.27406	2.01125	2.07794	3.96759	4.13774	4.10825	6.65043	7.04321	6.3858	8.59447	9.51048	9.53579
ENSGALG00000016196	CBSL	cystathionine-beta-synthase like	1.63425	1.46123	1.81957	6.00447	6.17265	5.93658	2.30898	2.2131	2.53546	2.74168	2.76463	2.2311	7.24263	8.62826	9.44203
ENSGALG00000039541	SH3GLB2	SH3 domain containing GRB2 like, endophilin B2	11.2367	11.3753	12.9406	29.2073	30.1498	29.0677	53.8592	56.7314	56.0116	71.1001	79.9268	54.5543	79.6562	76.4541	78.3185
ENSGALG00000015425	LPL	lipoprotein lipase	0.330283	0.262638	0.25272	0.158023	0.202602	0.155987	0.352574	0.335908	0.403901	0.368799	0.268785	0.478947	0.138909	0.076498	0.139372
ENSGALG00000009837	DTL	denticleless E3 ubiquitin protein ligase homolog	8.84488	9.12571	10.1856	8.39903	8.16412	7.18685	4.37832	4.13672	4.33183	1.35306	1.54129	1.12492	0.358242	0.418049	0.462947
Gallus_gallus_newGene_4570	Gallus_gallus_newGene_4570	-	0	0	0	0.901981	2.11826	1.35722	0	0	0	2.14966	2.27422	0	4.16471	3.65739	5.01101
ENSGALG00000000533	SRSF3	serine and arginine rich splicing factor 3	53.2582	54.7595	59.8099	50.7334	58.2869	54.9457	42.0227	41.3981	41.4017	26.4096	22.3057	22.2985	11.8011	12.182	11.5175
ENSGALG00000011858	KCNH5	potassium voltage-gated channel subfamily H member 5	0.876685	0.799943	0.772202	0.685829	0.519548	0.460467	1.36236	1.79388	1.33907	2.21256	1.90979	2.2017	1.77802	1.44467	1.7551
ENSGALG00000001489	SSU72	SSU72 homolog, RNA polymerase II CTD phosphatase	26.2249	27.6442	32.9802	41.9	42.2829	39.8369	44.63	45.6036	43.2701	47.9152	52.784	33.7153	109.088	110.008	115.868
Gallus_gallus_newGene_8661	Gallus_gallus_newGene_8661	-	0.435966	0.658969	0.390763	0.014972	0.104555	0.17542	0.373645	0.10124	1.35913	0.628563	0.092023	0.215052	0.107626	0.41093	0.681565
ENSGALG00000002594	TFPI	tissue factor pathway inhibitor	6.48372	7.18644	7.93503	27.1632	23.2929	26.7063	43.3272	43.3566	42.0734	52.1624	52.8334	40.8857	61.6829	62.3058	59.7789
ENSGALG00000043118	ATP10A	ATPase phospholipid transporting 10A (putative)	8.86064	9.1869	9.40057	16.3737	16.8625	16.7734	11.6115	11.8021	11.5286	12.2092	12.5345	10.4041	24.03	26.2998	27.2224
ENSGALG00000041238	LOC417113	carboxyl-terminal PDZ ligand of neuronal nitric oxide synthase protein-like	3.34084	3.2093	3.03239	2.6667	3.19972	2.83373	2.39451	2.2923	2.50502	1.76897	1.88163	1.39672	0.748975	1.00241	0.566401
ENSGALG00000012117	STEAP3	STEAP3 metalloreductase	0.066873	0	0.107185	0.09207	0.150903	0.053367	0.341527	0.278634	0.250449	0.621672	1.00538	0.860813	2.29053	2.38243	2.07495
ENSGALG00000014573	NAT10	N-acetyltransferase 10	29.133	29.6723	26.6177	24.3583	23.2947	23.5249	12.1642	11.8976	12.1211	6.33703	5.52408	6.34984	6.04597	7.16904	7.6089
Gallus_gallus_newGene_5464	Gallus_gallus_newGene_5464	-	2.4915	2.29952	1.28488	1.50254	1.76711	1.15797	2.70679	2.01159	2.24423	1.01461	1.00052	1.66017	0.540117	0.376376	0.336372
Gallus_gallus_newGene_5462	Gallus_gallus_newGene_5462	-	0	0	0	0.456918	0.623217	0.445614	0.378639	0.418117	0.389204	0.095292	0.268167	0.319101	0.155168	0.066023	0.15598
Gallus_gallus_newGene_2655	Gallus_gallus_newGene_2655	-	0.183636	0.280629	0.166965	0.085791	0.139631	0.343698	0.691109	0.346582	0.751148	0.936908	0.310639	0.700535	0.403877	0.726446	0.537487
ENSGALG00000017128	SKA3	spindle and kinetochore associated complex subunit 3	19.0683	19.3629	23.748	16.787	16.3025	17.3107	10.3085	10.7812	11.3748	3.96758	4.43404	3.45196	5.05337	5.30188	5.73901
Gallus_gallus_newGene_882	Gallus_gallus_newGene_882	-	5.15211	5.90115	6.02613	3.46929	3.019	2.54241	5.23904	4.42557	4.02576	3.52332	4.81025	7.16862	5.65133	5.59739	4.75067
ENSGALG00000052932	SHROOM3	shroom family member 3	0.294886	0.268833	0.317333	0.324955	0.300208	0.327017	0.320295	0.243234	0.360521	0.351792	0.434658	0.487507	1.05356	1.26859	1.39264
ENSGALG00000010733	CEP170	centrosomal protein 170	60.3694	61.7393	68.6519	62.9526	57.7812	61.2694	47.6996	59.6727	60.5686	51.4183	50.1662	52.7119	107.201	120.504	119.255
ENSGALG00000032993	FTSJ3	FtsJ homolog 3	15.7076	15.9819	18.9963	18.1779	20.5158	18.9765	8.66336	9.48405	9.65905	5.99647	5.56073	4.40583	4.67581	4.55315	4.62202
ENSGALG00000035675	CCDC57	coiled-coil domain containing 57	2.11052	1.82007	1.82547	2.30662	2.52543	2.36963	1.47857	1.40731	1.34503	2.32269	2.41849	2.36667	8.26005	8.63721	9.89086
ENSGALG00000035679	LMO1	LIM domain only 1 (rhombotin 1)	7.0834	5.09068	5.93745	6.20839	5.51982	5.43816	4.60804	3.89582	4.74246	4.46472	3.90725	4.3923	8.64486	9.09197	11.4951
ENSGALG00000053511	APOLD1	apolipoprotein L domain containing 1	1.65979	1.80761	1.49002	1.39492	1.44996	1.45969	2.47798	2.65927	2.30253	3.59916	3.20196	2.1831	7.63962	7.7246	7.72545
ENSGALG00000026284	IKBIP	IKBKB interacting protein	13.3008	13.5912	12.7308	16.3074	16.3748	18.6603	19.5841	20.6558	20.1847	24.7146	25.8537	26.5454	85.6597	91.7302	97.7542
ENSGALG00000015015	CYTL1	cytokine like 1	0.461411	0.584906	0.87939	0.387352	0.421473	0.294089	2.50834	2.98259	2.80337	5.58881	5.56367	4.63417	7.97817	6.9754	5.8728
ENSGALG00000014948	HMGCR	3-hydroxy-3-methylglutaryl-CoA reductase	110.095	114.099	130.144	169.988	161.843	166.944	71.1686	69.3231	70.9415	53.9616	51.0508	47.2087	84.5394	90.4351	90.2968
ENSGALG00000014944	GCNT4	glucosaminyl (N-acetyl) transferase 4, core 2	0.102957	0.138033	0.138159	0.291863	0.222863	0.325623	0.434197	0.408798	0.458107	0.699332	0.768022	0.732623	5.20786	5.71352	5.65802
Gallus_gallus_newGene_5781	Gallus_gallus_newGene_5781	-	0.50157	1.04259	0.702314	0.650972	0.79445	0.339903	0.620404	0.55267	0.460678	0.645544	0.384583	0.421202	0.056247	0.059835	0.079609
ENSGALG00000011668	IL8L1	interleukin 8-like 1	1.60332	1.64632	2.3247	1.50438	1.39213	1.63757	4.57144	5.78225	5.51233	19.643	21.1037	11.081	86.4193	77.0306	91.4394
ENSGALG00000017627	C10orf2	chromosome 10 open reading frame 2	10.9869	9.13681	12.1168	10.7122	11.345	10.0236	6.29744	6.47912	5.67829	2.73506	2.68822	2.08207	3.08854	3.03327	2.75061
ENSGALG00000008486	CACNA2D1	calcium voltage-gated channel auxiliary subunit alpha2delta 1	0.953345	1.07085	0.851911	0.773039	0.936626	0.948919	2.1521	2.4572	2.43589	3.85751	4.02126	3.79084	4.27241	4.12447	4.3189
ENSGALG00000007357	BCL6	B-cell CLL/lymphoma 6	0.221575	0.238104	0.304457	0.348092	0.493396	0.621246	0.388877	0.450742	0.424603	0.52171	1.08148	0.485547	1.75061	1.63976	1.61781
Gallus_gallus_newGene_6929	Gallus_gallus_newGene_6929	-	7.61557	8.35255	5.42508	4.97714	5.9813	4.33805	6.23636	5.17771	5.66893	7.19316	5.5802	9.77833	2.89933	3.44885	3.48983
ENSGALG00000037166	LOC101752158	uncharacterized LOC101752158	29.6722	29.7078	39.1155	22.4297	23.092	24.0569	27.0865	25.4722	25.2951	26.818	31.6591	21.3605	74.2757	67.3578	73.0804
ENSGALG00000003003	CCL20	C-C motif chemokine ligand 20	0	0	0	0.03374	0	0	0.179781	0	0.206001	0.71929	0.433933	0.171303	2.3976	2.36994	1.78103
Gallus_gallus_newGene_7508	Gallus_gallus_newGene_7508	-	0.672849	0.806378	0.647339	0.338056	0.371903	0.350662	2.52716	0.842386	0.846246	3.0655	3.02445	1.38323	0.415081	0.692104	0.935221
Gallus_gallus_newGene_1903	Gallus_gallus_newGene_1903	-	0.072563	0.005418	0.049664	0.185572	0.263241	0.08252	0.046312	0.155795	0.070885	0.193513	0.071053	0.131251	0.364544	0.342647	0.479326
ENSGALG00000028664	CKS1B	CDC28 protein kinase regulatory subunit 1B	78.8896	73.3414	105.144	71.6107	79.6738	70.1877	75.2354	67.3417	76.4523	32.2775	33.9285	17.0235	20.9396	19.3173	20.5033
ENSGALG00000037206	ST7	suppression of tumorigenicity 7	1.6895	1.74671	1.78438	3.53267	3.50234	3.77681	2.03027	2.09748	1.76127	2.10289	2.58825	1.82421	6.67218	6.2775	6.31794
ENSGALG00000007493	NSDHL	NAD(P) dependent steroid dehydrogenase-like	57.5423	61.4609	83.2141	111.004	106.464	108.156	43.2892	43.1055	43.202	27.3993	29.3954	16.8344	19.0635	17.2857	18.5956
Gallus_gallus_newGene_2542	Gallus_gallus_newGene_2542	-	9.85298	14.2152	5.27489	8.66627	8.91396	2.81343	1.77242	4.64167	4.64744	7.05561	4.56766	6.0706	2.39806	2.17136	2.94209
ENSGALG00000012988	B4GALNT3	beta-1,4-N-acetyl-galactosaminyltransferase 3	13.1173	13.0357	16.7111	13.7533	13.0151	14.1195	8.99235	9.54671	9.33559	6.70902	6.5877	4.34839	2.14187	1.88701	2.02883
ENSGALG00000021340	CA9	carbonic anhydrase 9	0.132666	0.142341	0.273467	0.269967	0.26938	0.207732	0.365076	0.273692	0.372586	0.512742	0.554395	0.273585	2.05396	1.79451	1.7731
ENSGALG00000053860	LOC101750112; LOC420486	-	7.70543	7.66916	8.00114	3.07971	2.95586	2.95337	3.07603	3.29291	3.24536	2.51084	2.42519	1.8048	2.87489	2.51797	2.59537
ENSGALG00000009256	LEFTY1	left-right determination factor 1	0.11583	0.037137	0.078928	0.05481	0.12009	0.127054	0.051156	0.023461	0.028083	0.073142	0.056218	0.034838	0.443179	0.82547	0.564252
ENSGALG00000053130	MYOZ3	myozenin 3	2.79874	2.67965	1.54336	1.8908	1.55374	1.7826	1.88879	1.98255	2.03111	1.82705	1.93528	3.12485	0.457299	0.801885	0.440119
ENSGALG00000039461	TNFRSF1A	TNF receptor superfamily member 1A	23.7025	24.537	25.3084	22.2247	22.4316	21.8777	33.7276	32.505	32.0506	31.7895	32.4375	29.3239	12.1914	11.4227	11.8339
ENSGALG00000011176	SCRN1	secernin 1	0.389433	0.180656	0.287426	0.901942	0.775639	0.811763	0.547293	0.242741	0.320246	0.41577	0.470784	0.458085	1.39827	1.84444	1.66164
ENSGALG00000027805	C15orf39	chromosome 15 open reading frame 39	1.72868	1.14841	0.564195	0.228036	0.338579	0.582535	1.73089	1.25696	1.48905	2.64812	2.11107	6.69761	2.24743	2.25104	2.51123
ENSGALG00000000478	TANC2	tetratricopeptide repeat, ankyrin repeat and coiled-coil containing 2	5.53228	4.78054	1.78497	1.60419	1.73627	1.78661	1.49632	1.32751	1.39109	1.4973	1.11769	4.3201	0.726375	0.702184	0.854029
ENSGALG00000011799	HEBP1	heme binding protein 1	0.569332	0.556945	0.670733	0.709622	0.950459	0.867197	1.56095	1.71826	1.86642	2.4761	2.88551	2.07541	5.67597	5.7955	5.45932
ENSGALG00000010226	MUTYH	mutY DNA glycosylase	2.12811	2.0436	2.17613	2.92156	3.01848	2.77916	1.13383	1.05289	1.0115	0.538054	0.520688	0.520796	0.705699	0.904536	0.599568
ENSGALG00000010224	GLIPR1L	GLI pathogenesis-related 1-like	41.3086	48.1237	55.1791	44.1738	42.2536	39.493	108.225	112.553	104.627	115.024	139.291	94.0058	97.1454	93.7841	89.8661
ENSGALG00000006138	HELZ2	helicase with zinc finger 2	1.28231	1.01084	0.638464	1.69667	1.8662	1.85608	1.4667	1.44418	1.45027	2.00785	1.92599	3.06195	6.76891	6.02512	6.86627
ENSGALG00000007267	MVD	mevalonate diphosphate decarboxylase	6.47614	6.0888	7.15564	15.7561	17.7547	14.3038	12.384	8.76452	8.36628	5.45404	6.10677	4.23377	4.81491	3.72646	3.6857
ENSGALG00000007268	CADPS	calcium dependent secretion activator	0.118251	0.090469	0.065681	0.232388	0.214699	0.229189	0.142176	0.131704	0.323657	0.245026	0.269271	0.276465	0.629945	0.670442	0.77929
ENSGALG00000002722	MST1	macrophage stimulating 1 (hepatocyte growth factor-like)	0.472572	0.296991	0.134913	0.3383	0.42079	0.24148	1.27878	1.41921	1.1797	1.58985	1.7245	2.73937	3.08789	2.75336	2.85354
ENSGALG00000035584	COL3A1	collagen type III alpha 1 chain	133.665	142.228	180.429	153.482	147.83	156.24	465.857	504.872	517.193	759.688	826.341	504.871	658.834	649.221	542.706
ENSGALG00000016721	PLCXD1	phosphatidylinositol specific phospholipase C X domain containing 1	0.203361	0.247329	0.202188	0.293561	0.4001	0.351538	0.944494	1.17139	0.807331	0.741979	1.24166	0.667274	0.752651	0.496222	0.599102
ENSGALG00000012917	CDH6	cadherin 6	44.0652	42.0949	40.8704	58.5489	55.4388	58.7454	85.556	92.2238	94.7335	69.7772	71.9236	70.4151	30.2439	28.2529	31.0891
ENSGALG00000006855	MELTF	melanotransferrin	0.651471	0.782486	0.746851	0.795256	0.831735	0.958179	0.850235	1.0045	0.760016	0.895773	1.06597	0.823974	0.320894	0.351069	0.240212
ENSGALG00000005888	PGP	phosphoglycolate phosphatase	19.0488	19.8253	21.7964	27.3798	26.9791	26.3356	11.1703	10.2555	10.4584	7.3273	7.84722	6.52613	6.15229	6.28017	6.27632
ENSGALG00000031794	PDCD1LG2	programmed cell death 1 ligand 2	1.71153	1.96292	2.66161	2.30788	2.1919	2.50744	8.09641	7.47232	6.56833	6.57548	6.86075	4.4744	12.4799	11.1747	12.1885
ENSGALG00000014324	SLC2A14	solute carrier family 2 member 14	57.2137	58.5889	68.9458	57.6079	55.9979	57.3381	54.7798	56.0861	54.7814	62.6737	65.5293	51.473	162.4	170.026	174.197
ENSGALG00000008409	GSTO2	glutathione S-transferase omega 2	7.91098	7.62024	9.75707	11.7334	12.42	12.7392	13.9986	13.5953	15.5945	13.1963	16.1694	10.6841	25.4033	29.0707	29.3213
Gallus_gallus_newGene_8129	Gallus_gallus_newGene_8129	-	0.078783	0.104133	0.1514	0.164456	0.186379	0.146128	0.252254	0.197785	0.216084	0.225109	0.19538	0.140362	0.032966	0	0.027198
ENSGALG00000036258	PCDH8	protocadherin 8	0.161333	0.062904	0.145856	0.168123	0.128506	0.176678	0.065582	0.04148	0.07902	0.110427	0.100733	0.297147	0.709414	0.873771	0.907916
ENSGALG00000002028	GPRC5B	G protein-coupled receptor class C group 5 member B	0.861939	0.819185	0.643635	0.658855	0.73825	0.790408	1.76562	3.02283	2.57039	3.90555	4.19012	3.6135	2.93787	2.43497	2.43177
ENSGALG00000002021	ZC3H12A	zinc finger CCCH-type containing 12A	4.47058	4.87836	5.2737	4.64663	5.28462	4.87296	8.51706	9.864	9.74217	17.3191	20.121	14.9555	31.7053	29.2678	26.5582
ENSGALG00000000545	REN	renin	0.019548	0	0.054399	0.065336	0.070277	0.155024	0.038287	0.063575	0.075614	0.168316	0.194731	0.051716	0.379999	0.456498	0.48887
ENSGALG00000039634	KRT80	keratin 80	0.424488	0.230641	0.349196	0.726438	0.701447	0.645331	4.24054	4.26446	5.14589	9.68355	8.18232	6.46014	7.56397	6.39796	7.35831
ENSGALG00000014835	C7	complement C7	0.106317	0.248744	0.147702	0.184956	0.120602	0.099743	0.387886	0.491522	0.366244	0.814691	0.689888	0.503172	1.7136	1.37351	1.35623
ENSGALG00000039092	STAC	SH3 and cysteine rich domain	5.82658	5.74201	5.19279	8.2602	8.64613	8.46581	7.13705	6.80842	6.45837	4.22607	3.943	2.86702	1.59577	1.49582	1.19681
ENSGALG00000015287	LNP1	leukemia NUP98 fusion partner 1	1.72328	1.64611	2.03256	1.58615	1.55071	1.81188	4.19688	4.98999	5.06061	4.69244	5.03602	3.20784	3.50538	3.23872	3.38552
Gallus_gallus_newGene_7911	Gallus_gallus_newGene_7911	-	0.27543	0.591906	2.59901	7.433	9.91672	7.37591	1.55493	0.48689	1.0095	0.375803	0.582881	0.497604	6.33927	5.05984	6.7699
ENSGALG00000010673	SLC1A7	solute carrier family 1 member 7	1.14079	0.961241	0.640131	1.09165	0.908533	1.13854	0.900491	0.942664	0.981634	0.843014	0.678038	0.706757	0.272606	0.174675	0.193127
ENSGALG00000007416	CD3E	CD3e molecule	0.203024	0.415801	0.397852	0.440994	0.50512	0.357779	0.415079	0.360678	0.459044	0.64816	0.738236	0.55948	1.6593	1.34583	1.68533
ENSGALG00000007412	MPZL2	myelin protein zero like 2	0.871144	1.07379	1.05002	0.675774	0.82409	0.737458	5.32868	4.42179	4.15076	8.81987	9.69177	5.5216	17.4042	18.4321	18.7183
ENSGALG00000031425	PMP22	peripheral myelin protein 22	3.94784	4.46827	4.98776	5.61351	5.82584	5.33568	5.34775	5.02367	4.91517	5.44847	5.61403	5.03711	12.2193	11.627	13.7973
ENSGALG00000016142	MX1	myxovirus (influenza virus) resistance 1, interferon-inducible protein p78 (mouse)	0	0.011991	0.009734	0.031884	0.015524	0.033413	0.086628	0.044758	0.067392	0.083927	0.104044	0.100528	0.942336	0.752233	0.933241
Gallus_gallus_newGene_8865	Gallus_gallus_newGene_8865	-	1.36636	0.121084	1.33707	1.04967	0.026946	0.244731	0.059538	0.166315	0.117796	0.233296	1.35156	0.551785	0.156516	0.652551	1.28294
ENSGALG00000040926	SAMSN1	SAM domain, SH3 domain and nuclear localization signals 1	0.041211	0.124571	0.066599	0.620184	0.610782	1.13304	0.130753	0.228563	0.087566	0.130274	0.276681	0.174388	1.93176	1.86317	1.81719
ENSGALG00000013723	OASL	2'-5'-oligoadenylate synthetase like	0.271648	0.146713	0.085668	0.147255	0.163189	0.085191	0.869679	0.524593	0.774159	0.837932	1.37598	0.614343	2.45898	2.29582	2.80882
ENSGALG00000004809	PPIF	peptidylprolyl isomerase F	3.15098	3.39165	3.37858	2.46431	2.25633	2.2393	3.52465	3.0547	3.10001	3.28023	2.90414	2.85674	1.38728	1.3497	1.18799
ENSGALG00000011266	PPM1K	protein phosphatase, Mg2+/Mn2+ dependent 1K	9.26371	9.74673	11.058	15.1045	14.7168	15.8536	14.9074	14.6617	14.6971	17.499	18.2022	12.4052	44.0639	44.3334	40.9008
ENSGALG00000050403	LYPD1	LY6/PLAUR domain containing 1	4.97762	5.34578	6.34373	5.79695	5.57858	6.01104	9.72725	10.9427	10.9793	8.24994	10.0543	7.99206	3.33239	3.40666	3.16634
ENSGALG00000006402	NRROS	negative regulator of reactive oxygen species	0.045596	0.106318	0.072565	0.111181	0.10994	0.088713	0.069713	0.08081	0.054479	0.162612	0.129573	0.151333	0.34944	0.603801	0.626078
ENSGALG00000043499	EGFL7	EGF like domain multiple 7	0.318117	0.646976	0.494868	1.30757	1.35209	1.27381	1.53528	1.85511	1.65901	1.97386	2.27676	2.02495	3.1002	3.49329	3.73737
ENSGALG00000038748	RSRP1	arginine and serine rich protein 1	5.21342	5.02048	5.548	20.7203	19.1749	20.8917	18.8954	19.0292	17.9835	17.8369	19.342	15.5963	12.9463	13.1211	12.7968
ENSGALG00000012866	SERPINB6	serpin peptidase inhibitor, clade B (ovalbumin), member 6	11.7697	12.3519	13.4911	10.5294	10.1121	10.4481	15.1434	15.5688	14.4443	16.0711	17.376	13.3265	35.6162	36.8081	39.6382
ENSGALG00000015122	TAF4B	TATA-box binding protein associated factor 4b	0.679086	0.734131	0.608487	1.03448	1.27868	0.981049	0.297492	0.23081	0.246126	0.089192	0.11127	0.053352	0.683252	0.79917	1.20514
ENSGALG00000027887	C1QTNF3	C1q and tumor necrosis factor related protein 3	0.111258	0.089866	0.105554	0.161064	0.132795	0.147456	0.627443	0.588927	0.602323	0.541693	0.685309	0.411792	0.297663	0.325312	0.22852
ENSGALG00000031973	ANKRD52	ankyrin repeat domain 52	16.6286	15.1786	7.17633	7.19141	7.50404	6.37855	4.83216	4.42317	4.08105	4.05279	2.78533	9.87958	1.73846	1.7893	2.10716
ENSGALG00000031971	CNTNAP2	contactin associated protein-like 2	0.085162	0.157127	0.091197	0.104141	0.031431	0.071927	0.202434	0.293524	0.225084	0.534917	0.419148	0.685457	0.76351	0.605479	0.671784
ENSGALG00000004106	DHCR7	7-dehydrocholesterol reductase	75.7868	82.3485	105.952	138.322	131.436	138.774	66.7166	63.1956	63.3007	45.2562	44.8197	28.5276	38.2163	40.6924	36.8804
ENSGALG00000011615	LOC421583	-	0.319017	0.420575	0.413836	0.630694	0.493425	0.373337	1.16794	1.62212	1.40844	1.71807	2.2536	1.57669	1.22744	1.31547	1.5931
ENSGALG00000002193	ENSGALG00000002193	-	7.18575	7.23061	6.67598	7.03293	6.25024	6.70759	5.61891	5.8014	5.74473	4.56441	4.71708	4.07736	1.45783	1.36544	1.38904
ENSGALG00000002192	PTPRC	protein tyrosine phosphatase, receptor type C	0.92019	0.914589	1.12331	1.2202	1.15895	1.30902	0.367761	0.332763	0.311357	0.197624	0.183495	0.189496	0.211272	0.236942	0.18491
ENSGALG00000012890	DGKI	diacylglycerol kinase iota	0.903802	0.995541	0.687241	0.615222	0.619331	0.524947	0.535067	0.564239	0.51204	0.807952	0.574413	0.849555	2.77963	3.03402	2.9689
ENSGALG00000003713	ENSGALG00000003713	-	3.3814	3.42839	4.11784	6.30865	6.73516	6.02804	5.91141	6.49172	6.11754	4.54156	5.39771	3.36829	1.92171	1.78971	1.67292
ENSGALG00000040573	FMO3	flavin containing monooxygenase 3	0.346929	0.42327	0.49063	0.558023	0.519247	0.606199	0.67755	0.623179	0.385948	0.65159	0.463923	0.53019	0.161723	0.189593	0.104179
ENSGALG00000008298	LRRC17	leucine rich repeat containing 17	5.62652	5.36043	7.75839	2.6431	2.43201	2.38155	15.946	15.1224	16.899	18.2958	20.925	14.5531	11.4627	9.83987	9.25008
ENSGALG00000014645	MEF2C	myocyte enhancer factor 2C	1.54414	1.93861	2.06119	3.72277	3.16183	2.85053	2.66504	2.69923	2.75716	2.95014	2.95734	1.83746	10.5156	10.2815	11.3619
ENSGALG00000010347	CCNG2	cyclin G2	9.66108	9.99785	11.6754	15.0684	13.6015	14.4437	34.0028	35.8871	36.606	45.688	48.3642	34.0167	43.2733	42.2239	42.1099
Gallus_gallus_newGene_3702	Gallus_gallus_newGene_3702	-	0.035523	0.098012	0.049127	0.063284	0.112978	0.056464	0.231548	0.221504	0.360019	0.635604	0.227296	0.113701	0.780619	0.591144	0.692234
ENSGALG00000007963	NFATC2	nuclear factor of activated T-cells 2	0.981939	0.975385	0.668791	1.29684	1.38672	1.73361	0.735214	0.487294	0.517628	0.662433	0.815819	1.32336	1.34674	1.47311	1.3447
ENSGALG00000006382	PTPRJ	protein tyrosine phosphatase, receptor type J	0.509778	0.461957	0.427965	0.352261	0.358685	0.483791	0.195339	0.286294	0.314785	0.160184	0.340009	0.248634	0.648578	0.946202	0.863778
ENSGALG00000043064	EXFABP	extracellular fatty acid-binding protein	0	0.038261	0	0.05391	0	0.035859	0.643419	0.626673	0.487886	10.0148	10.7738	6.60509	101.189	86.2141	89.9841
ENSGALG00000005956	ANXA8L1	annexin A8-like 1	0.20502	0.324078	0.335604	0.251339	0.303121	0.247925	0.17563	0.376693	0.214876	0.246368	0.387236	0.229563	0.783572	1.03307	0.921426
ENSGALG00000048814	ENSGALG00000048814	-	1.51651	1.32623	0.299822	0.285311	0.321941	0.182331	0.248108	0.301844	0.251819	0.508607	0.262337	2.24389	0.29048	0.266232	0.35629
ENSGALG00000023396	ASPHD1	aspartate beta-hydroxylase domain containing 1	0.634518	0.906927	0.949333	0.8727	0.765088	0.744401	2.92504	2.99734	2.70759	3.61081	4.44766	3.22854	3.55599	3.22385	2.37231
Gallus_gallus_newGene_6105	Gallus_gallus_newGene_6105	-	0.183622	0.162187	0.214829	0.300384	0.342951	0.317412	0.052383	0.11572	0.105091	0.054175	0.060121	0	0.049292	0	0.028673
ENSGALG00000008725	KIF16B	kinesin family member 16B	3.63522	3.27299	3.44543	6.84657	7.14478	7.23494	6.49879	6.78805	7.16852	7.47686	7.92544	5.90908	15.2699	16.1047	18.3971
ENSGALG00000012941	CDH12	cadherin 12	0.245572	0.21205	0.375071	0.475058	0.328001	0.335052	0.07703	0.128143	0.080299	0.068137	0.064424	0.070438	0.027886	0.03965	0.038459
ENSGALG00000027345	SLC46A2	solute carrier family 46 member 2	5.53091	5.26484	6.13998	3.53413	3.52682	3.3706	9.90515	9.05992	8.70724	11.0462	11.9109	8.75312	8.30014	6.91827	6.53001
ENSGALG00000046217	PIT54	PIT54 protein	0.173812	0.416742	0.597343	0.396489	0.338593	0.383693	1.27777	1.41814	1.32561	1.83102	1.95447	0.921047	2.0773	1.96542	1.741
ENSGALG00000015419	PENK	proenkephalin	5.97338	7.50216	8.12672	3.34052	3.1427	3.20197	1.64004	1.7229	2.01126	1.79152	2.17518	1.6811	2.77903	2.74747	2.46252
ENSGALG00000003821	RAMP1	receptor activity modifying protein 1	0.214188	0.474928	0.355056	0.440566	0.431365	0.435658	1.0459	1.23683	1.11077	1.10734	1.01588	1.09143	0.597026	0.61883	0.875092
ENSGALG00000004889	SLC2A1	solute carrier family 2 member 1	13.0098	12.0462	13.932	14.6315	14.1647	14.1814	12.598	12.536	12.4652	13.4839	14.9804	12.5448	28.0191	29.6972	30.2436
ENSGALG00000046023	APOA1BP	apolipoprotein A-I binding protein	4.75204	4.62	5.06649	5.90217	7.4038	6.37484	17.8982	14.3092	12.2131	12.6761	14.1474	12.5185	18.281	12.3965	13.0805
ENSGALG00000006588	LRRC75B	leucine rich repeat containing 75B	0.842354	0.777612	0.990795	2.19985	2.68113	2.12921	3.61743	2.82788	3.00376	3.00182	4.12862	2.68712	5.4575	5.93643	6.2442
Gallus_gallus_newGene_7467	Gallus_gallus_newGene_7467	-	1.04269	1.5154	1.32753	1.04904	0.735785	0.828202	2.59153	3.46631	2.55869	3.49543	5.21973	4.70107	2.5557	2.84197	3.20808
ENSGALG00000009448	IFRD1	interferon related developmental regulator 1	56.8356	56.7267	62.117	75.5153	73.8329	73.3175	40.316	38.5528	37.656	29.16	28.5544	25.7771	43.5018	43.4126	43.6241
ENSGALG00000010440	MKNK1	MAPK interacting serine/threonine kinase 1	0.525851	0.39843	0.485889	0.456956	0.455059	0.326712	0.798486	0.924591	0.777148	0.896383	1.07595	0.514986	2.96997	2.76497	3.12581
ENSGALG00000053764	CYYR1	cysteine and tyrosine rich 1	1.0194	0.765215	1.51023	0.903779	1.33739	1.36721	2.7314	2.3133	1.73877	1.90432	2.5158	1.23628	5.53242	3.86179	4.79795
ENSGALG00000019231	CD200R1	CD200 receptor 1	0.3969	0.430661	0.336575	0.143868	0.104863	0.171919	0.119012	0.145278	0.11987	0.090977	0.159869	0.193237	0.211401	0.172779	0.099611
ENSGALG00000011459	ENSGALG00000011459	-	0.26307	0.494192	0.512094	0.640124	0.77366	0.625414	0.263853	0.316955	0.235951	0.303094	0.089724	0.229519	1.62462	2.5699	1.90001
ENSGALG00000007892	SPAG6	sperm associated antigen 6	1.34858	1.09196	1.1716	1.1846	1.46435	1.24056	3.50282	3.19942	3.63725	4.64028	4.12633	4.1168	3.7142	3.48916	4.50796
ENSGALG00000038393	DMB2	major histocompatibility complex, class II, DM beta 2	0.801249	0.786795	1.45144	1.37236	1.30422	1.1594	4.61879	4.2731	4.82465	4.75796	6.48161	3.13245	5.44274	5.43431	4.72534
ENSGALG00000004228	USP40	ubiquitin specific peptidase 40	3.88998	4.19464	4.46386	4.92329	5.0815	5.09513	6.23432	6.64946	6.8547	7.61166	6.7885	5.96202	14.1675	15.3149	16.1595
ENSGALG00000053565	ENSGALG00000053565	-	0.344072	0.183835	0.285	0.185806	0.055128	0.070159	0.364633	0.59152	0.494001	0.483026	0.738017	0.756182	0.177337	0.124657	0.171762
ENSGALG00000014978	IQGAP2	IQ motif containing GTPase activating protein 2	3.24279	3.25017	3.64466	8.07773	7.47698	7.48869	6.81206	7.47527	7.88229	9.58982	10.0402	8.6223	27.6409	33.5302	38.7536
Gallus_gallus_newGene_1033	Gallus_gallus_newGene_1033	-	0.883714	0.752859	0.764598	0.65016	0	0.771118	0.799659	0.773223	0.815041	0.83904	0.935225	1.25258	0.500647	0.393314	0.346968
ENSGALG00000007300	PYCR1	pyrroline-5-carboxylate reductase 1	12.0812	12.2835	13.714	35.5745	40.1777	37.2103	26.0093	25.6739	24.0538	27.3871	28.4188	21.2623	38.7624	41.1105	36.6037
ENSGALG00000003553	ABCA12	ATP binding cassette subfamily A member 12	0.058036	0.06011	0.024844	0.056618	0.035144	0.052279	0.047322	0.039417	0.056544	0.116189	0.106218	0.179231	0.130041	0.159018	0.1478
ENSGALG00000028186	RERG	RAS like estrogen regulated growth inhibitor	7.0266	7.2996	9.38651	24.4996	23.475	24.8484	39.0282	40.1046	42.0506	51.0155	51.3535	30.4471	38.0947	37.8548	34.8179
ENSGALG00000037864	MYH1A	myosin, heavy chain 1A, skeletal muscle (similar to human myosin, heavy chain 1, skeletal muscle, adult)	0.077715	0.090679	0.103377	0.353906	0.346512	0.405082	0.166131	0.10208	0.122136	0.031413	0.048533	0	0	0	0
ENSGALG00000005046	SHMT1	serine hydroxymethyltransferase 1	5.11154	4.69284	5.50498	4.09097	4.49731	4.45561	3.26829	2.96156	3.2766	1.84332	1.73141	0.95159	0.656103	0.760164	0.558541
ENSGALG00000002099	PFKFB4	6-phosphofructo-2-kinase/fructose-2,6-biphosphatase 4	6.31475	6.64534	8.13336	10.3014	11.3612	10.9757	12.2681	12.007	12.2897	13.1027	12.8072	10.0851	32.2398	36.4866	34.8579
ENSGALG00000038589	LOC107056877	alpha/beta hydrolase domain-containing protein 14B-like	1.91727	1.82684	1.49607	1.97252	2.35197	1.35768	7.85527	4.21895	4.1105	2.97161	5.40067	11.0522	7.5106	5.22387	7.1239
ENSGALG00000048409	ENSGALG00000048409	-	6.78697	6.16643	7.61472	12.5182	12.8449	11.4336	23.0144	26.7534	25.9601	37.6517	49.1918	30.6853	103.458	90.3802	91.0463
ENSGALG00000038636	LAPTM5	lysosomal protein transmembrane 5	1.24149	0.903159	1.42793	1.31684	1.19749	1.26227	3.97186	3.96642	3.758	5.08709	5.83809	2.59429	11.868	13.052	13.7584
ENSGALG00000003058	HOMER3	homer scaffolding protein 3	0.200914	0.143199	0.133343	0.098616	0.114325	0.091979	0.317908	0.284813	0.345701	0.371591	0.384335	0.324615	0.497749	0.491637	0.561058
ENSGALG00000019063	MMP10	matrix metallopeptidase 10	0.027946	0.040414	0.010967	0	0	0.020689	0.028178	0.135348	0.154658	0.279479	0.483861	0.222993	1.37096	1.2126	1.21397
ENSGALG00000016764	EIF5B	eukaryotic translation initiation factor 5B	37.1665	40.524	57.4191	147.18	160.919	152.854	54.1506	61.2456	60.4904	43.0413	48.013	36.9516	175.948	194.851	188.814
ENSGALG00000028612	MYH1G	myosin, heavy chain 1G, skeletal muscle (similar to human myosin, heavy chain 1, skeletal muscle, adult)	0.101849	0.09421	0.174048	0.541353	0.513279	0.647067	0.112654	0.114349	0.150397	0.048145	0.02689	0.035474	0	0.008004	0.014102
ENSGALG00000014727	PDE4D	phosphodiesterase 4D	0.644425	0.684154	0.767641	0.385428	0.309532	0.300088	0.317693	0.349565	0.348389	0.324854	0.375958	0.35324	0.331581	0.32135	0.26553
ENSGALG00000008006	CAPN6	calpain 6	0.87657	0.905	1.2222	1.64253	1.71506	1.77837	15.5533	14.5447	15.9644	35.6844	37.8914	25.2002	160.313	157.227	159.476
ENSGALG00000011805	UGT2A1	UDP glucuronosyltransferase 2 family, polypeptide A1, complex locus	4.00009	4.21978	4.52578	8.73966	9.06896	10.4035	11.1706	11.3304	9.87604	13.352	13.4512	14.0108	29.4646	31.3136	33.0544
ENSGALG00000009758	SLC7A11	solute carrier family 7 member 11	0.412953	0.567877	0.776762	7.05421	7.63127	7.38482	3.99429	3.91105	3.15764	4.9832	5.45806	4.32759	17.7214	16.4202	15.3113
ENSGALG00000017405	NPR3	natriuretic peptide receptor 3	1.71191	1.58303	1.62183	1.93636	1.76504	1.83632	2.66088	2.65758	2.8191	3.06644	2.6715	2.40252	0.964783	0.805289	0.891749
ENSGALG00000007178	FADS2	fatty acid desaturase 2	101.295	105.008	103.325	198.182	198.208	195.151	103.874	97.379	98.3239	57.9246	56.6218	64.015	40.8429	38.5287	39.4537
ENSGALG00000007174	TNFSF15	tumor necrosis factor superfamily member 15	2.68807	2.89495	2.77575	4.09086	3.55165	3.33233	4.58349	5.30329	5.58398	7.68905	9.88764	8.91021	18.7342	18.299	19.5646
ENSGALG00000042810	ENSGALG00000042810	-	0.543976	0.525166	0.6094	0.708263	0.766612	0.686666	1.58821	2.0953	2.26446	3.30025	2.91372	2.74755	2.25588	2.11776	1.90532
ENSGALG00000033212	HSP90AA1	heat shock protein 90 alpha family class A member 1	439.44	483.356	638.868	501.187	480.951	484.854	276.773	296.477	301.117	113.512	107.43	64.4139	36.5127	37.1199	36.3551
Gallus_gallus_newGene_1243	Gallus_gallus_newGene_1243	-	0.028531	0.007197	0	0.016645	0.011004	0.074359	0.013584	0	0.006254	0.316645	0.596128	0.229255	0.101044	0.29374	0.539133
ENSGALG00000020067	VASH2	vasohibin 2	4.17331	3.58362	4.36996	4.73199	5.93764	6.0084	7.21447	7.82447	7.75864	5.11824	5.26121	5.54712	1.76412	1.95724	1.68593
ENSGALG00000029811	BMPER	BMP binding endothelial regulator	7.38803	8.52372	8.44547	16.3004	15.7461	15.1456	7.05573	6.9044	6.18707	6.81638	6.76553	5.53329	17.4309	19.0646	17.3021
Gallus_gallus_newGene_3351	Gallus_gallus_newGene_3351	-	0.199108	0.175045	1.08364	1.29333	0.164911	0.484266	0.145358	2.02375	1.06672	1.7131	2.09699	0.928677	0.682372	0.662185	0.577612
Gallus_gallus_newGene_2005	Gallus_gallus_newGene_2005	-	0.65582	1.08775	1.80992	1.2094	1.44152	1.20889	0.565809	0.910641	0.381935	0.245152	0.258986	0.315806	0.057702	0.306807	0.148314
ENSGALG00000053107	ENSGALG00000053107	-	1.13225	1.3472	1.55268	5.66904	5.10845	5.29197	1.66295	1.77388	1.74598	0.95538	0.920712	0.763456	0.858883	1.00351	1.29278
ENSGALG00000028807	AP1AR	adaptor related protein complex 1 associated regulatory protein	12.279	12.9775	13.5559	19.8479	18.3482	18.4971	13.5497	13.9909	14.0345	13.6578	13.5361	11.2614	32.5679	33.7281	33.8222
ENSGALG00000034950	SMPD3	sphingomyelin phosphodiesterase 3	0.320058	0.174361	0.296881	0.230137	0.227608	0.352769	0.422097	0.403976	0.421311	0.290953	0.3482	0.304026	0.11226	0.144584	0.127879
Gallus_gallus_newGene_4647	Gallus_gallus_newGene_4647	-	11.9744	12.5543	9.74627	9.64371	12.078	10.9425	4.24355	4.051	3.87816	2.15044	2.59325	2.392	1.99078	2.61143	2.53857
Gallus_gallus_newGene_3018	Gallus_gallus_newGene_3018	-	1.46114	0.772401	0.562371	2.26507	1.49762	1.46507	1.58728	1.56424	1.1224	1.12218	0.986494	2.20553	0.684596	0.688261	0.745603
ENSGALG00000033781	FEN1	flap structure-specific endonuclease 1	39.256	37.8611	45.9203	38.4719	39.7385	38.6013	21.2395	21.5224	21.4361	10.1938	9.40464	6.80966	5.72749	5.85026	5.2862
ENSGALG00000030466	CS	Conformation score	22.4535	21.067	10.9222	11.7016	12.2611	10.9732	10.2311	8.9285	9.33023	8.43076	8.93853	21.7815	5.85769	5.7333	5.04869
ENSGALG00000025738	RHOU	ras homolog family member U	0.516044	0.536822	0.377999	0.641518	0.592764	0.497847	0.804347	0.82681	0.944526	1.38431	1.33409	1.08089	3.89687	3.89573	3.42234
ENSGALG00000006805	PLSCR1	phospholipid scramblase 1	13.4581	13.3148	17.1423	16.8299	18.2472	17.3555	24.8592	22.6274	23.2501	32.3311	35.1035	19.653	81.662	79.0232	80.8171
ENSGALG00000013830	PRELID3A	PRELI domain containing 3A	3.87667	4.46676	5.70464	5.39064	4.90844	5.57931	4.18348	4.53549	4.38945	4.26312	4.39958	3.46191	8.71491	10.0174	9.34624
Gallus_gallus_newGene_2702	Gallus_gallus_newGene_2702	-	0.599215	0.547605	0.533349	0.909396	0.658849	0.914011	1.50343	1.78012	1.99654	1.92935	2.31269	2.72652	1.4747	1.82267	1.94867
ENSGALG00000009870	IL15	interleukin 15	0	0	0	0	0	0.00908	0.208877	0.069542	0.048316	0.27014	0.306326	0.104215	1.13146	1.05896	1.24993
ENSGALG00000035960	MYO7L2	myosin-7-like 2	0.432002	0.394994	0.219231	0.50893	0.493078	0.485541	1.2856	1.14777	1.08188	2.21114	2.19729	3.695	3.10712	3.21136	2.86371
ENSGALG00000004974	PPARG	peroxisome proliferator-activated receptor gamma	1.55769	1.72585	2.0687	8.65294	8.03383	8.33377	4.97175	5.29208	4.79754	6.08926	5.83929	4.00337	24.6173	24.6877	25.3715
ENSGALG00000011314	LRRC3B	leucine rich repeat containing 3B	6.03309	6.81276	6.84747	8.39979	7.09461	7.66523	12.3958	13.3301	12.9395	11.1935	11.7788	9.05364	4.30278	4.14683	4.15983
ENSGALG00000007993	DCX	doublecortin	0.572807	0.680156	0.702982	2.26503	1.87486	2.38964	16.5834	19.6699	19.6543	28.9556	28.9321	23.5225	12.5673	12.5651	12.4919
ENSGALG00000007669	EGR1	early growth response 1	13.7694	11.028	10.9532	3.07556	2.41072	2.47808	15.1745	13.6865	13.1909	12.1409	14.6969	12.4677	14.2691	11.8128	12.5624
ENSGALG00000007665	POLE	DNA polymerase epsilon, catalytic subunit	10.6518	10.3662	8.53635	9.70784	10.2761	9.09416	4.7615	4.41606	4.76621	3.44786	3.06775	3.49334	1.40086	1.233	1.18289
ENSGALG00000037611	MYO3AL	myosin IIIA-like	2.63056	2.62011	3.00662	2.33124	2.83784	2.66067	8.67028	8.54075	8.65465	15.687	16.2181	13.3721	12.1368	10.2588	10.9889
ENSGALG00000038504	MID1	midline 1	42.766	42.8073	40.7938	38.9437	37.8904	37.6888	29.9185	30.7867	30.7255	20.1142	18.9161	20.0687	10.0386	9.45373	9.82801
ENSGALG00000002900	NOTUM	NOTUM, palmitoleoyl-protein carboxylesterase	0.118282	0.153098	0.08225	0.451056	0.620569	0.504311	0.173495	0.182986	0.107997	0.275474	0.160642	0.193659	1.37951	0.993616	1.41584
ENSGALG00000002908	TRAIP	TRAF interacting protein	7.26542	7.97058	8.90761	6.98492	7.43245	7.02406	5.0701	4.63138	4.89229	2.30346	2.35442	1.61183	1.34993	1.39326	1.35364
ENSGALG00000016276	KHDRBS2	KH RNA binding domain containing, signal transduction associated 2	3.75549	4.25665	5.2543	7.27279	7.18757	6.73912	5.2604	5.54163	5.0546	4.16804	3.66983	2.36953	7.44906	8.30731	8.67385
ENSGALG00000013575	IFI6	interferon alpha inducible protein 6	0.275281	0.08669	0.346929	0.171917	0.114929	0.231454	0.423888	0.329719	0.316857	0.158277	0.427038	0.070597	0.994391	0.884802	0.975749
ENSGALG00000000678	CITED4	Cbp/p300 interacting transactivator with Glu/Asp rich carboxy-terminal domain 4	13.8929	13.8049	18.3024	26.9688	29.1669	25.6525	14.0958	14.4642	13.9066	14.4831	15.6207	8.55192	33.3036	33.3421	30.752
ENSGALG00000011889	PRKCH	protein kinase C eta	0.057324	0.055121	0.087597	0.066611	0.05294	0.055826	0.185531	0.152545	0.230562	0.277899	0.299767	0.383398	0.887886	1.16764	1.00252
ENSGALG00000007466	EDNRB2	endothelin receptor B subtype 2	0.200784	0.1895	0.27015	0.248876	0.290395	0.282911	8.89813	8.27802	9.46525	30.9836	27.4453	24.8698	26.6164	23.4336	24.7533
ENSGALG00000001925	GNB1L	G protein subunit beta 1 like	2.81236	2.93274	3.2074	2.83281	2.66964	2.90838	1.85434	1.95167	1.74792	1.23303	1.30792	1.3275	0.535876	0.71556	0.578021
ENSGALG00000006471	SLCO2A1	solute carrier organic anion transporter family member 2A1	0.146035	0.167722	0.175085	0.410306	0.313424	0.394738	0.13271	0.085821	0.139571	0.101529	0.085327	0.13472	0.477636	0.333922	0.29526
ENSGALG00000002204	ENSGALG00000002204	-	0.355479	0.311611	0.366823	0.477498	0.696935	0.348001	0.380471	0.577779	0.840429	0.543046	0.582867	0.698225	0.207981	0.290715	0.183919
ENSGALG00000020528	INIP	INTS3 and NABP interacting protein	15.1542	15.6923	10.1387	6.51946	8.60953	8.67649	13.0216	15.8793	13.8351	13.9825	12.0194	24.5557	7.26867	7.65306	8.26299
ENSGALG00000027069	TSC22D4	TSC22 domain family member 4	1.57521	1.17807	1.94547	7.42575	8.99955	9.67099	9.93831	10.1349	9.80963	17.8748	21.1444	12.7601	62.0166	56.4119	49.1529
ENSGALG00000035007	USP35	ubiquitin specific peptidase 35	0.617843	0.607743	0.828478	1.49881	1.53332	1.38405	2.30839	2.68643	2.33234	3.84086	4.38293	3.95227	11.8097	12.5294	10.4737
ENSGALG00000024083	C8orf4	-	0.497456	0.600176	0.437339	0.637623	0.644234	0.971544	1.26712	1.43557	1.10859	1.75087	2.51088	1.11832	4.82108	4.06088	4.30793
ENSGALG00000016400	RSAD2	radical S-adenosyl methionine domain containing 2	0.058921	0.02423	0.023715	0.04766	0.044582	0.018242	0.028448	0.020245	0.023975	0.021141	0.037081	0.071282	0.577872	0.577645	0.742712
ENSGALG00000001805	MXRA7	matrix remodeling associated 7	26.0806	27.8266	28.6331	60.1127	64.2222	59.2025	59.1968	51.0293	50.7752	46.015	51.8382	36.8877	62.2426	64.8669	62.5861
Gallus_gallus_newGene_248	Gallus_gallus_newGene_248	-	0.191684	0.233261	0.184793	0.579662	0.656993	0.595021	0.213295	0.181317	0.303192	0.073133	0.111924	0.097652	0	0.097937	0
ENSGALG00000016890	MBNL2	muscleblind like splicing regulator 2	11.0414	12.448	12.8308	20.222	21.0711	20.0804	21.4331	21.3911	21.1678	23.8322	25.2159	22.7371	49.7496	50.3484	53.3081
Gallus_gallus_newGene_860	Gallus_gallus_newGene_860	-	2.75358	2.52226	1.13821	1.10919	1.09295	1.12404	2.06238	1.67444	1.77528	2.83345	2.27418	6.05095	1.21168	0.772947	0.952761
ENSGALG00000032701	LY96	lymphocyte antigen 96	0.111973	0.290212	0.073551	0.640907	0.625001	0.623272	0.697187	0.742233	0.83432	0.476941	0.568098	0.422602	1.20791	1.07752	1.42095
ENSGALG00000052338	SELENOW	selenoprotein W	9.04682	6.99081	8.48781	8.13957	12.2476	7.37474	33.7583	23.1416	19.4327	17.1453	27.4467	30.1142	31.2444	25.1963	22.8642
ENSGALG00000052336	ENSGALG00000052336	-	0.087516	0.090398	0.041699	0.19752	0.138244	0.189888	0.646997	0.815015	0.720429	1.08679	1.09163	0.905094	1.23476	0.808594	1.03743
ENSGALG00000044632	PLIN3	perilipin 3	0.335977	0.340074	0.222738	0.225868	0.234331	0.291236	0.564871	0.512457	0.457087	0.806176	0.971553	0.698828	0.392016	0.459765	0.293951
ENSGALG00000023083	KIAA1958	KIAA1958	0.065333	0.110623	0.059351	0.035478	0.032511	0.036155	0.321473	0.152532	0.191621	0.48215	0.401091	0.469615	0.235288	0.125448	0.083532
Gallus_gallus_newGene_6331	Gallus_gallus_newGene_6331	-	1.06837	0.920461	0.263485	0.249293	0.317006	0.375103	0.339525	0.077127	0.163142	0.637418	0.450071	1.19626	0.252111	0.110053	0.166753
ENSGALG00000016617	NCOA1	nuclear receptor coactivator 1	2.08119	2.00794	0.9435	0.756373	0.707624	0.582216	1.06227	0.986131	0.6591	1.01139	0.863643	3.38701	0.927313	0.910726	1.05564
ENSGALG00000044739	ENSGALG00000044739	-	0.895475	0.895036	0.590969	0.741343	1.02452	0.977091	1.25471	1.04537	0.977027	1.37971	1.28035	1.18968	2.98284	3.30245	2.75429
Gallus_gallus_newGene_8437	Gallus_gallus_newGene_8437	-	0.275698	0.089968	0.215154	0.116597	0.339929	0.151258	0.586694	0.981093	0.616903	0.692467	1.23226	0.354837	0.292107	0.186113	0.347482
ENSGALG00000006355	SPTY2D1	SPT2 chromatin protein domain containing 1	12.6607	12.5788	14.4995	16.517	17.7665	16.5564	18.8249	18.2251	19.9071	20.149	22.7854	16.2287	46.972	46.0686	50.0994
ENSGALG00000006351	FAS	Fas cell surface death receptor	15.1281	16.3494	19.0479	17.3671	14.767	18.4284	27.7867	27.8611	29.9064	37.0761	40.3423	29.497	94.2378	94.0168	100.069
ENSGALG00000037695	OSR2	odd-skipped related transciption factor 2	12.338	10.9524	8.63171	4.65802	4.47483	4.11291	5.84929	5.58146	5.73469	6.33001	6.70928	14.1853	6.18194	4.65075	5.09499
ENSGALG00000003323	NECAB2; OSGIN1	-	0.821448	0.933275	1.35875	1.68485	1.60251	1.94391	4.9256	5.55283	5.14322	7.20828	7.07111	5.53714	9.9927	10.1256	9.49051
ENSGALG00000002632	CALCRL	calcitonin receptor like receptor	1.42105	2.02912	1.57133	6.18956	5.08246	5.83669	9.66543	10.2558	9.88348	12.9172	12.8487	15.6365	14.3307	14.2913	14.5679
ENSGALG00000003589	VTN	vitronectin	0	0.017157	0.008476	0	0	0	0.023797	0.133661	0.07484	0.341249	0.236932	0.347392	0.815459	0.866215	1.14055
ENSGALG00000002982	SLC2A6	solute carrier family 2 member 6	0.061128	0.100137	0.139624	0.165188	0.194696	0.21883	0.643407	0.770957	0.648179	1.30887	1.28625	1.02027	1.7099	1.50955	1.35992
ENSGALG00000004676	BTG1L	protein BTG1-like	0.439135	0.365996	0.583045	1.33636	1.21334	1.3695	1.67617	1.82833	1.28857	1.95554	2.54829	2.04407	1.41587	1.66866	1.56574
ENSGALG00000031035	PCMTD1	protein-L-isoaspartate (D-aspartate) O-methyltransferase domain containing 1	2.01599	1.93587	2.09332	3.41012	3.07332	3.42191	9.60924	10.0992	9.63286	15.1775	16.2629	14.3399	17.2599	16.8413	17.363
ENSGALG00000047359	MAF1	MAF1 homolog, negative regulator of RNA polymerase III	18.656	18.7249	18.1649	21.1542	20.7215	20.3148	20.8051	20.1461	19.4233	19.163	20.7234	26.8051	8.93999	9.10966	8.07988
Gallus_gallus_newGene_6130	Gallus_gallus_newGene_6130	-	1.25715	1.29673	1.24641	1.40859	1.1057	1.27469	1.28832	1.47917	1.5943	1.19459	0.956723	0.775102	0.420085	0.484097	0.496398
ENSGALG00000043468	ENSGALG00000043468	-	0.11593	0	0.05985	0.311315	0.413231	0.247136	0.536788	0.52292	0.373586	0.575071	0.787534	0.198853	1.62276	1.47041	1.78759
ENSGALG00000015729	LPAR1	lysophosphatidic acid receptor 1	2.99214	2.96001	3.62417	4.13482	3.99042	4.28698	10.6334	10.0774	10.8252	12.7567	13.3166	11.1649	7.1704	6.75881	7.14281
ENSGALG00000013143	PDE3A	phosphodiesterase 3A	0.451221	0.475048	0.309752	0.505124	0.347122	0.390858	0.605666	0.486943	0.401041	0.465292	0.485153	0.529613	1.14316	1.25054	1.40608
ENSGALG00000027374	KLF9	Kruppel like factor 9	0.888125	1.4129	1.38209	1.06682	0.839739	0.843008	4.80983	4.1642	4.19873	6.04784	6.30526	7.25077	4.90603	3.14072	3.13369
ENSGALG00000015441	CD247	CD247 molecule	0.154764	0.162699	0.146549	0.255528	0.238238	0.233259	0.322733	0.211498	0.25238	0.575598	0.571849	0.456965	1.3297	1.32803	1.44699
ENSGALG00000011213	DEGS2	delta 4-desaturase, sphingolipid 2	0.163548	0.211226	0.116163	0.113889	0.132011	0.214349	0.219836	0.269539	0.252798	0.555305	0.310876	0.462344	0.11385	0.132148	0.099096
Gallus_gallus_newGene_583	Gallus_gallus_newGene_583	-	0.322266	1.08439	0.657803	0.648115	0.729337	0.659723	0.923839	0.987389	0.389291	0.557701	1.0273	0.887027	0.291607	0.278079	0.332044
ENSGALG00000002283	MAPKAPK3	MAPK activated protein kinase 3	4.36102	4.55593	3.83272	2.82909	2.58848	2.85707	6.48445	5.89795	6.57633	7.33242	6.67715	7.88489	9.43386	9.12557	8.50693
ENSGALG00000036883	MET	MET proto-oncogene, receptor tyrosine kinase	19.146	19.59	20.034	17.8357	17.1765	17.3256	16.0276	16.9644	16.1775	13.679	14.223	12.6949	6.77798	6.88114	6.69177
ENSGALG00000002864	LRRTM3	leucine rich repeat transmembrane neuronal 3	3.17346	3.57142	3.6231	2.09658	1.81221	2.29527	3.55463	3.69059	4.00823	3.07339	2.77007	2.20987	0.483658	0.379694	0.327782
ENSGALG00000032329	NPM3	nucleophosmin/nucleoplasmin 3	69.6385	65.5611	86.4634	70.8725	79.9993	66.8449	29.7777	27.5834	26.0471	10.2528	10.1868	6.13774	10.4743	11.0648	10.8436
ENSGALG00000015688	MXD4	MAX dimerization protein 4	11.1577	12.2653	16.0606	18.2561	17.1904	18.3109	57.5201	58.2493	57.3861	62.82	68.9217	48.4024	31.2358	31.4729	30.9652
ENSGALG00000029606	MYH1E	myosin, heavy chain 1E, skeletal muscle (similar to human myosin, heavy chain 1, skeletal muscle, adult)	1.5668	1.64173	2.05861	6.79658	6.54831	7.23664	1.84793	2.13018	1.98774	0.619526	0.605865	0.276624	0.1097	0.089283	0.132657
Gallus_gallus_newGene_7846	Gallus_gallus_newGene_7846	-	1.04463	1.14541	1.00645	1.33741	1.10303	0.918353	0.33514	0.417995	0.567825	0.296775	0.180628	0.344976	0.22915	0.232747	0.124082
ENSGALG00000013948	RASL11B	RAS like family 11 member B	3.97015	3.63746	3.94102	13.021	13.4675	13.0796	7.46537	8.64641	7.60971	3.88413	4.09335	2.39405	0.596403	0.472393	0.429316
Gallus_gallus_newGene_2633	Gallus_gallus_newGene_2633	-	5.6928	5.25041	4.3618	2.33775	2.03973	2.66324	3.272	2.66509	2.35221	2.35682	1.56835	2.66337	0.693191	0.809979	0.609565
ENSGALG00000026518	RUNDC3A	RUN domain containing 3A	0.507922	0.505967	0.419584	0.445584	0.44207	0.426488	1.21917	1.44297	1.51809	1.81455	2.38333	1.10227	1.82068	1.3654	1.06275
ENSGALG00000041560	ENSGALG00000041560	-	0.383777	0.2719	0.135823	0.158325	0.158566	0.114646	0.375851	0.245586	0.227129	0.519453	0.458598	1.80264	0.232284	0.249501	0.208154
ENSGALG00000015895	HTR1B	5-hydroxytryptamine receptor 1B	3.10656	2.86362	2.91542	3.63495	3.70131	3.15418	2.5851	2.61669	2.35194	1.83993	1.58398	1.82934	0.907138	0.695782	0.745765
ENSGALG00000040833	CDCA7	cell division cycle associated 7	26.1589	26.2961	30.6317	26.158	24.6958	26.3319	20.5799	21.1087	20.922	9.50197	8.84601	6.64315	3.06929	2.96292	2.8378
ENSGALG00000041491	ACKR4	atypical chemokine receptor 4	3.73205	3.91809	4.29112	8.76795	7.77949	7.68805	21.8797	20.3843	22.0681	21.6894	23.6192	15.9667	13.4305	13.1054	12.8396
ENSGALG00000038433	SPON2	spondin 2	0.149521	0.082142	0.187368	0.106912	0.15147	0.056814	0.292449	0.501083	0.461768	0.838702	0.989558	0.991566	6.74934	7.17457	8.50478
ENSGALG00000038432	ENSGALG00000038432	-	0.655895	0.568626	0.437071	0.199049	0.249496	0.171643	0.160208	0.208017	0.159899	0.165651	0.238588	0.187222	0.148284	0.159699	0.134053
ENSGALG00000023933	G0S2	G0/G1 switch 2	25.7097	28.262	35.5724	37.1031	40.8362	40.1847	48.5167	50.1661	45.4125	70.4752	74.63	40.0463	142.487	133.217	114.648
ENSGALG00000003744	ADAM19	ADAM metallopeptidase domain 19	3.28129	3.55176	3.63086	1.52486	1.9218	1.91343	5.48829	6.24894	6.50919	8.41059	9.59394	6.97457	6.73617	7.28385	7.1654
ENSGALG00000004215	WIPI1	WD repeat domain, phosphoinositide interacting 1	32.9684	33.2429	35.6217	88.0371	85.5762	85.1886	98.6984	99.7025	106.15	150.214	162.163	114.815	233.412	238.263	237.011
Gallus_gallus_newGene_1721	Gallus_gallus_newGene_1721	-	0	0	0	0	0.226461	0	0	0	0.025319	0	0	0	1.307	2.1451	1.27893
Gallus_gallus_newGene_7645	Gallus_gallus_newGene_7645	-	0	0.929245	0.514843	0.614745	0.605782	0.752593	0.466176	0.454177	0.366969	0	0	0	0	0	0.346777
Gallus_gallus_newGene_7644	Gallus_gallus_newGene_7644	-	1.34116	0.93549	2.41583	2.52756	3.11845	1.71667	2.00812	1.58032	2.36727	0.906795	1.29695	0.789119	0.266679	0.208791	0.456788
ENSGALG00000041685	CAPN1	calpain 1	3.2646	3.13247	0.739898	0.527587	0.598088	0.910912	0.79149	0.635506	0.723121	1.10151	0.443238	6.67931	0.221876	0.409987	0.585484
ENSGALG00000038885	FEZ1	fasciculation and elongation protein zeta 1	3.75899	3.77874	5.78217	6.02304	5.93897	5.36914	17.1825	18.1593	16.3711	22.5122	26.7113	15.6804	26.0898	24.489	22.3629
ENSGALG00000014692	LMNB1	lamin B1	21.8092	23.5477	26.0952	19.263	18.0448	19.0433	13.3282	13.4405	13.7544	6.38778	6.15046	4.1799	3.17333	3.10229	3.03277
ENSGALG00000009596	TMEM117	transmembrane protein 117	0.716083	0.798037	0.745545	0.965502	0.73993	0.975605	1.34186	1.38546	1.49705	1.7383	2.12965	1.3698	0.598328	0.773808	0.872173
ENSGALG00000009628	KCTD12B	potassium channel tetramerization domain containing 12B	1.73493	2.18622	2.85658	1.72414	1.36474	1.56328	5.55829	5.01407	4.6432	3.80972	4.44738	2.26785	2.70974	3.12408	3.45872
ENSGALG00000017644	COTL1	coactosin like F-actin binding protein 1	20.2112	20.5732	23.0954	56.6931	56.3578	54.976	62.517	70.9248	68.0094	85.6304	98.8868	62.1915	124.57	129.561	117.965
ENSGALG00000016992	HTR2A	5-hydroxytryptamine receptor 2A	5.46988	5.58	6.06123	2.65171	2.21322	2.55593	5.32727	5.80502	5.52746	5.39303	4.76053	4.62146	2.79521	2.98122	2.61463
ENSGALG00000012171	GPR39	G protein-coupled receptor 39	0.323926	0.165083	0.152138	0.216298	0.235638	0.089626	0.326216	0.290012	0.384652	0.500949	0.345957	0.443463	0.096877	0.139065	0.063034
ENSGALG00000034504	ENSGALG00000034504	-	0	0	0	1.38648	1.33798	1.28977	1.60019	1.49198	0	1.54729	2.11504	0.971361	2.02983	2.12173	1.4501
ENSGALG00000028407	GDF9	growth differentiation factor 9	0.090887	0.059542	0.055671	0.216659	0.194038	0.236005	0.297933	0.248105	0.107992	0.474735	0.331809	0.363927	1.20103	0.993737	0.987096
ENSGALG00000005016	ZNF608	zinc finger protein 608	0.371609	0.277527	0.230954	0.228008	0.302078	0.194948	0.276939	0.340053	0.300696	0.342219	0.424866	0.350847	0.14025	0.182032	0.156087
ENSGALG00000048430	LOC101748916	extensin-like	4.24941	3.32736	1.10695	0.555249	0.497402	0.578533	0.389711	0.341992	0.487791	0.825817	0.296447	4.79756	0.122747	0.153774	0.241981
ENSGALG00000010861	OMA1	OMA1 zinc metallopeptidase	1.67194	1.77652	2.04148	1.53293	1.06939	1.38993	2.71363	3.37649	3.18083	4.25292	3.93485	2.7477	3.59502	4.35881	4.48256
Gallus_gallus_newGene_2240	Gallus_gallus_newGene_2240	-	1.48101	0.899208	0.127477	0.180626	0.447981	0.048745	0.065211	0.077701	1.64325	1.00955	0.776388	1.44931	0.159372	0.050955	0.247068
ENSGALG00000008037	HORMAD2	HORMA domain containing 2	0.426046	0.423807	0.580874	2.46027	2.25971	2.39484	0.640887	0.430128	0.498427	0	0.103239	0.155114	0.063844	0.070461	0.091694
ENSGALG00000005257	VCAM1	vascular cell adhesion molecule 1	0.69386	0.514372	0.621214	0.392448	0.354045	0.225826	1.166	1.20573	0.967393	1.50717	1.82988	1.25782	2.40455	2.13978	1.64956
ENSGALG00000000558	SLC1A6	solute carrier family 1 (high affinity aspartate/glutamate transporter), member 6	0.167277	0.127389	0.064269	0.123214	0.141273	0.116692	0.597956	0.569682	0.641982	2.36824	2.32325	2.49786	6.63982	6.13741	6.02462
ENSGALG00000006785	IRF1	interferon regulatory factor 1	2.41217	2.51338	3.15981	4.08356	3.66999	3.96464	10.7582	9.59014	9.5199	13.2096	13.8743	11.1277	14.4726	13.5147	12.7909
ENSGALG00000046712	LMNA	lamin A/C	44.7384	34.9268	22.0645	27.6031	30.3343	25.3825	39.4671	30.3144	28.5473	31.1837	33.2002	61.4888	19.3326	15.8055	15.8248
ENSGALG00000032730	NOP56	NOP56 ribonucleoprotein	14.2664	15.0871	20.6796	21.6359	23.4891	20.3697	12.4371	12.5702	11.8418	4.95786	5.20449	3.06669	6.2392	5.6804	5.82812
ENSGALG00000054637	ENSGALG00000054637	-	1.65263	1.33757	1.97896	1.62304	1.61335	1.37317	4.66227	4.11289	3.88701	4.38607	4.79112	3.74855	4.60599	3.35268	4.46565
ENSGALG00000012658	TCP11X2	t-complex 11 family, X-linked 2	7.2015	7.30517	9.81196	11.7171	10.2762	11.6976	29.5176	30.9994	30.7328	40.3329	43.0946	32.6548	38.9589	39.4101	39.1862
ENSGALG00000026263	RGS8	regulator of G-protein signaling 8	1.53015	1.23062	1.11007	1.47897	1.17156	1.49493	1.16217	1.14398	0.943593	0.791157	0.915793	0.973802	0.382384	0.326852	0.227086
Gallus_gallus_newGene_6203	Gallus_gallus_newGene_6203	-	0.034156	0.169022	0.019127	0.057061	0.012085	0.003948	0.086184	0.133358	0.172499	0.228982	0.521719	0.563092	0.760921	0.644662	0.690765
ENSGALG00000003932	SDC4	syndecan 4	44.4259	44.6896	44.8093	72.2536	70.4964	69.2446	40.6754	37.0632	37.3689	42.988	42.0517	52.7661	108.03	106.787	110.43
ENSGALG00000003939	KLF2	Kruppel like factor 2	3.0818	2.48088	2.86008	4.52731	5.4034	4.41386	4.34132	3.82582	3.02351	2.98901	3.5067	2.93074	7.8589	8.08878	8.07411
Gallus_gallus_newGene_5165	Gallus_gallus_newGene_5165	-	0	0.649634	0.235777	0.399318	0.527454	0.416757	0	0	0	0.419579	0.21006	0.577657	0.154062	0	0.012337
ENSGALG00000011489	TBXT	T-box transcription factor T	0.003901	0.036972	0.015752	0.023959	0	0.015559	0.044724	0.018258	0.017375	0.15771	0.04243	0.151227	0.411001	0.413769	0.4508
ENSGALG00000042148	FKBP5	FK506 binding protein 5	34.3404	35.2107	46.1583	27.7868	26.7289	29.3104	62.4941	66.4805	64.1354	75.9417	75.5892	49.549	67.3031	63.5234	59.7652
ENSGALG00000032404	MYH1C	myosin, heavy chain 1C, skeletal muscle (similar to human myosin, heavy chain 1, skeletal muscle, adult)	0.080294	0.094517	0.087771	0.375644	0.476847	0.294942	0.101344	0.139174	0.167076	0.020593	0	0	0	0.004384	0
Gallus_gallus_newGene_7318	Gallus_gallus_newGene_7318	-	5.47333	4.98973	8.3234	2.79075	3.76741	2.8525	8.17667	8.70714	7.60476	8.56491	9.06026	24.1937	5.60977	5.04968	5.5935
ENSGALG00000000632	CHTF8	chromosome transmission fidelity factor 8	15.021	15.6561	18.259	13.4501	13.2367	14.0315	8.48067	7.39907	6.90849	3.35916	3.69185	2.4427	1.90328	1.75426	1.93375
ENSGALG00000015032	CD274	CD274 molecule	0.92267	0.76089	0.58094	1.09791	0.845644	1.01858	3.11938	2.85517	2.87455	4.0725	4.35656	3.18848	6.78478	5.85354	6.81678
ENSGALG00000009514	NRCAM	neuronal cell adhesion molecule	0.026409	0.073438	0.01979	0.148944	0.297884	0.271462	0.145927	0.096704	0.132919	0.182442	0.154817	0.262649	0.559917	0.786064	0.8583
ENSGALG00000013861	TNFAIP3	TNF alpha induced protein 3	1.31386	1.50113	1.39614	0.902172	0.962163	0.965468	2.13872	2.57219	2.13169	3.64053	3.59483	3.83456	5.7292	5.22113	4.73848
Gallus_gallus_newGene_3426	Gallus_gallus_newGene_3426	-	0.531471	0.301676	0.16273	0.24168	0.110145	0.268277	0.574316	0.62289	0.470375	0.652679	0.875341	0.721782	0.533979	0.420521	0.472969
ENSGALG00000001749	ACSBG2	acyl-CoA synthetase bubblegum family member 2	23.5421	25.1216	31.2559	49.0637	45.717	49.9992	11.5453	10.0359	10.4111	8.41899	8.71927	5.77165	25.281	28.6652	28.2971
ENSGALG00000016919	ACOD1	aconitate decarboxylase 1	0.273323	0.250095	0.202047	0.342493	0.175866	0.255507	0.256492	0.334886	0.266879	0.746581	0.777051	0.473166	2.89537	2.8843	2.65741
Gallus_gallus_newGene_903	Gallus_gallus_newGene_903	-	0.592013	0.514947	0.490402	0.735991	0.528143	0.656274	0.977929	1.07381	0.537596	1.01769	1.66406	1.5334	3.2157	3.24061	3.40733
ENSGALG00000044241	ENSGALG00000044241	-	0.37445	0.305589	0.273909	0.458382	0.482765	0.536746	0.613203	0.665858	0.437546	0.774092	0.752027	0.433047	1.53682	1.30471	1.59275
ENSGALG00000004503	CENPV	centromere protein V	7.53532	7.28748	7.99493	8.17885	7.63228	8.58939	10.0458	9.53189	9.07334	6.95089	7.73974	7.08915	3.00736	3.19668	3.46376
ENSGALG00000005095	SLC25A25	solute carrier family 25 member 25	11.4301	11.2484	10.0218	8.94443	9.5672	9.24384	7.70174	7.87639	7.87318	7.09956	7.95251	7.05079	18.8157	19.8189	17.5839
ENSGALG00000041621	LY6E	lymphocyte antigen 6 family member E	0.192163	0.372203	0.30838	0.254798	0.171535	0.303912	0.82434	0.561897	0.858132	1.90519	2.50331	1.3054	6.31353	6.1107	5.71173
Gallus_gallus_newGene_7290	Gallus_gallus_newGene_7290	-	0	0.453624	0	0.33235	0.647806	0.470533	0	0	0.097198	1.0851	0.533213	0.680423	0.684114	0.429963	0.384429
Gallus_gallus_newGene_7295	Gallus_gallus_newGene_7295	-	1.47755	1.30604	1.41195	0	0	0	0	0	1.31908	0	0.365623	0	1.84471	0	1.42154
Gallus_gallus_newGene_6651	Gallus_gallus_newGene_6651	-	1.0633	1.32591	1.20165	1.31544	0.983074	1.46303	1.6899	1.77271	1.94462	2.50033	1.64921	2.53331	1.01619	1.09822	0.749039
Gallus_gallus_newGene_4407	Gallus_gallus_newGene_4407	-	0	0.023555	0.027136	0.091195	0.148304	0.080856	0	0	0.0728	0.036382	0.101405	0.202298	0.665548	0.614101	1.03832
ENSGALG00000009705	RYR3	ryanodine receptor 3	0.252842	0.233262	0.213298	0.373533	0.349908	0.316178	0.143401	0.176689	0.172299	0.127039	0.117498	0.12548	0.082915	0.067163	0.106942
ENSGALG00000009700	PDK4	pyruvate dehydrogenase kinase 4	0	0	0	0.009769	0	0.048898	0.493026	0.571927	0.560597	1.28521	1.36308	1.25688	1.53484	1.93667	2.02571
ENSGALG00000053084	ENSGALG00000053084	-	0.201108	0.148549	0.252329	0.113789	0.167279	0.099855	0.850022	0.948878	0.963162	1.1469	1.05731	1.04037	0.624292	0.409002	0.52015
ENSGALG00000004398	CARD11	caspase recruitment domain family member 11	0.286353	0.184852	0.267053	0.147569	0.143616	0.178051	0.369222	0.452947	0.418946	0.549366	0.496385	0.568911	0.53112	0.722324	0.512722
ENSGALG00000036915	SQLE	squalene epoxidase	64.9286	64.395	67.6622	97.0504	92.3563	93.6342	32.8844	29.6887	30.5575	18.6713	20.4792	21.5008	19.7248	20.1292	19.0086
ENSGALG00000051773	C11orf63	chromosome 11 open reading frame 63	0.117855	0.163081	0.227134	0.302382	0.23033	0.23619	0.776513	0.808976	0.69731	1.28987	1.24749	1.02472	0.778472	0.901325	0.922682
ENSGALG00000042471	IL2RA	interleukin 2 receptor subunit alpha	0.416432	0.281044	0.449095	0.198163	0.250553	0.256897	0.437872	0.40288	0.287714	0.627122	0.463326	0.347588	1.05335	1.27126	1.16789
ENSGALG00000032803	LOC776507	proto-oncogene Mas-like	5.1567	7.51909	9.81444	3.09271	6.10933	4.67421	6.39562	4.40484	4.1011	7.73666	7.9165	4.68258	32.1714	23.9442	28.8093
ENSGALG00000038728	LOC100859173	probable G-protein coupled receptor 83-like	1.49547	1.52788	1.12673	2.28201	2.30773	2.21566	4.08412	4.87916	5.21962	4.30561	4.17686	5.16551	1.37717	1.43267	1.92017
ENSGALG00000027793	SCN9A	sodium voltage-gated channel alpha subunit 9	3.2773	3.21434	2.03841	1.37805	1.23372	1.30947	1.72537	1.68216	1.73614	2.10565	1.33791	3.20215	1.0568	0.935408	0.956225
ENSGALG00000001857	FAM132A	family with sequence similarity 132 member A	2.92963	3.05271	3.49798	5.11421	5.31423	5.77522	3.60432	3.59443	3.20681	1.24571	1.48653	0.564546	0.395989	0.574267	0.341659
ENSGALG00000000452	TNFRSF10B	tumor necrosis factor receptor superfamily, member 10b	4.67193	5.42633	6.14071	9.95689	10.0064	8.72094	7.84237	8.43769	7.87207	8.76364	9.32698	6.54716	22.2004	20.8457	19.155
ENSGALG00000001329	EPB41	erythrocyte membrane protein band 4.1	0.290261	0.16972	0.190117	1.11901	1.12193	1.14801	0.196129	0.252627	0.198252	0.578127	0.261802	0.371284	1.62226	2.05785	1.71217
ENSGALG00000007862	CNTN3	contactin 3	2.2644	2.72075	2.45355	2.42848	2.36753	2.41705	1.88175	1.75223	1.63587	1.67248	1.52812	1.39826	0.666974	0.570994	0.666029
ENSGALG00000002742	TMEM132B	transmembrane protein 132B	1.47543	1.55204	1.37593	3.09713	3.00396	3.25943	0.912872	0.840348	0.858042	0.64004	0.551304	0.561175	0.506494	0.391465	0.632001
ENSGALG00000036497	SOX4	SRY-box 4	1.18552	1.19027	1.55727	2.44141	2.38245	2.10145	3.50332	3.48307	3.11463	3.80135	3.75427	4.24039	2.03847	1.86775	1.90157
ENSGALG00000004745	NATD1	N-acetyltransferase domain containing 1	1.1292	1.12975	0.769374	1.20565	1.31212	1.28859	2.65873	3.02282	2.83858	3.99442	4.20456	7.44317	3.19326	2.99948	3.40206
ENSGALG00000014011	IRAG2	inositol 1,4,5-triphosphate receptor associated 2	1.78948	2.01361	1.5422	4.10356	4.06179	4.04566	3.23711	3.26289	3.22659	3.93062	4.00813	4.05395	17.1424	16.8975	15.4683
ENSGALG00000006871	SLCO3A1	solute carrier organic anion transporter family member 3A1	6.76401	7.04317	7.01752	6.66993	6.42105	5.55264	4.10667	3.92187	3.85939	2.30097	2.25425	1.7803	1.25513	0.927078	0.852525
Gallus_gallus_newGene_1577	Gallus_gallus_newGene_1577	-	0.425686	0	0.093142	0	0	0.022756	0.02136	0.089022	0	0	0	0	0.248513	0.491484	0.420698
ENSGALG00000029947	ENSGALG00000029947	-	21.9865	23.2521	24.6464	32.47	30.8587	31.3742	14.6303	14.9142	15.0656	11.0726	10.6246	9.24588	8.83586	9.32567	9.75433
ENSGALG00000025915	ARRDC3	arrestin domain containing 3	4.62447	4.81007	5.86422	5.46891	5.76327	5.15871	14.5101	15.8384	14.716	18.8188	20.4978	19.7086	26.5995	27.154	29.7173
Gallus_gallus_newGene_6984	Gallus_gallus_newGene_6984	-	0.559989	0.699968	0.622449	0.232101	0.221199	0.206115	0.556244	0.564309	0.82506	0.930167	0.790398	1.01885	0.347672	0.438225	0.220537
ENSGALG00000047807	CD163	CD163 molecule	0.059348	0.052525	0.068957	0.039184	0.01044	0	0.313877	0.343461	0.211414	0.808642	0.811872	0.531175	0.868186	0.871852	0.862608
ENSGALG00000006325	NTN4L	netrin-4-like	2.08151	1.8189	2.03172	4.45869	4.65793	4.53017	7.42629	8.26088	7.5813	8.63275	9.71165	9.63022	11.6378	11.4175	13.2772
ENSGALG00000030603	ANTXR1	ANTXR cell adhesion molecule 1	3.25503	3.1362	2.58518	4.18927	3.992	3.74882	11.5918	13.9374	13.0601	14.4191	14.7036	21.7241	8.62233	8.86193	9.63594
Gallus_gallus_newGene_7215	Gallus_gallus_newGene_7215	-	0	0.619714	0	0.402663	0.408915	0.417196	0.392062	0.409983	0.387034	0.421751	0.370082	0.698688	0	0	0
Gallus_gallus_newGene_6167	Gallus_gallus_newGene_6167	-	0.494178	0.54499	0.644975	1.14066	0.714697	0.797424	1.01618	1.16577	1.0189	0.980709	1.30172	0.703157	0.380491	0.577588	0.446514
ENSGALG00000026055	PALM	paralemmin	1.07501	0.873086	0.996717	1.16828	1.34683	1.05195	3.04861	2.92384	2.39012	3.9561	4.21969	4.08807	2.59676	2.06135	1.9843
ENSGALG00000012277	MAFF	MAF bZIP transcription factor F	21.9443	21.7305	37.3057	41.8929	44.3501	42.1283	36.8094	36.6477	34.2169	37.7863	43.9146	14.5317	80.0218	79.9931	71.5965
ENSGALG00000039376	DPT	dermatopontin	0.20014	0.299987	0.209042	0.257375	0.221622	0.275575	0.119792	0.278867	0.22388	0.224939	0.210182	0.213015	0.657797	1.06768	0.948885
ENSGALG00000008785	MCCC1	methylcrotonoyl-CoA carboxylase 1	2.03129	2.12092	2.90619	4.02383	3.66175	4.07103	5.22362	5.30108	4.53481	6.69979	7.20462	4.17749	12.7868	13.0019	13.1333
ENSGALG00000038162	FAM26E	family with sequence similarity 26 member E	2.58128	3.22114	3.73105	2.09743	2.21506	2.27575	5.78362	5.71227	6.0618	7.24635	7.42625	5.47621	6.26476	5.60107	5.25221
ENSGALG00000007438	IFT46	intraflagellar transport 46	5.87686	5.53046	6.82862	7.52603	6.7302	5.79026	14.5775	14.755	14.4887	17.63	19.8267	16.7289	17.4196	14.5194	15.9608
ENSGALG00000003845	MKNK2	MAPK interacting serine/threonine kinase 2	5.44839	4.412	4.35011	5.50235	5.78263	5.37141	12.6579	12.3772	11.8215	15.7495	19.7581	22.9444	20.2248	20.3997	18.0674
ENSGALG00000051443	C1orf216	-	0	0	0	0.137487	0.036511	0.656775	0.771491	0.111129	0.111336	0.22818	0.068607	0.34923	1.00599	0.890355	0.812182
ENSGALG00000051442	TSC22D1	TSC22 domain family member 1	6.2568	5.82008	4.3026	4.64297	4.40225	4.43471	9.96938	10.3789	10.398	14.8107	15.5938	18.7825	24.013	24.5783	29.2814
ENSGALG00000049360	LOC100859302	serine/threonine-protein phosphatase 1 regulatory subunit 10-like	7.92296	6.58026	2.32511	2.24382	2.69497	2.68203	1.72118	2.13219	1.87054	2.01805	1.96578	9.45973	1.16743	1.22785	1.26537
ENSGALG00000004860	RASD1	ras related dexamethasone induced 1	0.267664	0.364447	0.275618	0.389133	0.50335	0.589618	0.473959	0.401076	0.528854	0.80767	0.669403	0.495756	3.96329	4.15836	3.78877
ENSGALG00000005739	SCD	stearoyl-CoA desaturase	18.4864	19.1913	14.4446	26.1264	26.5628	25.0154	6.94947	6.15005	6.56597	4.27697	3.61756	7.05175	3.54921	3.28021	3.08732
ENSGALG00000006425	SLC6A6	solute carrier family 6 member 6	4.56232	5.84755	6.1539	3.5012	2.85948	3.47192	9.16156	9.71032	8.90753	12.1582	11.8668	14.3265	6.31172	5.7635	4.77639
ENSGALG00000041706	FAM13B	family with sequence similarity 13, member B	14.4168	15.0522	16.0661	13.8775	14.1113	14.3013	11.938	12.806	13.4458	8.62563	7.26613	6.43018	3.64927	3.54064	3.43679
ENSGALG00000007777	SLC39A10	solute carrier family 39 member 10	33.9283	34.7014	37.5287	12.2836	12.0936	12.1317	13.504	13.1429	13.9779	13.9869	14.6937	11.5901	18.9441	18.5376	20.3515
ENSGALG00000035058	CAMKV	CaM kinase like vesicle associated	0.815778	0.676923	0.464177	0.729619	0.723317	0.884423	2.3613	1.70819	1.74608	2.59162	2.01825	5.97657	2.12439	2.27531	2.10108
ENSGALG00000030025	FABP4	fatty acid binding protein 4	0.431778	0.650732	0.57254	6.34716	6.6389	6.80231	18.5879	19.3066	21.1944	30.1041	32.8767	21.4256	59.2252	59.8198	63.4184
ENSGALG00000004037	DNA2	DNA replication helicase/nuclease 2	7.16654	7.09464	8.74419	7.25172	6.94772	7.86819	4.49137	5.09522	4.65929	1.79331	2.35447	1.57296	0.93035	0.953737	1.05529
Gallus_gallus_newGene_6463	Gallus_gallus_newGene_6463	-	0.627304	0.538041	0.696401	0.705133	0.665953	0.790667	0.65965	0.563303	0.769984	0.538784	0.672527	0.390985	0.149586	0.156131	0.244272
ENSGALG00000033591	LOC769726	kazal-type serine protease inhibitor domain-containing protein 1-like	0.452687	0.208187	0.362804	4.09119	4.04774	4.16545	4.71997	4.42471	4.4728	9.32597	10.5809	6.36382	48.7303	55.2011	59.0411
ENSGALG00000046032	CD83	CD83 molecule	0	0	0	0	0.012752	0	0	0.067956	0	0.113347	0.150153	0.147187	1.44665	1.21593	0.88987
ENSGALG00000013929	PDGFRA	platelet-derived growth factor receptor, alpha polypeptide	0.183665	0.276502	0.158994	0.148609	0.116222	0.11138	0.566545	0.832916	0.516632	1.02078	0.764976	0.925282	0.261285	0.276631	0.307772
ENSGALG00000027716	SAA	serum amyloid A	1.63795	1.88663	1.56857	2.16382	1.79505	1.85311	7.61831	6.21762	5.64648	81.6249	74.6131	40.0984	1088.8	1007.58	888.673

## Sheet: DE_genes in A0_vs_A12
Differential expressed mRNAs expression profiles between preadipocytes and differentiated 12 h adipocytes
Gene_ID	Gene_symbol	Gene_description	A0-1_Count	A0-2_Count	A0-3_Count	A12-1_Count	A12-2_Count	A12-3_Count	A0-1_FPKM	A0-2_FPKM	A0-3_FPKM	A12-1_FPKM	A12-2_FPKM	A12-3_FPKM	FDR	log2FC	regulated
ENSGALG00000010364	AADAC	arylacetamide deacetylase	24	23	28	208	228	185	0.153034	0.148935	0.165625	1.22342	1.33071	1.11788	1.1346e-26	2.31418	up
ENSGALG00000010098	SLC6A9	solute carrier family 6 member 9	495	488	541	1618	1628	1266	3.01109	3.04898	3.45918	9.00212	10.2635	8.32494	4.74158e-28	1.33057	up
ENSGALG00000002667	OLFML2B	olfactomedin like 2B	281	228	215	764	930	733	2.02501	1.63239	1.40079	4.96085	5.97046	4.86795	4.77081e-14	1.38015	up
ENSGALG00000033338	GPT2	glutamic--pyruvic transaminase 2	99	108	86	806	842	875	0.61738	0.670681	0.485547	4.5577	4.71211	5.06801	5.89891e-61	2.64656	up
Gallus_gallus_newGene_8659	Gallus_gallus_newGene_8659	-	44	15	77	202	234	278	0.221518	0.070877	0.390358	0.930531	1.04163	1.36814	9.25455e-06	1.29698	up
Gallus_gallus_newGene_6757	Gallus_gallus_newGene_6757	-	99	166	58	41	19	15	0.744576	1.16829	0.328292	0.226197	0.116398	0.133154	0.000543782	-1.04971	down
ENSGALG00000015180	PSAT1	phosphoserine aminotransferase 1	787	826	1121	8272	8385	8228	4.56295	4.7634	5.87849	43.2156	43.3246	44.0038	0	2.97529	up
ENSGALG00000012971	CCDC170	coiled-coil domain containing 170	71	66	71	189	172	194	0.393483	0.359038	0.353699	0.941996	0.84724	0.993474	2.17823e-07	1.0691	up
Gallus_gallus_newGene_2647	Gallus_gallus_newGene_2647	-	0	0	0	71	72	58	0	0	0	0.206654	0.210031	0.174983	2.57084e-16	2.29826	up
ENSGALG00000036990	DECR1	2,4-dienoyl-CoA reductase 1, mitochondrial	449	388	545	1665	1638	1657	5.86218	4.99935	6.40115	19.4862	18.9463	19.8459	4.54156e-61	1.63179	up
ENSGALG00000016556	GVINP1	GTPase, very large interferon inducible pseudogene 1	159	154	188	413	487	451	0.347869	0.335211	0.372151	0.81477	0.950657	0.91205	1.0322e-15	1.17974	up
ENSGALG00000014950	LOC421740	sulfotransferase family 3A, member 1-like	108	132	108	31	24	44	1.39439	1.61255	1.31362	0.312491	0.251571	0.513922	3.71924e-07	-1.36654	down
Gallus_gallus_newGene_6936	Gallus_gallus_newGene_6936	-	43	57	82	201	207	139	0.212291	0.252574	0.300191	0.646539	0.634501	0.597627	7.09527e-06	1.11288	up
ENSGALG00000007320	FXYD2	FXYD domain containing ion transport regulator 2	26	21	34	75	80	85	0.806181	0.645273	0.961898	2.13093	2.24848	2.49278	0.000179815	1.01465	up
ENSGALG00000047383	WISP2	WNT1 inducible signaling pathway protein 2	191	196	270	2131	2272	2093	1.11613	1.13762	1.42887	11.2269	11.8374	11.2912	2.60206e-203	3.03907	up
ENSGALG00000000619	ANGPTL4	angiopoietin like 4	1654	1660	1687	11118	11584	10583	8.90371	8.90691	8.23938	52.0927	55.119	51.9125	7.95606e-213	2.50891	up
ENSGALG00000016462	MYCN	v-myc avian myelocytomatosis viral oncogene neuroblastoma derived homolog	41	17	21	178	201	170	0.290827	0.112732	0.131993	1.13691	1.25604	1.09563	2.79144e-10	1.70491	up
ENSGALG00000052983	ENSGALG00000052983	-	417	423	533	1874	2007	1650	2.47901	2.48385	2.92228	10.1499	10.8018	8.96462	2.78899e-72	1.78939	up
ENSGALG00000011166	PKDCCB	protein kinase domain containing, cytoplasmic b	236	258	278	1015	989	938	3.31895	3.60641	3.53621	12.8811	12.4139	12.1856	1.75486e-59	1.70191	up
ENSGALG00000013034	CECR2	CECR2, histone acetyl-lysine reader	59	35	47	157	140	134	0.189883	0.116215	0.138997	0.470405	0.415392	0.408416	1.37006e-05	1.0983	up
ENSGALG00000011331	CTH	cystathionine gamma-lyase	286	231	293	596	692	687	2.33705	1.87692	2.16866	4.39736	5.04866	5.18379	3.82698e-12	1.04124	up
ENSGALG00000003135	ANK3	ankyrin 3	42	18	44	324	255	282	0.056438	0.01892	0.09511	0.565779	0.367997	0.361053	1.02067e-18	2.13986	up
ENSGALG00000008306	FGL2	fibrinogen like 2	211	232	315	881	900	931	1.06496	1.16632	1.44207	4.01581	4.05604	4.34406	3.57155e-38	1.599	up
ENSGALG00000011708	MYLK	myosin light chain kinase	290	272	252	638	782	734	0.58639	0.547088	0.461645	1.16332	1.4128	1.58497	2.64183e-11	1.11527	up
ENSGALG00000005845	SLC7A5	solute carrier family 7 member 5	261	237	274	750	820	792	1.06393	0.963003	1.01198	2.76134	2.98549	2.98275	6.44396e-30	1.3782	up
Gallus_gallus_newGene_7621	Gallus_gallus_newGene_7621	-	46	40	46	105	133	149	0.268837	0.225615	0.23787	0.549695	0.648608	0.763234	2.38695e-05	1.06428	up
ENSGALG00000012956	TMTC1	transmembrane and tetratricopeptide repeat containing 1	736	675	713	1704	1727	1820	4.14637	3.77865	3.63283	8.64729	8.67266	9.45987	1.8863e-22	1.09188	up
Gallus_gallus_newGene_5624	Gallus_gallus_newGene_5624	-	28	35	86	202	191	201	0.085217	0.109097	0.195143	0.62605	0.428531	0.43602	4.67921e-06	1.26503	up
ENSGALG00000012816	SLC22A23	solute carrier family 22 member 23	24	29	30	126	128	127	0.169826	0.203669	0.188028	0.807483	0.808159	0.833618	1.33915e-11	1.58601	up
ENSGALG00000015665	SH3BP2	SH3 domain binding protein 2	219	240	304	120	121	99	0.946565	1.04176	1.23734	0.496487	0.483249	0.393729	1.56625e-11	-1.17954	down
ENSGALG00000007522	ABCC3	ATP binding cassette subfamily C member 3	30	50	61	193	167	126	0.089588	0.149715	0.16757	0.534771	0.456982	0.35198	2.7945e-06	1.20902	up
ENSGALG00000004170	ADA	adenosine deaminase	369	376	488	1400	1485	1406	2.22436	2.25278	2.66163	7.61072	7.98332	7.82575	2.6854e-67	1.59677	up
ENSGALG00000053321	DOK2	docking protein 2	225	185	218	1132	1215	1045	1.55367	1.26697	1.35786	7.04675	7.47672	6.65756	1.94275e-62	2.13466	up
ENSGALG00000011813	HEG1	heart development protein with EGF like domains 1	679	634	284	192	208	170	2.09121	1.94419	0.791318	0.525196	0.562473	0.502164	2.46685e-05	-1.16326	down
ENSGALG00000000378	SLC25A37	solute carrier family 25 (mitochondrial iron transporter), member 37	704	849	966	2201	2457	2218	11.0629	13.2657	13.7343	31.1506	34.4014	32.1372	1.66387e-38	1.25247	up
ENSGALG00000010322	JDP2	Jun dimerization protein 2	452	446	531	1279	1270	1198	5.23515	5.08648	4.71808	11.363	11.1531	10.7681	1.06265e-44	1.20149	up
Gallus_gallus_newGene_5749	Gallus_gallus_newGene_5749	-	2056	1483	943	470	461	261	1.86155	1.15626	0.633159	0.318661	0.309405	0.18127	6.15916e-05	-1.18831	down
ENSGALG00000002397	PSPH	phosphoserine phosphatase	337	339	381	3134	3090	2926	5.0811	5.80109	5.32602	46.893	42.6745	45.3918	0	2.89098	up
ENSGALG00000033635	PTGS2	prostaglandin-endoperoxide synthase 2	9896	10654	15183	42126	39250	41467	35.2352	37.6634	50.2063	137.163	127.689	138.849	1.35548e-63	1.58704	up
ENSGALG00000029572	TOP1MT	DNA topoisomerase I mitochondrial	791	884	1051	2701	2640	2522	5.54738	6.15921	6.69129	17.178	16.5466	16.35	6.09522e-77	1.34809	up
ENSGALG00000007226	OSTN	osteocrin	7	4	6	75	86	79	0.070048	0.035637	0.05508	0.709707	0.804635	0.809002	7.52708e-14	2.05751	up
ENSGALG00000014261	UCHL1	ubiquitin C-terminal hydrolase L1	12	15	12	103	105	136	0.129216	0.167242	0.122054	1.04009	1.05694	1.4114	8.86881e-14	1.96226	up
ENSGALG00000029921	CSRP2	cysteine and glycine rich protein 2	9704	10223	13179	27903	30712	29038	146.297	153.147	179.677	378.675	412.232	403.419	1.67835e-73	1.23384	up
ENSGALG00000012295	CDKL1	cyclin dependent kinase like 1	579	629	681	1796	1764	1518	3.70823	4.00465	3.94464	10.3612	10.0642	8.95966	6.01255e-37	1.22486	up
ENSGALG00000015799	ELAVL2	ELAV like RNA binding protein 2	659	684	1015	396	347	313	5.5538	6.47257	8.94236	3.30843	2.96123	2.6191	4.24401e-16	-1.20563	down
ENSGALG00000008354	HARBI1	harbinger transposase derived 1	223	212	230	593	604	467	2.13821	2.02238	1.9965	5.12201	5.16077	4.13151	6.26748e-12	1.06417	up
ENSGALG00000010402	HPGDS	hematopoietic prostaglandin D synthase	1021	1147	1479	3512	3369	3519	10.6414	11.4713	13.8781	31.7156	30.2602	32.978	6.566e-52	1.32637	up
ENSGALG00000003283	COMP	cartilage oligomeric matrix protein	200	161	194	569	590	585	1.0082	0.808572	0.885803	2.59031	2.65671	2.72537	1.42409e-21	1.38014	up
ENSGALG00000014938	ABHD3	abhydrolase domain containing 3	28	23	38	145	108	97	0.15083	0.11112	0.171534	0.657646	0.482161	0.451294	4.82197e-07	1.31397	up
ENSGALG00000007077	CPT1A	carnitine palmitoyltransferase 1A	1797	1853	2234	10550	10231	10336	10.8608	11.1308	12.2127	57.4183	55.0728	57.5878	0	2.22752	up
Gallus_gallus_newGene_3311	Gallus_gallus_newGene_3311	-	360	295	323	798	833	1074	1.34465	1.09471	1.08998	2.68014	2.77069	3.68987	1.089e-10	1.15817	up
Gallus_gallus_newGene_707	Gallus_gallus_newGene_707	-	63	62	58	280	320	229	0.467853	0.453903	0.384316	1.87183	2.11821	1.56687	5.93638e-16	1.6772	up
ENSGALG00000039741	TNFRSF8	TNF receptor superfamily member 8	116	120	124	309	361	278	0.987738	1.01856	0.953568	2.38211	2.74842	2.19322	9.05328e-10	1.09743	up
ENSGALG00000041362	ENSGALG00000041362	-	6100	5957	7023	14561	14333	14056	25.2383	24.4908	26.2758	54.2323	52.7956	53.5912	1.04872e-110	1.00461	up
ENSGALG00000012055	TGFBR2L	transforming growth factor beta receptor 2 like	41	36	38	151	155	167	0.287346	0.24728	0.240179	0.95834	0.971764	1.08183	1.64137e-11	1.50983	up
ENSGALG00000007346	KIAA1462	KIAA1462	420	463	502	1327	1295	1254	1.36736	1.50534	1.50806	4.20605	3.94805	4.00208	7.31935e-47	1.28861	up
ENSGALG00000031518	DDIT3	DNA damage inducible transcript 3	44	42	61	589	736	498	0.867638	0.8079	1.0851	10.4694	12.9276	9.06406	3.11046e-54	2.95904	up
ENSGALG00000036920	SLC22A5	solute carrier family 22 member 5	166	137	184	724	630	600	1.58984	1.29813	1.58991	6.23858	5.36754	5.2933	2.60068e-32	1.70773	up
Gallus_gallus_newGene_7020	Gallus_gallus_newGene_7020	-	491	499	248	152	146	88	2.97465	2.83318	1.19262	0.757194	0.671553	0.86618	3.27313e-06	-1.27872	down
ENSGALG00000035927	ST8SIA5	ST8 alpha-N-acetyl-neuraminide alpha-2,8-sialyltransferase 5	335	326	401	1116	1047	975	0.7371	0.69161	0.820502	2.2062	2.0093	2.01745	2.69632e-41	1.35595	up
ENSGALG00000007426	MKX	mohawk homeobox	722	683	702	2117	1954	1871	7.36787	6.92203	6.47025	19.4391	17.7469	17.591	1.15439e-32	1.27574	up
ENSGALG00000028250	ANKRD22	ankyrin repeat domain 22	15	9	24	63	68	62	0.082486	0.048308	0.125516	0.331599	0.372695	0.368276	0.000139176	1.11905	up
ENSGALG00000002479	MAT1A	methionine adenosyltransferase 1A	731	750	1136	3430	3506	3481	5.50149	5.60674	7.73194	23.2412	23.4956	24.1448	1.22691e-58	1.7711	up
ENSGALG00000030677	ABCG2	ATP binding cassette subfamily G member 2 (Junior blood group)	11	10	19	105	93	116	0.056624	0.053696	0.090816	0.514668	0.451141	0.580644	1.69568e-12	1.86741	up
Gallus_gallus_newGene_4255	Gallus_gallus_newGene_4255	-	1044	1152	912	422	463	493	1.01874	1.11634	0.804075	0.37025	0.401921	0.44283	1.17001e-12	-1.21281	down
Gallus_gallus_newGene_2283	Gallus_gallus_newGene_2283	-	23	23	62	104	144	126	0.304549	0.279423	0.737681	1.32033	1.81509	1.5828	0.000339635	1.04773	up
ENSGALG00000012691	ALDH1L2	aldehyde dehydrogenase 1 family member L2	85	102	112	330	333	293	0.389374	0.461539	0.461988	1.36432	1.36022	1.23776	1.46054e-16	1.3708	up
ENSGALG00000005468	SYNRG	synergin gamma	4224	4278	4984	10197	10565	10373	15.7761	16.2033	16.7265	33.8041	35.0672	35.1561	5.35211e-101	1.04041	up
ENSGALG00000008811	SLC1A4	solute carrier family 1 member 4	3052	3089	3638	11768	11700	11613	17.9061	18.0074	19.3015	62.1535	61.1129	62.7873	0	1.67401	up
ENSGALG00000009748	ASNS	asparagine synthetase (glutamine-hydrolyzing)	19715	19831	25616	50149	48577	48186	114.681	112.092	134.857	258.851	246.048	254.148	1.05896e-89	1.01136	up
ENSGALG00000037595	USF1	upstream transcription factor 1	369	335	128	78	113	79	3.28725	3.01256	1.02358	0.62108	0.899363	0.653552	0.000290762	-1.0773	down
ENSGALG00000038141	NCF4	neutrophil cytosolic factor 4	147	120	197	440	430	461	1.05035	0.851194	1.27476	2.83262	2.7415	3.03986	1.20363e-13	1.2396	up
ENSGALG00000014513	CDCA3	cell division cycle associated 3	962	931	916	509	524	481	14.0848	13.4722	12.0576	6.67052	6.83277	6.45136	4.59729e-15	-1.00291	down
Gallus_gallus_newGene_3944	Gallus_gallus_newGene_3944	-	28	19	10	84	107	170	0.051485	0.033345	0.019645	0.260115	0.302603	0.396449	2.80782e-05	1.24738	up
ENSGALG00000015079	UPK1B	uroplakin 1B	83	75	89	42	21	29	0.577399	0.50681	0.553999	0.250256	0.125446	0.193502	0.000124534	-1.07492	down
ENSGALG00000029983	ANGPT1	angiopoietin 1	381	397	554	245	233	181	1.65089	1.7094	2.17115	0.952791	0.899437	0.723499	1.82683e-10	-1.05717	down
ENSGALG00000037603	SESN2	sestrin 2	806	703	1015	3193	3841	3271	4.51364	3.91247	5.14184	16.1022	19.1567	16.8877	5.31297e-60	1.7972	up
ENSGALG00000001130	WBSCR17	Williams-Beuren syndrome chromosome region 17	21	36	58	108	118	139	0.10381	0.178234	0.260148	0.484163	0.525731	0.639507	0.000253133	1.03494	up
ENSGALG00000033002	SLC7A3	solute carrier family 7 member 3	3218	3101	3693	8275	9121	7832	16.1869	14.5566	15.9646	34.2312	37.2523	33.8929	1.8199e-61	1.15399	up
Gallus_gallus_newGene_3085	Gallus_gallus_newGene_3085	-	0	0	5	227	222	185	0	0	0.024616	0.672416	0.63557	0.673763	1.18159e-44	3.59965	up
ENSGALG00000032736	MGLL	monoglyceride lipase	7	3	10	65	80	95	0.029095	0.009314	0.038262	0.286506	0.325575	0.437833	2.30666e-10	1.79886	up
ENSGALG00000029596	HAS2	hyaluronan synthase 2	866	883	1416	234	209	239	4.91931	4.98664	7.27731	1.19579	1.0542	1.24833	7.42266e-43	-2.14077	down
ENSGALG00000005502	KCNG4	potassium voltage-gated channel modifier subfamily G member 4	79	65	75	28	33	22	0.474372	0.388116	0.4096	0.147386	0.17526	0.122052	6.65361e-05	-1.09293	down
ENSGALG00000007012	ARRDC4	arrestin domain containing 4	575	607	750	315	276	280	3.61018	3.78395	4.25386	1.77841	1.5388	1.61451	2.55449e-26	-1.24227	down
ENSGALG00000027365	HIVEP3	HIVEP zinc finger 3	1550	1492	652	429	469	383	3.08852	2.95184	1.17338	0.768754	0.829565	0.702514	2.24259e-06	-1.24923	down
ENSGALG00000002816	STK10	serine/threonine kinase 10	315	305	396	178	201	139	0.837299	0.805826	0.953079	0.425842	0.476875	0.33994	7.65102e-09	-1.01221	down
ENSGALG00000008185	AOX1	aldehyde oxidase 1	42	26	22	98	131	102	0.162393	0.101286	0.077829	0.34462	0.45719	0.36922	0.000145802	1.09052	up
ENSGALG00000036821	LOC420362	heat shock transcription factor 1	486	388	159	138	117	104	6.57334	5.21652	1.94456	1.67904	1.40142	1.28812	0.000346442	-1.05636	down
ENSGALG00000009034	ALK	ALK receptor tyrosine kinase	147	181	201	83	84	80	1.19195	1.45756	1.44362	0.592405	0.592905	0.584898	3.72642e-08	-1.08597	down
ENSGALG00000034655	ALDH18A1	aldehyde dehydrogenase 18 family member A1	10313	10461	12525	35084	35084	35978	48.0097	48.3155	52.6392	146.727	145.333	154.165	1.96316e-234	1.50502	up
ENSGALG00000047565	ENSGALG00000047565	-	637	521	116	113	132	84	4.54722	3.69591	0.746608	0.725381	0.838813	0.551405	0.000574711	-1.04721	down
Gallus_gallus_newGene_8174	Gallus_gallus_newGene_8174	-	648	670	917	332	333	369	1.17446	1.45937	1.31542	0.651978	0.600664	0.607615	2.07564e-20	-1.18856	down
ENSGALG00000006719	GNAZ	G protein subunit alpha z	16	21	30	469	472	437	0.086742	0.114859	0.149367	2.40037	2.38777	2.2849	2.33997e-77	3.54449	up
ENSGALG00000004365	ENSGALG00000004365	-	47	31	28	278	262	305	0.274968	0.177325	0.144962	1.46945	1.37051	1.65139	1.23652e-20	2.16146	up
ENSGALG00000049422	ATF3	activating transcription factor 3	1866	1808	2411	6089	6044	6066	7.95338	7.65698	9.29424	24.2064	25.5054	26.9757	3.17494e-103	1.40709	up
ENSGALG00000002223	LHX9	LIM homeobox 9	129	134	101	27	30	38	1.19899	1.24648	0.858763	0.223317	0.24545	0.320996	1.50017e-08	-1.48637	down
ENSGALG00000027874	CHAC1	ChaC glutathione specific gamma-glutamylcyclotransferase 1	417	397	485	4976	5385	4938	3.43248	3.24843	3.61643	36.9402	39.5387	37.5247	0	3.33056	up
Gallus_gallus_newGene_8799	Gallus_gallus_newGene_8799	-	58	61	97	414	270	326	0.138398	0.244687	0.148734	0.760579	0.651979	0.686742	9.54316e-15	1.69239	up
ENSGALG00000007874	IL18	interleukin 18	359	475	414	1537	1393	1375	2.73324	3.58826	2.85138	10.5332	9.49291	9.64703	7.10194e-29	1.51492	up
Gallus_gallus_newGene_1501	Gallus_gallus_newGene_1501	-	928	960	1013	396	487	423	1.18346	1.2406	1.19104	0.474924	0.591989	0.451022	9.52971e-25	-1.24764	down
Gallus_gallus_newGene_4025	Gallus_gallus_newGene_4025	-	634	658	645	192	179	255	1.07338	0.900557	0.838461	0.235353	0.275941	0.413712	1.86481e-19	-1.59024	down
ENSGALG00000014861	NIM1K	NIM1 serine/threonine protein kinase	135	184	214	618	630	643	0.907516	1.22595	1.29793	3.74368	3.77372	3.98695	3.62236e-25	1.54382	up
ENSGALG00000037975	CA3B	carbonic anhydrase 3B	167	218	313	99	94	91	1.34035	1.73748	2.27109	0.711865	0.669278	0.669373	2.61758e-08	-1.19796	down
ENSGALG00000039264	SLA	Src like adaptor	926	831	701	2018	1926	2069	5.70382	5.50021	3.9407	11.8028	11.0531	11.9563	1.0924e-09	1.00988	up
Gallus_gallus_newGene_2853	Gallus_gallus_newGene_2853	-	0	0	0	77	102	114	0	0	0	0.306443	0.399733	0.4653	1.42076e-21	2.64234	up
ENSGALG00000015090	PLIN2	perilipin 2	3947	3962	4529	26731	25697	25883	26.944	26.7903	27.7379	171.436	156.667	163.282	0	2.47497	up
ENSGALG00000005572	NOXO1	NADPH oxidase organizer 1	87	83	133	386	394	399	0.592234	0.559341	0.817718	2.36399	2.3902	2.50708	1.42409e-21	1.62281	up
ENSGALG00000041202	FBXO32	F-box protein 32	177	167	260	718	643	641	0.620393	0.580732	0.826394	2.27406	2.01125	2.07794	6.13939e-24	1.46404	up
ENSGALG00000016196	CBSL	cystathionine-beta-synthase like	197	185	249	831	856	854	1.63425	1.46123	1.81957	6.00447	6.17265	5.93658	2.77598e-53	1.76848	up
ENSGALG00000039541	SH3GLB2	SH3 domain containing GRB2 like, endophilin B2	1827	1863	2327	5273	5506	5126	11.2367	11.3753	12.9406	29.2073	30.1498	29.0677	8.03192e-105	1.23358	up
Gallus_gallus_newGene_4570	Gallus_gallus_newGene_4570	-	0	0	0	128	305	203	0	0	0	0.901981	2.11826	1.35722	5.65928e-28	3.00688	up
Gallus_gallus_newGene_8661	Gallus_gallus_newGene_8661	-	65	93	55	3	14	20	0.435966	0.658969	0.390763	0.014972	0.104555	0.17542	0.000367416	-1.06697	down
ENSGALG00000002594	TFPI	tissue factor pathway inhibitor	702	778	940	3256	2845	3074	6.48372	7.18644	7.93503	27.1632	23.2929	26.7063	1.87058e-84	1.72048	up
Gallus_gallus_newGene_5462	Gallus_gallus_newGene_5462	-	0	0	0	119	164	113	0	0	0	0.456918	0.623217	0.445614	1.07514e-29	3.07084	up
Gallus_gallus_newGene_882	Gallus_gallus_newGene_882	-	10808	12833	14661	7340	7111	5561	5.15211	5.90115	6.02613	3.46929	3.019	2.54241	7.42694e-23	-1.05137	down
ENSGALG00000053860	LOC101750112; LOC420486	-	3038	3043	3488	1351	1309	1265	7.70543	7.66916	8.00114	3.07971	2.95586	2.95337	2.20498e-116	-1.42601	down
ENSGALG00000011176	SCRN1	secernin 1	51	27	47	142	119	126	0.389433	0.180656	0.287426	0.901942	0.775639	0.811763	4.44541e-05	1.07691	up
ENSGALG00000007267	MVD	mevalonate diphosphate decarboxylase	870	823	1063	2350	2677	2084	6.47614	6.0888	7.15564	15.7561	17.7547	14.3038	4.82609e-28	1.16431	up
ENSGALG00000040926	SAMSN1	SAM domain, SH3 domain and nuclear localization signals 1	7	17	8	86	89	145	0.041211	0.124571	0.066599	0.620184	0.610782	1.13304	1.46495e-08	1.63076	up
ENSGALG00000043499	EGFL7	EGF like domain multiple 7	31	62	52	138	144	132	0.318117	0.646976	0.494868	1.30757	1.35209	1.27381	0.000120918	1.00712	up
ENSGALG00000038748	RSRP1	arginine and serine rich protein 1	545	528	641	2403	2248	2366	5.21342	5.02048	5.548	20.7203	19.1749	20.8917	2.11838e-115	1.83382	up
ENSGALG00000008298	LRRC17	leucine rich repeat containing 17	877	860	1334	445	418	393	5.62652	5.36043	7.75839	2.6431	2.43201	2.38155	7.14105e-23	-1.34088	down
ENSGALG00000048814	ENSGALG00000048814	-	418	368	92	88	100	55	1.51651	1.32623	0.299822	0.285311	0.321941	0.182331	0.00103843	-1.00318	down
ENSGALG00000015419	PENK	proenkephalin	572	722	860	355	338	333	5.97338	7.50216	8.12672	3.34052	3.1427	3.20197	7.73065e-18	-1.14686	down
ENSGALG00000006588	LRRC75B	leucine rich repeat containing 75B	116	107	150	335	412	316	0.842354	0.777612	0.990795	2.19985	2.68113	2.12921	1.16377e-11	1.20761	up
ENSGALG00000019231	CD200R1	CD200 receptor 1	63	69	59	26	19	23	0.3969	0.430661	0.336575	0.143868	0.104863	0.171919	9.47626e-05	-1.10226	down
ENSGALG00000014978	IQGAP2	IQ motif containing GTPase activating protein 2	1036	1083	1291	2783	2646	2596	3.24279	3.25017	3.64466	8.07773	7.47698	7.48869	4.27929e-61	1.0628	up
ENSGALG00000007300	PYCR1	pyrroline-5-carboxylate reductase 1	1646	1685	2066	5381	6143	5497	12.0812	12.2835	13.714	35.5745	40.1777	37.2103	4.07878e-90	1.47361	up
ENSGALG00000028186	RERG	RAS like estrogen regulated growth inhibitor	687	719	1015	2661	2578	2636	7.0266	7.2996	9.38651	24.4996	23.475	24.8484	1.61404e-53	1.503	up
ENSGALG00000037864	MYH1A	myosin, heavy chain 1A, skeletal muscle (similar to human myosin, heavy chain 1, skeletal muscle, adult)	30	35	43	148	146	165	0.077715	0.090679	0.103377	0.353906	0.346512	0.405082	5.47606e-12	1.55098	up
ENSGALG00000016764	EIF5B	eukaryotic translation initiation factor 5B	10280	11280	17563	45224	49994	45880	37.1665	40.524	57.4191	147.18	160.919	152.854	2.06377e-41	1.62525	up
ENSGALG00000028612	MYH1G	myosin, heavy chain 1G, skeletal muscle (similar to human myosin, heavy chain 1, skeletal muscle, adult)	37	35	70	219	210	256	0.101849	0.09421	0.174048	0.541353	0.513279	0.647067	1.24096e-12	1.6624	up
ENSGALG00000014727	PDE4D	phosphodiesterase 4D	195	208	256	130	105	99	0.644425	0.684154	0.767641	0.385428	0.309532	0.300088	9.54494e-08	-1.00154	down
ENSGALG00000011805	UGT2A1	UDP glucuronosyltransferase 2 family, polypeptide A1, complex locus	618	656	773	1499	1573	1743	4.00009	4.21978	4.52578	8.73966	9.06896	10.4035	6.26958e-23	1.0389	up
ENSGALG00000009758	SLC7A11	solute carrier family 7 member 11	39	54	81	736	805	753	0.412953	0.567877	0.776762	7.05421	7.63127	7.38482	8.43898e-75	3.15385	up
ENSGALG00000053107	ENSGALG00000053107	-	218	261	331	1213	1105	1106	1.13225	1.3472	1.55268	5.66904	5.10845	5.29197	1.42746e-53	1.83181	up
ENSGALG00000004974	PPARG	peroxisome proliferator-activated receptor gamma	199	210	278	1240	1167	1167	1.55769	1.72585	2.0687	8.65294	8.03383	8.33377	1.60276e-88	2.13525	up
ENSGALG00000007993	DCX	doublecortin	101	120	137	441	369	454	0.572807	0.680156	0.702982	2.26503	1.87486	2.38964	9.96489e-19	1.49459	up
ENSGALG00000007669	EGR1	early growth response 1	2133	1720	1877	530	420	417	13.7694	11.028	10.9532	3.07556	2.41072	2.47808	7.15669e-44	-2.05921	down
ENSGALG00000027069	TSC22D4	TSC22 domain family member 4	78	64	74	283	346	467	1.57521	1.17807	1.94547	7.42575	8.99955	9.67099	2.03724e-14	1.73364	up
ENSGALG00000001805	MXRA7	matrix remodeling associated 7	2514	2699	3052	6436	6953	6192	26.0806	27.8266	28.6331	60.1127	64.2222	59.2025	7.26212e-65	1.07088	up
Gallus_gallus_newGene_248	Gallus_gallus_newGene_248	-	48	60	52	157	182	148	0.191684	0.233261	0.184793	0.579662	0.656993	0.595021	2.29922e-07	1.17131	up
ENSGALG00000016617	NCOA1	nuclear receptor coactivator 1	653	634	328	264	250	199	2.08119	2.00794	0.9435	0.756373	0.707624	0.582216	0.000134924	-1.01415	down
ENSGALG00000037695	OSR2	odd-skipped related transciption factor 2	953	852	738	400	389	345	12.338	10.9524	8.63171	4.65802	4.47483	4.11291	9.24743e-12	-1.20043	down
ENSGALG00000002632	CALCRL	calcitonin receptor like receptor	228	309	281	1082	934	1041	1.42105	2.02912	1.57133	6.18956	5.08246	5.83669	3.02582e-28	1.60777	up
ENSGALG00000004676	BTG1L	protein BTG1-like	32	27	47	103	99	104	0.439135	0.365996	0.583045	1.33636	1.21334	1.3695	4.37629e-05	1.04566	up
ENSGALG00000029606	MYH1E	myosin, heavy chain 1E, skeletal muscle (similar to human myosin, heavy chain 1, skeletal muscle, adult)	574	605	834	2764	2693	2875	1.5668	1.64173	2.05861	6.79658	6.54831	7.23664	3.75602e-79	1.83764	up
ENSGALG00000013948	RASL11B	RAS like family 11 member B	479	442	526	1745	1825	1713	3.97015	3.63746	3.94102	13.021	13.4675	13.0796	8.3925e-82	1.66347	up
ENSGALG00000038432	ENSGALG00000038432	-	117	103	87	40	50	34	0.655895	0.568626	0.437071	0.199049	0.249496	0.171643	9.23751e-05	-1.0596	down
ENSGALG00000004215	WIPI1	WD repeat domain, phosphoinositide interacting 1	3036	3062	3623	8996	8864	8502	32.9684	33.2429	35.6217	88.0371	85.5762	85.1886	8.67101e-188	1.27294	up
ENSGALG00000017644	COTL1	coactosin like F-actin binding protein 1	2305	2361	2912	7181	7218	6803	20.2112	20.5732	23.0954	56.6931	56.3578	54.976	4.46696e-159	1.31769	up
ENSGALG00000016992	HTR2A	5-hydroxytryptamine receptor 2A	1065	1093	1305	574	484	540	5.46988	5.58	6.06123	2.65171	2.21322	2.55593	7.40056e-34	-1.2273	down
ENSGALG00000034504	ENSGALG00000034504	-	0	0	0	72	70	65	0	0	0	1.38648	1.33798	1.28977	2.26687e-17	2.37254	up
ENSGALG00000048430	LOC101748916	extensin-like	536	423	155	78	71	80	4.24941	3.32736	1.10695	0.555249	0.497402	0.578533	8.56964e-07	-1.42419	down
ENSGALG00000008037	HORMAD2	HORMA domain containing 2	45	47	70	291	270	279	0.426046	0.423807	0.580874	2.46027	2.25971	2.39484	2.2384e-24	1.92144	up
ENSGALG00000032404	MYH1C	myosin, heavy chain 1C, skeletal muscle (similar to human myosin, heavy chain 1, skeletal muscle, adult)	31	36	37	157	201	120	0.080294	0.094517	0.087771	0.375644	0.476847	0.294942	1.16163e-09	1.51482	up
ENSGALG00000009514	NRCAM	neuronal cell adhesion molecule	12	28	10	70	111	81	0.026409	0.073438	0.01979	0.148944	0.297884	0.271462	0.000224832	1.11295	up
Gallus_gallus_newGene_7295	Gallus_gallus_newGene_7295	-	978	1070	1271	0	0	0	1.47755	1.30604	1.41195	0	0	0	2.60206e-203	-6.50214	down
ENSGALG00000027793	SCN9A	sodium voltage-gated channel alpha subunit 9	1729	1707	1190	808	731	750	3.2773	3.21434	2.03841	1.37805	1.23372	1.30947	1.11055e-07	-1.04406	down
ENSGALG00000001329	EPB41	erythrocyte membrane protein band 4.1	68	54	64	316	305	308	0.290261	0.16972	0.190117	1.11901	1.12193	1.14801	2.09659e-25	1.88871	up
ENSGALG00000014011	IRAG2	inositol 1,4,5-triphosphate receptor associated 2	427	483	433	1130	1123	1087	1.78948	2.01361	1.5422	4.10356	4.06179	4.04566	1.53083e-17	1.08367	up
Gallus_gallus_newGene_6984	Gallus_gallus_newGene_6984	-	263	378	400	135	143	116	0.559989	0.699968	0.622449	0.232101	0.221199	0.206115	3.44989e-13	-1.36135	down
ENSGALG00000006325	NTN4L	netrin-4-like	249	219	269	592	626	588	2.08151	1.8189	2.03172	4.45869	4.65793	4.53017	1.53083e-17	1.07293	up
ENSGALG00000007777	SLC39A10	solute carrier family 39 member 10	5797	5967	7092	2332	2322	2250	33.9283	34.7014	37.5287	12.2836	12.0936	12.1317	1.48483e-260	-1.59435	down
ENSGALG00000030025	FABP4	fatty acid binding protein 4	19	29	28	303	321	318	0.431778	0.650732	0.57254	6.34716	6.6389	6.80231	7.61691e-46	2.86878	up
ENSGALG00000033591	LOC769726	kazal-type serine protease inhibitor domain-containing protein 1-like	83	41	77	860	871	865	0.452687	0.208187	0.362804	4.09119	4.04774	4.16545	2.82445e-56	3.01073	up

## Sheet: DE_genes in A12_vs_A48
Differential expressed mRNAs expression profiles between differentiated 12 h and 48 h adipocytes
Gene_ID	Gene_symbol	Gene_description	A12-1_Count	A12-2_Count	A12-3_Count	A48-1_Count	A48-2_Count	A48-3_Count	A12-1_FPKM	A12-2_FPKM	A12-3_FPKM	A48-1_FPKM	A48-2_FPKM	A48-3_FPKM	FDR	log2FC	regulated
ENSGALG00000006198	LSS	lanosterol synthase (2,3-oxidosqualene-lanosterol cyclase)	32251	31405	30735	11646	12160	10905	149.743	144.216	146.085	56.3554	49.5976	51.6387	0	-1.5432	down
ENSGALG00000006190	FHL1	four and a half LIM domains 1	3796	3878	3809	7799	9264	8129	28.1863	28.4765	28.8825	60.2824	60.3381	61.5126	6.05564e-157	1.01601	up
ENSGALG00000016820	GAS6	growth arrest specific 6	92	105	100	217	230	269	0.537133	0.609558	0.595828	1.32616	1.18242	1.61237	7.03899e-08	1.02557	up
ENSGALG00000000927	ANGPTL2	angiopoietin-like 2	17716	16857	17392	33850	43318	37346	100.753	94.817	101.257	200.641	216.42	216.629	1.39199e-182	1.02021	up
ENSGALG00000003475	ACLY	ATP citrate lyase	73796	72860	73072	22358	25178	21816	255.855	249.827	259.353	80.7782	76.6738	77.1319	0	-1.77064	down
Gallus_gallus_newGene_2157	Gallus_gallus_newGene_2157	-	19	23	9	106	111	72	0.055643	0.146189	0.023293	0.412768	0.362585	0.31605	4.58244e-09	1.5969	up
Gallus_gallus_newGene_7675	Gallus_gallus_newGene_7675	-	34	24	42	126	157	153	0.248821	0.272577	0.369502	0.433739	0.469439	0.594699	4.12483e-11	1.57132	up
ENSGALG00000016665	FDFT1	farnesyl-diphosphate farnesyltransferase 1	17510	17806	16679	6025	6621	5764	96.8344	97.3948	94.4269	34.7275	32.1628	32.5112	0	-1.60162	down
ENSGALG00000010364	AADAC	arylacetamide deacetylase	208	228	185	765	927	718	1.22342	1.33071	1.11788	4.70266	4.80742	4.31785	1.91601e-50	1.75863	up
ENSGALG00000010098	SLC6A9	solute carrier family 6 member 9	1618	1628	1266	563	694	562	9.00212	10.2635	8.32494	3.12	3.81698	3.65157	7.13257e-48	-1.38261	down
ENSGALG00000002667	OLFML2B	olfactomedin like 2B	764	930	733	2684	2736	2242	4.96085	5.97046	4.86795	18.1647	15.6069	14.8526	5.65974e-60	1.50833	up
ENSGALG00000037889	PTPRT	protein tyrosine phosphatase, receptor type T	231	200	205	73	81	88	0.454066	0.389498	0.423616	0.148527	0.138654	0.175895	4.81627e-12	-1.31589	down
ENSGALG00000033338	GPT2	glutamic--pyruvic transaminase 2	806	842	875	376	484	394	4.5577	4.71211	5.06801	2.21261	2.40238	2.27123	6.33154e-27	-1.08909	down
ENSGALG00000002346	CLSPN	claspin	3503	3647	3565	1810	2130	1792	9.62722	9.91392	10.0312	5.18285	5.14134	5.0239	8.65068e-86	-1.00771	down
ENSGALG00000008700	PDCD4	programmed cell death 4	5681	5444	5624	12133	14560	13186	34.1373	32.2389	34.7857	75.7906	76.7881	80.5298	2.92443e-178	1.13334	up
ENSGALG00000015433	ABCA1	ATP-binding cassette, sub-family A (ABC1), member 1	57	28	17	145	126	115	0.115033	0.05517	0.033601	0.308059	0.225442	0.238844	2.72218e-06	1.26782	up
ENSGALG00000012124	PELI2	pellino E3 ubiquitin protein ligase family member 2	74	82	84	207	255	213	0.503217	0.550393	0.582343	1.46796	1.52744	1.48367	5.74088e-11	1.21659	up
ENSGALG00000000521	SPIRE2	spire-type actin nucleation factor 2	63	59	45	155	199	212	0.415417	0.383507	0.298984	1.0719	1.16228	1.44212	1.06515e-10	1.38274	up
ENSGALG00000000528	DBNDD1	dysbindin (dystrobrevin binding protein 1) domain containing 1	221	202	223	522	623	461	1.74596	1.59263	1.79865	5.03176	4.65801	4.6448	1.27268e-17	1.12999	up
ENSGALG00000042254	LOC423693	nucleolar RNA helicase 2-like	8607	8062	7893	3850	4538	4091	61.0954	56.5339	57.3548	28.4031	28.2865	29.5799	8.1286e-148	-1.08257	down
ENSGALG00000034722	TLR2A	toll-like receptor 2 family member A	97	77	78	318	383	420	0.388853	0.303393	0.321239	1.33889	1.35859	1.74517	2.5715e-25	1.82834	up
Gallus_gallus_newGene_2647	Gallus_gallus_newGene_2647	-	71	72	58	0	0	0	0.206654	0.210031	0.174983	0	0	0	5.59264e-21	-2.68783	down
ENSGALG00000015977	SMOX	spermine oxidase	451	452	437	1158	1367	1257	3.11559	3.09083	3.09338	8.347	8.30436	8.86829	4.58664e-53	1.35134	up
ENSGALG00000005473	PNAT3	N-acetyltransferase, pineal gland isozyme NAT-3	161	118	97	914	1244	1009	1.0264	0.78247	0.667784	6.21692	7.00711	6.63263	1.50866e-92	2.77404	up
ENSGALG00000005472	NAT	N-acetyltransferase, liver isozyme	32	16	35	323	443	361	0.295319	0.138981	0.33372	3.28821	3.80287	3.58512	4.06521e-52	3.06937	up
ENSGALG00000005474	PNAT10	N-acetyltransferase, pineal gland isozyme NAT-10	57	52	55	622	741	587	0.377044	0.342128	0.369958	4.33537	4.35153	4.00291	1.55474e-97	3.1781	up
ENSGALG00000026299	ENSGALG00000026299	-	45	45	31	178	239	169	0.459127	0.451107	0.324274	1.89236	2.1495	1.76355	8.69986e-17	1.78935	up
ENSGALG00000025751	NMRK2	nicotinamide riboside kinase 2	227	230	174	91	94	88	2.47757	2.3361	2.32979	1.00263	0.824186	1.13999	1.58325e-09	-1.15342	down
ENSGALG00000016556	GVINP1	GTPase, very large interferon inducible pseudogene 1	413	487	451	2886	3454	3143	0.81477	0.950657	0.91205	5.94789	6.00013	6.33784	1.28306e-273	2.65028	up
ENSGALG00000012074	ALPK1	alpha kinase 1	201	239	242	556	752	635	0.766293	0.902598	0.942904	2.21289	2.52235	2.47174	8.32889e-25	1.31863	up
ENSGALG00000012076	TIFA	TRAF interacting protein with forkhead associated domain	103	92	89	488	597	641	0.783618	0.69107	0.70879	3.89628	4.02627	5.03122	1.76955e-49	2.29122	up
ENSGALG00000054319	ELOVL6	ELOVL fatty acid elongase 6	5274	5224	5274	2545	2791	2296	51.2819	50.2329	52.4964	25.7909	23.8343	22.7701	7.06402e-108	-1.14949	down
ENSGALG00000054317	ENSGALG00000054317	-	254	238	184	550	673	528	1.83168	1.69453	1.35914	4.13628	4.26485	3.88279	6.78236e-19	1.18714	up
ENSGALG00000047383	WISP2	WNT1 inducible signaling pathway protein 2	2131	2272	2093	975	924	805	11.2269	11.8374	11.2912	5.35005	4.27384	4.32348	2.03527e-55	-1.33925	down
ENSGALG00000009864	TRAF5	TNF receptor associated factor 5	40	37	44	90	131	114	0.122257	0.111918	0.136661	0.286686	0.351257	0.356708	1.12602e-05	1.06151	up
ENSGALG00000049293	ENSGALG00000049293	-	96	95	71	289	235	155	0.535285	0.525176	0.402818	1.68031	1.14991	0.881749	2.49882e-06	1.05013	up
ENSGALG00000026704	GPX8	glutathione peroxidase 8 (putative)	339	272	316	836	981	759	3.83601	3.0488	3.66303	9.8754	9.7707	8.77914	1.10524e-29	1.30154	up
Gallus_gallus_newGene_7536	Gallus_gallus_newGene_7536	-	9	20	22	110	100	73	0.035334	0.055258	0.099094	0.404527	0.304555	0.210655	1.42659e-08	1.55673	up
ENSGALG00000016299	FAM83B	family with sequence similarity 83 member B	98	139	108	284	367	385	0.448393	0.625951	0.505008	1.35617	1.4748	1.79763	1.48268e-13	1.31842	up
ENSGALG00000016292	ENSGALG00000016292	-	109	124	136	238	442	330	0.957093	1.07945	1.23011	2.18354	3.4251	2.97292	3.19589e-10	1.1692	up
ENSGALG00000007158	SOCS1	suppressor of cytokine signaling 1	348	298	291	745	864	673	5.00255	4.24305	4.28044	11.1717	10.9204	9.87479	1.12083e-22	1.1218	up
ENSGALG00000003670	MAFB	MAF bZIP transcription factor B	399	397	331	1223	1469	1247	2.16896	2.13946	1.84376	6.94429	7.03152	6.92985	5.54822e-71	1.64662	up
ENSGALG00000048781	ENSGALG00000048781	-	59	55	51	418	486	430	1.39135	1.28643	1.23809	10.4068	10.1901	10.4761	9.81482e-58	2.62959	up
ENSGALG00000013993	VNN2	vanin 2	270	250	323	2187	2696	2095	1.2664	1.13258	1.51498	10.3755	10.8086	9.76995	8.52529e-198	2.84508	up
Gallus_gallus_newGene_4346	Gallus_gallus_newGene_4346	-	59	61	17	158	214	145	0.119748	0.112631	0.076574	0.306396	0.31253	0.252091	5.4932e-07	1.30817	up
Gallus_gallus_newGene_4342	Gallus_gallus_newGene_4342	-	227	196	146	1181	812	1085	0.397292	0.355881	0.590599	1.55717	1.49744	1.9996	9.87114e-15	1.83937	up
Gallus_gallus_newGene_3951	Gallus_gallus_newGene_3951	-	10	41	13	92	116	90	0.055877	0.240349	0.079029	0.525982	0.369819	0.324612	5.2134e-06	1.30116	up
ENSGALG00000016462	MYCN	v-myc avian myelocytomatosis viral oncogene neuroblastoma derived homolog	178	201	170	22	51	36	1.13691	1.25604	1.09563	0.151236	0.282828	0.232405	6.86232e-19	-1.98957	down
ENSGALG00000012542	RASD2	RASD family member 2	15	14	20	79	102	77	0.066369	0.060943	0.090923	0.367714	0.402017	0.353039	4.43805e-09	1.56873	up
ENSGALG00000011166	PKDCCB	protein kinase domain containing, cytoplasmic b	1015	989	938	147	132	129	12.8811	12.4139	12.1856	1.93543	1.46584	1.66397	3.09067e-122	-2.81571	down
ENSGALG00000046914	ENSGALG00000046914	-	311	263	238	83	86	102	3.74417	3.07955	2.89914	1.03877	0.870254	1.24446	7.33494e-16	-1.4895	down
Gallus_gallus_newGene_4663	Gallus_gallus_newGene_4663	-	18	73	30	150	264	88	0.064606	0.283794	0.105514	0.552782	0.818391	0.316148	2.1965e-05	1.20828	up
Gallus_gallus_newGene_3036	Gallus_gallus_newGene_3036	-	0	0	0	274	308	279	0	0	0	0.36647	0.346273	0.365059	8.7038e-75	4.63621	up
ENSGALG00000043754	GLUL	glutamate-ammonia ligase	571	525	551	1385	1735	1351	3.08491	2.79405	3.10826	7.81322	8.41928	7.41152	5.44597e-54	1.29447	up
ENSGALG00000027255	NRXN3	neurexin 3	367	297	325	123	142	117	1.04252	0.833525	0.943535	0.734832	0.382211	0.398564	1.89157e-17	-1.3601	down
ENSGALG00000007356	MAP3K8	mitogen-activated protein kinase kinase kinase 8	9	10	0	113	112	90	0.041894	0.047142	0	0.689545	0.503039	0.64371	3.52285e-16	2.27736	up
ENSGALG00000007647	MYO3A	myosin IIIA	34	30	41	107	146	145	0.096422	0.083394	0.121411	0.325774	0.369945	0.427371	2.94588e-09	1.41654	up
ENSGALG00000002692	TCP11	t-complex 11	39	51	36	116	128	102	0.395259	0.512867	0.369889	1.23313	1.14217	1.05131	8.95194e-06	1.06478	up
ENSGALG00000004691	NLE1	notchless homolog 1	1057	1033	940	462	625	519	6.28334	6.07431	5.71747	2.86056	3.26185	3.14499	4.46592e-27	-1.00386	down
Gallus_gallus_newGene_8813	Gallus_gallus_newGene_8813	-	360	334	320	24	123	96	0.730318	0.673763	0.579662	0.037921	0.180017	0.16071	0.000452535	-1.05141	down
ENSGALG00000043775	RAPGEF3	Rap guanine nucleotide exchange factor 3	60	91	59	308	359	255	0.267545	0.407249	0.274518	1.46928	1.44522	1.18898	4.51396e-20	1.75898	up
ENSGALG00000003138	OXTR	oxytocin receptor	28	24	24	75	122	61	0.262376	0.221912	0.227886	0.730062	1.00409	0.585839	2.24361e-05	1.14405	up
ENSGALG00000026663	CX3CL1	C-X3-C motif chemokine ligand 1	64	59	36	460	580	535	0.253442	0.229504	0.145486	1.90763	2.02886	2.17175	1.67923e-62	2.86271	up
ENSGALG00000023742	AHR2	aryl hydrocarbon receptor 2	279	282	232	622	768	642	1.49731	1.49348	1.26995	3.47793	3.61911	3.51089	2.71662e-24	1.18985	up
ENSGALG00000015150	RORB	RAR related orphan receptor B	589	533	504	219	242	228	4.1851	3.74769	3.66924	1.62274	1.50734	1.64797	3.35419e-24	-1.27924	down
ENSGALG00000008301	FAM185A	family with sequence similarity 185 member A	752	699	732	1514	1978	1833	9.64438	8.86986	9.60981	20.2508	22.2932	23.9957	1.03041e-41	1.1457	up
ENSGALG00000000156	BRD2	bromodomain containing 2	4385	4257	4045	2240	2437	2013	20.7519	19.924	19.5964	11.0458	10.1323	9.71511	1.01813e-76	-1.02447	down
ENSGALG00000011708	MYLK	myosin light chain kinase	638	782	734	1670	2241	2089	1.16332	1.4128	1.58497	3.17758	3.59337	3.88982	4.01395e-44	1.32373	up
Gallus_gallus_newGene_3528	Gallus_gallus_newGene_3528	-	4	4	0	92	196	162	0.066137	0.056329	0	0.243624	0.45415	0.505823	2.86893e-30	3.11684	up
Gallus_gallus_newGene_6845	Gallus_gallus_newGene_6845	-	8108	8833	8295	3302	3666	3666	10.4454	11.2554	10.9397	4.43372	4.14848	4.81614	5.6937e-131	-1.34177	down
ENSGALG00000037933	FSBP	fibrinogen silencer binding protein	269	224	252	626	1022	738	1.98658	1.63358	1.9085	4.82375	6.64213	5.56793	1.20903e-27	1.46161	up
ENSGALG00000005842	GDPD2	glycerophosphodiester phosphodiesterase domain containing 2	4	3	7	83	116	104	0.020958	0.01197	0.042531	0.51388	0.604766	0.63088	1.48273e-20	2.54579	up
ENSGALG00000028880	FDPS	farnesyl diphosphate synthase	15541	16947	15012	5030	5336	4491	168.984	182.248	167.094	56.9957	50.9673	49.7989	7.02082e-282	-1.77249	down
ENSGALG00000012704	MYLIP	myosin regulatory light chain interacting protein	66	56	57	222	264	261	0.344547	0.286016	0.306071	1.21091	1.21499	1.39615	4.15297e-19	1.70295	up
ENSGALG00000009365	CYP51A1	cytochrome P450 family 51 subfamily A member 1	87948	86245	85305	31408	33645	29765	538.65	519.775	528.798	200.389	178.736	184.002	0	-1.55569	down
ENSGALG00000025945	AVD	avidin	81	52	79	307	268	209	1.16897	0.728374	1.24752	5.09517	3.9234	3.42688	1.15469e-12	1.49791	up
ENSGALG00000016584	ENSGALG00000016584	-	16	31	11	58	83	89	0.207105	0.35661	0.142496	0.77352	0.945076	1.17177	3.07992e-05	1.18706	up
Gallus_gallus_newGene_4742	Gallus_gallus_newGene_4742	-	56	89	96	0	0	0	0.27547	0.439744	0.48405	0	0	0	3.73613e-23	-2.82375	down
ENSGALG00000039022	PDE1B	phosphodiesterase 1B	147	177	156	390	452	366	0.751949	0.92036	0.828454	2.13312	2.11216	1.94939	1.03279e-14	1.1336	up
ENSGALG00000028204	GPX1	glutathione peroxidase 1	964	1023	780	2279	2301	1909	25.3303	26.6095	20.9949	62.4678	53.1651	51.2145	2.05391e-30	1.09105	up
ENSGALG00000027353	C10orf71	-	89	83	86	159	310	188	0.279388	0.257232	0.276042	0.52148	0.859436	0.603197	9.2545e-07	1.03048	up
ENSGALG00000004893	ENSGALG00000004893	-	560	547	603	1531	1671	1325	10.9493	10.5752	12.078	31.2101	28.7194	26.4233	1.57981e-42	1.25672	up
Gallus_gallus_newGene_8622	Gallus_gallus_newGene_8622	-	80	21	28	176	316	123	0.640837	0.14764	0.293608	1.25483	2.04522	0.921186	4.58311e-07	1.39651	up
ENSGALG00000010721	GLIS1	GLIS family zinc finger 1	272	260	270	823	1147	899	1.40009	1.32531	1.42417	4.42134	5.19254	4.72275	3.332e-52	1.65344	up
ENSGALG00000015665	SH3BP2	SH3 domain binding protein 2	120	121	99	232	306	262	0.496487	0.483249	0.393729	0.973345	1.0839	1.08743	4.43957e-09	1.01158	up
ENSGALG00000001604	GLB1L2	galactosidase beta 1 like 2	492	524	420	223	272	190	2.26494	2.51414	1.31878	1.01311	1.10236	0.938986	1.02093e-15	-1.11112	down
ENSGALG00000010435	RASGRP3	RAS guanyl releasing protein 3	148	145	135	387	560	521	0.781242	0.756639	0.73202	2.13329	2.60312	2.8127	1.72355e-24	1.53771	up
ENSGALG00000007522	ABCC3	ATP binding cassette subfamily C member 3	193	167	126	382	457	423	0.534771	0.456982	0.35198	1.11228	1.20686	1.24677	1.59579e-13	1.16487	up
ENSGALG00000044480	IL13RA1	interleukin 13 receptor subunit alpha 1	930	825	816	2212	3038	2467	5.41843	4.75358	4.86708	13.4321	15.55	14.6615	1.02624e-81	1.44119	up
ENSGALG00000044485	F2RL3	F2R like thrombin/trypsin receptor 3	151	113	171	299	487	352	1.03332	0.768184	1.19978	2.14131	2.94338	2.46903	3.76951e-10	1.12421	up
ENSGALG00000007886	ENSGALG00000007886	-	324	385	317	822	984	831	3.09157	3.63317	3.09614	8.18951	8.26233	8.09666	1.04662e-29	1.20405	up
ENSGALG00000050887	LOC107050029	serine/arginine repetitive matrix protein 1-like	131	147	114	474	441	395	0.875238	0.974119	0.779466	3.31268	2.59459	2.70046	3.95694e-21	1.4995	up
ENSGALG00000023172	LOC430303	low-density lipoprotein receptor-related protein 2-like	25	22	40	72	76	115	0.049276	0.043257	0.083303	0.152428	0.135724	0.239913	0.000254458	1.01615	up
ENSGALG00000006520	MYH11	myosin, heavy chain 11, smooth muscle	1837	1692	1839	8920	12022	10759	4.4656	4.06797	4.57616	22.6029	25.6764	26.6785	0	2.41702	up
ENSGALG00000002312	TMEM132E	transmembrane protein 132E	37	39	27	85	140	83	0.165074	0.171986	0.123932	0.402023	0.561245	0.383426	2.17302e-05	1.08754	up
ENSGALG00000012470	LYPD6	LY6/PLAUR domain containing 6	37	39	27	132	155	115	0.934189	0.980647	0.69354	3.53434	3.48265	3.01329	4.64156e-10	1.46481	up
ENSGALG00000002551	CFAP70	cilia and flagella associated protein 70	67	56	67	188	192	143	0.245406	0.202742	0.251807	0.723241	0.632358	0.54778	9.30282e-08	1.13653	up
ENSGALG00000000378	SLC25A37	solute carrier family 25 (mitochondrial iron transporter), member 37	2201	2457	2218	1130	1306	1155	31.1506	34.4014	32.1372	16.6637	16.2313	16.6702	2.18824e-54	-1.03432	down
ENSGALG00000014537	BMF	Bcl2 modifying factor	64	74	69	242	299	257	0.510342	0.495308	0.553334	1.8452	1.87067	1.91049	2.40561e-19	1.62637	up
ENSGALG00000048205	LOC100857622	3-beta-hydroxysteroid-Delta(8),Delta(7)-isomerase-like	4501	4902	3959	1793	1931	1522	61.0806	65.7873	55.0005	25.3578	23.0127	21.0613	7.14143e-87	-1.43484	down
ENSGALG00000045478	EXOC3L	exocyst complex component 3 like	61	35	30	131	180	135	0.254283	0.141638	0.124929	0.567983	0.660448	0.572658	3.61455e-08	1.3306	up
ENSGALG00000005401	WNT9A	Wnt family member 9A	539	628	563	1532	1635	1216	4.73839	5.45375	5.06261	14.0347	12.6254	10.9021	3.25584e-31	1.18782	up
ENSGALG00000005408	BCO1	beta-carotene oxygenase 1	30	40	25	393	500	478	0.135396	0.181793	0.118291	1.90676	2.04296	2.2687	2.60475e-69	3.25959	up
ENSGALG00000017204	SESN3	sestrin 3	761	616	629	3499	4088	3605	6.27577	5.08074	5.45889	30.1038	29.704	30.6476	1.17903e-230	2.32943	up
ENSGALG00000009392	TLR5	toll like receptor 5	29	20	23	84	111	60	0.156798	0.106333	0.126788	0.487186	0.542639	0.338366	1.12005e-05	1.18675	up
ENSGALG00000009538	RDH11	retinol dehydrogenase 11 (all-trans/9-cis/11-cis)	13628	12952	13565	4765	5134	4682	83.0336	78.0487	84.6071	30.2543	27.4745	29.0907	1.83538e-267	-1.56085	down
ENSGALG00000013848	MVK	mevalonate kinase	6586	6453	6290	2459	2992	2529	43.8604	42.5055	42.8853	17.0639	17.5059	17.1739	8.22843e-259	-1.38314	down
ENSGALG00000002397	PSPH	phosphoserine phosphatase	3134	3090	2926	1574	1695	1557	46.893	42.6745	45.3918	22.8948	22.4774	22.6748	8.64184e-68	-1.0209	down
ENSGALG00000037629	TRANK1	tetratricopeptide repeat and ankyrin repeat containing 1	305	264	292	922	1067	862	0.68208	0.599133	0.708949	2.27822	2.11972	2.07021	3.53815e-48	1.55449	up
ENSGALG00000012219	UNC5C	unc-5 netrin receptor C	386	371	363	140	190	144	1.61019	1.54174	1.56152	0.606615	0.692522	0.611493	2.83151e-18	-1.26573	down
ENSGALG00000035182	CMKLR1	chemerin chemokine-like receptor 1	85	85	75	540	721	662	0.588337	0.476884	0.434612	3.96668	3.84758	4.04937	8.63904e-73	2.64824	up
Gallus_gallus_newGene_4910	Gallus_gallus_newGene_4910	-	141	73	75	516	449	389	0.369647	0.138385	0.214433	0.997108	0.704509	0.696248	9.81591e-20	1.82324	up
ENSGALG00000015167	PRUNE2	prune homolog 2	5312	5173	5252	10935	13452	12249	8.45278	8.14866	8.55858	18.2191	18.9333	19.9968	5.29526e-151	1.09992	up
ENSGALG00000005330	SNCAIP	synuclein alpha interacting protein	284	226	264	524	674	587	1.15854	0.903158	1.10238	2.23191	2.42135	2.44266	8.28069e-16	1.03308	up
ENSGALG00000007226	OSTN	osteocrin	75	86	79	14	20	22	0.709707	0.804635	0.809002	0.139335	0.165858	0.20584	6.7913e-09	-1.54191	down
ENSGALG00000041955	LRRC56	leucine rich repeat containing 56	51	80	75	172	181	170	0.396717	0.619008	0.602592	1.4094	1.2492	1.36245	1.62942e-06	1.03601	up
ENSGALG00000029921	CSRP2	cysteine and glycine rich protein 2	27903	30712	29038	11814	14557	12262	378.675	412.232	403.419	167.103	173.54	169.724	1.65041e-288	-1.29161	down
ENSGALG00000016602	ARHGAP6	Rho GTPase activating protein 6	27	26	16	57	87	66	0.168564	0.167168	0.115492	0.43957	0.53095	0.470815	0.000255577	1.01407	up
ENSGALG00000016609	CENPO	centromere protein O	1457	1531	1515	791	835	701	8.06624	8.38706	8.58816	4.56311	4.06123	3.95569	8.0953e-37	-1.04094	down
ENSGALG00000014603	C1S	complement C1s	4547	4370	4597	11451	14090	12031	21.5448	20.4793	22.2984	56.557	58.6576	58.15	1.61208e-267	1.35391	up
ENSGALG00000029485	LOC771545	tyrosine-protein phosphatase non-receptor type substrate 1-like	198	221	205	592	662	538	1.68342	1.85998	1.78534	5.26441	4.96659	4.68007	1.67999e-26	1.33784	up
ENSGALG00000042030	P4HA3	prolyl 4-hydroxylase subunit alpha 3	1294	1399	1294	4109	4641	3716	10.6179	11.3524	10.8706	35.1501	33.4665	31.1118	1.87796e-137	1.51379	up
ENSGALG00000012295	CDKL1	cyclin dependent kinase like 1	1796	1764	1518	777	935	843	10.3612	10.0642	8.95966	4.66877	4.73815	4.95648	5.04789e-43	-1.08075	down
ENSGALG00000016102	CYP26B1	cytochrome P450 family 26 subfamily B member 1	55	46	50	110	152	138	0.512236	0.424331	0.480426	1.06827	1.24979	1.31978	3.39588e-06	1.05478	up
ENSGALG00000011220	SLC25A29	solute carrier family 25 member 29	166	179	153	493	640	508	0.933639	0.992203	0.882063	2.889	3.16486	2.91593	2.38561e-30	1.51268	up
ENSGALG00000006992	MMP9	matrix metallopeptidase 9	112	117	115	308	307	275	0.647792	0.663359	0.686855	1.86188	1.56291	1.62859	7.87456e-12	1.14707	up
ENSGALG00000036310	ENSGALG00000036310	-	644	705	684	1642	1818	1549	10.8457	11.5106	11.8099	28.2723	26.5911	26.6072	2.30221e-48	1.16545	up
ENSGALG00000014182	ADORA2B	adenosine A2b receptor	296	234	304	136	146	96	2.92215	2.28122	3.06743	1.392	1.26183	0.963718	1.58911e-09	-1.11557	down
ENSGALG00000004436	CYP3A4	cytochrome P450 family 3 subfamily A member 4	25	14	9	108	124	100	0.131407	0.070176	0.04676	0.600322	0.578305	0.543678	3.31051e-12	1.8448	up
Gallus_gallus_newGene_1132	Gallus_gallus_newGene_1132	-	231	285	232	485	873	545	1.00066	0.922393	0.850595	1.42637	2.00007	1.5091	5.19478e-13	1.11999	up
ENSGALG00000014258	ENSGALG00000014258	-	171	131	147	37	62	43	2.00652	1.51689	1.76969	0.447231	0.63626	0.510981	7.61108e-11	-1.45759	down
Gallus_gallus_newGene_3397	Gallus_gallus_newGene_3397	-	331	282	380	684	914	782	0.277301	0.240696	0.321797	0.789986	0.895868	0.897761	1.06722e-17	1.08409	up
ENSGALG00000039571	PRPH	peripherin	144	140	130	333	339	323	2.98846	2.8749	2.76378	7.21774	6.20281	6.84925	1.45722e-11	1.06539	up
ENSGALG00000000241	STARD4	StAR related lipid transfer domain containing 4	19336	18409	18457	4293	4781	4206	58.6698	55.2428	57.3307	13.5731	12.7426	13.0139	0	-2.18328	down
ENSGALG00000011419	DUSP4	dual specificity phosphatase 4	889	791	763	377	479	351	8.84254	7.78145	7.76885	3.90945	4.18391	3.55376	1.63297e-24	-1.09329	down
ENSGALG00000003282	STAT5A	signal transducer and activator of transcription 5A	3834	4197	3780	9756	10846	8814	19.1726	20.7613	19.3511	50.8552	47.6557	44.9631	9.76998e-128	1.19521	up
ENSGALG00000003283	COMP	cartilage oligomeric matrix protein	569	590	585	1865	2305	2121	2.59031	2.65671	2.72537	8.84907	9.21891	9.85067	1.87262e-107	1.70473	up
ENSGALG00000006723	IDI2	isopentenyl-diphosphate delta isomerase 2	34621	33143	32377	11664	11815	10843	227.03	214.954	217.346	79.7168	68.0584	72.5165	1.324e-282	-1.64034	down
ENSGALG00000023122	SULT1B	sulfotransferase family, cytosolic, 1B	61	71	50	132	159	168	0.798533	0.927868	0.667711	1.81879	1.85479	2.27053	4.08723e-06	1.01908	up
ENSGALG00000037336	PRTG	protogenin	265	226	249	93	102	113	0.409798	0.345611	0.393372	0.14903	0.138416	0.17734	1.30397e-11	-1.22239	down
ENSGALG00000046098	UBE2L6	ubiquitin-conjugating enzyme E2L 6	45	41	33	139	108	94	1.08406	0.983758	0.810384	3.56289	2.32791	2.34675	1.6202e-05	1.08318	up
ENSGALG00000007078	ENTPD1	ectonucleoside triphosphate diphosphohydrolase 1	787	751	760	2181	2504	2117	2.75334	2.4815	2.5853	7.57491	7.31556	7.206	2.0761e-98	1.4317	up
ENSGALG00000000866	SELENBP1	selenium binding protein 1	2681	2786	2592	5972	6891	5974	19.5332	20.0812	19.3588	45.3992	44.1741	44.4132	6.93307e-148	1.10666	up
ENSGALG00000047320	MFAP5	microfibrillar associated protein 5	9774	10672	9648	22667	27206	22760	48.3003	52.1594	48.8071	116.742	118.106	114.715	7.43481e-255	1.1533	up
ENSGALG00000012163	BDNF	brain derived neurotrophic factor	1170	1111	1097	551	669	514	11.9788	11.1192	11.6248	5.71559	5.88313	5.19323	1.31343e-33	-1.05199	down
ENSGALG00000029301	BMP2	bone morphogenetic protein 2	1232	1265	1221	472	432	377	9.97178	10.1089	9.61137	3.82101	3.04896	3.11001	1.55063e-52	-1.58663	down
ENSGALG00000012401	GPR137C	G protein-coupled receptor 137C	168	224	182	444	579	476	1.01313	1.34081	1.12316	2.80039	3.07909	2.93494	5.25544e-17	1.18663	up
ENSGALG00000005797	COL20A1	collagen type XX alpha 1 chain	16	26	24	105	115	115	0.04502	0.074574	0.069593	0.319112	0.294146	0.344138	7.57076e-11	1.64776	up
ENSGALG00000030160	DRC7	dynein regulatory complex subunit 7	93	77	84	31	36	36	0.514461	0.41746	0.472937	0.173339	0.171957	0.198555	2.58682e-05	-1.06791	down
ENSGALG00000013091	EPS8	epidermal growth factor receptor pathway substrate 8	1030	1112	1072	2240	2953	2493	5.6631	6.03248	5.99619	12.8443	14.3828	13.9829	1.72437e-61	1.12463	up
ENSGALG00000054891	RTKN	rhotekin	336	334	228	1057	745	627	1.57587	1.54443	1.09512	5.16337	3.06764	2.99761	5.67102e-05	1.0213	up
ENSGALG00000012055	TGFBR2L	transforming growth factor beta receptor 2 like	151	155	167	705	869	748	0.95834	0.971764	1.08183	4.66766	4.84926	4.84329	5.11718e-66	2.07592	up
ENSGALG00000011659	ACAT2	acetyl-CoA acetyltransferase 2	7899	7427	7379	3759	4110	3708	72.4141	67.3415	69.2501	35.9166	33.1007	34.67	7.18309e-126	-1.07461	down
ENSGALG00000009560	MSMO1	methylsterol monooxygenase 1	72224	68754	68965	29036	31530	26956	559.808	527.067	547.214	234.559	214.684	213.098	0	-1.36706	down
ENSGALG00000031518	DDIT3	DNA damage inducible transcript 3	589	736	498	169	168	117	10.4694	12.9276	9.06406	3.11734	2.61563	2.11687	1.3352e-33	-1.9322	down
ENSGALG00000034337	RHPN1	rhophilin Rho GTPase binding protein 1	140	185	200	390	481	456	0.989313	1.29673	1.45298	2.8849	2.99799	3.30492	1.11747e-12	1.12441	up
ENSGALG00000051085	ENSGALG00000051085	-	144	116	168	276	444	326	0.943378	0.750669	1.12684	1.88565	2.56586	2.18499	6.4407e-09	1.03908	up
ENSGALG00000041616	C5H14orf4	interferon regulatory factor 2 binding protein-like	760	839	690	20	14	16	4.92777	5.37802	4.57766	0.133105	0.074923	0.102545	2.46503e-155	-4.84939	down
ENSGALG00000054680	ENSGALG00000054680	-	113	83	91	208	274	213	1.49034	1.07075	1.22011	2.86057	3.17082	2.85649	4.95742e-08	1.02335	up
ENSGALG00000013535	CYP4V2	cytochrome P450 family 4 subfamily V member 2	93	81	106	234	245	257	0.556194	0.478557	0.649671	1.46389	1.29165	1.57223	1.84369e-09	1.13351	up
Gallus_gallus_newGene_1852	Gallus_gallus_newGene_1852	-	2069	1548	1949	4274	6330	3763	2.99497	2.65691	3.53246	6.33486	6.78796	5.91086	1.47873e-09	1.10154	up
ENSGALG00000036527	SYBU	syntabulin	82	109	124	525	666	574	0.385227	0.505453	0.595093	2.57761	2.75987	2.76076	3.4223e-46	2.18164	up
ENSGALG00000025886	SUSD3	sushi domain containing 3	17	22	11	68	66	78	0.177509	0.222145	0.107659	0.737577	0.598305	0.828247	4.18961e-06	1.28838	up
ENSGALG00000011149	PLA2R1	phospholipase A2 receptor 1	205	200	177	613	704	620	0.545146	0.525457	0.480735	1.70146	1.6476	1.68332	7.59751e-37	1.54576	up
ENSGALG00000032746	ENPP2	ectonucleotide pyrophosphatase/phosphodiesterase 2	624	648	626	3946	5097	4493	2.94912	3.04828	3.01085	19.4469	21.1694	21.6097	0	2.68301	up
ENSGALG00000013940	LNX1	ligand of numb-protein X 1	56	34	46	272	392	136	0.294118	0.177507	0.244669	1.24265	1.48158	0.736174	6.1729e-14	1.83809	up
ENSGALG00000048926	WAS	WASP actin nucleation promoting factor	85	135	101	273	268	277	0.887427	1.40233	1.08631	2.98998	2.46532	2.96028	1.19835e-08	1.09287	up
ENSGALG00000028147	CTSK	cathepsin K	3623	3927	3406	9693	11114	8554	40.9031	43.8427	39.3558	114.05	110.226	98.4927	2.05134e-126	1.29642	up
ENSGALG00000013606	FGL1A	fibrinogen like 1A	657	592	647	2627	3319	2934	6.40084	5.7893	6.58011	27.349	28.9424	29.5194	1.175e-183	2.07799	up
ENSGALG00000016173	UBASH3A	ubiquitin associated and SH3 domain containing A	120	79	70	29	35	22	0.198264	0.128674	0.117291	0.048616	0.049574	0.036039	2.02817e-06	-1.25822	down
ENSGALG00000011254	SATB1	SATB homeobox 1	118	124	116	261	343	324	0.515103	0.511755	0.533517	1.19598	1.35696	1.51024	3.88148e-12	1.14774	up
ENSGALG00000030800	IL31RA	interleukin 31 receptor A	3816	3830	3680	8851	10136	8860	14.8546	14.7997	14.6642	35.9837	34.7005	35.2366	1.96451e-221	1.18116	up
ENSGALG00000036792	TIGD5	tigger transposable element derived 5	7	4	3	104	205	113	0.048215	0.024921	0.019814	0.780483	1.29751	0.825753	1.27383e-26	2.87735	up
Gallus_gallus_newGene_4572	Gallus_gallus_newGene_4572	-	173	182	200	82	102	61	0.919928	0.958422	1.09415	0.45506	0.474544	0.332284	3.94771e-08	-1.11802	down
ENSGALG00000032937	DLGAP2	DLG associated protein 2	76	100	71	29	41	26	0.353112	0.486346	0.344903	0.136373	0.16512	0.119035	3.01169e-05	-1.08972	down
ENSGALG00000002479	MAT1A	methionine adenosyltransferase 1A	3430	3506	3481	1735	1857	1694	23.2412	23.4956	24.1448	12.2483	11.0521	11.7033	1.60429e-77	-1.07697	down
ENSGALG00000003709	PLAT	plasminogen activator, tissue type	267	249	274	793	1040	866	1.3624	1.25224	1.43803	4.19834	4.66977	4.50818	1.19351e-48	1.59246	up
Gallus_gallus_newGene_2165	Gallus_gallus_newGene_2165	-	3878	3251	2551	1020	1862	1225	4.69022	2.9801	2.74957	0.939842	1.8565	1.61011	3.17312e-08	-1.16029	down
ENSGALG00000016651	TDH	L-threonine dehydrogenase (pseudogene)	29	19	16	157	190	159	0.222344	0.143927	0.12632	1.26314	1.28845	1.25128	2.03468e-21	2.2311	up
ENSGALG00000003833	CACNA1E	calcium voltage-gated channel subunit alpha1 E	674	756	690	1787	1920	1510	1.34606	1.49276	1.4032	3.71541	3.44836	3.06083	1.4838e-39	1.15834	up
ENSGALG00000014659	C1R	complement C1r	2105	1914	2030	5044	5944	5161	12.0261	10.8146	11.8705	30.0341	29.8362	30.0788	5.4365e-145	1.29325	up
ENSGALG00000005554	ADIPOQ	adiponectin, C1Q and collagen domain containing	92	97	99	695	668	643	0.70571	0.739776	0.783181	5.60099	4.53484	5.0697	2.43045e-67	2.50459	up
ENSGALG00000005550	ST6GAL1	ST6 beta-galactoside alpha-2,6-sialyltransferase 1	692	626	653	3831	4545	4088	3.52716	3.13671	3.37926	20.2857	20.1034	21.0486	0	2.51663	up
ENSGALG00000007959	SLC26A3	solute carrier family 26 member 3	41	30	29	315	356	319	0.189385	0.136633	0.13741	1.54157	1.46728	1.5294	1.15259e-46	2.75822	up
ENSGALG00000008077	PAQR5	progestin and adipoQ receptor family member 5	77	74	58	174	207	145	0.762314	0.726703	0.584437	1.80657	1.81333	1.47578	7.24217e-07	1.03526	up
ENSGALG00000009069	CAPN14	calpain 14	550	556	518	131	132	123	3.3395	3.33181	3.20771	0.816995	0.69529	0.74908	2.49796e-51	-2.04789	down
ENSGALG00000005298	ST6GALNAC6	ST6 N-acetylgalactosaminide alpha-2,6-sialyltransferase 6	88	137	106	286	322	264	1.41138	2.1887	1.7532	4.82809	4.49356	4.2776	3.53235e-10	1.14327	up
ENSGALG00000030730	NOL6	nucleolar protein 6	2022	2165	1981	1073	1087	994	7.0643	7.38302	6.96277	3.83696	3.31158	3.48001	7.63723e-45	-1.05614	down
ENSGALG00000012691	ALDH1L2	aldehyde dehydrogenase 1 family member L2	330	333	293	141	155	145	1.36432	1.36022	1.23776	0.607516	0.560018	0.607619	1.84052e-13	-1.13152	down
ENSGALG00000015347	ZPLD1	zona pellucida like domain containing 1	164	193	183	523	676	589	1.44051	1.67599	1.64385	4.81214	5.24425	5.31262	1.43857e-31	1.52288	up
ENSGALG00000009626	THBS1	thrombospondin 1	98029	100576	96982	41700	49874	42779	236.16	239.639	239.175	104.698	105.547	105.111	0	-1.24906	down
ENSGALG00000002783	SLC43A2	solute carrier family 43 member 2	2341	2329	2218	5406	6684	5941	9.58771	9.43468	9.29968	23.0779	24.0508	24.8218	5.67264e-163	1.26637	up
ENSGALG00000012061	GPD1L2	glycerol-3-phosphate dehydrogenase 1-like 2	36	22	29	124	88	118	0.154176	0.095474	0.130407	0.566589	0.337161	0.52674	3.7713e-07	1.32652	up
ENSGALG00000050309	HIST1H2BO	histone cluster 1, H2bo	4746	5041	4662	2191	2283	2033	98.744	103.719	99.2955	47.4924	41.7285	43.1423	8.42067e-108	-1.24688	down
ENSGALG00000006503	VDAC1	voltage dependent anion channel 1	1076	1039	913	2336	2844	2570	8.27253	7.76704	7.14341	18.5771	18.4095	19.7535	4.42986e-70	1.22544	up
ENSGALG00000002081	MMP28	matrix metallopeptidase 28	493	514	432	1118	1218	1086	5.15603	5.32944	4.6197	12.21	11.2107	11.6084	5.59757e-32	1.10901	up
ENSGALG00000008811	SLC1A4	solute carrier family 1 member 4	11768	11700	11613	5298	6543	5437	62.1535	61.1129	62.7873	29.1591	30.3555	29.2882	3.06833e-260	-1.13288	down
ENSGALG00000012454	CYTH4	cytohesin 4	150	136	139	353	413	349	0.838407	0.749331	0.791779	2.03968	2.01865	1.97416	1.3136e-15	1.18709	up
ENSGALG00000006749	WDR37	WD repeat domain 37	2068	2148	1906	747	1045	795	6.39099	6.62747	6.05926	5.23454	6.15565	5.35324	4.50947e-69	-1.33658	down
Gallus_gallus_newGene_4198	Gallus_gallus_newGene_4198	-	1783	1987	1758	704	895	719	94.6097	104.317	95.5051	38.9296	41.7186	38.8844	5.93464e-71	-1.34476	down
ENSGALG00000006297	TRPC7	transient receptor potential cation channel subfamily C member 7	26	9	15	63	105	65	0.133729	0.038918	0.075322	0.340611	0.487317	0.353218	4.01941e-06	1.30881	up
ENSGALG00000038141	NCF4	neutrophil cytosolic factor 4	440	430	461	158	204	124	2.83262	2.7415	3.03986	1.05783	1.15068	0.813394	3.6902e-22	-1.45803	down
Gallus_gallus_newGene_3612	Gallus_gallus_newGene_3612	-	25	24	6	59	80	60	0.100337	0.106892	0.032197	0.249625	0.28767	0.248645	0.000419528	1.03504	up
ENSGALG00000041296	SOX7	SRY-box 7	37	24	18	113	163	127	0.469636	0.29144	0.229728	1.49403	1.81543	1.64146	1.12323e-11	1.68244	up
ENSGALG00000054469	DISP1	dispatched RND transporter family member 1	2912	2797	2587	6100	7629	6263	8.6134	8.18429	7.84191	18.8161	19.8355	18.9003	1.70121e-144	1.14671	up
Gallus_gallus_newGene_7198	Gallus_gallus_newGene_7198	-	0	0	0	59	64	74	0	0	0	0.166507	0.151655	0.206708	4.32365e-18	2.49311	up
ENSGALG00000010798	DHCR24	24-dehydrocholesterol reductase	34674	32444	32318	10557	11146	9956	132.634	122.742	126.551	42.0857	37.4529	38.8421	0	-1.75023	down
ENSGALG00000037410	HEPH	hephaestin	4510	4369	4350	9889	12005	10518	18.1907	17.4393	17.8585	41.3458	42.5383	43.1412	1.06757e-230	1.17462	up
ENSGALG00000005631	TRPM2	transient receptor potential cation channel subfamily M member 2	260	228	229	668	818	749	0.679504	0.589346	0.614589	1.82506	1.88347	2.00193	3.16147e-36	1.46151	up
ENSGALG00000036743	MGAT3	mannosyl (beta-1,4-)-glycoprotein beta-1,4-N-acetylglucosaminyltransferase	1070	936	996	3988	4989	4132	2.39643	2.07238	2.28334	9.31075	9.81929	9.44187	1.11367e-242	1.9881	up
ENSGALG00000010692	LRP8	LDL receptor related protein 8	1786	1854	1738	577	815	701	8.53122	8.76155	8.50131	2.8715	3.41819	3.41569	2.76804e-71	-1.44761	down
ENSGALG00000001130	WBSCR17	Williams-Beuren syndrome chromosome region 17	108	118	139	334	445	386	0.484163	0.525731	0.639507	1.56836	1.76086	1.77296	6.78236e-19	1.42365	up
Gallus_gallus_newGene_8807	Gallus_gallus_newGene_8807	-	136	77	159	767	775	439	0.27388	0.090656	0.494605	1.59554	1.40962	0.857401	2.24563e-08	1.5333	up
ENSGALG00000037065	SC5D	sterol-C5-desaturase	1965	2439	2152	1095	1016	949	13.5726	14.9451	14.2879	7.9403	6.01352	6.05707	6.75027e-34	-1.16846	down
ENSGALG00000033002	SLC7A3	solute carrier family 7 member 3	8275	9121	7832	3831	4476	3976	34.2312	37.2523	33.8929	17.2678	17.078	18.2086	4.83615e-127	-1.14123	down
ENSGALG00000026970	LOC770612	interferon-induced transmembrane protein 1-like	1488	1550	1370	3826	3861	3338	28.405	29.2625	26.7752	76.1633	64.784	65.0099	1.34505e-63	1.19611	up
Gallus_gallus_newGene_3085	Gallus_gallus_newGene_3085	-	227	222	185	96	35	33	0.672416	0.63557	0.673763	0.213497	0.202933	0.098205	1.91291e-08	-1.46459	down
Gallus_gallus_newGene_256	Gallus_gallus_newGene_256	-	348	379	358	133	88	184	0.867359	0.940267	0.917537	0.345346	0.192534	0.470159	1.38963e-09	-1.2729	down
ENSGALG00000032736	MGLL	monoglyceride lipase	65	80	95	506	688	620	0.286506	0.325575	0.437833	2.15847	2.44557	2.57741	5.60175e-59	2.55918	up
ENSGALG00000041978	K123	K123 protein	558	623	608	1464	1929	1513	3.82341	4.18543	4.17841	10.3208	11.5613	10.5208	1.06724e-54	1.30706	up
ENSGALG00000039170	LHFPL5	lipoma HMGIC fusion partner-like 5	49	38	42	116	125	100	0.456223	0.353206	0.394405	1.13149	1.02866	0.948551	1.73317e-05	1.02552	up
Gallus_gallus_newGene_8409	Gallus_gallus_newGene_8409	-	764	745	601	209	241	236	1.76947	1.62997	1.60548	0.598271	0.639685	0.740066	8.34044e-39	-1.6401	down
ENSGALG00000013033	CMBL	carboxymethylenebutenolidase homolog	5	9	20	153	195	121	0.056713	0.107234	0.238939	1.94873	2.09136	1.50623	5.35904e-21	2.46723	up
Gallus_gallus_newGene_3760	Gallus_gallus_newGene_3760	-	167	170	174	0	0	0	1.11179	1.12179	1.18825	0	0	0	2.54924e-53	-4.06766	down
ENSGALG00000030647	ENSGALG00000030647	-	49	48	39	150	239	164	0.857645	0.830674	0.690626	2.77332	3.71832	2.96271	3.78694e-13	1.5738	up
ENSGALG00000029382	BARX2	BARX homeobox 2	136	137	138	709	730	719	2.21601	2.20335	2.29386	12.0712	10.4814	11.9903	2.88748e-61	2.15688	up
Gallus_gallus_newGene_6120	Gallus_gallus_newGene_6120	-	1927	1514	1329	722	1072	656	2.11327	2.8055	1.34703	1.07981	1.20333	1.06608	5.04186e-17	-1.03408	down
ENSGALG00000011200	THBS2	thrombospondin 2	89	109	74	418	525	478	0.321892	0.39022	0.274807	1.58055	1.67405	1.7672	4.57675e-39	2.0783	up
ENSGALG00000002816	STK10	serine/threonine kinase 10	178	201	139	371	450	380	0.425842	0.476875	0.33994	0.926617	0.948587	0.928565	3.0587e-11	1.01844	up
Gallus_gallus_newGene_1681	Gallus_gallus_newGene_1681	-	20	11	10	71	97	63	0.138926	0.078804	0.071227	0.483766	0.256848	0.398044	4.89276e-08	1.51918	up
ENSGALG00000030853	ENSGALG00000030853	-	122	164	168	66	60	74	0.479839	0.655156	0.694944	0.271448	0.214951	0.292543	2.58722e-06	-1.05722	down
ENSGALG00000014236	ATP8A1	ATPase phospholipid transporting 8A1	420	311	360	176	166	161	1.55106	1.03876	1.33891	0.6859	0.544372	0.549617	8.10663e-12	-1.11629	down
ENSGALG00000014233	FBLN1	fibulin 1	9856	9205	9322	20968	26377	22423	44.0057	40.8305	42.707	97.5933	103.032	101.564	2.79381e-262	1.1781	up
ENSGALG00000016868	NALCN	sodium leak channel, non-selective	1118	1187	1078	356	327	381	6.56687	6.82136	6.37769	2.11529	1.64131	2.29044	1.36269e-51	-1.69803	down
ENSGALG00000015598	RASGRF2	Ras protein specific guanine nucleotide releasing factor 2	63	68	73	15	22	14	0.243115	0.26162	0.290918	0.058317	0.073052	0.054733	1.84937e-07	-1.42586	down
ENSGALG00000013740	SLC20A1	solute carrier family 20 member 1	864	923	768	348	398	300	4.38059	4.63047	3.9864	1.83654	1.77206	1.55146	8.03634e-35	-1.34804	down
ENSGALG00000014910	COLEC12	collectin subfamily member 12	52	46	38	346	422	436	0.20577	0.180023	0.153512	1.44813	1.48925	1.79047	7.037e-49	2.67455	up
Gallus_gallus_newGene_8338	Gallus_gallus_newGene_8338	-	129	124	79	477	813	404	0.269634	0.268217	0.149703	0.95953	1.4247	0.794576	1.98923e-24	1.93639	up
ENSGALG00000008185	AOX1	aldehyde oxidase 1	98	131	102	28	57	36	0.34462	0.45719	0.36922	0.102875	0.177172	0.130182	1.06801e-06	-1.21182	down
Gallus_gallus_newGene_2414	Gallus_gallus_newGene_2414	-	3	21	3	201	197	133	0.068045	1.15006	0.072814	12.5866	10.4692	8.11393	0.000105197	1.08101	up
ENSGALG00000016988	RUBCNL	rubicon like autophagy enhancer	45	32	32	107	186	153	0.228074	0.161953	0.168294	0.57172	0.83672	0.799919	3.17927e-10	1.49719	up
ENSGALG00000051022	ENSGALG00000051022	-	65	78	68	23	33	17	1.96693	2.30744	2.0811	0.701902	0.870319	0.49422	2.18825e-05	-1.15274	down
ENSGALG00000005263	SOX8	SRY-box 8	472	574	433	248	282	225	4.21906	5.07444	3.96774	2.30894	2.21711	2.05002	1.78047e-13	-1.01633	down
ENSGALG00000010935	PTPRQ	protein tyrosine phosphatase, receptor type Q	409	352	423	104	138	104	0.852399	0.724112	0.901986	0.224443	0.2525	0.220588	1.82101e-28	-1.73759	down
ENSGALG00000035099	LRRN1	leucine rich repeat neuronal 1	116	97	93	28	46	18	0.57163	0.473643	0.47	0.144236	0.197527	0.088759	1.39518e-07	-1.36354	down
ENSGALG00000002893	STC2	stanniocalcin 2	118	124	110	44	35	30	1.45453	1.51389	1.3929	0.566287	0.376809	0.367752	4.83218e-09	-1.40349	down
ENSGALG00000002899	AACS	acetoacetyl-CoA synthetase	34424	32042	33260	12101	12910	11446	144.123	132.678	142.551	52.8006	47.4788	48.8727	0	-1.55273	down
ENSGALG00000031340	E2F7	E2F transcription factor 7	1053	1222	1022	392	452	372	5.48404	6.29319	5.44522	2.12751	2.06705	1.97331	5.56229e-52	-1.50281	down
ENSGALG00000009207	TRIM2	tripartite motif containing 2	88	100	53	258	393	314	0.478662	0.473389	0.257708	1.41453	1.66392	1.73806	1.19358e-16	1.62842	up
ENSGALG00000013272	PRMT1	protein arginine methyltransferase 1	113	113	116	310	340	274	0.644545	0.637138	0.675704	1.84919	1.70903	1.59815	2.01825e-13	1.2046	up
ENSGALG00000005430	ALS2L	ALS2 C-terminal like	1464	1383	1495	3739	4431	3715	5.81344	5.4344	6.07734	15.4862	15.4746	15.069	2.59361e-122	1.32506	up
Gallus_gallus_newGene_6058	Gallus_gallus_newGene_6058	-	0	0	0	1229	1443	1142	0	0	0	13.7717	13.6394	12.5315	2.36992e-198	6.64321	up
ENSGALG00000016908	PCDH9	protocadherin 9	919	886	909	352	475	411	3.36755	3.21175	3.4119	1.34516	1.52954	1.53494	7.45177e-34	-1.20937	down
ENSGALG00000016017	SLC4A11	solute carrier family 4 member 11	6861	7030	6688	2040	2339	1994	24.4685	24.7952	24.4163	7.58232	7.32573	7.25058	0	-1.79324	down
ENSGALG00000042077	HIC1	HIC ZBTB transcriptional repressor 1	52	74	44	189	221	133	0.20537	0.293213	0.178394	0.785854	0.777673	0.540992	2.76159e-08	1.2657	up
Gallus_gallus_newGene_1850	Gallus_gallus_newGene_1850	-	371	226	237	831	1044	1042	0.262383	0.194055	0.195187	0.840023	0.883945	0.786715	4.88267e-26	1.57306	up
ENSGALG00000015253	COL8A1	collagen type VIII alpha 1 chain	139	149	176	561	766	520	0.483057	0.512448	0.624651	2.03557	2.34451	1.84681	3.10038e-33	1.73891	up
ENSGALG00000006715	OAF	out at first homolog	1027	1025	912	2088	2515	2020	7.06248	6.97267	6.42031	14.964	15.1943	14.1674	3.16965e-52	1.03075	up
ENSGALG00000006719	GNAZ	G protein subunit alpha z	469	472	437	61	78	68	2.40037	2.38777	2.2849	0.321005	0.349403	0.350193	3.9819e-64	-2.61401	down
Gallus_gallus_newGene_1359	Gallus_gallus_newGene_1359	-	1022	1027	1023	487	381	530	1.02264	0.988293	1.05994	0.496766	0.4037	0.505856	3.86954e-17	-1.15466	down
ENSGALG00000006453	TF	transferrin (ovotransferrin)	21	23	8	241	274	249	0.094569	0.098853	0.0342	1.13727	1.08923	1.14886	1.46984e-39	2.97193	up
Gallus_gallus_newGene_8243	Gallus_gallus_newGene_8243	-	385	391	362	0	0	0	0.581494	0.583393	0.601304	0	0	0	8.66367e-102	-5.21605	down
ENSGALG00000031929	KCNMB2	potassium calcium-activated channel subfamily M regulatory beta subunit 2	19	18	9	82	131	118	0.15127	0.141281	0.073214	0.677146	0.91674	0.9626	1.07194e-12	1.88191	up
Gallus_gallus_newGene_1501	Gallus_gallus_newGene_1501	-	396	487	423	1004	1216	1206	0.474924	0.591989	0.451022	1.20293	1.22446	1.33902	1.21947e-30	1.23433	up
Gallus_gallus_newGene_6312	Gallus_gallus_newGene_6312	-	6	42	30	177	192	96	0.028788	0.235147	0.172799	0.75372	0.773228	0.490698	9.89929e-08	1.51041	up
ENSGALG00000000761	TSKU	tsukushi, small leucine rich proteoglycan	20	27	18	174	151	158	0.1102	0.144209	0.101049	1.00063	0.73082	0.886902	2.56181e-19	2.14608	up
ENSGALG00000005685	KSR1	kinase suppressor of ras 1	198	247	170	493	514	450	1.04677	1.29225	0.91984	2.71336	2.38457	2.42748	1.12113e-12	1.05693	up
ENSGALG00000008798	ZMYND19	zinc finger MYND-type containing 19	1098	1141	1048	532	648	521	10.7773	11.0709	10.5258	5.44083	5.58307	5.21041	7.99247e-34	-1.04034	down
ENSGALG00000017394	INSIG1	insulin induced gene 1	48799	44683	46051	13177	13621	11981	227.383	205.919	219.662	63.9915	55.7543	56.937	6.51081e-144	-1.92011	down
ENSGALG00000012021	KCNK4	potassium channel, subfamily K, member 4	7	8	5	263	272	220	0.058145	0.062344	0.039568	2.32521	2.02617	1.89863	1.7862e-54	3.70315	up
ENSGALG00000040371	ENSGALG00000040371	-	6195	5708	6025	15408	18683	16009	48.2607	44.1206	48.0661	125.102	127.825	127.222	5.28817e-289	1.36236	up
ENSGALG00000035869	ATAD3B	ATPase family, AAA domain containing 3B	2016	2066	1763	916	1165	1005	16.0288	16.2427	14.3384	7.58335	8.12995	8.14636	7.66756e-44	-1.01759	down
ENSGALG00000005725	CSF1R	colony stimulating factor 1 receptor	107	91	110	228	262	240	0.356275	0.299905	0.375734	0.797868	0.772065	0.821323	1.65487e-08	1.01333	up
ENSGALG00000043734	LIPG	lipase G, endothelial type	9084	9017	8890	2965	3535	2862	68.9244	67.6665	69.0503	23.4473	23.5632	22.1463	0	-1.63434	down
ENSGALG00000023709	LOC417192	torsin family 1, member B-like	24	19	11	95	96	69	0.250752	0.194542	0.117565	1.04839	0.891539	0.747799	9.72478e-08	1.45418	up
ENSGALG00000015115	MAMDC2	MAM domain containing 2	101	63	87	264	372	344	0.664383	0.410699	0.583637	1.81047	2.15172	2.31475	6.61247e-18	1.62179	up
ENSGALG00000014861	NIM1K	NIM1 serine/threonine protein kinase	618	630	643	215	198	215	3.74368	3.77372	3.98695	1.35299	1.05088	1.32882	9.92207e-35	-1.60107	down
ENSGALG00000014862	HMGCS1	3-hydroxy-3-methylglutaryl-CoA synthase 1	60675	57701	57819	17964	20621	17743	454.801	427.653	443.545	140.49	135.941	135.814	0	-1.75292	down
ENSGALG00000011740	MGP	matrix Gla protein	0	0	4	100	81	73	0	0	0.081416	2.07711	1.42236	1.47606	2.62101e-19	2.55889	up
ENSGALG00000032220	ELN	elastin	23	37	28	115	110	66	0.122953	0.189634	0.153906	0.667347	0.538788	0.360446	1.78258e-05	1.14713	up
ENSGALG00000030209	CPZ	carboxypeptidase Z	465	449	453	1102	1458	1217	2.41061	2.30255	2.40271	5.95459	6.91681	6.7287	7.549e-49	1.31512	up
ENSGALG00000039269	RNF213	ring finger protein 213	385	435	425	915	1043	899	0.32335	0.361142	0.365081	0.800749	0.769804	0.772985	3.39784e-26	1.05217	up
ENSGALG00000015096	SH3GL2	SH3 domain containing GRB2 like 2, endophilin A1	21	26	31	78	97	138	0.115285	0.14425	0.180244	0.462277	0.484773	0.803363	4.96961e-07	1.33942	up
ENSGALG00000040648	RGS11	regulator of G-protein signaling 11	48	59	42	197	234	180	0.362121	0.440317	0.323796	1.55851	1.56354	1.39493	2.22336e-15	1.63083	up
ENSGALG00000016196	CBSL	cystathionine-beta-synthase like	831	856	854	312	336	355	6.00447	6.17265	5.93658	2.30898	2.2131	2.53546	4.8812e-37	-1.39321	down
Gallus_gallus_newGene_4570	Gallus_gallus_newGene_4570	-	128	305	203	0	0	0	0.901981	2.11826	1.35722	0	0	0	4.43923e-48	-3.94682	down
ENSGALG00000011858	KCNH5	potassium voltage-gated channel subfamily H member 5	147	112	96	279	435	280	0.685829	0.519548	0.460467	1.36236	1.79388	1.33907	6.0401e-11	1.20539	up
ENSGALG00000014573	NAT10	N-acetyltransferase 10	5952	5755	5615	2852	3309	2904	24.3583	23.2947	23.5249	12.1642	11.8976	12.1211	1.01259e-135	-1.04046	down
Gallus_gallus_newGene_2655	Gallus_gallus_newGene_2655	-	23	48	66	192	90	156	0.085791	0.139631	0.343698	0.691109	0.346582	0.751148	0.000128876	1.06964	up
ENSGALG00000032993	FTSJ3	FtsJ homolog 3	3826	4366	3902	1750	2273	1994	18.1779	20.5158	18.9765	8.66336	9.48405	9.65905	5.34713e-71	-1.10834	down
ENSGALG00000015015	CYTL1	cytokine like 1	31	34	23	190	268	217	0.387352	0.421473	0.294089	2.50834	2.98259	2.80337	1.05795e-27	2.33035	up
ENSGALG00000014948	HMGCR	3-hydroxy-3-methylglutaryl-CoA reductase	53386	51392	51217	21446	24784	21845	169.988	161.843	166.944	71.1686	69.3231	70.9415	0	-1.30505	down
ENSGALG00000011668	IL8L1	interleukin 8-like 1	153	143	163	445	668	548	1.50438	1.39213	1.63757	4.57144	5.78225	5.51233	3.88039e-29	1.61513	up
ENSGALG00000008486	CACNA2D1	calcium voltage-gated channel auxiliary subunit alpha2delta 1	405	499	484	1095	1475	1247	0.773039	0.936626	0.948919	2.1521	2.4572	2.43589	8.28555e-37	1.29686	up
ENSGALG00000007493	NSDHL	NAD(P) dependent steroid dehydrogenase-like	13937	13516	13265	5215	6161	5319	111.004	106.464	108.156	43.2892	43.1055	43.202	0	-1.39466	down
ENSGALG00000027805	C15orf39	chromosome 15 open reading frame 39	20	29	48	139	120	122	0.228036	0.338579	0.582535	1.73089	1.25696	1.48905	1.79406e-07	1.35689	up
ENSGALG00000010226	MUTYH	mutY DNA glycosylase	399	415	369	150	165	137	2.92156	3.01848	2.77916	1.13383	1.05289	1.0115	2.70419e-22	-1.398	down
ENSGALG00000010224	GLIPR1L	GLI pathogenesis-related 1-like	5953	5735	5619	13674	17275	14553	44.1738	42.2536	39.493	108.225	112.553	104.627	2.35031e-304	1.27462	up
ENSGALG00000002722	MST1	macrophage stimulating 1 (hepatocyte growth factor-like)	56	70	39	202	265	190	0.3383	0.42079	0.24148	1.27878	1.41921	1.1797	6.8692e-14	1.57756	up
ENSGALG00000035584	COL3A1	collagen type III alpha 1 chain	58697	57168	58352	170969	219743	193909	153.482	147.83	156.24	465.857	504.872	517.193	0	1.62498	up
ENSGALG00000016721	PLCXD1	phosphatidylinositol specific phospholipase C X domain containing 1	53	70	63	163	243	145	0.293561	0.4001	0.351538	0.944494	1.17139	0.807331	2.73679e-08	1.20213	up
ENSGALG00000005888	PGP	phosphoglycolate phosphatase	5531	5511	5197	2166	2359	2072	27.3798	26.9791	26.3356	11.1703	10.2555	10.4584	9.387e-184	-1.39938	down
ENSGALG00000031794	PDCD1LG2	programmed cell death 1 ligand 2	484	501	485	1263	1568	1361	2.30788	2.1919	2.50744	8.09641	7.47232	6.56833	1.76257e-60	1.3669	up
ENSGALG00000002028	GPRC5B	G protein-coupled receptor class C group 5 member B	67	76	79	171	347	253	0.658855	0.73825	0.790408	1.76562	3.02283	2.57039	1.60017e-11	1.40712	up
ENSGALG00000039634	KRT80	keratin 80	74	72	64	411	491	510	0.726438	0.701447	0.645331	4.24054	4.26446	5.14589	1.87735e-48	2.39567	up
ENSGALG00000015287	LNP1	leukemia NUP98 fusion partner 1	254	251	283	644	908	794	1.58615	1.55071	1.81188	4.19688	4.98999	5.06061	1.17635e-29	1.38507	up
Gallus_gallus_newGene_7911	Gallus_gallus_newGene_7911	-	1676	1943	1471	294	114	372	7.433	9.91672	7.37591	1.55493	0.48689	1.0095	3.35667e-06	-1.3713	down
ENSGALG00000007412	MPZL2	myelin protein zero like 2	130	124	138	730	945	764	0.675774	0.82409	0.737458	5.32868	4.42179	4.15076	1.2674e-82	2.3911	up
ENSGALG00000040926	SAMSN1	SAM domain, SH3 domain and nuclear localization signals 1	86	89	145	21	41	14	0.620184	0.610782	1.13304	0.130753	0.228563	0.087566	3.51559e-08	-1.50121	down
ENSGALG00000013723	OASL	2'-5'-oligoadenylate synthetase like	16	18	9	89	64	81	0.147255	0.163189	0.085191	0.869679	0.524593	0.774159	8.9078e-08	1.49605	up
ENSGALG00000015122	TAF4B	TATA-box binding protein associated factor 4b	187	233	173	52	48	44	1.03448	1.27868	0.981049	0.297492	0.23081	0.246126	6.96165e-18	-1.80441	down
ENSGALG00000027887	C1QTNF3	C1q and tumor necrosis factor related protein 3	32	27	29	119	133	117	0.161064	0.132795	0.147456	0.627443	0.588927	0.602323	1.34268e-10	1.53022	up
ENSGALG00000031971	CNTNAP2	contactin associated protein-like 2	30	9	20	55	94	62	0.104141	0.031431	0.071927	0.202434	0.293524	0.225084	0.000308959	1.04764	up
ENSGALG00000004106	DHCR7	7-dehydrocholesterol reductase	24743	23772	24249	11451	12869	11102	138.322	131.436	138.774	66.7166	63.1956	63.3007	1.48942e-254	-1.14614	down
ENSGALG00000011615	LOC421583	-	78	62	45	138	227	170	0.630694	0.493425	0.373337	1.16794	1.62212	1.40844	2.17803e-07	1.15969	up
ENSGALG00000002192	PTPRC	protein tyrosine phosphatase, receptor type C	439	423	461	127	137	111	1.2202	1.15895	1.30902	0.367761	0.332763	0.311357	1.2992e-34	-1.79466	down
ENSGALG00000008298	LRRC17	leucine rich repeat containing 17	445	418	393	2640	3084	2863	2.6431	2.43201	2.38155	15.946	15.1224	16.899	4.26569e-267	2.61481	up
ENSGALG00000010347	CCNG2	cyclin G2	3038	2773	2845	6577	8236	7236	15.0684	13.6015	14.4437	34.0028	35.8871	36.606	8.32753e-145	1.22588	up
Gallus_gallus_newGene_3702	Gallus_gallus_newGene_3702	-	190	206	171	564	420	527	0.063284	0.112978	0.056464	0.231548	0.221504	0.360019	1.2132e-12	1.19892	up
ENSGALG00000007963	NFATC2	nuclear factor of activated T-cells 2	326	362	364	154	147	115	1.29684	1.38672	1.73361	0.735214	0.487294	0.517628	3.36966e-16	-1.32296	down
ENSGALG00000023396	ASPHD1	aspartate beta-hydroxylase domain containing 1	146	130	122	470	571	444	0.8727	0.765088	0.744401	2.92504	2.99734	2.70759	4.77036e-32	1.66681	up
Gallus_gallus_newGene_6105	Gallus_gallus_newGene_6105	-	110	126	114	17	50	39	0.300384	0.342951	0.317412	0.052383	0.11572	0.105091	8.38911e-08	-1.37227	down
ENSGALG00000012941	CDH12	cadherin 12	95	65	64	15	29	16	0.475058	0.328001	0.335052	0.07703	0.128143	0.080299	7.54317e-07	-1.35989	down
ENSGALG00000027345	SLC46A2	solute carrier family 46 member 2	688	694	641	1850	2007	1662	3.53413	3.52682	3.3706	9.90515	9.05992	8.70724	8.4478e-62	1.31071	up
ENSGALG00000046217	PIT54	PIT54 protein	76	65	72	233	307	247	0.396489	0.338593	0.383693	1.27777	1.41814	1.32561	7.91704e-18	1.56651	up
ENSGALG00000003821	RAMP1	receptor activity modifying protein 1	41	40	39	92	129	100	0.440566	0.431365	0.435658	1.0459	1.23683	1.11077	2.09201e-05	1.02575	up
ENSGALG00000046023	APOA1BP	apolipoprotein A-I binding protein	361	457	380	1048	994	731	5.90217	7.4038	6.37484	17.8982	14.3092	12.2131	2.68112e-14	1.03725	up
Gallus_gallus_newGene_7467	Gallus_gallus_newGene_7467	-	920	779	744	2107	2873	2191	1.04904	0.735785	0.828202	2.59153	3.46631	2.55869	1.98527e-64	1.40336	up
ENSGALG00000009448	IFRD1	interferon related developmental regulator 1	11652	11519	11051	5969	6772	5697	75.5153	73.8329	73.3175	40.316	38.5528	37.656	1.92715e-176	-1.00037	down
ENSGALG00000007892	SPAG6	sperm associated antigen 6	146	180	151	402	426	426	1.1846	1.46435	1.24056	3.50282	3.19942	3.63725	2.07291e-15	1.19351	up
ENSGALG00000038393	DMB2	major histocompatibility complex, class II, DM beta 2	87	87	72	276	310	297	1.37236	1.30422	1.1594	4.61879	4.2731	4.82465	4.20928e-19	1.55666	up
ENSGALG00000037864	MYH1A	myosin, heavy chain 1A, skeletal muscle (similar to human myosin, heavy chain 1, skeletal muscle, adult)	148	146	165	67	49	50	0.353906	0.346512	0.405082	0.166131	0.10208	0.122136	9.23211e-09	-1.28572	down
ENSGALG00000038589	LOC107056877	alpha/beta hydrolase domain-containing protein 14B-like	96	116	65	366	233	196	1.97252	2.35197	1.35768	7.85527	4.21895	4.1105	8.25726e-07	1.15064	up
ENSGALG00000038636	LAPTM5	lysosomal protein transmembrane 5	122	110	112	333	399	344	1.31684	1.19749	1.26227	3.97186	3.96642	3.758	7.38952e-20	1.41105	up
ENSGALG00000003058	HOMER3	homer scaffolding protein 3	20	24	19	62	66	68	0.098616	0.114325	0.091979	0.317908	0.284813	0.345701	0.000161763	1.04403	up
ENSGALG00000016764	EIF5B	eukaryotic translation initiation factor 5B	45224	49994	45880	15965	21423	18224	147.18	160.919	152.854	54.1506	61.2456	60.4904	3.38645e-249	-1.45157	down
ENSGALG00000028612	MYH1G	myosin, heavy chain 1G, skeletal muscle (similar to human myosin, heavy chain 1, skeletal muscle, adult)	219	210	256	44	53	60	0.541353	0.513279	0.647067	0.112654	0.114349	0.150397	3.15426e-21	-1.9083	down
ENSGALG00000008006	CAPN6	calpain 6	231	244	245	2097	2327	2200	1.64253	1.71506	1.77837	15.5533	14.5447	15.9644	9.61284e-251	3.01235	up
ENSGALG00000009758	SLC7A11	solute carrier family 7 member 11	736	805	753	400	465	323	7.05421	7.63127	7.38482	3.99429	3.91105	3.15764	2.45965e-19	-1.0224	down
ENSGALG00000007178	FADS2	fatty acid desaturase 2	39272	39846	37999	19662	21779	18958	198.182	198.208	195.151	103.874	97.379	98.3239	2.36628e-264	-1.06269	down
ENSGALG00000042810	ENSGALG00000042810	-	150	164	142	321	503	468	0.708263	0.766612	0.686666	1.58821	2.0953	2.26446	7.05415e-15	1.26443	up
ENSGALG00000029811	BMPER	BMP binding endothelial regulator	2923	2855	2653	1214	1410	1088	16.3004	15.7461	15.1456	7.05573	6.9044	6.18707	1.88265e-88	-1.28057	down
ENSGALG00000053107	ENSGALG00000053107	-	1213	1105	1106	342	432	367	5.66904	5.10845	5.29197	1.66295	1.77388	1.74598	8.35307e-71	-1.65295	down
Gallus_gallus_newGene_4647	Gallus_gallus_newGene_4647	-	18585	23508	20528	7831	8885	7313	9.64371	12.078	10.9425	4.24355	4.051	3.87816	8.68614e-46	-1.44513	down
Gallus_gallus_newGene_2702	Gallus_gallus_newGene_2702	-	1525	1451	1759	2970	3855	3831	0.909396	0.658849	0.914011	1.50343	1.78012	1.99654	2.94302e-30	1.02916	up
ENSGALG00000035960	MYO7L2	myosin-7-like 2	221	215	206	525	557	448	0.50893	0.493078	0.485541	1.2856	1.14777	1.08188	5.45967e-16	1.07753	up
ENSGALG00000007993	DCX	doublecortin	441	369	454	3094	4353	3746	2.26503	1.87486	2.38964	16.5834	19.6699	19.6543	8.7103e-244	2.95041	up
ENSGALG00000007669	EGR1	early growth response 1	530	420	417	2506	2682	2226	3.07556	2.41072	2.47808	15.1745	13.6865	13.1909	3.31348e-136	2.2669	up
ENSGALG00000007665	POLE	DNA polymerase epsilon, catalytic subunit	4755	5089	4351	2238	2462	2289	9.70784	10.2761	9.09416	4.7615	4.41606	4.76621	2.81142e-84	-1.11886	down
ENSGALG00000037611	MYO3AL	myosin IIIA-like	607	748	677	2166	2531	2209	2.33124	2.83784	2.66067	8.67028	8.54075	8.65465	1.57944e-92	1.61933	up
ENSGALG00000007466	EDNRB2	endothelin receptor B subtype 2	38	42	42	1182	1284	1261	0.248876	0.290395	0.282911	8.89813	8.27802	9.46525	6.7967e-206	4.45508	up
ENSGALG00000006471	SLCO2A1	solute carrier organic anion transporter family member 2A1	73	56	69	23	18	25	0.410306	0.313424	0.394738	0.13271	0.085821	0.139571	3.93254e-05	-1.13735	down
Gallus_gallus_newGene_248	Gallus_gallus_newGene_248	-	157	182	148	56	58	75	0.579662	0.656993	0.595021	0.213295	0.181317	0.303192	1.47769e-08	-1.22562	down
ENSGALG00000052338	SELENOW	selenoprotein W	126	191	111	498	405	293	8.13957	12.2476	7.37474	33.7583	23.1416	19.4327	7.4737e-09	1.18337	up
ENSGALG00000052336	ENSGALG00000052336	-	33	23	31	102	152	116	0.19752	0.138244	0.189888	0.646997	0.815015	0.720429	6.21019e-10	1.50934	up
Gallus_gallus_newGene_8437	Gallus_gallus_newGene_8437	-	52	129	88	260	307	260	0.116597	0.339929	0.151258	0.586694	0.981093	0.616903	1.68346e-08	1.246	up
ENSGALG00000003323	NECAB2; OSGIN1	-	366	356	408	956	1190	1071	1.68485	1.60251	1.94391	4.9256	5.55283	5.14322	7.85322e-40	1.34844	up
ENSGALG00000002982	SLC2A6	solute carrier family 2 member 6	26	31	33	93	134	96	0.165188	0.194696	0.21883	0.643407	0.770957	0.648179	1.33062e-07	1.31017	up
ENSGALG00000031035	PCMTD1	protein-L-isoaspartate (D-aspartate) O-methyltransferase domain containing 1	854	755	813	2297	2925	2449	3.41012	3.07332	3.42191	9.60924	10.0992	9.63286	3.30101e-104	1.52302	up
ENSGALG00000015729	LPAR1	lysophosphatidic acid receptor 1	796	777	806	1963	2207	2042	4.13482	3.99042	4.28698	10.6334	10.0774	10.8252	5.94197e-67	1.25314	up
ENSGALG00000027374	KLF9	Kruppel like factor 9	67	54	52	289	297	258	1.06682	0.839739	0.843008	4.80983	4.1642	4.19873	2.36584e-24	1.90891	up
ENSGALG00000002283	MAPKAPK3	MAPK activated protein kinase 3	674	620	663	1456	1576	1536	2.82909	2.58848	2.85707	6.48445	5.89795	6.57633	3.30665e-36	1.08835	up
ENSGALG00000032329	NPM3	nucleophosmin/nucleoplasmin 3	4948	5647	4559	1995	2192	1783	70.8725	79.9993	66.8449	29.7777	27.5834	26.0471	1.96852e-99	-1.43338	down
ENSGALG00000015688	MXD4	MAX dimerization protein 4	2583	2460	2531	7809	9382	7961	18.2561	17.1904	18.3109	57.5201	58.2493	57.3861	0	1.60907	up
ENSGALG00000029606	MYH1E	myosin, heavy chain 1E, skeletal muscle (similar to human myosin, heavy chain 1, skeletal muscle, adult)	2764	2693	2875	722	987	793	6.79658	6.54831	7.23664	1.84793	2.13018	1.98774	5.72596e-146	-1.82443	down
Gallus_gallus_newGene_7846	Gallus_gallus_newGene_7846	-	1203	1059	786	242	359	468	1.33741	1.10303	0.918353	0.33514	0.417995	0.567825	1.80522e-06	-1.21388	down
ENSGALG00000026518	RUNDC3A	RUN domain containing 3A	58	59	51	145	206	188	0.445584	0.44207	0.426488	1.21917	1.44297	1.51809	2.74325e-10	1.32391	up
ENSGALG00000041491	ACKR4	atypical chemokine receptor 4	1537	1387	1318	3714	4109	3833	8.76795	7.77949	7.68805	21.8797	20.3843	22.0681	2.69211e-99	1.33286	up
ENSGALG00000003744	ADAM19	ADAM metallopeptidase domain 19	286	364	350	986	1332	1195	1.52486	1.9218	1.91343	5.48829	6.24894	6.50919	8.49121e-47	1.62603	up
ENSGALG00000038885	FEZ1	fasciculation and elongation protein zeta 1	620	624	562	1676	2087	1630	6.02304	5.93897	5.36914	17.1825	18.1593	16.3711	1.49395e-76	1.43459	up
ENSGALG00000009628	KCTD12B	potassium channel tetramerization domain containing 12B	121	99	107	375	401	319	1.72414	1.36474	1.56328	5.55829	5.01407	4.6432	5.7647e-20	1.48798	up
ENSGALG00000016992	HTR2A	5-hydroxytryptamine receptor 2A	574	484	540	1106	1429	1172	2.65171	2.21322	2.55593	5.32727	5.80502	5.52746	2.38561e-30	1.06712	up
ENSGALG00000010861	OMA1	OMA1 zinc metallopeptidase	203	144	180	345	509	413	1.53293	1.06939	1.38993	2.71363	3.37649	3.18083	5.4314e-11	1.04977	up
ENSGALG00000008037	HORMAD2	HORMA domain containing 2	291	270	279	75	60	58	2.46027	2.25971	2.39484	0.640887	0.430128	0.498427	9.35161e-26	-1.95417	down
ENSGALG00000005257	VCAM1	vascular cell adhesion molecule 1	65	59	37	184	226	156	0.392448	0.354045	0.225826	1.166	1.20573	0.967393	1.61231e-10	1.40352	up
ENSGALG00000000558	SLC1A6	solute carrier family 1 (high affinity aspartate/glutamate transporter), member 6	30	35	28	138	156	151	0.123214	0.141273	0.116692	0.597956	0.569682	0.641982	5.32412e-14	1.72152	up
ENSGALG00000006785	IRF1	interferon regulatory factor 1	600	545	569	1515	1602	1370	4.08356	3.66999	3.96464	10.7582	9.59014	9.5199	9.1175e-46	1.2472	up
ENSGALG00000054637	ENSGALG00000054637	-	102	103	84	280	293	239	1.62304	1.61335	1.37317	4.66227	4.11289	3.88701	3.2619e-12	1.23607	up
ENSGALG00000012658	TCP11X2	t-complex 11 family, X-linked 2	3422	3035	3338	8271	10306	8800	11.7171	10.2762	11.6976	29.5176	30.9994	30.7328	1.23118e-165	1.357	up
Gallus_gallus_newGene_5165	Gallus_gallus_newGene_5165	-	71	95	73	0	0	0	0.399318	0.527454	0.416757	0	0	0	1.00143e-24	-2.91122	down
ENSGALG00000042148	FKBP5	FK506 binding protein 5	4169	4054	4295	9015	11352	9441	27.7868	26.7289	29.3104	62.4941	66.4805	64.1354	2.18121e-155	1.12894	up
ENSGALG00000032404	MYH1C	myosin, heavy chain 1C, skeletal muscle (similar to human myosin, heavy chain 1, skeletal muscle, adult)	157	201	120	41	66	69	0.375644	0.476847	0.294942	0.101344	0.139174	0.167076	9.65612e-08	-1.24443	down
Gallus_gallus_newGene_7318	Gallus_gallus_newGene_7318	-	1866	2546	1865	5242	6622	4981	2.79075	3.76741	2.8525	8.17667	8.70714	7.60476	1.88042e-16	1.21527	up
ENSGALG00000015032	CD274	CD274 molecule	160	133	160	433	500	414	1.09791	0.845644	1.01858	3.11938	2.85517	2.87455	7.54779e-21	1.35813	up
ENSGALG00000013861	TNFAIP3	TNF alpha induced protein 3	153	165	160	347	494	354	0.902172	0.962163	0.965468	2.13872	2.57219	2.13169	1.28534e-13	1.11227	up
Gallus_gallus_newGene_3426	Gallus_gallus_newGene_3426	-	62	31	44	143	200	118	0.24168	0.110145	0.268277	0.574316	0.62289	0.470375	1.90567e-07	1.2645	up
ENSGALG00000001749	ACSBG2	acyl-CoA synthetase bubblegum family member 2	13275	12507	13114	2982	3069	2750	49.0637	45.717	49.9992	11.5453	10.0359	10.4111	0	-2.23403	down
ENSGALG00000009705	RYR3	ryanodine receptor 3	378	358	313	140	204	171	0.373533	0.349908	0.316178	0.143401	0.176689	0.172299	4.96825e-12	-1.05709	down
ENSGALG00000053084	ENSGALG00000053084	-	23	34	20	162	215	188	0.113789	0.167279	0.099855	0.850022	0.948878	0.963162	2.70441e-22	2.20342	up
ENSGALG00000004398	CARD11	caspase recruitment domain family member 11	42	42	51	103	147	119	0.147569	0.143616	0.178051	0.369222	0.452947	0.418946	5.28706e-06	1.06714	up
ENSGALG00000036915	SQLE	squalene epoxidase	17266	16614	16273	5614	6013	5331	97.0504	92.3563	93.6342	32.8844	29.6887	30.5575	0	-1.6652	down
ENSGALG00000051773	C11orf63	chromosome 11 open reading frame 63	47	36	36	115	142	106	0.302382	0.23033	0.23619	0.776513	0.808976	0.69731	5.48781e-07	1.18566	up
ENSGALG00000001329	EPB41	erythrocyte membrane protein band 4.1	316	305	308	66	98	68	1.11901	1.12193	1.14801	0.196129	0.252627	0.198252	8.24815e-29	-1.90866	down
ENSGALG00000002742	TMEM132B	transmembrane protein 132B	967	945	1006	273	301	258	3.09713	3.00396	3.25943	0.912872	0.840348	0.858042	5.41838e-72	-1.85646	down
ENSGALG00000004745	NATD1	N-acetyltransferase domain containing 1	272	299	284	575	776	628	1.20565	1.31212	1.28859	2.65873	3.02282	2.83858	3.50306e-19	1.04563	up
ENSGALG00000029947	ENSGALG00000029947	-	2555	2455	2412	1105	1336	1163	32.47	30.8587	31.3742	14.6303	14.9142	15.0656	2.1501e-81	-1.14247	down
ENSGALG00000025915	ARRDC3	arrestin domain containing 3	1209	1289	1114	3078	3986	3190	5.46891	5.76327	5.15871	14.5101	15.8384	14.716	1.94971e-108	1.37202	up
Gallus_gallus_newGene_6984	Gallus_gallus_newGene_6984	-	135	143	116	338	433	511	0.232101	0.221199	0.206115	0.556244	0.564309	0.82506	8.85824e-17	1.43631	up
ENSGALG00000030603	ANTXR1	ANTXR cell adhesion molecule 1	654	630	571	1734	2474	1997	4.18927	3.992	3.74882	11.5918	13.9374	13.0601	1.48634e-78	1.58606	up
ENSGALG00000026055	PALM	paralemmin	245	288	210	628	719	505	1.16828	1.34683	1.05195	3.04861	2.92384	2.39012	8.06933e-16	1.12767	up
ENSGALG00000038162	FAM26E	family with sequence similarity 26 member E	746	797	791	1973	2312	2113	2.09743	2.21506	2.27575	5.78362	5.71227	6.0618	1.16645e-74	1.32083	up
ENSGALG00000007438	IFT46	intraflagellar transport 46	784	699	589	1431	1732	1465	7.52603	6.7302	5.79026	14.5775	14.755	14.4887	3.39901e-29	1.02009	up
ENSGALG00000003845	MKNK2	MAPK interacting serine/threonine kinase 2	525	558	501	1159	1344	1106	5.50235	5.78263	5.37141	12.6579	12.3772	11.8215	1.3352e-33	1.04964	up
ENSGALG00000051442	TSC22D1	TSC22 domain family member 1	475	455	443	978	1207	1042	4.64297	4.40225	4.43471	9.96938	10.3789	10.398	1.16864e-33	1.09038	up
ENSGALG00000005739	SCD	stearoyl-CoA desaturase	9246	9505	8648	2360	2478	2279	26.1264	26.5628	25.0154	6.94947	6.15005	6.56597	0	-2.03732	down
ENSGALG00000006425	SLC6A6	solute carrier family 6 member 6	584	483	560	1462	1843	1454	3.5012	2.85948	3.47192	9.16156	9.71032	8.90753	5.36693e-54	1.39417	up
ENSGALG00000035058	CAMKV	CaM kinase like vesicle associated	63	63	74	194	167	147	0.729619	0.723317	0.884423	2.3613	1.70819	1.74608	1.88153e-06	1.03688	up
ENSGALG00000030025	FABP4	fatty acid binding protein 4	303	321	318	851	1049	992	6.34716	6.6389	6.80231	18.5879	19.3066	21.1944	5.28372e-43	1.45215	up
ENSGALG00000013929	PDGFRA	platelet-derived growth factor receptor, alpha polypeptide	39	31	29	141	245	131	0.148609	0.116222	0.11138	0.566545	0.832916	0.516632	9.61309e-14	1.76093	up

## Sheet: DE_genes in A48_vs_A72
Differential expressed mRNAs expression profiles between differentiated 48 h and 72 h adipocytes
Gene_ID	Gene_symbol	Gene_description	A48-1_Count	A48-2_Count	A48-3_Count	A72-1_Count	A72-2_Count	A72-3_Count	A48-1_FPKM	A48-2_FPKM	A48-3_FPKM	A72-1_FPKM	A72-2_FPKM	A72-3_FPKM	FDR	log2FC	regulated
ENSGALG00000002346	CLSPN	claspin	1810	2130	1792	795	863	434	5.18285	5.14134	5.0239	2.29354	2.32457	1.44157	1.65491e-14	-1.12377	down
ENSGALG00000004127	LOC422150	c-X-C chemokine receptor type 3-like	61	70	61	161	211	80	0.505476	0.484981	0.487303	1.34236	1.64418	0.760863	4.46995e-05	1.09577	up
Gallus_gallus_newGene_7163	Gallus_gallus_newGene_7163	-	134	169	187	0	0	0	2.24579	2.38157	3.05495	0	0	0	1.05847e-31	-3.24909	down
ENSGALG00000004196	UGT1A1	UDP glucuronosyltransferase family 1 member A1	47	45	29	107	90	91	0.293208	0.23684	0.172739	0.668816	0.52912	0.659508	0.000131101	1.09071	up
ENSGALG00000005472	NAT	N-acetyltransferase, liver isozyme	323	443	361	646	813	503	3.28821	3.80287	3.58512	6.63196	7.75946	5.80149	1.00584e-15	1.01853	up
ENSGALG00000005474	PNAT10	N-acetyltransferase, pineal gland isozyme NAT-10	622	741	587	1123	1215	1115	4.33537	4.35153	4.00291	7.88781	7.963	9.01054	5.72562e-11	1.04099	up
ENSGALG00000047383	WISP2	WNT1 inducible signaling pathway protein 2	975	924	805	289	342	178	5.35005	4.27384	4.32348	1.59917	1.76544	1.12746	9.4431e-16	-1.35456	down
ENSGALG00000007485	TFRC	transferrin receptor	8466	10034	8541	3604	3488	2366	44.7276	44.6812	44.1547	19.1903	17.319	14.511	1.81384e-53	-1.21901	down
ENSGALG00000012546	MCM5	minichromosome maintenance complex component 5	5364	6377	5562	1872	2109	1316	31.3594	31.4459	31.8334	11.018	11.5944	8.9252	4.88506e-119	-1.42259	down
ENSGALG00000046914	ENSGALG00000046914	-	83	86	102	29	35	18	1.03877	0.870254	1.24446	0.347989	0.392097	0.224869	0.000190766	-1.0533	down
Gallus_gallus_newGene_3036	Gallus_gallus_newGene_3036	-	274	308	279	0	0	0	0.36647	0.346273	0.365059	0	0	0	5.39485e-64	-4.32021	down
ENSGALG00000034198	MCM10	minichromosome maintenance 10 replication initiation factor	1191	1395	1346	532	583	369	5.52231	5.30012	5.992	2.57047	2.48976	2.03024	7.19421e-25	-1.09878	down
ENSGALG00000026663	CX3CL1	C-X3-C motif chemokine ligand 1	460	580	535	999	1176	714	1.90763	2.02886	2.17175	4.177	4.59086	3.43506	3.24167e-23	1.09645	up
ENSGALG00000028880	FDPS	farnesyl diphosphate synthase	5030	5336	4491	2177	2418	1428	56.9957	50.9673	49.7989	24.8635	25.7685	18.7609	2.04771e-23	-1.01051	down
Gallus_gallus_newGene_5955	Gallus_gallus_newGene_5955	-	329	310	423	54	160	71	1.71759	1.29587	1.73508	0.21445	0.596411	0.325271	0.000447238	-1.06457	down
ENSGALG00000025945	AVD	avidin	307	268	209	2194	2621	1084	5.09517	3.9234	3.42688	39.5737	44.2413	22.3786	8.68299e-34	2.58742	up
Gallus_gallus_newGene_1661	Gallus_gallus_newGene_1661	-	158	76	139	28	22	25	0.958872	0.366584	0.793363	0.157107	0.109609	0.1605	0.000391201	-1.11279	down
Gallus_gallus_newGene_1461	Gallus_gallus_newGene_1461	-	89	115	94	0	0	0	0.275	0.278482	0.320035	0	0	0	8.21576e-23	-2.78864	down
Gallus_gallus_newGene_4239	Gallus_gallus_newGene_4239	-	0	0	0	72	80	74	0	0	0	0.196428	0.204658	0.232711	1.4239e-19	2.59864	up
ENSGALG00000006037	MCM2	minichromosome maintenance complex component 2	3478	4043	3571	1667	1702	942	14.0554	13.769	14.1201	6.78852	6.46817	4.41334	3.3538e-17	-1.05583	down
ENSGALG00000036327	NGEF	neuronal guanine nucleotide exchange factor	42	58	55	96	133	186	0.163267	0.190246	0.208965	0.378332	0.519425	0.849106	0.000855839	1.04399	up
ENSGALG00000012816	SLC22A23	solute carrier family 22 member 23	70	122	80	177	202	219	0.461119	0.684764	0.520313	1.18509	1.26389	1.69495	5.79288e-05	1.09319	up
ENSGALG00000010435	RASGRP3	RAS guanyl releasing protein 3	387	560	521	1853	2115	1579	2.13329	2.60312	2.8127	10.3094	10.9825	10.1041	9.4537e-54	2.07043	up
ENSGALG00000014537	BMF	Bcl2 modifying factor	242	299	257	413	621	433	1.8452	1.87067	1.91049	3.11182	4.96108	3.72652	1.37224e-08	1.03979	up
ENSGALG00000045478	EXOC3L	exocyst complex component 3 like	131	180	135	373	431	256	0.567983	0.660448	0.572658	1.63553	1.76559	1.2912	4.36695e-19	1.39611	up
ENSGALG00000037629	TRANK1	tetratricopeptide repeat and ankyrin repeat containing 1	922	1067	862	1681	1885	1284	2.27822	2.11972	2.07021	4.13532	4.40763	3.62492	8.61498e-41	1.02214	up
ENSGALG00000047242	ENSGALG00000047242	-	47	105	56	167	165	279	0.384389	0.738463	0.423329	1.33461	1.23915	2.49415	0.000478819	1.09483	up
ENSGALG00000015712	SLBP	stem-loop binding protein	721	844	661	294	292	172	6.00123	5.92057	5.38629	2.46046	2.28092	1.65654	5.30619e-17	-1.20474	down
ENSGALG00000011220	SLC25A29	solute carrier family 25 member 29	493	640	508	1004	1104	766	2.889	3.16486	2.91593	5.93802	6.09551	5.21336	1.70483e-30	1.05815	up
ENSGALG00000014182	ADORA2B	adenosine A2b receptor	136	146	96	300	302	277	1.392	1.26183	0.963718	3.11144	2.92211	3.30475	4.91163e-09	1.27582	up
ENSGALG00000033063	GINS2	GINS complex subunit 2	689	858	663	270	269	150	18.5636	19.5033	17.4989	7.33858	6.80721	4.67323	1.09814e-17	-1.31099	down
ENSGALG00000004436	CYP3A4	cytochrome P450 family 3 subfamily A member 4	108	124	100	226	298	163	0.600322	0.578305	0.543678	1.26705	1.55763	1.05139	8.96855e-10	1.15778	up
ENSGALG00000043694	RAPGEF4	Rap guanine nucleotide exchange factor 4	110	110	123	235	290	154	0.533875	0.44981	0.581514	1.15221	1.33028	0.869667	3.98151e-07	1.05974	up
ENSGALG00000005797	COL20A1	collagen type XX alpha 1 chain	105	115	115	255	328	154	0.319112	0.294146	0.344138	0.783404	0.942161	0.546361	4.81901e-08	1.16988	up
ENSGALG00000012220	CDKN3	cyclin dependent kinase inhibitor 3	1059	1220	1128	510	538	323	8.50759	8.263	8.87396	4.12863	4.06402	3.00907	6.07714e-19	-1.00898	down
ENSGALG00000008538	GINS1	GINS complex subunit 1	277	377	317	141	137	94	4.03641	4.63747	4.51702	2.06775	1.87456	1.58224	3.70687e-09	-1.0065	down
ENSGALG00000050687	ENSGALG00000050687	-	869	1035	922	430	432	254	19.1063	19.19	19.8322	9.53394	8.93851	6.46401	3.49733e-15	-1.02226	down
ENSGALG00000002242	GALNT9	polypeptide N-acetylgalactosaminyltransferase 9	18	27	19	55	69	49	0.076047	0.095964	0.077089	0.240737	0.280757	0.246127	3.06442e-05	1.18749	up
ENSGALG00000016442	RRM2	ribonucleotide reductase regulatory subunit M2	4993	6196	5086	2483	2658	1475	37.6608	39.3929	37.5437	18.8755	18.8603	12.9018	3.10045e-19	-1.00058	down
ENSGALG00000035927	ST8SIA5	ST8 alpha-N-acetyl-neuraminide alpha-2,8-sialyltransferase 5	1822	2495	1863	4029	4729	2879	3.7507	4.47182	3.96328	8.54585	9.50104	6.9515	7.48497e-35	1.15197	up
ENSGALG00000033834	TRIP13	thyroid hormone receptor interactor 13	969	1147	1017	380	475	347	7.64061	7.62178	7.84678	3.01345	3.52032	3.17073	3.84596e-19	-1.05279	down
ENSGALG00000016651	TDH	L-threonine dehydrogenase (pseudogene)	157	190	159	569	645	361	1.26314	1.28845	1.25128	4.61119	4.87786	3.36937	3.37219e-33	1.7595	up
ENSGALG00000005554	ADIPOQ	adiponectin, C1Q and collagen domain containing	695	668	643	1453	1757	961	5.60099	4.53484	5.0697	11.8	13.3217	8.98016	3.02641e-18	1.22081	up
ENSGALG00000007959	SLC26A3	solute carrier family 26 member 3	315	356	319	647	664	472	1.54157	1.46728	1.5294	3.19378	3.05647	2.68112	1.14544e-21	1.07799	up
ENSGALG00000002675	SCUBE3	signal peptide, CUB domain and EGF like domain containing 3	24	20	19	115	130	178	0.122788	0.083962	0.09391	0.59337	0.629493	1.05761	5.23593e-10	1.79699	up
ENSGALG00000002781	BRCA1	BRCA1 DNA repair associated	4496	5488	4836	1898	2061	1166	12.2831	12.593	12.9671	5.26886	5.28825	3.66169	2.71506e-33	-1.23127	down
ENSGALG00000006749	WDR37	WD repeat domain 37	747	1045	795	2131	1904	913	5.23454	6.15565	5.35324	7.0932	6.17353	7.30522	1.54439e-06	1.01555	up
Gallus_gallus_newGene_4198	Gallus_gallus_newGene_4198	-	704	895	719	131	158	73	38.9296	41.7186	38.8844	7.26993	8.20145	4.65487	1.01778e-40	-2.19496	down
ENSGALG00000013208	CENPE	centromere protein E	13040	15634	14283	6357	6782	4075	29.3456	29.6562	31.4572	14.4169	14.356	10.6318	1.98858e-32	-1.03329	down
Gallus_gallus_newGene_256	Gallus_gallus_newGene_256	-	133	88	184	0	0	0	0.345346	0.192534	0.470159	0	0	0	3.33728e-14	-2.19675	down
Gallus_gallus_newGene_870	Gallus_gallus_newGene_870	-	21	16	22	93	97	77	0.052433	0.02603	0.047799	0.274114	0.324005	0.246498	1.8654e-10	1.70836	up
ENSGALG00000032736	MGLL	monoglyceride lipase	506	688	620	1536	1921	1145	2.15847	2.44557	2.57741	6.51945	7.74534	5.67293	2.85463e-38	1.53512	up
ENSGALG00000013033	CMBL	carboxymethylenebutenolidase homolog	153	195	121	364	504	269	1.94873	2.09136	1.50623	4.66934	6.0394	3.96961	1.55081e-11	1.33833	up
ENSGALG00000013956	MYB	MYB proto-oncogene, transcription factor	1775	2177	1766	756	792	536	6.97364	7.39188	6.95708	2.98087	2.99453	2.46074	7.02622e-50	-1.15777	down
ENSGALG00000016868	NALCN	sodium leak channel, non-selective	356	327	381	95	90	58	2.11529	1.64131	2.29044	0.519816	0.446957	0.365298	1.7278e-14	-1.59099	down
ENSGALG00000040794	CCNE2	cyclin E2	346	464	459	113	197	88	2.1084	2.38512	2.74004	0.693226	1.12956	0.618267	5.63876e-07	-1.16685	down
ENSGALG00000013747	TAGAP	T-cell activation RhoGTPase activating protein	38	71	49	135	137	69	0.171637	0.276247	0.221641	0.637277	0.600464	0.363207	0.000281974	1.00832	up
ENSGALG00000014910	COLEC12	collectin subfamily member 12	346	422	436	977	1102	671	1.44813	1.48925	1.79047	4.13028	4.34991	3.26045	2.37456e-24	1.36745	up
ENSGALG00000006051	CDC7	cell division cycle 7	614	771	689	228	282	210	3.66158	3.87743	4.01848	1.36941	1.58023	1.44954	1.639e-17	-1.16812	down
ENSGALG00000016017	SLC4A11	solute carrier family 4 member 11	2040	2339	1994	747	912	445	7.58232	7.32573	7.25058	2.79785	3.18718	1.91755	2.49287e-19	-1.266	down
ENSGALG00000029292	PCNA	proliferating cell nuclear antigen	5550	6480	5569	2556	2750	1505	56.5444	55.6521	55.5222	26.2381	26.3499	17.7752	4.14517e-21	-1.07082	down
ENSGALG00000015253	COL8A1	collagen type VIII alpha 1 chain	561	766	520	1411	1570	965	2.03557	2.34451	1.84681	5.16426	5.36235	4.06181	9.57553e-26	1.301	up
ENSGALG00000014788	CENPH	centromere protein H	1092	1232	875	437	488	320	7.73842	7.36223	6.06886	3.11841	3.25198	2.62953	7.38042e-14	-1.02369	down
ENSGALG00000006453	TF	transferrin (ovotransferrin)	241	274	249	1999	2176	1081	1.13727	1.08923	1.14886	9.51487	9.66955	5.92242	4.31132e-68	2.75713	up
ENSGALG00000051848	LOC107050879	kinesin heavy chain isoform 5A-like	714	852	732	1371	1572	1862	3.5278	3.55049	3.52288	6.79754	7.30578	10.644	5.44246e-07	1.1538	up
ENSGALG00000010623	ORC1	origin recognition complex subunit 1	1038	1136	981	419	425	240	5.52982	5.10276	5.11376	2.24884	2.12752	1.482	3.3986e-18	-1.20601	down
ENSGALG00000012021	KCNK4	potassium channel, subfamily K, member 4	263	272	220	698	728	430	2.32521	2.02617	1.89863	6.21452	6.04982	4.39909	2.08358e-21	1.43814	up
ENSGALG00000015115	MAMDC2	MAM domain containing 2	264	372	344	884	866	912	1.81047	2.15172	2.31475	6.1225	5.59725	7.27116	5.72865e-14	1.51448	up
ENSGALG00000011740	MGP	matrix Gla protein	100	81	73	282	338	139	2.07711	1.42236	1.47606	5.93917	6.64768	3.35626	1.20593e-07	1.36165	up
ENSGALG00000013869	IL20RA	interleukin 20 receptor subunit alpha	30	37	32	86	100	63	0.186276	0.195914	0.193811	0.571297	0.62251	0.50464	5.72093e-07	1.24738	up
ENSGALG00000016676	MCM3	minichromosome maintenance complex component 3	2677	3065	2675	981	1164	955	11.836	11.4227	11.5765	4.37122	4.84026	4.89341	8.98184e-19	-1.09283	down
Gallus_gallus_newGene_3738	Gallus_gallus_newGene_3738	-	0	0	0	135	166	154	0	0	0	0.482944	0.554631	0.634262	6.2161e-35	3.41326	up
ENSGALG00000009837	DTL	denticleless E3 ubiquitin protein ligase homolog	880	986	889	270	330	195	4.37832	4.13672	4.33183	1.35306	1.54129	1.12492	1.06154e-36	-1.46232	down
ENSGALG00000012117	STEAP3	STEAP3 metalloreductase	42	42	31	72	134	91	0.341527	0.278634	0.250449	0.621672	1.00538	0.860813	0.000104269	1.12482	up
ENSGALG00000017128	SKA3	spindle and kinetochore associated complex subunit 3	1353	1679	1526	517	619	391	10.3085	10.7812	11.3748	3.96758	4.43404	3.45196	1.34345e-38	-1.26754	down
ENSGALG00000015015	CYTL1	cytokine like 1	190	268	217	420	448	303	2.50834	2.98259	2.80337	5.58881	5.56367	4.63417	1.18518e-12	1.00566	up
ENSGALG00000011668	IL8L1	interleukin 8-like 1	445	668	548	1897	2183	930	4.57144	5.78225	5.51233	19.643	21.1037	11.081	1.4278e-15	1.58371	up
ENSGALG00000017627	C10orf2	chromosome 10 open reading frame 2	1078	1315	993	465	489	308	6.29744	6.47912	5.67829	2.73506	2.68822	2.08207	1.19168e-22	-1.10574	down
ENSGALG00000028664	CKS1B	CDC28 protein kinase regulatory subunit 1B	2775	2947	2882	1182	1331	542	75.2354	67.3417	76.4523	32.2775	33.9285	17.0235	5.25852e-08	-1.10361	down
ENSGALG00000002021	ZC3H12A	zinc finger CCCH-type containing 12A	1648	2265	1927	3326	4140	2496	8.51706	9.864	9.74217	17.3191	20.121	14.9555	8.03274e-23	1.00553	up
Gallus_gallus_newGene_8865	Gallus_gallus_newGene_8865	-	19	65	43	91	312	176	0.059538	0.166315	0.117796	0.233296	1.35156	0.551785	0.000241186	1.1532	up
ENSGALG00000043064	EXFABP	extracellular fatty acid-binding protein	34	39	26	512	590	294	0.643419	0.626673	0.487886	10.0148	10.7738	6.60509	1.29325e-57	3.34362	up
ENSGALG00000003553	ABCA12	ATP binding cassette subfamily A member 12	32	32	39	77	76	104	0.047322	0.039417	0.056544	0.116189	0.106218	0.179231	0.00124466	1.00527	up
ENSGALG00000008006	CAPN6	calpain 6	2097	2327	2200	4774	5432	2931	15.5533	14.5447	15.9644	35.6844	37.8914	25.2002	1.35676e-23	1.18116	up
ENSGALG00000033212	HSP90AA1	heat shock protein 90 alpha family class A member 1	56203	71458	62500	22899	23227	11370	276.773	296.477	301.117	113.512	107.43	64.4139	2.08756e-18	-1.36442	down
Gallus_gallus_newGene_1243	Gallus_gallus_newGene_1243	-	3	0	2	95	142	55	0.013584	0	0.006254	0.316645	0.596128	0.229255	1.12655e-15	2.31995	up
ENSGALG00000033781	FEN1	flap structure-specific endonuclease 1	3403	4091	3510	1621	1602	941	21.2395	21.5224	21.4361	10.1938	9.40464	6.80966	1.07325e-21	-1.09515	down
ENSGALG00000035960	MYO7L2	myosin-7-like 2	525	557	448	896	946	1290	1.2856	1.14777	1.08188	2.21114	2.19729	3.695	5.31763e-05	1.05991	up
ENSGALG00000002908	TRAIP	TRAF interacting protein	796	863	785	360	393	220	5.0701	4.63138	4.89229	2.30346	2.35442	1.61183	7.56132e-14	-1.01149	down
ENSGALG00000007466	EDNRB2	endothelin receptor B subtype 2	1182	1284	1261	4013	3789	2769	8.89813	8.27802	9.46525	30.9836	27.4453	24.8698	5.33116e-61	1.71231	up
ENSGALG00000032329	NPM3	nucleophosmin/nucleoplasmin 3	1995	2192	1783	682	726	355	29.7777	27.5834	26.0471	10.2528	10.1868	6.13774	1.03628e-17	-1.38539	down
ENSGALG00000029606	MYH1E	myosin, heavy chain 1E, skeletal muscle (similar to human myosin, heavy chain 1, skeletal muscle, adult)	722	987	793	240	252	94	1.84793	2.13018	1.98774	0.619526	0.605865	0.276624	7.26345e-11	-1.50556	down
ENSGALG00000040833	CDCA7	cell division cycle associated 7	4923	5991	5115	2256	2250	1371	20.5799	21.1087	20.922	9.50197	8.84601	6.64315	1.72443e-31	-1.14772	down
ENSGALG00000038433	SPON2	spondin 2	49	90	78	137	174	136	0.292449	0.501083	0.461768	0.838702	0.989558	0.991566	5.72425e-05	1.04126	up
Gallus_gallus_newGene_7645	Gallus_gallus_newGene_7645	-	130	150	104	0	0	0	0.466176	0.454177	0.366969	0	0	0	4.09925e-27	-3.02473	down
ENSGALG00000014692	LMNB1	lamin B1	2500	2991	2636	1189	1227	676	13.3282	13.4405	13.7544	6.38778	6.15046	4.1799	8.48214e-18	-1.08288	down
ENSGALG00000000558	SLC1A6	solute carrier family 1 (high affinity aspartate/glutamate transporter), member 6	138	156	151	541	569	496	0.597956	0.569682	0.641982	2.36824	2.32325	2.49786	1.05847e-31	1.94081	up
ENSGALG00000032730	NOP56	NOP56 ribonucleoprotein	2013	2416	1958	796	898	433	12.4371	12.5702	11.8418	4.95786	5.20449	3.06669	3.8729e-16	-1.23969	down
Gallus_gallus_newGene_6203	Gallus_gallus_newGene_6203	-	73	136	147	199	497	422	0.086184	0.133358	0.172499	0.228982	0.521719	0.563092	0.000165663	1.15955	up
ENSGALG00000000632	CHTF8	chromosome transmission fidelity factor 8	564	570	460	216	257	141	8.48067	7.39907	6.90849	3.35916	3.69185	2.4427	2.61831e-09	-1.01846	down
ENSGALG00000016919	ACOD1	aconitate decarboxylase 1	53	81	56	151	168	83	0.256492	0.334886	0.266879	0.746581	0.777051	0.473166	2.18279e-05	1.06179	up
ENSGALG00000041621	LY6E	lymphocyte antigen 6 family member E	68	55	73	156	220	93	0.82434	0.561897	0.858132	1.90519	2.50331	1.3054	8.51505e-05	1.0821	up
Gallus_gallus_newGene_7290	Gallus_gallus_newGene_7290	-	0	0	7	228	209	223	0	0	0.097198	1.0851	0.533213	0.680423	2.2209e-10	1.84276	up
ENSGALG00000009700	PDK4	pyruvate dehydrogenase kinase 4	123	169	142	316	356	269	0.493026	0.571927	0.560597	1.28521	1.36308	1.25688	1.42367e-15	1.28482	up
ENSGALG00000001857	FAM132A	family with sequence similarity 132 member A	692	818	629	238	304	94	3.60432	3.59443	3.20681	1.24571	1.48653	0.564546	5.01406e-06	-1.17735	down
ENSGALG00000047807	CD163	CD163 molecule	58	76	41	149	160	85	0.313877	0.343461	0.211414	0.808642	0.811872	0.531175	2.96907e-05	1.09562	up
ENSGALG00000004037	DNA2	DNA replication helicase/nuclease 2	975	1312	1034	387	544	295	4.49137	5.09522	4.65929	1.79331	2.35447	1.57296	2.16377e-14	-1.09629	down
ENSGALG00000033591	LOC769726	kazal-type serine protease inhibitor domain-containing protein 1-like	961	1039	931	1886	2293	1119	4.71997	4.42471	4.4728	9.32597	10.5809	6.36382	1.55351e-11	1.01743	up
ENSGALG00000027716	SAA	serum amyloid A	325	348	295	2899	2849	1270	7.61831	6.21762	5.64648	81.6249	74.6131	40.0984	4.53195e-42	2.65377	up

## Sheet: DE_genes in A72_vs_A120
Differential expressed mRNAs expression profiles between differentiated 72 h and 120 h adipocytes
Gene_ID	Gene_symbol	Gene_description	A72-1_Count	A72-2_Count	A72-3_Count	A120-1_Count	A120-2_Count	A120-3_Count	A72-1_FPKM	A72-2_FPKM	A72-3_FPKM	A120-1_FPKM	A120-2_FPKM	A120-3_FPKM	FDR	log2FC	regulated
ENSGALG00000000104	LOC395100	cryptochrome 4	216	234	176	501	688	546	1.572	1.59268	1.47656	3.65264	4.63196	4.09371	5.37634e-16	1.31679	up
ENSGALG00000015846	SNAP91	synaptosome associated protein 91	539	599	550	1121	1419	1300	2.36657	2.48902	2.73384	4.94093	5.61246	5.82218	6.40447e-09	1.02069	up
ENSGALG00000003476	ERN1	endoplasmic reticulum to nucleus signaling 1	6791	7838	4567	15519	17030	15506	23.1131	24.8978	17.8825	52.7818	53.453	54.1472	2.38293e-55	1.24617	up
ENSGALG00000003473	SFRP1	secreted frizzled related protein 1	67	114	47	20	22	13	0.262229	0.420507	0.211392	0.076504	0.079473	0.05025	1.11335e-05	-1.5465	down
Gallus_gallus_newGene_3726	Gallus_gallus_newGene_3726	-	2494	3018	3135	825	1485	986	2.56463	2.69991	4.61464	1.0684	1.39722	1.05512	5.47983e-08	-1.35768	down
ENSGALG00000034688	TIMELESS	timeless circadian clock	81	98	76	37	11	9	0.249037	0.332492	0.260941	0.10454	0.027687	0.027452	0.00139932	-1.30483	down
ENSGALG00000005975	ZNF488	zinc finger protein 488	17	26	14	86	69	79	0.118679	0.172	0.114356	0.774756	0.573068	0.724678	1.83219e-06	1.55265	up
ENSGALG00000033338	GPT2	glutamic--pyruvic transaminase 2	515	724	434	2163	2407	2129	3.05834	4.01301	2.96713	12.85	13.1923	12.9806	1.6326e-59	1.88298	up
ENSGALG00000012426	DDHD1	DDHD domain containing 1	2673	3003	1767	5733	6503	5962	16.22	17.0065	12.3345	34.7643	36.3936	37.1193	1.35764e-43	1.20868	up
ENSGALG00000009823	PTPRE	protein tyrosine phosphatase, receptor type E	208	270	187	528	525	516	1.4582	1.7565	1.50398	3.69821	3.3848	3.70491	6.2641e-14	1.11494	up
ENSGALG00000012124	PELI2	pellino E3 ubiquitin protein ligase family member 2	373	446	245	756	801	741	2.67791	2.98879	2.0171	5.4203	5.30001	5.45331	3.18475e-15	1.01861	up
ENSGALG00000015180	PSAT1	phosphoserine aminotransferase 1	5311	6299	3266	15840	19158	17374	29.1399	32.2586	20.6185	86.8525	96.9456	97.8088	9.35825e-44	1.71367	up
Gallus_gallus_newGene_5470	Gallus_gallus_newGene_5470	-	2757	2353	2773	1106	1244	1215	17.8979	14.307	20.9088	7.3304	7.80552	8.0018	1.85833e-08	-1.17548	down
ENSGALG00000004196	UGT1A1	UDP glucuronosyltransferase family 1 member A1	107	90	91	278	443	360	0.668816	0.52912	0.659508	1.75023	2.56882	2.32542	1.41793e-10	1.59211	up
ENSGALG00000047489	ENSGALG00000047489	-	43	40	25	231	265	250	0.310716	0.274813	0.211519	1.70143	1.79523	1.88997	2.00549e-28	2.45437	up
ENSGALG00000026299	ENSGALG00000026299	-	328	364	186	762	718	591	3.52828	3.65682	2.30061	8.19756	7.13194	6.52633	5.24999e-10	1.11672	up
ENSGALG00000014956	POLK	DNA polymerase kappa	1533	1706	1089	3416	3431	3249	7.5914	7.88417	6.20148	16.907	15.6713	16.5058	2.31922e-54	1.13999	up
ENSGALG00000011671	SLC15A2	solute carrier family 15 member 2	26	47	42	140	114	107	0.176675	0.300128	0.327853	0.957468	0.716503	0.752164	0.000265508	1.21653	up
ENSGALG00000016943	OLFM4	olfactomedin 4	7	12	0	95	109	110	0.065141	0.112605	0	0.977031	1.03514	1.16051	2.39108e-09	2.291	up
Gallus_gallus_newGene_6930	Gallus_gallus_newGene_6930	-	124	57	117	5	6	11	0.584284	0.228025	0.472113	0.012108	0.019984	0.043691	1.37473e-08	-2.19167	down
ENSGALG00000047383	WISP2	WNT1 inducible signaling pathway protein 2	289	342	178	113	167	103	1.59917	1.76544	1.12746	0.624068	0.847919	0.580727	1.76565e-05	-1.03086	down
ENSGALG00000047526	LOC430433	proto-oncogene Mas-like	15	23	23	112	88	100	0.201165	0.303576	0.364953	1.59984	1.15288	1.46497	3.99831e-07	1.68524	up
Gallus_gallus_newGene_7536	Gallus_gallus_newGene_7536	-	60	93	49	15	21	25	0.177334	0.303266	0.186132	0.043468	0.056204	0.075892	9.99389e-05	-1.35115	down
ENSGALG00000016299	FAM83B	family with sequence similarity 83 member B	334	449	275	85	92	182	1.60647	2.01541	1.51857	0.407074	0.406962	0.894365	5.6488e-05	-1.29542	down
ENSGALG00000016292	ENSGALG00000016292	-	469	604	385	267	278	196	4.34937	5.22716	4.1077	2.47404	2.37851	1.86196	1.13442e-08	-1.00006	down
ENSGALG00000051882	MUC4L	mucin 4 like	155	189	168	47	40	61	0.364046	0.415444	0.456284	0.108715	0.085497	0.147339	5.50643e-08	-1.57939	down
ENSGALG00000000611	PPP1R15B	protein phosphatase 1 regulatory subunit 15B	4143	4444	3408	9935	11375	9845	17.3033	17.3229	16.3748	41.467	43.8135	42.1886	1.0076e-58	1.27259	up
ENSGALG00000000616	ELF3	E74 like ETS transcription factor 3	28	63	29	224	285	201	0.29944	0.64741	0.358073	2.46197	2.89575	2.27292	4.14656e-13	2.08382	up
ENSGALG00000001256	NLRC5	NLR family CARD domain containing 5	375	348	251	1034	1328	1100	0.806988	0.699442	0.620495	2.22593	2.64044	2.43224	3.19475e-35	1.68872	up
ENSGALG00000007485	TFRC	transferrin receptor	3604	3488	2366	949	1010	805	19.1903	17.319	14.511	5.0512	4.95948	4.38855	4.48558e-65	-1.81323	down
Gallus_gallus_newGene_2550	Gallus_gallus_newGene_2550	-	294	239	533	125	181	138	0.622068	0.480344	1.27929	0.260017	0.346379	0.295481	0.005185	-1.05714	down
ENSGALG00000003670	MAFB	MAF bZIP transcription factor B	1395	1512	2241	783	716	776	7.98132	8.0755	14.7544	4.47729	3.77501	4.55104	0.000138466	-1.12962	down
ENSGALG00000031301	TULP1	tubby like protein 1	67	71	57	31	33	14	0.619805	0.610187	0.608021	0.278685	0.281333	0.127418	0.00380358	-1.0582	down
ENSGALG00000040993	BAMBI	BMP and activin membrane bound inhibitor	1602	2069	1092	3388	4163	3820	20.8317	25.1183	16.3301	44.0237	49.9306	50.9719	3.89444e-19	1.16293	up
ENSGALG00000048781	ENSGALG00000048781	-	753	812	437	1851	1998	1593	18.8967	19.0152	12.608	46.4331	46.2477	41.0332	1.76531e-22	1.33687	up
ENSGALG00000013993	VNN2	vanin 2	4078	4723	2903	9695	10088	9249	19.5416	21.2248	15.9736	46.2968	44.4095	45.3489	3.94914e-82	1.23286	up
ENSGALG00000029834	C9ORF58	allograft inflammatory factor 1-like	14	33	21	92	67	92	0.198389	0.435386	0.329481	1.30714	0.873493	1.34235	0.000305332	1.31522	up
Gallus_gallus_newGene_4346	Gallus_gallus_newGene_4346	-	193	241	131	27	100	90	0.574395	0.378258	0.221327	0.101872	0.159028	0.143146	0.0094401	-1.0098	down
Gallus_gallus_newGene_4342	Gallus_gallus_newGene_4342	-	1581	1335	1162	239	141	159	2.08521	2.10345	1.72533	0.630442	0.358199	0.53763	7.50852e-32	-2.69682	down
ENSGALG00000016462	MYCN	v-myc avian myelocytomatosis viral oncogene neuroblastoma derived homolog	37	37	40	146	167	138	0.24071	0.260959	0.302157	0.984364	1.04398	0.94416	1.60595e-09	1.61755	up
ENSGALG00000012546	MCM5	minichromosome maintenance complex component 5	1872	2109	1316	489	534	432	11.018	11.5944	8.9252	2.88982	2.89816	2.60669	2.03719e-87	-1.9035	down
ENSGALG00000052983	ENSGALG00000052983	-	1396	1914	820	2983	3338	2718	7.9981	9.97438	5.35006	16.9798	17.3175	15.4766	7.50334e-09	1.03017	up
Gallus_gallus_newGene_3036	Gallus_gallus_newGene_3036	-	0	0	0	290	380	304	0	0	0	0.389591	0.471716	0.419444	2.68612e-64	5.42837	up
ENSGALG00000013034	CECR2	CECR2, histone acetyl-lysine reader	249	246	278	852	1046	906	0.801623	0.72358	1.02407	2.71873	3.06231	2.96432	1.44473e-13	1.58677	up
ENSGALG00000013784	CDT1	chromatin licensing and DNA replication factor 1	269	378	253	133	140	104	1.40883	1.99419	1.70476	0.754352	0.673854	0.553285	1.18494e-09	-1.24105	down
ENSGALG00000008417	CFAP58	cilia and flagella associated protein 58	53	69	62	183	224	247	0.301766	0.370223	0.4073	1.05124	1.19165	1.45971	1.41258e-08	1.50327	up
ENSGALG00000016059	ETS2	ETS proto-oncogene 2, transcription factor	3505	3995	2327	7630	8711	7800	27.7278	29.5025	21.176	60.3269	63.5506	63.3275	2.41046e-45	1.2162	up
ENSGALG00000016058	ERG	ETS transcription factor ERG	10316	10949	8338	20238	22251	20900	90.9766	94.1508	86.3012	187.232	186.142	196.245	1.4312e-39	1.00079	up
ENSGALG00000035903	FAM46A	family with sequence similarity 46 member A	192	221	155	17	38	18	0.821391	0.880847	0.759269	0.070629	0.148532	0.076587	2.84993e-17	-2.48985	down
ENSGALG00000037193	HECW1	HECT, C2 and WW domain containing E3 ubiquitin protein ligase 1	58	53	39	317	375	418	0.188952	0.146933	0.128544	0.950097	1.02849	1.26032	4.28447e-30	2.53888	up
ENSGALG00000040079	ZFPM2	zinc finger protein, FOG family member 2	7	5	0	69	89	64	0.027406	0.018013	0	0.297719	0.353772	0.283745	3.78899e-10	2.37972	up
ENSGALG00000050627	LOC112531388	endogenous retrovirus group K member 8 Gag polyprotein-like	27	32	19	75	97	76	0.23353	0.260961	0.192732	0.664408	0.794496	0.691334	8.66274e-06	1.32823	up
ENSGALG00000011331	CTH	cystathionine gamma-lyase	790	969	694	4710	5578	5029	6.11571	7.00558	6.18318	36.4677	39.8611	39.9826	7.26719e-146	2.51298	up
ENSGALG00000007647	MYO3A	myosin IIIA	102	130	98	53	26	17	0.309086	0.3688	0.341406	0.159074	0.070768	0.051347	0.000529861	-1.30549	down
ENSGALG00000053422	LOC417131	centrosome-associated protein 350-like	62	77	55	34	27	15	0.114994	0.134373	0.117907	0.06377	0.046505	0.028453	0.00278326	-1.08011	down
ENSGALG00000026005	DIO2	deiodinase, iodothyronine type II	1120	1251	945	253	275	189	2.79414	2.91325	2.71334	0.629148	0.632154	0.481438	1.99366e-49	-2.20721	down
Gallus_gallus_newGene_4457	Gallus_gallus_newGene_4457	-	2234	2507	3664	1342	1579	1227	2.16253	2.29866	3.34661	1.40851	1.21258	1.04185	0.00053751	-1.01277	down
ENSGALG00000011531	APAF1	apoptotic peptidase activating factor 1	1542	1700	1275	3804	4115	3607	6.18541	6.36423	5.88113	15.2475	15.2194	14.8428	9.5114e-60	1.25139	up
Gallus_gallus_newGene_1848	Gallus_gallus_newGene_1848	-	581	674	464	171	263	194	0.539903	0.680655	0.494804	0.172731	0.224473	0.242014	1.17721e-16	-1.45361	down
ENSGALG00000007409	SCN4B	sodium voltage-gated channel beta subunit 4	759	850	673	1672	1839	1614	11.1892	11.703	11.4215	24.6435	25.0113	24.4214	4.81734e-23	1.05396	up
ENSGALG00000031430	SELE	selectin E	1546	1644	1049	3715	3638	2571	8.27837	8.21312	6.45979	19.8807	17.9646	14.1213	9.14861e-14	1.10795	up
Gallus_gallus_newGene_8813	Gallus_gallus_newGene_8813	-	51	123	86	0	0	0	0.082036	0.183217	0.169037	0	0	0	1.90719e-15	-3.04188	down
ENSGALG00000013297	BBOX1	gamma-butyrobetaine hydroxylase 1	562	574	276	184	193	156	5.57292	5.35498	3.17218	1.80691	1.75621	1.57371	5.08181e-10	-1.33423	down
ENSGALG00000004813	IARS	isoleucyl-tRNA synthetase	15448	17347	9872	36328	41985	36746	52.3603	54.9098	38.5044	123.153	131.318	127.879	8.17637e-48	1.34845	up
ENSGALG00000000314	ENSGALG00000000314	-	915	987	587	467	374	385	12.4015	12.4769	9.14907	6.31178	4.66896	5.34195	2.34855e-10	-1.03277	down
ENSGALG00000006413	CEMIP	cell migration inducing hyaluronan binding protein	136	196	132	63	68	57	0.503128	0.678749	0.563005	0.234316	0.230856	0.216474	2.98264e-07	-1.24139	down
ENSGALG00000003138	OXTR	oxytocin receptor	74	102	89	23	28	17	0.728684	0.935706	1.00786	0.22512	0.254321	0.170793	7.94399e-07	-1.61827	down
ENSGALG00000003362	ACSS2	acyl-CoA synthetase short-chain family member 2	3931	4262	3005	8931	9606	8357	17.5165	17.6202	16.2045	40.266	39.1497	38.0604	1.06913e-106	1.17677	up
ENSGALG00000008306	FGL2	fibrinogen like 2	525	491	330	1998	2271	1974	2.51307	2.19388	1.81845	9.5597	10.0308	9.70119	1.31958e-81	2.09171	up
Gallus_gallus_newGene_6846	Gallus_gallus_newGene_6846	-	33	15	69	188	180	166	0.134633	0.054811	0.327473	0.783317	0.6909	0.709227	0.00843453	1.10475	up
ENSGALG00000005840	DENND5A	DENN domain containing 5A	15036	16575	11816	32636	37935	35971	55.528	57.1851	50.3698	120.426	128.78	135.784	3.46088e-55	1.20033	up
ENSGALG00000005845	SLC7A5	solute carrier family 7 member 5	782	869	765	4294	5083	4508	3.02389	3.13342	3.40133	16.5928	18.1238	17.8834	2.15472e-69	2.33991	up
ENSGALG00000012709	ATXN1	ataxin 1	1097	1034	1915	584	651	523	6.19064	5.45103	12.4452	3.2947	3.39227	3.02891	0.000731442	-1.11431	down
ENSGALG00000012705	GMPR2	guanosine monophosphate reductase 2	279	265	272	109	126	139	1.5452	1.37381	1.73259	0.602186	0.640555	0.790397	8.56411e-06	-1.10408	down
ENSGALG00000025945	AVD	avidin	2194	2621	1084	23607	22477	20012	39.5737	44.2413	22.3786	428.203	376.462	372.901	1.09555e-73	3.24289	up
ENSGALG00000053000	DNAAF9	-	32353	34486	25771	71315	83736	74512	89.789	89.3261	82.2882	197.77	214.306	212.159	8.97111e-60	1.2102	up
Gallus_gallus_newGene_1661	Gallus_gallus_newGene_1661	-	28	22	25	169	124	91	0.157107	0.109609	0.1605	0.964993	0.641134	0.53617	2.6792e-07	1.71829	up
ENSGALG00000008113	ENSGALG00000008113	-	5	11	0	64	61	64	0.021053	0.047029	0	0.306453	0.272854	0.318417	1.30521e-05	1.75339	up
ENSGALG00000000721	ENSGALG00000000721	-	4580	5452	4386	14423	15941	14993	27.3594	28.7729	29.476	85.4496	87.9239	88.7208	4.11998e-41	1.52118	up
ENSGALG00000011910	MNAT1	MNAT1, CDK activating kinase assembly factor	2412	2823	1414	4718	4832	4622	23.5193	25.6947	15.8592	45.975	43.4573	46.251	6.52455e-14	1.01083	up
Gallus_gallus_newGene_4539	Gallus_gallus_newGene_4539	-	196	86	137	300	730	351	1.28791	0.528522	1.03814	1.97515	4.4447	2.37489	0.00216919	1.1392	up
ENSGALG00000042908	CTC-575C13.4	LOC768735	128	139	77	310	286	253	0.769348	0.781708	0.53365	1.87291	1.59413	1.56729	4.8572e-09	1.15646	up
ENSGALG00000002615	DEF6	DEF6 guanine nucleotide exchange factor	244	396	132	1121	1205	1091	1.45484	2.20489	0.903847	6.68976	6.63685	6.68804	2.12159e-15	1.89529	up
ENSGALG00000004614	NPL	N-acetylneuraminate pyruvate lyase	33	36	18	64	77	78	0.203099	0.206237	0.132039	0.408255	0.526507	0.521096	0.00116807	1.04042	up
ENSGALG00000008756	PLEK	pleckstrin	2181	2464	1766	1015	1201	941	12.3858	13.1002	11.5315	5.75769	6.28315	5.4756	1.95998e-30	-1.09069	down
ENSGALG00000010884	DDX24	DEAD-box helicase 24	1119	1301	748	2216	2677	2377	4.95017	5.37067	3.80696	9.79834	10.9226	10.7892	3.78109e-25	1.11067	up
ENSGALG00000010881	ASB2	ankyrin repeat and SOCS box containing 2	18	24	17	190	179	155	0.106336	0.132617	0.111713	1.15538	0.995824	0.958571	1.32495e-23	2.62923	up
ENSGALG00000027353	C10orf71	-	192	238	203	31	25	6	0.636398	0.73613	0.772219	0.101332	0.0746	0.020288	1.52405e-10	-2.32267	down
ENSGALG00000006037	MCM2	minichromosome maintenance complex component 2	1667	1702	942	624	640	507	6.78852	6.46817	4.41334	2.5357	2.40337	2.11714	3.24233e-17	-1.28745	down
ENSGALG00000040335	CEBPZ	CCAAT/enhancer binding protein zeta	2688	3075	1737	5712	6922	5958	11.7586	12.5537	8.74054	24.9684	27.9234	26.7403	5.33945e-32	1.22315	up
ENSGALG00000000390	ENTPD4	ectonucleoside triphosphate diphosphohydrolase 4	3291	3854	2387	6597	7486	6237	17.2059	18.8035	14.3555	34.4608	36.0895	33.4537	9.8225e-46	1.0107	up
ENSGALG00000000394	SLC6A17	solute carrier family 6 member 17	40	11	17	125	158	175	0.181464	0.0441	0.086677	0.576008	0.671721	0.825194	2.94836e-06	1.75671	up
ENSGALG00000007728	PRODH	proline dehydrogenase 1	714	719	397	1328	1318	1267	3.28919	3.09028	2.10061	6.11222	5.59889	5.98484	5.28443e-12	1.00258	up
ENSGALG00000012816	SLC22A23	solute carrier family 22 member 23	177	202	219	541	566	588	1.18509	1.26389	1.69495	3.63842	3.51851	4.0663	1.37697e-07	1.24531	up
ENSGALG00000027747	TROJANZ	phosphotyrosine phosphatase kappa-like-Z	186	211	152	323	485	460	1.33806	1.41649	1.25622	2.32213	3.21888	3.39505	1.16444e-06	1.03687	up
ENSGALG00000014203	PARVG	parvin gamma	241	251	213	80	92	122	1.37244	1.34422	1.45722	0.451853	0.479339	0.714523	3.40327e-06	-1.19359	down
ENSGALG00000010433	FAAH	fatty acid amide hydrolase	1369	1447	891	2860	3498	2989	7.43571	7.33828	5.56756	15.5258	17.5297	16.6625	2.55813e-35	1.24171	up
ENSGALG00000010435	RASGRP3	RAS guanyl releasing protein 3	1853	2115	1579	4450	4971	5110	10.3094	10.9825	10.1041	24.7396	25.504	29.1636	7.47076e-32	1.27728	up
ENSGALG00000007526	GATD3AL2	putative glutamine amidotransferase like class 1 domain containing 3A-like 2	20	30	10	85	110	127	0.249076	0.341832	0.140332	1.05616	1.26435	1.62889	7.3808e-08	1.81004	up
ENSGALG00000034140	ZNF395	zinc finger protein 395	200	245	207	119	81	71	2.16264	2.47582	2.57791	1.28239	0.80078	0.78649	2.92576e-05	-1.17354	down
ENSGALG00000050539	ENSGALG00000050539	-	53	96	78	29	24	31	0.254912	0.430063	0.434593	0.139308	0.105391	0.152472	0.0015659	-1.14183	down
ENSGALG00000000217	PPFIA4	PTPRF interacting protein alpha 4	32	38	18	61	108	65	0.13241	0.14678	0.084599	0.250324	0.412617	0.273436	0.00300347	1.03879	up
ENSGALG00000008263	CNTN4	contactin 4	56	78	49	23	20	17	0.239897	0.315354	0.242578	0.099389	0.075178	0.072722	6.35966e-05	-1.32365	down
ENSGALG00000000059	TUBB3	tubulin, beta 3 class III	214	294	229	101	110	82	1.91452	2.46274	2.36554	0.893652	0.90633	0.743644	1.6682e-08	-1.29508	down
ENSGALG00000029435	ENSGALG00000029435	-	32	30	17	119	123	79	0.327724	0.286185	0.194846	1.2295	1.17197	0.837438	3.10041e-07	1.5826	up
ENSGALG00000045788	LOC107049719	proteasome subunit beta type-6-like	230	327	224	140	119	80	3.83766	5.09606	4.30403	2.32535	1.82733	1.36942	1.50001e-05	-1.13512	down
ENSGALG00000011990	ENSGALG00000011990	-	4387	4684	3081	10390	11271	10284	15.5811	15.5261	12.5884	36.8771	36.9164	37.474	7.64484e-123	1.31334	up
Gallus_gallus_newGene_6964	Gallus_gallus_newGene_6964	-	178	199	208	59	63	43	1.0565	1.26836	0.8105	0.397689	0.302547	0.307445	4.23484e-09	-1.65395	down
ENSGALG00000000836	ENSGALG00000000836	-	283	430	189	124	153	95	5.36185	7.61431	4.12708	2.34087	2.66787	1.84881	6.0394e-06	-1.17187	down
ENSGALG00000033925	LOC422895	uncharacterized LOC422895	73	98	92	39	32	44	0.311667	0.389649	0.482757	0.196774	0.124922	0.19046	0.00248799	-1.02575	down
ENSGALG00000002312	TMEM132E	transmembrane protein 132E	123	101	88	37	32	39	0.586363	0.447762	0.483334	0.176167	0.137892	0.188684	3.29276e-06	-1.35898	down
Gallus_gallus_newGene_4813	Gallus_gallus_newGene_4813	-	33	13	7	70	117	114	0.172691	0.076965	0.039115	0.275245	0.480445	0.504494	0.0001495	1.50113	up
Gallus_gallus_newGene_4811	Gallus_gallus_newGene_4811	-	326	422	185	1331	781	1415	0.667718	1.0619	1.06754	2.33784	1.37055	3.56328	4.75196e-09	1.6204	up
ENSGALG00000008837	PELI3	pellino E3 ubiquitin protein ligase family member 3	6113	7144	3615	14267	15677	13711	27.2736	29.7516	18.5551	63.6112	64.5081	62.768	5.66442e-25	1.28411	up
ENSGALG00000012470	LYPD6	LY6/PLAUR domain containing 6	148	142	92	20	42	21	3.97933	3.57572	2.8412	0.536701	1.03384	0.578413	7.87917e-09	-1.81882	down
ENSGALG00000028627	TIMP3	TIMP metallopeptidase inhibitor 3	25	16	16	214	240	218	0.350626	0.214965	0.253811	3.08349	3.19167	3.2269	2.4124e-30	2.97427	up
ENSGALG00000014730	ELOVL7	ELOVL fatty acid elongase 7	56	71	34	118	185	122	0.31826	0.38642	0.217387	0.673129	0.992135	0.723708	8.52471e-05	1.1374	up
ENSGALG00000000573	PER3	period circadian clock 3	907	1164	824	1974	2409	2158	2.17443	2.60464	2.27176	4.72956	5.32595	5.30867	9.80731e-19	1.06314	up
Gallus_gallus_newGene_4178	Gallus_gallus_newGene_4178	-	4299	2745	4649	800	414	652	3.01443	1.91554	4.73556	0.762591	0.345544	0.687465	3.84231e-13	-2.23673	down
ENSGALG00000000378	SLC25A37	solute carrier family 25 (mitochondrial iron transporter), member 37	1051	1178	679	2791	3120	2896	15.6262	16.3382	11.6031	41.455	42.7818	44.169	2.6959e-53	1.5085	up
ENSGALG00000039346	ARHGAP39	Rho GTPase activating protein 39	387	268	939	154	161	181	1.50583	0.94599	4.30238	0.495511	0.56041	0.594134	0.00247019	-1.21606	down
Gallus_gallus_newGene_4376	Gallus_gallus_newGene_4376	-	74	105	156	332	306	416	0.811122	1.07867	1.96285	3.69401	3.09988	4.7023	0.00189607	1.11905	up
ENSGALG00000017169	ELMOD1	ELMO domain containing 1	135	196	137	76	68	78	0.663471	1.01557	0.776146	0.434092	0.350179	0.47278	6.4149e-05	-1.02551	down
ENSGALG00000003914	CALR3	calreticulin 3	122	113	51	232	249	208	1.01479	0.874036	0.486979	1.93759	1.91726	1.78125	3.96314e-05	1.07624	up
ENSGALG00000005401	WNT9A	Wnt family member 9A	1417	1548	1203	658	718	677	13.0823	13.3423	12.7791	6.07244	6.11174	6.41331	3.58735e-24	-1.08824	down
ENSGALG00000005408	BCO1	beta-carotene oxygenase 1	542	677	396	154	129	170	2.65101	3.09051	2.22402	0.752429	0.580013	0.848452	2.46882e-20	-1.76486	down
ENSGALG00000010770	SCIN	scinderin	17	36	5	64	85	57	0.053656	0.105621	0.016877	0.20383	0.251999	0.188053	0.00809973	1.09792	up
ENSGALG00000017204	SESN3	sestrin 3	5444	4483	4560	1672	1438	1487	47.3636	36.5773	45.9773	14.4875	11.499	13.7693	2.79574e-21	-1.66412	down
ENSGALG00000038320	COLGALT1	collagen beta(1-O)galactosyltransferase 1	172	206	252	80	67	50	1.34288	1.50074	2.26632	0.623799	0.48199	0.40111	8.43174e-06	-1.44574	down
ENSGALG00000038495	TAF1B; GRHL1	-	652	804	426	1281	1453	1297	4.33854	4.71588	3.25823	8.08861	8.36021	8.35178	1.13899e-15	1.01137	up
ENSGALG00000049065	ZFPM1	zinc finger protein, FOG family member 1	236	206	771	60	73	81	0.909488	0.750587	3.42322	0.22987	0.259262	0.319772	0.000100265	-1.56354	down
ENSGALG00000030499	MOB2	MOB kinase activator 2	7571	8742	4025	14743	16662	14916	62.1239	67.7756	38.1513	120.848	126.039	125.546	3.15318e-12	1.09649	up
ENSGALG00000042452	DPP4	dipeptidyl peptidase 4	264	318	248	110	84	132	1.21013	1.3588	1.30673	0.503747	0.351953	0.617945	1.20879e-06	-1.25731	down
Gallus_gallus_newGene_5749	Gallus_gallus_newGene_5749	-	561	490	943	245	212	251	0.399377	0.325766	0.77339	0.174367	0.139283	0.183565	0.000161707	-1.2917	down
ENSGALG00000002397	PSPH	phosphoserine phosphatase	1982	2306	1053	4367	5144	4432	31.8912	31.5497	19.3948	70.0036	76.566	73.7743	4.17955e-15	1.27831	up
ENSGALG00000037629	TRANK1	tetratricopeptide repeat and ankyrin repeat containing 1	1681	1885	1284	3484	3899	3502	4.13532	4.40763	3.62492	8.50663	8.82535	8.76546	7.49609e-67	1.08052	up
ENSGALG00000033635	PTGS2	prostaglandin-endoperoxide synthase 2	79263	89417	51672	371040	413414	375171	278.627	295.869	212.179	1478.9	1535.55	1507.67	3.70462e-168	2.3042	up
ENSGALG00000019553	SERPINB10B	serpin peptidase inhibitor, clade B (ovalbumin), member 10 B	41	42	50	117	133	168	0.296602	0.284122	0.411228	0.846631	0.889261	1.25479	0.000143284	1.23163	up
Gallus_gallus_newGene_6639	Gallus_gallus_newGene_6639	-	69	79	54	11	13	25	0.620087	0.656702	0.583262	0.09061	0.104515	0.235779	5.36505e-05	-1.48477	down
ENSGALG00000050166	LOC100858386	uncharacterized LOC100858386	129	84	513	59	38	39	0.306132	0.187097	1.40754	0.140111	0.081617	0.09324	0.00281117	-1.24858	down
ENSGALG00000052151	GDF15	growth differentiation factor 15	354	448	303	963	907	984	2.1238	2.51226	2.09492	5.78287	5.02646	6.06523	1.88813e-19	1.25042	up
ENSGALG00000035182	CMKLR1	chemerin chemokine-like receptor 1	1007	1111	721	423	321	304	6.83324	7.19765	5.99048	3.11834	2.1404	2.11548	2.59929e-17	-1.4308	down
ENSGALG00000046192	LOC100857191	c-C motif chemokine 26-like	57	49	16	145	131	106	0.494304	0.392396	0.154958	1.26066	1.04605	0.943197	0.000506829	1.2251	up
ENSGALG00000032717	LOC395551	-	72	49	40	1050	1181	943	1.77021	1.13931	1.13787	24.8282	25.9329	23.0266	1.63483e-96	3.92097	up
ENSGALG00000054378	ENSGALG00000054378	-	54	67	48	24	18	22	0.451315	0.518774	0.458894	0.199778	0.138984	0.187302	0.000620531	-1.15812	down
ENSGALG00000008166	TLR15	toll-like receptor 15	24	16	24	79	111	116	0.107419	0.073865	0.12423	0.359212	0.515526	0.543301	4.72206e-06	1.58844	up
ENSGALG00000015712	SLBP	stem-loop binding protein	294	292	172	102	134	106	2.46046	2.28092	1.65654	0.85403	1.03475	0.904674	5.72945e-08	-1.12491	down
ENSGALG00000010636	PRIMPOL	primase and DNA directed polymerase	646	698	519	1353	1496	1338	4.92816	5.00683	4.36982	10.207	10.1007	10.2021	5.33945e-32	1.06843	up
ENSGALG00000011228	WARS	tryptophanyl-tRNA synthetase	6673	7709	4333	15822	18738	17683	50.8021	54.7829	37.9573	120.375	131.566	138.124	1.91862e-39	1.39301	up
ENSGALG00000002294	SEMA6A	semaphorin 6A	924	931	892	2522	2893	2490	3.37893	3.21913	3.6919	9.25536	9.99106	9.51607	4.69369e-19	1.35565	up
ENSGALG00000030007	ENSGALG00000030007	-	84	90	56	161	181	189	0.349748	0.374718	0.280264	0.65239	0.697773	0.800143	2.78728e-06	1.04233	up
ENSGALG00000015799	ELAVL2	ELAV like RNA binding protein 2	275	223	143	106	90	89	2.63051	1.67353	1.42186	0.835673	0.6782	0.769329	1.25281e-05	-1.09768	down
ENSGALG00000014182	ADORA2B	adenosine A2b receptor	300	302	277	1562	1806	1706	3.11144	2.92211	3.30475	16.1906	17.2723	18.1495	8.46919e-58	2.33317	up
ENSGALG00000033063	GINS2	GINS complex subunit 2	270	269	150	57	49	69	7.33858	6.80721	4.67323	1.53782	1.21887	1.92285	3.66355e-12	-1.77504	down
ENSGALG00000004436	CYP3A4	cytochrome P450 family 3 subfamily A member 4	226	298	163	503	636	522	1.26705	1.55763	1.05139	2.81847	3.28545	3.00091	8.82116e-13	1.15282	up
Gallus_gallus_newGene_6483	Gallus_gallus_newGene_6483	-	6	76	33	384	580	628	0.020084	0.236228	0.123115	1.33312	1.72975	2.25437	4.20346e-07	1.99612	up
Gallus_gallus_newGene_1132	Gallus_gallus_newGene_1132	-	918	1094	673	378	290	361	2.53737	2.75603	2.07664	1.23031	0.932299	1.28228	1.74781e-15	-1.36908	down
ENSGALG00000008354	HARBI1	harbinger transposase derived 1	464	561	340	1652	1791	1663	4.21363	4.7523	3.55061	14.9877	14.9972	15.4899	3.27515e-82	1.80373	up
ENSGALG00000008098	NAMPTP1	nicotinamide phosphoribosyltransferase pseudogene 1	3143	3675	2107	6235	7381	6770	28.6434	31.2628	22.0937	56.7822	62.0356	63.3071	4.20722e-29	1.10942	up
ENSGALG00000011419	DUSP4	dual specificity phosphatase 4	328	441	185	727	834	743	3.41977	4.30204	2.22	7.58304	8.03545	7.96645	8.02154e-09	1.14726	up
ENSGALG00000023909	ENTPD2L	ectonucleoside triphosphate diphosphohydrolase 2-like	2038	2255	1533	3866	5044	5335	9.94816	10.27	8.60588	18.8541	22.7033	26.7182	1.76935e-15	1.16931	up
ENSGALG00000003758	MREG	melanoregulin	207	215	324	99	108	67	1.84708	1.79576	3.33305	0.885337	0.889864	0.611443	0.000276232	-1.24803	down
ENSGALG00000023122	SULT1B	sulfotransferase family, cytosolic, 1B	209	311	180	708	926	745	2.91656	4.04878	2.88622	9.87609	11.9343	10.6723	2.36191e-21	1.6049	up
Gallus_gallus_newGene_8351	Gallus_gallus_newGene_8351	-	4095	2323	3058	436	415	836	3.38973	1.56837	2.50822	0.292485	0.272941	0.727546	2.02995e-11	-2.07764	down
ENSGALG00000037336	PRTG	protogenin	64	79	70	16	23	13	0.10287	0.119379	0.130864	0.024699	0.033458	0.020561	1.78924e-06	-1.62393	down
ENSGALG00000005004	SAMD8	sterile alpha motif domain containing 8	1222	1358	914	2765	3247	2946	10.332	10.7138	8.895	23.369	25.3247	25.5623	1.00963e-56	1.26655	up
ENSGALG00000033974	HGF	hepatocyte growth factor	209	217	159	669	690	648	0.99807	1.03527	0.921621	3.27801	3.05418	3.2144	5.84867e-40	1.65057	up
Gallus_gallus_newGene_4145	Gallus_gallus_newGene_4145	-	98	78	54	29	25	25	0.171382	0.126757	0.109264	0.050943	0.04014	0.044814	5.10521e-05	-1.29682	down
ENSGALG00000043694	RAPGEF4	Rap guanine nucleotide exchange factor 4	235	290	154	2570	3095	2861	1.15221	1.33028	0.869667	12.8471	14.1325	14.4471	2.97309e-164	3.47868	up
ENSGALG00000038096	NOS2	nitric oxide synthase 2	1192	1097	1355	4651	4597	4459	4.0786	3.50234	5.33287	15.9012	14.5068	15.6541	2.52063e-14	1.62857	up
ENSGALG00000009052	LBH	limb bud and heart development	22211	24130	14890	42622	47996	39749	124.538	126.275	96.0557	238.798	248.169	228.657	6.61927e-42	1.01038	up
ENSGALG00000036390	PPP1R17	protein phosphatase 1 regulatory subunit 17	55	71	27	121	145	103	0.291863	0.351649	0.161684	0.641556	0.708204	0.559086	0.000753937	1.02574	up
ENSGALG00000005797	COL20A1	collagen type XX alpha 1 chain	255	328	154	685	792	916	0.783404	0.942161	0.546361	2.11044	2.25235	2.89662	1.53424e-13	1.52786	up
ENSGALG00000002564	RGS4	regulator of G-protein signaling 4	31	39	21	95	74	66	0.194902	0.232252	0.149412	0.607237	0.435051	0.430421	0.0010475	1.05991	up
ENSGALG00000013112	RERGL	RERG like	124	97	71	36	52	32	0.750554	0.548414	0.497423	0.21549	0.288034	0.195258	0.00031104	-1.12603	down
ENSGALG00000032170	LCN15	lipocalin 15	0	0	6	107	93	86	0	0	0.122125	1.91958	1.54042	1.56749	5.94392e-05	1.5986	up
ENSGALG00000040156	CCDC88B	coiled-coil domain containing 88B	1180	1327	850	404	483	387	2.68247	2.82819	2.20077	0.930887	0.989419	0.920872	9.75363e-44	-1.44421	down
ENSGALG00000030160	DRC7	dynein regulatory complex subunit 7	24	38	14	54	74	75	0.134897	0.202863	0.089874	0.310435	0.392705	0.444434	0.00375382	1.0417	up
ENSGALG00000034134	ZNF302	zinc finger protein 302	1348	1374	783	2773	2950	2531	8.59668	8.17494	5.74413	17.6715	17.348	16.5557	2.34563e-21	1.1444	up
ENSGALG00000041362	ENSGALG00000041362	-	9877	11300	7952	21056	22560	21787	38.6383	41.2559	35.7913	82.3067	81.3849	87.4398	1.88391e-59	1.07815	up
ENSGALG00000034344	MTHFD2	methylenetetrahydrofolate dehydrogenase (NADP+ dependent) 2, methenyltetrahydrofolate cyclohydrolase	2010	2557	1695	5164	5767	5176	17.3005	20.5364	16.7804	44.4126	45.7775	45.7025	6.35986e-52	1.2686	up
ENSGALG00000011657	EAF2	ELL associated factor 2	3590	3943	2516	8371	9498	8542	32.3517	33.1576	26.0817	75.3773	78.9305	78.9682	8.04871e-94	1.31231	up
ENSGALG00000031518	DDIT3	DNA damage inducible transcript 3	144	161	154	3246	3408	2555	2.67337	2.78942	3.29344	60.5799	58.6946	48.9522	1.93984e-124	3.98706	up
ENSGALG00000043618	SLC40A1	solute carrier family 40 member 1	13683	14373	10510	6184	6284	5674	42.8317	41.9933	37.8517	19.3418	18.1399	18.221	1.02482e-70	-1.16227	down
Gallus_gallus_newGene_1918	Gallus_gallus_newGene_1918	-	7	0	0	56	93	65	0.020017	0	0	0.196614	0.282248	0.305205	0.000233292	1.46888	up
Gallus_gallus_newGene_1852	Gallus_gallus_newGene_1852	-	7385	8214	6418	4239	3585	2839	10.5758	9.86429	9.16827	5.37667	3.67602	3.75273	7.50961e-12	-1.08955	down
ENSGALG00000034788	ENSGALG00000034788	-	1197	1331	1630	715	660	584	45.4959	47.2016	71.2493	27.1474	23.1231	22.7395	2.13344e-05	-1.08902	down
ENSGALG00000025822	CYP1B1	cytochrome P450 family 1 subfamily B member 1	366	406	344	117	172	125	1.40891	1.462	1.52515	0.44798	0.609247	0.493371	9.35682e-12	-1.41659	down
ENSGALG00000016442	RRM2	ribonucleotide reductase regulatory subunit M2	2483	2658	1475	871	938	800	18.8755	18.8603	12.9018	6.6097	6.5754	6.23264	2.08256e-28	-1.36347	down
ENSGALG00000011149	PLA2R1	phospholipase A2 receptor 1	938	990	817	2063	2195	1988	2.62421	2.58536	2.62869	5.76638	5.66435	5.70675	1.23538e-22	1.0692	up
ENSGALG00000035595	LOC107051909	urea transporter 2-like	166	189	95	344	360	336	1.74209	1.85158	1.14586	3.6077	3.4836	3.61527	4.14961e-09	1.08512	up
Gallus_gallus_newGene_6032	Gallus_gallus_newGene_6032	-	112	313	236	600	429	1113	0.257039	0.423263	0.347346	0.961407	0.751088	1.5247	0.00372801	1.11958	up
ENSGALG00000008997	STEAP4	STEAP4 metalloreductase	119	108	89	401	392	436	0.667728	0.55508	0.5666	2.20047	2.05532	2.45662	1.3198e-20	1.75425	up
ENSGALG00000035927	ST8SIA5	ST8 alpha-N-acetyl-neuraminide alpha-2,8-sialyltransferase 5	4029	4729	2879	8945	10266	9029	8.54585	9.50104	6.9515	18.7735	19.7538	19.6798	2.21126e-63	1.19863	up
ENSGALG00000039080	CD44	CD44 molecule (Indian blood group)	21977	24691	14234	60624	69002	59348	78.0004	81.5409	58.7784	212.242	222.768	213.306	6.07762e-72	1.54934	up
ENSGALG00000024335	ENSGALG00000024335	-	1831	2284	1295	3569	3762	4253	16.4121	19.1023	13.3516	31.9669	31.0916	39.1096	1.64233e-13	1.00801	up
ENSGALG00000012260	LCT	lactase	199	234	167	79	74	90	0.518434	0.569282	0.499514	0.204578	0.176379	0.24008	7.15559e-09	-1.26457	down
ENSGALG00000011511	CKB	creatine kinase B	854	974	470	3110	3301	2744	7.63138	7.9518	4.79652	26.9189	26.3341	24.4339	4.18694e-36	1.86593	up
ENSGALG00000007426	MKX	mohawk homeobox	1455	1465	1204	3643	4047	3673	14.0305	13.1863	13.3549	35.2989	36.0001	36.3504	8.09933e-41	1.34417	up
ENSGALG00000010745	HMGB2	high mobility group box 2	2041	2314	1030	3850	4766	4644	25.7031	27.1975	14.9225	48.4502	55.3621	60.0089	2.0383e-10	1.18563	up
ENSGALG00000011254	SATB1	SATB homeobox 1	392	302	434	159	200	172	1.81034	1.34816	2.40986	0.843265	0.851358	0.815166	0.000385765	-1.04664	down
ENSGALG00000000379	ITGB3	integrin subunit beta 3	3844	4106	2855	7372	8511	7339	16.8648	16.8114	14.4089	32.3185	34.4308	33.0331	9.97661e-62	1.01661	up
ENSGALG00000014847	MYOM1	myomesin 1	3962	4821	2004	8239	10359	9352	11.0365	14.1475	6.42226	22.936	26.6138	26.7297	2.91935e-11	1.25533	up
Gallus_gallus_newGene_5482	Gallus_gallus_newGene_5482	-	326	194	277	80	143	112	5.06247	3.82884	6.16793	1.4605	2.54032	2.1951	0.000809608	-1.10915	down
ENSGALG00000050253	LOC112530162	DNA polymerase beta-like	419	456	278	768	926	792	6.07275	6.16362	4.62579	11.1239	12.3927	11.7817	7.01926e-17	1.01116	up
ENSGALG00000017186	BIRC3	baculoviral IAP repeat containing 3	5044	6045	3186	10711	11717	10324	17.181	19.1975	12.4717	36.5766	36.8283	36.0403	3.68985e-24	1.11837	up
ENSGALG00000002479	MAT1A	methionine adenosyltransferase 1A	1904	2021	1053	11264	13311	11422	13.5467	13.4234	8.61981	80.1071	87.3607	83.3992	7.94818e-97	2.7123	up
ENSGALG00000020485	ENSGALG00000020485	-	46	57	46	161	182	190	1.62044	1.87194	1.87953	5.70845	5.94539	6.91155	1.10091e-10	1.56109	up
Gallus_gallus_newGene_2165	Gallus_gallus_newGene_2165	-	1078	936	819	276	154	164	1.14412	0.788098	0.688623	0.240713	0.162897	0.263851	4.38371e-16	-2.05423	down
ENSGALG00000003833	CACNA1E	calcium voltage-gated channel subunit alpha1 E	2619	2721	3564	1490	1508	1314	5.51567	5.33117	8.614	3.19331	2.92621	2.81499	2.52072e-05	-1.06458	down
ENSGALG00000008281	NEURL1	neuralized E3 ubiquitin protein ligase 1	2787	3186	2991	1450	1391	1441	11.9509	12.748	14.7545	6.21212	5.49949	6.33714	8.124e-11	-1.11548	down
ENSGALG00000012735	EDN1	endothelin 1	312	242	636	109	144	146	8.08148	5.83697	18.9665	2.81935	3.42867	3.86363	0.00165337	-1.2187	down
ENSGALG00000002675	SCUBE3	signal peptide, CUB domain and EGF like domain containing 3	115	130	178	527	508	503	0.59337	0.629493	1.05761	2.75159	2.45025	2.69438	7.70477e-07	1.43987	up
ENSGALG00000035498	INPP5D	inositol polyphosphate-5-phosphatase D	282	306	205	589	725	685	1.24243	1.25616	1.03734	2.59323	2.94949	3.09745	2.7508e-18	1.21517	up
ENSGALG00000044889	FYB2	-	135	163	86	58	40	48	0.914129	1.02843	0.666589	0.387744	0.247624	0.332924	1.24305e-05	-1.23646	down
ENSGALG00000030677	ABCG2	ATP binding cassette subfamily G member 2 (Junior blood group)	142	155	104	341	471	389	0.731983	0.743251	0.614475	1.75932	2.24062	2.0563	2.11318e-15	1.41723	up
ENSGALG00000010129	PLK3	polo like kinase 3	293	376	186	1056	1258	996	0.751939	0.90146	0.586705	2.71165	3.06736	2.65846	1.94384e-32	1.81372	up
ENSGALG00000012691	ALDH1L2	aldehyde dehydrogenase 1 family member L2	120	183	104	551	589	627	0.518516	0.740743	0.515659	2.39095	2.35856	2.79339	1.27219e-25	1.92509	up
ENSGALG00000038146	TRIM58	tripartite motif containing 58	262	345	129	665	989	741	2.32194	2.21924	1.02225	5.15187	7.64932	6.04915	1.26004e-09	1.48403	up
ENSGALG00000012348	MCM6	minichromosome maintenance complex component 6	4338	4365	3825	1908	1882	1734	15.2907	14.3605	15.5119	6.72084	6.11736	6.26838	1.88475e-23	-1.24649	down
ENSGALG00000013907	KDR	kinase insert domain receptor	58	80	37	158	149	214	0.165282	0.211805	0.118834	0.449335	0.392031	0.624514	1.15733e-05	1.2893	up
ENSGALG00000008940	SPTBN5	spectrin beta, non-erythrocytic 5	24	23	20	71	69	64	0.029506	0.026709	0.028027	0.088768	0.079567	0.082941	0.000100265	1.23173	up
ENSGALG00000005460	SLCO4A1	solute carrier organic anion transporter family member 4A1	9989	11068	7620	21271	22290	19010	36.577	37.8232	32.0996	77.8265	75.2677	71.4136	9.02279e-75	1.03963	up
ENSGALG00000005468	SYNRG	synergin gamma	7969	9034	6047	18035	20228	18348	27.9344	29.5309	24.0324	62.6713	65.9185	65.727	3.22569e-126	1.21393	up
ENSGALG00000010713	SDCCAG8	serologically defined colon cancer antigen 8	2082	2198	1243	4085	4605	4354	11.5095	11.6287	8.11853	23.5282	24.5601	25.477	1.76814e-23	1.1533	up
ENSGALG00000042181	DDHD2	DDHD domain containing 2	662	827	467	1384	1520	1347	2.86398	3.29796	2.27659	5.90151	6.01373	5.88145	8.04426e-22	1.03368	up
Gallus_gallus_newGene_8347	Gallus_gallus_newGene_8347	-	8355	5645	1893	2105	1866	2213	37.0751	21.6722	14.97	19.253	5.64111	9.58196	0.000912548	-1.09553	down
ENSGALG00000016522	PPEF1	protein phosphatase with EF-hand domain 1	1417	1420	840	485	527	383	6.72447	6.29205	4.58878	2.30067	2.30546	1.86392	3.34522e-20	-1.40438	down
ENSGALG00000016955	VWA8	von Willebrand factor A domain containing 8	2472	2550	1683	4571	5254	4852	6.55471	6.31076	5.13377	12.424	12.8494	13.2029	9.89671e-38	1.04458	up
ENSGALG00000032053	SPSB4	splA/ryanodine receptor domain and SOCS box containing 4	622	687	464	244	261	239	4.40034	4.54215	3.77527	1.72445	1.70281	1.73537	1.5656e-28	-1.29701	down
ENSGALG00000002081	MMP28	matrix metallopeptidase 28	1038	1207	582	442	469	407	11.4295	12.394	7.35969	4.84922	4.75751	4.59871	1.13258e-10	-1.09209	down
ENSGALG00000030344	ISYNA1	inositol-3-phosphate synthase 1	269	309	264	123	117	92	1.62859	1.74774	1.83704	0.740618	0.666	0.570139	9.15411e-10	-1.32406	down
ENSGALG00000015036	RIC1	RIC1 homolog, RAB6A GEF complex partner 1	6167	6744	4477	13279	14667	12848	21.9552	22.4081	18.3376	47.2383	48.1551	46.955	3.11001e-130	1.14965	up
ENSGALG00000008811	SLC1A4	solute carrier family 1 member 4	6208	6630	4523	16712	19196	17010	34.438	34.3248	28.8666	92.6364	98.1993	96.8122	3.86228e-155	1.52084	up
Gallus_gallus_newGene_2206	Gallus_gallus_newGene_2206	-	0	0	0	400	385	303	0	0	0	1.50447	1.3363	1.17015	1.79502e-67	5.53968	up
Gallus_gallus_newGene_7524	Gallus_gallus_newGene_7524	-	119	106	95	0	0	0	0.325381	0.270171	0.296546	0	0	0	2.96183e-28	-3.95161	down
ENSGALG00000005215	ENSGALG00000005215	-	1124	850	2351	574	632	565	3.95437	2.79201	9.51926	2.01884	2.04901	2.03846	0.00384832	-1.08817	down
ENSGALG00000009748	ASNS	asparagine synthetase (glutamine-hydrolyzing)	41571	46954	26751	86071	99869	89433	219.987	233.373	161.578	459.351	486.5	486.366	1.87875e-36	1.17667	up
ENSGALG00000038141	NCF4	neutrophil cytosolic factor 4	92	128	55	160	273	228	0.618614	0.809221	0.423412	1.07929	1.70322	1.57981	0.000369302	1.03717	up
ENSGALG00000007161	LRRK2	leucine rich repeat kinase 2	6240	6551	5468	12245	14292	13361	9.96032	10.0525	10.1549	19.5191	21.889	22.2249	3.08292e-19	1.00775	up
Gallus_gallus_newGene_3944	Gallus_gallus_newGene_3944	-	76	39	80	399	613	422	0.270163	0.077065	0.300403	1.02941	1.30838	1.18285	1.77841e-10	2.08593	up
ENSGALG00000029983	ANGPT1	angiopoietin 1	181	167	150	84	98	60	0.74151	0.636875	0.705055	0.343001	0.369248	0.251909	0.000124267	-1.01101	down
Gallus_gallus_newGene_5723	Gallus_gallus_newGene_5723	-	871	950	542	329	325	348	1.81482	1.4956	1.14254	0.535971	0.523988	0.772807	2.41853e-17	-1.24621	down
ENSGALG00000000891	NSUN5	NOP2/Sun RNA methyltransferase family member 5	422	454	280	917	995	869	2.70935	2.71903	2.07034	5.88841	5.89192	5.72941	8.50327e-28	1.17115	up
ENSGALG00000000893	TAT	tyrosine aminotransferase	82	108	51	738	973	926	0.494499	0.610612	0.355727	4.48427	5.45608	5.77587	6.05519e-60	3.14977	up
ENSGALG00000011094	PDE4B	phosphodiesterase 4B	1187	1207	1179	2742	3187	2569	5.8075	5.51247	6.63802	13.4138	14.3871	12.9034	3.6469e-11	1.08172	up
ENSGALG00000037603	SESN2	sestrin 2	2310	2897	1615	10230	10532	8533	12.2343	14.3215	9.83879	54.1493	51.4482	46.3753	8.00881e-77	1.99603	up
ENSGALG00000041501	AMER3	APC membrane recruitment protein 3	169	212	170	74	76	68	0.868155	1.01856	1.00647	0.380592	0.357312	0.354983	1.31536e-08	-1.29899	down
ENSGALG00000010692	LRP8	LDL receptor related protein 8	428	441	459	202	231	209	2.14337	2.06373	2.64821	1.01089	1.06904	1.07107	1.44855e-06	-1.06941	down
ENSGALG00000028327	ENSGALG00000028327	-	197	226	184	102	107	87	3.35192	3.60183	3.61472	1.73622	1.67011	1.51937	8.20251e-07	-1.04479	down
ENSGALG00000034876	PDP1	pyruvate dehyrogenase phosphatase catalytic subunit 1	2559	2547	2166	6020	6892	6501	9.58002	8.90391	9.34933	22.5429	23.8143	25.0052	1.90278e-29	1.28903	up
ENSGALG00000033002	SLC7A3	solute carrier family 7 member 3	2862	3381	2295	6984	7554	6249	14.536	14.9793	12.8739	33.1588	31.5561	30.5049	3.55333e-61	1.19179	up
Gallus_gallus_newGene_5210	Gallus_gallus_newGene_5210	-	19372	5099	51674	2197	1722	3929	53.2649	13.2897	167.571	6.60616	4.96189	12.5682	0.00704038	-1.08964	down
ENSGALG00000010638	CASP3	caspase 3	5752	6208	4333	14418	15918	13123	32.1859	30.9831	25.1702	75.9549	78.801	75.0215	8.16244e-102	1.32446	up
ENSGALG00000034478	CCL4	C-C motif chemokine ligand 4	26355	28621	11619	114049	125017	102109	528.737	535.901	268.188	2286.33	2312.93	2101.67	4.05842e-29	2.1625	up
ENSGALG00000050173	TCEA3	transcription elongation factor A3	107	120	46	251	267	251	0.827143	0.871746	0.41199	1.95057	1.91664	2.00031	7.60269e-07	1.28218	up
ENSGALG00000041978	K123	K123 protein	2466	2911	1633	5890	6359	5696	16.732	18.2823	12.8926	39.3801	38.8342	38.9402	1.493e-43	1.27523	up
Gallus_gallus_newGene_8409	Gallus_gallus_newGene_8409	-	119	182	89	10	45	35	0.353167	0.508116	0.261506	0.021803	0.094645	0.108541	0.000305322	-1.40922	down
ENSGALG00000013033	CMBL	carboxymethylenebutenolidase homolog	364	504	269	1495	1748	1506	4.66934	6.0394	3.96961	19.1943	20.7108	19.8504	1.05865e-48	1.93582	up
ENSGALG00000003863	P2RX7	purinergic receptor P2X 7	113	144	92	299	314	360	0.624099	0.74431	0.583879	1.65508	1.60394	2.04266	3.86473e-11	1.3113	up
ENSGALG00000007012	ARRDC4	arrestin domain containing 4	493	534	381	1242	1513	1421	2.92234	2.95425	2.60162	7.36238	8.2777	8.64974	1.95265e-36	1.45225	up
ENSGALG00000035194	ARHGAP25	Rho GTPase activating protein 25	46	71	25	142	117	163	0.186236	0.266685	0.114281	0.58194	0.439688	0.754425	0.000139947	1.2398	up
ENSGALG00000008747	ITGA8	integrin subunit alpha 8	382	426	302	207	191	170	1.5426	1.60523	1.41538	0.824548	0.700728	0.698508	1.46351e-10	-1.00327	down
ENSGALG00000044519	APOPT1	apoptogenic 1, mitochondrial	612	668	420	287	276	222	4.39939	4.48238	3.46801	2.05821	1.82575	1.63623	7.7951e-15	-1.14187	down
ENSGALG00000033083	ATOH8	atonal bHLH transcription factor 8	891	986	664	438	430	436	17.3302	17.9088	14.855	8.50873	7.71748	8.69461	7.55299e-21	-1.01539	down
ENSGALG00000021193	STARD5	StAR related lipid transfer domain containing 5	1692	1878	1324	3402	3857	3197	13.4846	13.9739	12.1436	27.1007	28.3603	26.1519	1.23935e-43	1.00303	up
ENSGALG00000030853	ENSGALG00000030853	-	82	67	46	498	620	609	0.340123	0.261221	0.21888	2.09068	2.38462	2.61691	7.475e-45	2.83121	up
ENSGALG00000012377	HNMT	histamine N-methyltransferase	31	46	29	98	123	92	0.213604	0.221922	0.173501	0.51672	0.608256	0.488405	8.4144e-06	1.26396	up
ENSGALG00000013956	MYB	MYB proto-oncogene, transcription factor	756	792	536	220	298	236	2.98087	2.99453	2.46074	0.887961	1.07946	0.973625	2.23169e-26	-1.49155	down
ENSGALG00000016866	FGF14	fibroblast growth factor 14	94	113	112	481	567	484	1.70551	2.08115	2.34666	9.36617	10.3893	9.86599	7.25245e-21	1.97231	up
ENSGALG00000040794	CCNE2	cyclin E2	113	197	88	20	41	25	0.693226	1.12956	0.618267	0.117249	0.231335	0.154089	1.25177e-07	-1.74811	down
ENSGALG00000004162	SLC16A6	solute carrier family 16 member 6	63	77	42	121	169	194	0.520957	0.591277	0.392697	0.998069	1.29152	1.64853	6.27465e-05	1.1526	up
ENSGALG00000004203	PSMG3	proteasome assembly chaperone 3	967	1035	650	501	446	348	13.4742	13.4763	10.4212	6.97413	5.73709	4.9771	9.60325e-11	-1.05461	down
ENSGALG00000013747	TAGAP	T-cell activation RhoGTPase activating protein	135	137	69	323	347	272	0.637277	0.600464	0.363207	1.49699	1.48925	1.30429	9.57176e-10	1.29583	up
Gallus_gallus_newGene_8338	Gallus_gallus_newGene_8338	-	727	570	518	142	198	94	1.93589	1.10458	1.44205	0.319507	0.391626	0.266092	2.18762e-13	-1.89673	down
ENSGALG00000010326	FLVCR2	feline leukemia virus subgroup C cellular receptor family member 2	32	31	32	105	95	93	0.175741	0.153662	0.209259	0.565227	0.477516	0.556905	1.93001e-05	1.27272	up
ENSGALG00000010323	BATF	basic leucine zipper ATF-like transcription factor	53	72	35	122	168	100	0.530795	0.702417	0.389348	1.17422	1.45706	1.12664	0.000497139	1.03237	up
ENSGALG00000029429	TGFBI	transforming growth factor beta induced	140	111	62	17	43	35	0.697642	0.51437	0.354534	0.084364	0.196671	0.175287	0.000455175	-1.2868	down
ENSGALG00000011630	GLI2	GLI family zinc finger 2	460	385	1153	240	256	276	1.26908	0.833992	2.77397	0.604711	0.527141	0.630566	0.00753769	-1.06664	down
ENSGALG00000011635	TFCP2L1	transcription factor CP2 like 1	31	36	13	56	114	76	0.319841	0.352377	0.157395	0.58747	1.1083	0.819072	0.00229141	1.13664	up
ENSGALG00000006051	CDC7	cell division cycle 7	228	282	210	110	121	98	1.36941	1.58023	1.44954	0.657722	0.667093	0.599407	4.44109e-09	-1.13938	down
Gallus_gallus_newGene_6971	Gallus_gallus_newGene_6971	-	1264	1022	1568	460	258	513	0.767053	0.488835	0.948693	0.237364	0.119725	0.349007	1.83991e-05	-1.40766	down
ENSGALG00000033956	SFXN1	sideroflexin 1	4089	5051	2765	8835	10385	8774	42.5591	49.2149	36.1087	91.5724	100.825	94.0699	1.19669e-28	1.1504	up
ENSGALG00000008847	VPS54	VPS54 subunit of GARP complex	4514	4880	3294	9029	9661	8817	22.3877	22.5869	18.7955	44.7475	44.1853	44.8627	4.7368e-100	1.03576	up
ENSGALG00000011285	NUDT4	nudix hydrolase 4	2549	3086	2172	5896	6812	6235	22.5742	24.269	20.226	50.5511	61.821	60.7324	7.31645e-43	1.18012	up
ENSGALG00000011284	LRRC7	leucine rich repeat containing 7	456	463	581	237	235	221	1.56869	1.45047	2.30195	0.814615	0.738958	0.780051	4.66456e-05	-1.09571	down
ENSGALG00000028982	CMPK2	cytidine/uridine monophosphate kinase 2	286	403	171	625	758	746	2.5824	3.40519	1.7792	5.65087	6.33185	6.9321	2.86546e-08	1.1702	up
ENSGALG00000043167	TNFRSF11B	TNF receptor superfamily member 11b	869	1017	523	1923	2126	1764	5.77564	6.27017	4.04556	12.7133	12.9719	12.0939	9.34096e-19	1.17699	up
ENSGALG00000002893	STC2	stanniocalcin 2	48	45	42	253	293	266	0.616001	0.538158	0.61999	3.29355	3.51677	3.549	2.23169e-26	2.2749	up
ENSGALG00000047857	ENSGALG00000047857	-	120	110	126	254	288	320	0.579652	0.477863	0.614546	1.22133	1.21486	1.52492	0.000129257	1.01843	up
ENSGALG00000017155	C11orf87	-	8	10	22	58	67	61	0.246137	0.285556	0.801977	1.84975	1.99939	1.99982	0.00389368	1.18805	up
ENSGALG00000037773	ST3GAL1	ST3 beta-galactoside alpha-2,3-sialyltransferase 1	17	21	16	84	87	91	0.133888	0.14778	0.142464	0.661292	0.632938	0.730384	3.84669e-09	1.78578	up
ENSGALG00000032413	NADK	NAD kinase	4486	4835	3266	8622	9981	9237	14.3443	14.4356	12.0222	27.5361	29.4103	30.2745	3.30475e-52	1.05973	up
Gallus_gallus_newGene_7321	Gallus_gallus_newGene_7321	-	51	59	53	0	0	0	0.338506	0.36518	0.401739	0	0	0	9.6757e-15	-2.96	down
ENSGALG00000026167	PIK3R5	phosphoinositide-3-kinase regulatory subunit 5	385	411	412	223	211	172	1.23388	1.22914	1.51987	0.712302	0.623995	0.563947	1.01755e-05	-1.01308	down
Gallus_gallus_newGene_1582	Gallus_gallus_newGene_1582	-	1789	1312	2388	357	147	148	2.85558	1.92602	3.01415	0.431695	0.277091	0.348885	1.94366e-11	-2.33057	down
Gallus_gallus_newGene_1050	Gallus_gallus_newGene_1050	-	530	318	1059	263	279	153	1.6385	0.805778	3.3461	0.797243	0.707194	0.467815	0.00606624	-1.10336	down
ENSGALG00000015026	TRAF3IP2	TRAF3 interacting protein 2	155	230	260	73	41	55	0.874468	1.21097	1.68369	0.406816	0.209439	0.31464	7.38199e-06	-1.55058	down
ENSGALG00000032618	DUSP5	dual specificity phosphatase 5	2864	3233	2864	7672	7997	7641	18.9639	19.982	21.8182	50.7697	48.8404	51.9185	1.38503e-19	1.23299	up
ENSGALG00000014085	TM7SF3	transmembrane 7 superfamily member 3	1498	1703	1206	3076	3555	2824	7.4911	7.99057	6.87833	15.595	16.6359	14.5956	6.83544e-31	1.00284	up
ENSGALG00000016908	PCDH9	protocadherin 9	316	280	271	115	149	134	1.21437	1.00642	1.19825	0.439117	0.528782	0.527457	4.8343e-07	-1.12361	down
ENSGALG00000016017	SLC4A11	solute carrier family 4 member 11	747	912	445	268	269	250	2.79785	3.18718	1.91755	1.00097	0.926519	0.959231	5.31849e-16	-1.39031	down
ENSGALG00000004049	ITFG1	integrin alpha FG-GAP repeat containing 1	7799	8682	5347	13784	16695	15948	34.2205	35.5339	26.9557	60.5954	67.5348	71.894	1.85443e-24	1.0042	up
ENSGALG00000040030	PHLDB1	pleckstrin homology like domain family B member 1	496	635	636	254	257	266	1.67559	2.00445	2.43107	0.930877	0.76181	0.949323	8.07931e-07	-1.17531	down
ENSGALG00000029747	C20orf173	chromosome 20 open reading frame 173	3470	4054	1848	6992	8017	6512	25.5893	29.9024	17.9935	61.4372	63.1822	55.9592	1.44341e-11	1.10217	up
ENSGALG00000041634	ACTG2	actin, gamma 2, smooth muscle, enteric	372	486	726	120	103	78	4.2841	5.23403	9.63219	1.35285	1.07977	0.903801	3.34771e-09	-1.96329	down
ENSGALG00000042077	HIC1	HIC ZBTB transcriptional repressor 1	107	112	154	39	44	29	0.449385	0.438329	0.743401	0.161083	0.170125	0.125113	3.90707e-05	-1.42743	down
ENSGALG00000036850	DNAJA4	DnaJ heat shock protein family (Hsp40) member A4	2132	2199	1179	3939	4663	4119	15.9623	15.3664	10.1584	29.4802	32.2031	31.6443	4.42155e-16	1.11407	up
Gallus_gallus_newGene_4889	Gallus_gallus_newGene_4889	-	48	15	19	89	82	89	0.247269	0.076104	0.119552	0.515305	0.435269	0.52458	0.0096344	1.0403	up
ENSGALG00000006719	GNAZ	G protein subunit alpha z	104	95	58	522	702	658	0.555824	0.476546	0.353131	2.79941	3.47806	3.62914	1.4592e-39	2.59492	up
ENSGALG00000018815	PCGF2	polycomb group ring finger 2	246	343	253	728	761	576	0.929755	1.2442	1.02146	2.75041	2.53565	2.23995	3.80267e-10	1.13325	up
ENSGALG00000004365	ENSGALG00000004365	-	360	435	290	1568	1761	1381	1.99904	2.25802	1.85527	8.71568	9.03701	7.88068	2.41748e-73	1.9924	up
ENSGALG00000049422	ATF3	activating transcription factor 3	5394	6558	3498	20987	23416	21459	24.8546	24.6815	16.2213	84.5454	96.1371	88.7562	3.49518e-81	1.99535	up
ENSGALG00000006453	TF	transferrin (ovotransferrin)	1999	2176	1081	17063	17215	15674	9.51487	9.66955	5.92242	81.1916	75.5948	76.5735	3.64588e-113	3.08896	up
ENSGALG00000003172	SLC16A9	solute carrier family 16 member 9	81	73	26	266	376	354	0.48907	0.403179	0.173741	1.61058	2.11468	2.20132	1.75879e-11	1.99979	up
ENSGALG00000016285	GK2	glycerol kinase 2	1206	1348	832	2848	3484	3228	8.3642	8.77882	7.35004	20.9387	23.3202	23.8078	1.80656e-42	1.40115	up
ENSGALG00000027874	CHAC1	ChaC glutathione specific gamma-glutamylcyclotransferase 1	5586	7165	3246	29581	30891	25400	43.5544	52.1438	29.1148	230.493	222.138	203.2	3.9238e-51	2.27977	up
Gallus_gallus_newGene_5244	Gallus_gallus_newGene_5244	-	145	78	415	61	49	57	0.840775	0.329179	2.48237	0.425053	0.211452	0.307443	0.00751037	-1.13059	down
ENSGALG00000001824	LOC100857820	uncharacterized LOC100857820	35	34	13	71	74	79	0.266773	0.243686	0.109023	0.55211	0.527859	0.631669	0.00160563	1.09367	up
ENSGALG00000007874	IL18	interleukin 18	1747	1854	1332	3620	4412	4301	12.5808	12.4683	11.0256	26.0455	34.9535	31.7798	1.2636e-29	1.21573	up
ENSGALG00000017296	KLHL42	kelch like family member 42	39	22	10	96	129	129	0.298298	0.156063	0.079694	0.733785	0.907794	1.01133	8.11194e-06	1.61661	up
ENSGALG00000017295	PTHLH	parathyroid hormone like hormone	52	46	42	149	172	172	0.548371	0.690423	0.501609	2.00908	2.24778	2.11721	5.60706e-10	1.53015	up
ENSGALG00000033171	TGM4	transglutaminase 4	54	80	34	113	124	184	0.330348	0.449158	0.23782	0.69623	0.708015	1.16743	0.00196855	1.03263	up
Gallus_gallus_newGene_4025	Gallus_gallus_newGene_4025	-	113	68	106	14	23	9	0.140213	0.074108	0.169513	0.011083	0.045662	0.01275	1.0891e-06	-1.83138	down
Gallus_gallus_newGene_6311	Gallus_gallus_newGene_6311	-	75	78	100	0	0	0	0.311206	0.300543	0.477192	0	0	0	1.62141e-17	-3.22613	down
ENSGALG00000045085	IFIT5	interferon induced protein with tetratricopeptide repeats 5	189	303	137	2397	2481	2714	1.33083	1.99443	1.11159	16.9263	16.169	19.6744	5.58078e-76	3.3271	up
ENSGALG00000023517	AGPAT2	1-acylglycerol-3-phosphate O-acyltransferase 2	2640	3119	1650	5998	6850	5412	16.5251	18.2172	11.8809	37.5148	39.5375	34.755	1.14332e-23	1.21082	up
ENSGALG00000013624	FAM65B	family with sequence similarity 65, member B	24	32	11	73	94	97	0.077535	0.095486	0.043324	0.259343	0.299164	0.365509	8.63706e-06	1.49578	up
ENSGALG00000015708	FGFR3	fibroblast growth factor receptor 3	226	171	177	56	49	40	0.640384	0.450889	0.574155	0.158316	0.12765	0.113949	7.59209e-11	-1.78654	down
ENSGALG00000001169	CRB2	crumbs 2, cell polarity complex component	157	152	184	56	63	42	0.536777	0.487484	0.727955	0.190183	0.197549	0.146667	2.80985e-06	-1.43683	down
ENSGALG00000010628	ACSL1	acyl-CoA synthetase long-chain family member 1	8695	9829	5203	24460	25062	22086	35.4751	37.416	24.3465	99.3124	94.3054	92.0779	3.81772e-39	1.50306	up
ENSGALG00000012915	MCM4	minichromosome maintenance complex component 4	1536	1508	1718	629	727	751	7.92229	7.25747	10.1926	3.23791	3.4571	3.97396	6.93155e-08	-1.19241	down
ENSGALG00000002846	NEURL1B	neuralized E3 ubiquitin protein ligase 1B	1241	1379	1125	434	488	427	10.344	10.6956	10.7544	3.63193	3.71849	3.65441	5.95737e-33	-1.52361	down
ENSGALG00000030793	KCNE2	potassium voltage-gated channel subfamily E regulatory subunit 2	41	48	27	113	116	122	1.64249	1.78488	1.23386	4.52901	4.26583	4.99147	3.26991e-07	1.34071	up
ENSGALG00000016358	PTCHD1	patched domain containing 1	494	499	475	213	215	169	2.33853	2.20352	2.58576	1.0057	0.935457	0.819023	5.36333e-11	-1.30962	down
ENSGALG00000015118	SMC5	structural maintenance of chromosomes 5	908	919	790	379	374	374	3.73265	3.52115	3.73714	1.56144	1.41522	1.57579	7.10748e-18	-1.26156	down
Gallus_gallus_newGene_3382	Gallus_gallus_newGene_3382	-	154	296	117	104	79	40	0.640732	0.737451	0.56177	0.334059	0.281893	0.286126	0.00519777	-1.02907	down
Gallus_gallus_newGene_806	Gallus_gallus_newGene_806	-	32	38	32	167	161	140	0.091844	0.100067	0.103692	0.509359	0.490746	0.451848	2.149e-13	1.84948	up
ENSGALG00000008938	DCLRE1A	DNA cross-link repair 1A	4357	4700	3531	14862	17053	15031	18.8481	18.9763	17.5738	64.2409	68.0289	66.7091	6.1831e-136	1.79401	up
ENSGALG00000053046	ENSGALG00000053046	-	104	116	102	34	69	30	1.0351	1.08046	1.16704	0.331454	0.627973	0.299297	0.00212562	-1.07593	down
ENSGALG00000016676	MCM3	minichromosome maintenance complex component 3	981	1164	955	265	338	225	4.37122	4.84026	4.89341	1.17607	1.38818	1.02827	3.26367e-27	-1.89627	down
ENSGALG00000015324	FAM172BP	family with sequence similarity 172 member B, pseudogene	81	64	29	130	200	155	0.691289	0.507417	0.334901	1.13356	1.59308	1.36962	0.000346056	1.15508	up
ENSGALG00000034567	POU4F1L	POU class 4 homeobox 1 like	43	66	25	111	128	102	0.558277	0.802656	0.375172	1.45437	1.54483	1.36285	0.000330321	1.08958	up
ENSGALG00000012178	PDGFB	platelet derived growth factor subunit B	309	395	335	810	808	782	2.52107	3.00843	3.14683	6.61097	6.08515	6.5556	1.98698e-09	1.0501	up
Gallus_gallus_newGene_1390	Gallus_gallus_newGene_1390	-	1740	1146	1771	805	662	638	1.57362	0.966521	1.8196	0.718998	0.576724	0.602832	8.46764e-05	-1.10982	down
ENSGALG00000016196	CBSL	cystathionine-beta-synthase like	379	436	257	979	1250	1213	2.74168	2.76463	2.2311	7.24263	8.62826	9.44203	3.28039e-26	1.5545	up
ENSGALG00000015425	LPL	lipoprotein lipase	94	73	106	36	21	35	0.368799	0.268785	0.478947	0.138909	0.076498	0.139372	0.00139584	-1.20298	down
ENSGALG00000009837	DTL	denticleless E3 ubiquitin protein ligase homolog	270	330	195	72	91	90	1.35306	1.54129	1.12492	0.358242	0.418049	0.462947	1.30935e-15	-1.59373	down
ENSGALG00000000533	SRSF3	serine and arginine rich splicing factor 3	2489	2252	1827	1113	1245	1058	26.4096	22.3057	22.2985	11.8011	12.182	11.5175	8.26044e-18	-1.00972	down
ENSGALG00000001489	SSU72	SSU72 homolog, RNA polymerase II CTD phosphatase	5027	5933	3074	11452	12514	11848	47.9152	52.784	33.7153	109.088	110.008	115.868	1.76173e-26	1.26726	up
ENSGALG00000043118	ATP10A	ATPase phospholipid transporting 10A (putative)	3944	4338	2921	7768	9212	8571	12.2092	12.5345	10.4041	24.03	26.2998	27.2224	6.98488e-45	1.10097	up
ENSGALG00000041238	LOC417113	carboxyl-terminal PDZ ligand of neuronal nitric oxide synthase protein-like	235	268	161	100	145	74	1.76897	1.88163	1.39672	0.748975	1.00241	0.566401	0.000166064	-1.00047	down
ENSGALG00000012117	STEAP3	STEAP3 metalloreductase	72	134	91	261	297	228	0.621672	1.00538	0.860813	2.29053	2.38243	2.07495	1.04826e-05	1.15535	up
Gallus_gallus_newGene_5464	Gallus_gallus_newGene_5464	-	145	156	148	27	21	17	1.01461	1.00052	1.66017	0.540117	0.376376	0.336372	8.18024e-16	-2.36682	down
ENSGALG00000052932	SHROOM3	shroom family member 3	140	185	168	417	544	537	0.351792	0.434658	0.487507	1.05356	1.26859	1.39264	5.45288e-09	1.35146	up
ENSGALG00000010733	CEP170	centrosomal protein 170	21218	23367	15907	46536	52459	49537	51.4183	50.1662	52.7119	107.201	120.504	119.255	2.75682e-87	1.21093	up
ENSGALG00000035675	CCDC57	coiled-coil domain containing 57	304	339	269	1079	1223	1258	2.32269	2.41849	2.36667	8.26005	8.63721	9.89086	8.01639e-38	1.80925	up
ENSGALG00000035679	LMO1	LIM domain only 1 (rhombotin 1)	289	331	288	674	725	671	4.46472	3.90725	4.3923	8.64486	9.09197	11.4951	8.19607e-11	1.0414	up
ENSGALG00000053511	APOLD1	apolipoprotein L domain containing 1	634	605	335	1347	1476	1327	3.59916	3.20196	2.1831	7.63962	7.7246	7.72545	2.58492e-17	1.2863	up
ENSGALG00000026284	IKBIP	IKBKB interacting protein	3088	3459	2873	10690	12464	11953	24.7146	25.8537	26.5454	85.6597	91.7302	97.7542	2.98289e-48	1.75305	up
ENSGALG00000014944	GCNT4	glucosaminyl (N-acetyl) transferase 4, core 2	166	195	151	1234	1467	1306	0.699332	0.768022	0.732623	5.20786	5.71352	5.65802	6.6432e-105	2.7924	up
Gallus_gallus_newGene_5781	Gallus_gallus_newGene_5781	-	197	80	87	24	15	27	0.645544	0.384583	0.421202	0.056247	0.059835	0.079609	1.12694e-05	-1.66658	down
ENSGALG00000011668	IL8L1	interleukin 8-like 1	1897	2183	930	8348	8063	8603	19.643	21.1037	11.081	86.4193	77.0306	91.4394	3.8076e-32	2.14779	up
ENSGALG00000007357	BCL6	B-cell CLL/lymphoma 6	91	201	73	301	308	273	0.52171	1.08148	0.485547	1.75061	1.63976	1.61781	0.000513994	1.0447	up
Gallus_gallus_newGene_6929	Gallus_gallus_newGene_6929	-	12079	10832	11652	5877	5778	4966	7.19316	5.5802	9.77833	2.89933	3.44885	3.48983	4.37794e-10	-1.11296	down
ENSGALG00000037166	LOC101752158	uncharacterized LOC101752158	3797	4802	2629	10523	10340	10084	26.818	31.6591	21.3605	74.2757	67.3578	73.0804	3.1169e-39	1.37801	up
ENSGALG00000003003	CCL20	C-C motif chemokine ligand 20	40	26	9	133	142	96	0.71929	0.433933	0.171303	2.3976	2.36994	1.78103	1.17394e-05	1.59943	up
Gallus_gallus_newGene_7508	Gallus_gallus_newGene_7508	-	1962	1928	1224	292	420	410	3.0655	3.02445	1.38323	0.415081	0.692104	0.935221	1.95265e-36	-2.1362	down
Gallus_gallus_newGene_1903	Gallus_gallus_newGene_1903	-	39	16	23	73	74	94	0.193513	0.071053	0.131251	0.364544	0.342647	0.479326	0.00570223	1.06629	up
ENSGALG00000037206	ST7	suppression of tumorigenicity 7	299	392	225	944	961	870	2.10289	2.58825	1.82421	6.67218	6.2775	6.31794	9.21939e-33	1.48916	up
Gallus_gallus_newGene_2542	Gallus_gallus_newGene_2542	-	977	676	731	333	326	398	7.05561	4.56766	6.0706	2.39806	2.17136	2.94209	1.52929e-06	-1.1493	down
ENSGALG00000012988	B4GALNT3	beta-1,4-N-acetyl-galactosaminyltransferase 3	1414	1487	797	452	432	417	6.70902	6.5877	4.34839	2.14187	1.88701	2.02883	1.0785e-22	-1.49481	down
ENSGALG00000021340	CA9	carbonic anhydrase 9	79	92	37	316	299	266	0.512742	0.554395	0.273585	2.05396	1.79451	1.7731	4.0272e-14	1.817	up
ENSGALG00000009256	LEFTY1	left-right determination factor 1	9	8	4	55	110	68	0.073142	0.056218	0.034838	0.443179	0.82547	0.564252	1.42785e-09	2.21632	up
ENSGALG00000053130	MYOZ3	myozenin 3	107	121	158	27	51	25	1.82705	1.93528	3.12485	0.457299	0.801885	0.440119	4.12355e-05	-1.48695	down
ENSGALG00000039461	TNFRSF1A	TNF receptor superfamily member 1A	5890	6330	4727	2271	2295	2131	31.7895	32.4375	29.3239	12.1914	11.4227	11.8339	1.23661e-77	-1.40995	down
ENSGALG00000011176	SCRN1	secernin 1	64	78	62	207	285	243	0.41577	0.470784	0.458085	1.39827	1.84444	1.66164	1.19782e-12	1.59396	up
ENSGALG00000000478	TANC2	tetratricopeptide repeat, ankyrin repeat and coiled-coil containing 2	637	510	1597	309	324	354	1.4973	1.11769	4.3201	0.726375	0.702184	0.854029	0.00387621	-1.14042	down
ENSGALG00000011799	HEBP1	heme binding protein 1	315	391	228	719	795	673	2.4761	2.88551	2.07541	5.67597	5.7955	5.45932	7.27824e-20	1.12704	up
ENSGALG00000006138	HELZ2	helicase with zinc finger 2	1161	1193	1538	3915	3776	3868	2.00785	1.92599	3.06195	6.76891	6.02512	6.86627	1.32659e-07	1.27836	up
ENSGALG00000007268	CADPS	calcium dependent secretion activator	66	78	65	170	196	204	0.245026	0.269271	0.276465	0.629945	0.670442	0.77929	1.94908e-07	1.22413	up
ENSGALG00000012917	CDH6	cadherin 6	12325	13612	10811	5347	5412	5353	69.7772	71.9236	70.4151	30.2439	28.2529	31.0891	5.64823e-37	-1.25847	down
ENSGALG00000006855	MELTF	melanotransferrin	208	265	166	75	89	55	0.895773	1.06597	0.823974	0.320894	0.351069	0.240212	1.21621e-10	-1.47008	down
ENSGALG00000014324	SLC2A14	solute carrier family 2 member 14	16434	18411	11731	42617	48346	44522	62.6737	65.5293	51.473	162.4	170.026	174.197	1.93984e-124	1.45915	up
ENSGALG00000008409	GSTO2	glutathione S-transferase omega 2	996	1307	701	1918	2378	2156	13.1963	16.1694	10.6841	25.4033	29.0707	29.3213	5.8286e-14	1.01082	up
Gallus_gallus_newGene_8129	Gallus_gallus_newGene_8129	-	98	116	68	19	0	15	0.225109	0.19538	0.140362	0.032966	0	0.027198	0.00820952	-1.09373	down
ENSGALG00000036258	PCDH8	protocadherin 8	22	22	52	141	188	175	0.110427	0.100733	0.297147	0.709414	0.873771	0.907916	0.000249658	1.42401	up
ENSGALG00000000545	REN	renin	26	32	7	57	75	72	0.168316	0.194731	0.051716	0.379999	0.456498	0.48887	0.00439107	1.11397	up
ENSGALG00000014835	C7	complement C7	109	112	66	259	228	196	0.814691	0.689888	0.503172	1.7136	1.37351	1.35623	9.00102e-07	1.08524	up
ENSGALG00000039092	STAC	SH3 and cysteine rich domain	337	337	199	128	130	93	4.22607	3.943	2.86702	1.59577	1.49582	1.19681	1.31774e-09	-1.27389	down
Gallus_gallus_newGene_7911	Gallus_gallus_newGene_7911	-	74	127	147	1229	1292	1355	0.375803	0.582881	0.497604	6.33927	5.05984	6.7699	5.2331e-23	2.78324	up
ENSGALG00000010673	SLC1A7	solute carrier family 1 member 7	94	82	70	31	22	22	0.843014	0.678038	0.706757	0.272606	0.174675	0.193127	4.76483e-06	-1.44894	down
ENSGALG00000007416	CD3E	CD3e molecule	82	99	61	208	183	206	0.64816	0.738236	0.55948	1.6593	1.34583	1.68533	2.6792e-07	1.13232	up
ENSGALG00000007412	MPZL2	myelin protein zero like 2	1170	1378	857	2376	2697	2448	8.81987	9.69177	5.5216	17.4042	18.4321	18.7183	1.01596e-39	1.05957	up
ENSGALG00000031425	PMP22	peripheral myelin protein 22	718	792	577	1610	1660	1770	5.44847	5.61403	5.03711	12.2193	11.627	13.7973	1.68175e-24	1.16511	up
ENSGALG00000016142	MX1	myxovirus (influenza virus) resistance 1, interferon-inducible protein p78 (mouse)	15	20	16	168	145	161	0.083927	0.104044	0.100528	0.942336	0.752233	0.933241	1.63239e-20	2.60643	up
ENSGALG00000040926	SAMSN1	SAM domain, SH3 domain and nuclear localization signals 1	20	38	23	242	262	229	0.130274	0.276681	0.174388	1.93176	1.86317	1.81719	1.10781e-27	2.71019	up
ENSGALG00000013723	OASL	2'-5'-oligoadenylate synthetase like	85	150	55	250	252	278	0.837932	1.37598	0.614343	2.45898	2.29582	2.80882	1.84517e-05	1.2015	up
ENSGALG00000004809	PPIF	peptidylprolyl isomerase F	459	436	348	195	205	162	3.28023	2.90414	2.85674	1.38728	1.3497	1.18799	1.01768e-12	-1.17696	down
ENSGALG00000011266	PPM1K	protein phosphatase, Mg2+/Mn2+ dependent 1K	3094	3455	1906	7523	8202	6832	17.499	18.2022	12.4052	44.0639	44.3334	40.9008	2.59662e-35	1.32796	up
ENSGALG00000050403	LYPD1	LY6/PLAUR domain containing 1	1140	1488	960	461	511	427	8.24994	10.0543	7.99206	3.33239	3.40666	3.16634	9.15223e-34	-1.40171	down
ENSGALG00000006402	NRROS	negative regulator of reactive oxygen species	38	32	31	81	147	141	0.162612	0.129573	0.151333	0.34944	0.603801	0.626078	2.69899e-05	1.38769	up
ENSGALG00000012866	SERPINB6	serpin peptidase inhibitor, clade B (ovalbumin), member 6	2466	2850	1768	5438	6046	5832	16.0711	17.376	13.3265	35.6162	36.8081	39.6382	6.74014e-52	1.20697	up
ENSGALG00000015122	TAF4B	TATA-box binding protein associated factor 4b	16	21	8	118	149	202	0.089192	0.11127	0.053352	0.683252	0.79917	1.20514	2.90595e-14	2.50443	up
ENSGALG00000031973	ANKRD52	ankyrin repeat domain 52	1099	810	2329	472	527	557	4.05279	2.78533	9.87958	1.73846	1.7893	2.10716	0.00180693	-1.18047	down
ENSGALG00000002193	ENSGALG00000002193	-	441	488	344	146	144	130	4.56441	4.71708	4.07736	1.45783	1.36544	1.38904	1.53972e-28	-1.61524	down
ENSGALG00000012890	DGKI	diacylglycerol kinase iota	167	132	158	595	703	618	0.807952	0.574413	0.849555	2.77963	3.03402	2.9689	2.21287e-15	1.76657	up
ENSGALG00000003713	ENSGALG00000003713	-	392	499	253	166	168	141	4.54156	5.39771	3.36829	1.92171	1.78971	1.67292	3.32641e-11	-1.24197	down
ENSGALG00000040573	FMO3	flavin containing monooxygenase 3	81	62	58	21	26	13	0.65159	0.463923	0.53019	0.161723	0.189593	0.104179	8.54697e-05	-1.38194	down
ENSGALG00000014645	MEF2C	myocyte enhancer factor 2C	311	332	173	1092	1147	1197	2.95014	2.95734	1.83746	10.5156	10.2815	11.3619	1.23452e-34	1.92942	up
ENSGALG00000006382	PTPRJ	protein tyrosine phosphatase, receptor type J	47	105	63	181	285	234	0.160184	0.340009	0.248634	0.648578	0.946202	0.863778	1.77773e-05	1.32862	up
ENSGALG00000043064	EXFABP	extracellular fatty acid-binding protein	512	590	294	5175	4778	4482	10.0148	10.7738	6.60509	101.189	86.2141	89.9841	1.04651e-116	3.19863	up
ENSGALG00000005956	ANXA8L1	annexin A8-like 1	34	57	27	106	152	122	0.246368	0.387236	0.229563	0.783572	1.03307	0.921426	3.40835e-06	1.36373	up
ENSGALG00000008725	KIF16B	kinesin family member 16B	2496	2841	1733	4997	5773	5866	7.47686	7.92544	5.90908	15.2699	16.1047	18.3971	7.75499e-27	1.14561	up
ENSGALG00000004889	SLC2A1	solute carrier family 2 member 1	2844	3384	2299	5896	6789	6215	13.4839	14.9804	12.5448	28.0191	29.6972	30.2436	4.83646e-45	1.05849	up
ENSGALG00000010440	MKNK1	MAPK interacting serine/threonine kinase 1	203	262	103	657	654	687	0.896383	1.07595	0.514986	2.96997	2.76497	3.12581	1.11111e-13	1.62598	up
ENSGALG00000053764	CYYR1	cysteine and tyrosine rich 1	60	85	34	167	131	147	1.90432	2.5158	1.23628	5.53242	3.86179	4.79795	0.00025083	1.0814	up
ENSGALG00000011459	ENSGALG00000011459	-	25	8	17	131	224	149	0.303094	0.089724	0.229519	1.62462	2.5699	1.90001	1.5305e-09	2.17775	up
ENSGALG00000004228	USP40	ubiquitin specific peptidase 40	1905	1820	1297	3548	4156	3942	7.61166	6.7885	5.96202	14.1675	15.3149	16.1595	9.80361e-27	1.1138	up
ENSGALG00000053565	ENSGALG00000053565	-	61	99	82	23	17	21	0.483026	0.738017	0.756182	0.177337	0.124657	0.171762	6.30875e-06	-1.56203	down
ENSGALG00000014978	IQGAP2	IQ motif containing GTPase activating protein 2	3258	3684	2566	9543	12525	12523	9.58982	10.0402	8.6223	27.6409	33.5302	38.7536	2.30099e-41	1.73061	up
Gallus_gallus_newGene_1033	Gallus_gallus_newGene_1033	-	75	89	97	45	38	30	0.83904	0.935225	1.25258	0.500647	0.393314	0.346968	0.0026298	-1.03988	down
ENSGALG00000005046	SHMT1	serine hydroxymethyltransferase 1	174	176	79	62	78	52	1.84332	1.73141	0.95159	0.656103	0.760164	0.558541	0.000674183	-1.01912	down
ENSGALG00000002099	PFKFB4	6-phosphofructo-2-kinase/fructose-2,6-biphosphatase 4	1397	1465	938	3435	4220	3626	13.1027	12.8072	10.0851	32.2398	36.4866	34.8579	2.12599e-55	1.47283	up
ENSGALG00000048409	ENSGALG00000048409	-	3437	4819	3177	9360	8851	8020	37.6517	49.1918	30.6853	103.458	90.3802	91.0463	2.29439e-18	1.08918	up
ENSGALG00000038636	LAPTM5	lysosomal protein transmembrane 5	468	497	198	1031	1227	1147	5.08709	5.83809	2.59429	11.868	13.052	13.7584	1.24523e-09	1.37799	up
ENSGALG00000019063	MMP10	matrix metallopeptidase 10	34	62	23	163	156	140	0.279479	0.483861	0.222993	1.37096	1.2126	1.21397	7.00218e-08	1.5871	up
ENSGALG00000016764	EIF5B	eukaryotic translation initiation factor 5B	12592	15050	9396	51512	61813	53840	43.0413	48.013	36.9516	175.948	194.851	188.814	2.74866e-173	2.08086	up
ENSGALG00000008006	CAPN6	calpain 6	4774	5432	2931	21463	22809	20795	35.6844	37.8914	25.2002	160.313	157.227	159.476	7.02582e-100	2.20779	up
ENSGALG00000011805	UGT2A1	UDP glucuronosyltransferase 2 family, polypeptide A1, complex locus	2180	2353	1988	4814	5544	5260	13.352	13.4512	14.0108	29.4646	31.3136	33.0544	1.4662e-20	1.13148	up
ENSGALG00000009758	SLC7A11	solute carrier family 7 member 11	495	581	374	1761	1769	1482	4.9832	5.45806	4.32759	17.7214	16.4202	15.3113	2.64577e-59	1.68072	up
ENSGALG00000017405	NPR3	natriuretic peptide receptor 3	1056	986	716	333	301	300	3.06644	2.6715	2.40252	0.964783	0.805289	0.891749	3.52056e-30	-1.58242	down
ENSGALG00000007174	TNFSF15	tumor necrosis factor superfamily member 15	1017	1401	1024	2479	2624	2521	7.68905	9.88764	8.91021	18.7342	18.299	19.5646	7.73532e-14	1.02498	up
ENSGALG00000033212	HSP90AA1	heat shock protein 90 alpha family class A member 1	22899	23227	11370	7375	8126	7148	113.512	107.43	64.4139	36.5127	37.1199	36.3551	5.00703e-17	-1.32789	down
ENSGALG00000020067	VASH2	vasohibin 2	360	394	296	126	151	117	5.11824	5.26121	5.54712	1.76412	1.95724	1.68593	4.78842e-18	-1.4296	down
ENSGALG00000029811	BMPER	BMP binding endothelial regulator	1164	1238	821	2978	3529	2879	6.81638	6.76553	5.53329	17.4309	19.0646	17.3021	1.98349e-66	1.44591	up
Gallus_gallus_newGene_3351	Gallus_gallus_newGene_3351	-	683	896	319	272	286	223	1.7131	2.09699	0.928677	0.682372	0.662185	0.577612	7.10286e-06	-1.1554	down
Gallus_gallus_newGene_2005	Gallus_gallus_newGene_2005	-	176	149	165	42	80	73	0.245152	0.258986	0.315806	0.057702	0.306807	0.148314	0.000288228	-1.17096	down
ENSGALG00000028807	AP1AR	adaptor related protein complex 1 associated regulatory protein	2666	2831	1911	6361	7138	6434	13.6578	13.5361	11.2614	32.5679	33.7281	33.8222	6.93228e-109	1.34266	up
ENSGALG00000034950	SMPD3	sphingomyelin phosphodiesterase 3	58	74	53	23	31	25	0.290953	0.3482	0.304026	0.11226	0.144584	0.127879	0.000918257	-1.06756	down
Gallus_gallus_newGene_3018	Gallus_gallus_newGene_3018	-	738	623	1355	395	450	341	1.12218	0.986494	2.20553	0.684596	0.688261	0.745603	0.00296204	-1.06262	down
ENSGALG00000030466	CS	Conformation score	969	1101	2176	674	715	566	8.43076	8.93853	21.7815	5.85769	5.7333	5.04869	0.00514393	-1.00668	down
ENSGALG00000025738	RHOU	ras homolog family member U	309	319	210	870	942	744	1.38431	1.33409	1.08089	3.89687	3.89573	3.42234	4.24928e-32	1.48819	up
ENSGALG00000006805	PLSCR1	phospholipid scramblase 1	3287	3823	1738	8307	8608	8006	32.3311	35.1035	19.653	81.662	79.0232	80.8171	2.56956e-18	1.38856	up
ENSGALG00000013830	PRELID3A	PRELI domain containing 3A	631	698	445	1290	1607	1348	4.26312	4.39958	3.46191	8.71491	10.0174	9.34624	1.23977e-27	1.16021	up
ENSGALG00000009870	IL15	interleukin 15	20	19	7	67	67	74	0.27014	0.306326	0.104215	1.13146	1.05896	1.24993	6.30875e-06	1.57917	up
ENSGALG00000004974	PPARG	peroxisome proliferator-activated receptor gamma	810	853	477	3232	3652	3338	6.08926	5.83929	4.00337	24.6173	24.6877	25.3715	1.2789e-77	2.1424	up
ENSGALG00000011314	LRRC3B	leucine rich repeat containing 3B	1565	1803	1142	605	649	605	11.1935	11.7788	9.05364	4.30278	4.14683	4.15983	2.31922e-54	-1.33224	down
ENSGALG00000007993	DCX	doublecortin	5359	5738	3784	2328	2522	2254	28.9556	28.9321	23.5225	12.5673	12.5651	12.4919	1.78112e-80	-1.13368	down
ENSGALG00000007665	POLE	DNA polymerase epsilon, catalytic subunit	1608	1533	1416	654	624	538	3.44786	3.06775	3.49334	1.40086	1.233	1.18289	3.71261e-18	-1.36927	down
ENSGALG00000038504	MID1	midline 1	3199	3220	2743	1603	1636	1511	20.1142	18.9161	20.0687	10.0386	9.45373	9.82801	2.18394e-18	-1.02035	down
ENSGALG00000002900	NOTUM	NOTUM, palmitoleoyl-protein carboxylesterase	28	17	17	136	106	136	0.275474	0.160642	0.193659	1.37951	0.993616	1.41584	5.03626e-10	1.98049	up
ENSGALG00000016276	KHDRBS2	KH RNA binding domain containing, signal transduction associated 2	568	536	281	1015	1227	1152	4.16804	3.66983	2.36953	7.44906	8.30731	8.67385	2.20927e-10	1.1679	up
ENSGALG00000013575	IFI6	interferon alpha inducible protein 6	18	50	7	108	104	103	0.158277	0.427038	0.070597	0.994391	0.884802	0.975749	0.0014723	1.28351	up
ENSGALG00000000678	CITED4	Cbp/p300 interacting transactivator with Glu/Asp rich carboxy-terminal domain 4	1864	2155	958	4291	4594	3859	14.4831	15.6207	8.55192	33.3036	33.3421	30.752	3.47467e-13	1.24762	up
ENSGALG00000011889	PRKCH	protein kinase C eta	54	62	65	171	244	188	0.277899	0.299767	0.383398	0.887886	1.16764	1.00252	4.09432e-07	1.39083	up
ENSGALG00000001925	GNB1L	G protein subunit beta 1 like	293	333	274	128	185	134	1.23303	1.30792	1.3275	0.535876	0.71556	0.578021	1.34288e-06	-1.02644	down
ENSGALG00000002204	ENSGALG00000002204	-	80	91	89	31	46	27	0.543046	0.582867	0.698225	0.207981	0.290715	0.183919	0.000510892	-1.1495	down
ENSGALG00000020528	INIP	INTS3 and NABP interacting protein	1138	1034	1754	580	645	653	13.9825	12.0194	24.5557	7.26867	7.65306	8.26299	0.00116209	-1.02098	down
ENSGALG00000027069	TSC22D4	TSC22 domain family member 4	921	1119	599	3078	2937	2364	17.8748	21.1444	12.7601	62.0166	56.4119	49.1529	1.21443e-28	1.5512	up
ENSGALG00000035007	USP35	ubiquitin specific peptidase 35	838	1020	744	2537	2935	2206	3.84086	4.38293	3.95227	11.8097	12.5294	10.4737	9.15223e-34	1.4336	up
ENSGALG00000024083	C8orf4	-	169	260	94	466	425	405	1.75087	2.51088	1.11832	4.82108	4.06088	4.30793	9.03931e-06	1.13546	up
ENSGALG00000016400	RSAD2	radical S-adenosyl methionine domain containing 2	6	10	15	135	148	170	0.021141	0.037081	0.071282	0.577872	0.577645	0.742712	8.88553e-15	2.65271	up
ENSGALG00000016890	MBNL2	muscleblind like splicing regulator 2	5862	6681	4863	12414	13917	13076	23.8322	25.2159	22.7371	49.7496	50.3484	53.3081	3.29766e-46	1.08324	up
Gallus_gallus_newGene_860	Gallus_gallus_newGene_860	-	4987	4288	9015	2108	1277	1273	2.83345	2.27418	6.05095	1.21168	0.772947	0.952761	0.00146932	-1.29328	down
ENSGALG00000032701	LY96	lymphocyte antigen 96	41	52	32	103	99	118	0.476941	0.568098	0.422602	1.20791	1.07752	1.42095	7.07016e-05	1.11147	up
ENSGALG00000044632	PLIN3	perilipin 3	168	216	126	82	104	60	0.806176	0.971553	0.698828	0.392016	0.459765	0.293951	0.000103135	-1.00003	down
ENSGALG00000023083	KIAA1958	KIAA1958	91	81	77	44	26	16	0.48215	0.401091	0.469615	0.235288	0.125448	0.083532	0.00203693	-1.16341	down
Gallus_gallus_newGene_6331	Gallus_gallus_newGene_6331	-	121	94	226	58	31	38	0.637418	0.450071	1.19626	0.252111	0.110053	0.166753	0.00223287	-1.23438	down
ENSGALG00000044739	ENSGALG00000044739	-	157	156	117	338	406	304	1.37971	1.28035	1.18968	2.98284	3.30245	2.75429	6.02921e-11	1.1356	up
Gallus_gallus_newGene_8437	Gallus_gallus_newGene_8437	-	299	487	137	111	65	133	0.692467	1.23226	0.354837	0.292107	0.186113	0.347482	0.00158478	-1.15406	down
ENSGALG00000006355	SPTY2D1	SPT2 chromatin protein domain containing 1	3047	3691	2133	7107	7553	7383	20.149	22.7854	16.2287	46.972	46.0686	50.0994	5.44075e-42	1.23274	up
ENSGALG00000006351	FAS	Fas cell surface death receptor	3829	4463	2648	9738	10527	10071	37.0761	40.3423	29.497	94.2378	94.0168	100.069	6.50762e-68	1.39084	up
ENSGALG00000003589	VTN	vitronectin	41	30	36	97	111	132	0.341249	0.236932	0.347392	0.815459	0.866215	1.14055	9.6633e-05	1.25509	up
ENSGALG00000047359	MAF1	MAF1 homolog, negative regulator of RNA polymerase III	2193	2574	2637	1033	1124	907	19.163	20.7234	26.8051	8.93999	9.10966	8.07988	8.18232e-11	-1.30069	down
Gallus_gallus_newGene_6130	Gallus_gallus_newGene_6130	-	934	979	797	351	422	382	1.19459	0.956723	0.775102	0.420085	0.484097	0.496398	1.98023e-21	-1.28175	down
ENSGALG00000043468	ENSGALG00000043468	-	30	44	9	83	82	89	0.575071	0.787534	0.198853	1.62276	1.47041	1.78759	0.0034952	1.12298	up
ENSGALG00000013143	PDE3A	phosphodiesterase 3A	90	101	89	221	262	265	0.465292	0.485153	0.529613	1.14316	1.25054	1.40608	4.62021e-08	1.20817	up
ENSGALG00000015441	CD247	CD247 molecule	61	65	42	141	152	149	0.575598	0.571849	0.456965	1.3297	1.32803	1.44699	1.49665e-07	1.20146	up
ENSGALG00000011213	DEGS2	delta 4-desaturase, sphingolipid 2	101	61	73	21	26	18	0.555305	0.310876	0.462344	0.11385	0.132148	0.099096	3.08951e-05	-1.46417	down
Gallus_gallus_newGene_583	Gallus_gallus_newGene_583	-	384	510	319	136	141	168	0.557701	1.0273	0.887027	0.291607	0.278079	0.332044	1.08853e-13	-1.41618	down
ENSGALG00000036883	MET	MET proto-oncogene, receptor tyrosine kinase	5784	6444	4666	2869	3156	2758	13.679	14.223	12.6949	6.77798	6.88114	6.69177	6.52658e-55	-1.02049	down
ENSGALG00000002864	LRRTM3	leucine rich repeat transmembrane neuronal 3	755	729	472	119	102	79	3.07339	2.77007	2.20987	0.483658	0.379694	0.327782	4.26183e-43	-2.58874	down
ENSGALG00000029606	MYH1E	myosin, heavy chain 1E, skeletal muscle (similar to human myosin, heavy chain 1, skeletal muscle, adult)	240	252	94	43	38	51	0.619526	0.605865	0.276624	0.1097	0.089283	0.132657	4.63454e-08	-1.72851	down
ENSGALG00000013948	RASL11B	RAS like family 11 member B	496	560	266	77	66	54	3.88413	4.09335	2.39405	0.596403	0.472393	0.429316	1.96521e-27	-2.50195	down
Gallus_gallus_newGene_2633	Gallus_gallus_newGene_2633	-	1812	1040	2219	565	782	505	2.35682	1.56835	2.66337	0.693191	0.809979	0.609565	8.44603e-05	-1.29858	down
ENSGALG00000041560	ENSGALG00000041560	-	132	125	398	59	69	52	0.519453	0.458598	1.80264	0.232284	0.249501	0.208154	0.00279599	-1.22993	down
ENSGALG00000015895	HTR1B	5-hydroxytryptamine receptor 1B	291	269	252	144	120	115	1.83993	1.58398	1.82934	0.907138	0.695782	0.745765	1.28577e-06	-1.09444	down
ENSGALG00000040833	CDCA7	cell division cycle associated 7	2256	2250	1371	730	763	657	9.50197	8.84601	6.64315	3.06929	2.96292	2.8378	4.88207e-37	-1.47973	down
ENSGALG00000038433	SPON2	spondin 2	137	174	136	1100	1212	1308	0.838702	0.989558	0.991566	6.74934	7.17457	8.50478	4.03152e-64	2.78121	up
ENSGALG00000023933	G0S2	G0/G1 switch 2	3248	3686	1605	6572	6658	5151	70.4752	74.63	40.0463	142.487	133.217	114.648	1.7534e-07	1.00009	up
Gallus_gallus_newGene_1721	Gallus_gallus_newGene_1721	-	0	0	0	78	101	67	0	0	0	1.307	2.1451	1.27893	3.0434e-20	3.41977	up
Gallus_gallus_newGene_7644	Gallus_gallus_newGene_7644	-	206	407	328	51	69	152	0.906795	1.29695	0.789119	0.266679	0.208791	0.456788	0.000862558	-1.27993	down
ENSGALG00000041685	CAPN1	calpain 1	156	68	823	32	63	81	1.10151	0.443238	6.67931	0.221876	0.409987	0.585484	0.00853952	-1.09623	down
ENSGALG00000009596	TMEM117	transmembrane protein 117	308	391	194	106	149	151	1.7383	2.12965	1.3698	0.598328	0.773808	0.872173	6.54916e-06	-1.07234	down
ENSGALG00000012171	GPR39	G protein-coupled receptor 39	107	79	83	21	33	14	0.500949	0.345957	0.443463	0.096877	0.139065	0.063034	1.01604e-05	-1.55318	down
ENSGALG00000028407	GDF9	growth differentiation factor 9	53	40	36	135	121	108	0.474735	0.331809	0.363927	1.20103	0.993737	0.987096	1.84791e-05	1.20607	up
ENSGALG00000005016	ZNF608	zinc finger protein 608	125	166	111	51	72	56	0.342219	0.424866	0.350847	0.14025	0.182032	0.156087	1.07015e-05	-1.11148	down
Gallus_gallus_newGene_2240	Gallus_gallus_newGene_2240	-	113	110	175	16	8	29	1.00955	0.776388	1.44931	0.159372	0.050955	0.247068	6.117e-06	-1.77772	down
ENSGALG00000000558	SLC1A6	solute carrier family 1 (high affinity aspartate/glutamate transporter), member 6	541	569	496	1518	1521	1342	2.36824	2.32325	2.49786	6.63982	6.13741	6.02462	8.50039e-22	1.3044	up
ENSGALG00000046712	LMNA	lamin A/C	1668	1903	2858	1035	917	825	31.1837	33.2002	61.4888	19.3326	15.8055	15.8248	0.000137674	-1.15292	down
ENSGALG00000026263	RGS8	regulator of G-protein signaling 8	101	126	109	49	46	29	0.791157	0.915793	0.973802	0.382384	0.326852	0.227086	3.60871e-05	-1.27235	down
ENSGALG00000003932	SDC4	syndecan 4	7575	7948	8034	19119	20438	18993	42.988	42.0517	52.7661	108.03	106.787	110.43	7.08621e-12	1.13775	up
ENSGALG00000003939	KLF2	Kruppel like factor 2	377	474	321	991	1105	992	2.98901	3.5067	2.93074	7.8589	8.08878	8.07411	5.33945e-32	1.29022	up
ENSGALG00000011489	TBXT	T-box transcription factor T	33	10	28	85	93	91	0.15771	0.04243	0.151227	0.411001	0.413769	0.4508	0.0057435	1.11923	up
ENSGALG00000009514	NRCAM	neuronal cell adhesion molecule	82	80	72	170	248	245	0.182442	0.154817	0.262649	0.559917	0.786064	0.8583	1.60372e-06	1.23802	up
ENSGALG00000001749	ACSBG2	acyl-CoA synthetase bubblegum family member 2	2152	2404	1279	6469	7446	7053	8.41899	8.71927	5.77165	25.281	28.6652	28.2971	5.54415e-46	1.74249	up
ENSGALG00000016919	ACOD1	aconitate decarboxylase 1	151	168	83	582	627	520	0.746581	0.777051	0.473166	2.89537	2.8843	2.65741	2.51045e-29	1.93455	up
Gallus_gallus_newGene_903	Gallus_gallus_newGene_903	-	104	176	122	331	332	296	1.01769	1.66406	1.5334	3.2157	3.24061	3.40733	4.64958e-06	1.06081	up
ENSGALG00000044241	ENSGALG00000044241	-	88	92	43	175	161	176	0.774092	0.752027	0.433047	1.53682	1.30471	1.59275	0.000102642	1.01757	up
ENSGALG00000004503	CENPV	centromere protein V	514	613	455	223	256	250	6.95089	7.73974	7.08915	3.00736	3.19668	3.46376	9.50286e-15	-1.15676	down
ENSGALG00000005095	SLC25A25	solute carrier family 25 member 25	1992	2382	1711	5285	6046	4791	7.09956	7.95251	7.05079	18.8157	19.8189	17.5839	1.12975e-43	1.29718	up
ENSGALG00000041621	LY6E	lymphocyte antigen 6 family member E	156	220	93	517	542	456	1.90519	2.50331	1.3054	6.31353	6.1107	5.71173	1.44473e-13	1.5204	up
Gallus_gallus_newGene_6651	Gallus_gallus_newGene_6651	-	834	671	717	380	400	272	2.50033	1.64921	2.53331	1.01619	1.09822	0.749039	1.70309e-06	-1.09157	down
Gallus_gallus_newGene_4407	Gallus_gallus_newGene_4407	-	5	15	24	88	66	88	0.036382	0.101405	0.202298	0.665548	0.614101	1.03832	0.0029432	1.23605	up
ENSGALG00000042471	IL2RA	interleukin 2 receptor subunit alpha	48	38	23	80	105	87	0.627122	0.463326	0.347588	1.05335	1.27126	1.16789	0.00091098	1.03487	up
ENSGALG00000032803	LOC776507	proto-oncogene Mas-like	678	744	357	2822	2276	2461	7.73666	7.9165	4.68258	32.1714	23.9442	28.8093	3.43502e-26	1.92193	up
ENSGALG00000038728	LOC100859173	probable G-protein coupled receptor 83-like	342	355	357	110	124	149	4.30561	4.17686	5.16551	1.37717	1.43267	1.92017	1.72568e-08	-1.39567	down
ENSGALG00000027793	SCN9A	sodium voltage-gated channel alpha subunit 9	1175	800	1553	591	566	521	2.10565	1.33791	3.20215	1.0568	0.935408	0.956225	0.00181472	-1.01351	down
ENSGALG00000001857	FAM132A	family with sequence similarity 132 member A	238	304	94	76	119	64	1.24571	1.48653	0.564546	0.395989	0.574267	0.341659	0.00299759	-1.03021	down
ENSGALG00000000452	TNFRSF10B	tumor necrosis factor receptor superfamily, member 10b	1351	1586	909	3421	3562	2898	8.76364	9.32698	6.54716	22.2004	20.8457	19.155	2.21131e-33	1.27028	up
ENSGALG00000001329	EPB41	erythrocyte membrane protein band 4.1	153	89	107	441	571	438	0.578127	0.261802	0.371284	1.62226	2.05785	1.71217	9.87249e-11	1.68914	up
ENSGALG00000007862	CNTN3	contactin 3	327	320	238	131	121	127	1.67248	1.52812	1.39826	0.666974	0.570994	0.666029	5.22401e-12	-1.23034	down
ENSGALG00000036497	SOX4	SRY-box 4	443	469	430	238	236	216	3.80135	3.75427	4.24039	2.03847	1.86775	1.90157	9.25719e-08	-1.00098	down
ENSGALG00000014011	IRAG2	inositol 1,4,5-triphosphate receptor associated 2	998	1145	963	4482	4678	3856	3.93062	4.00813	4.05395	17.1424	16.8975	15.4683	1.01022e-50	1.90766	up
ENSGALG00000006871	SLCO3A1	solute carrier organic anion transporter family member 3A1	322	338	217	176	141	117	2.30097	2.25425	1.7803	1.25513	0.927078	0.852525	3.56216e-06	-1.00031	down
Gallus_gallus_newGene_1577	Gallus_gallus_newGene_1577	-	0	0	0	607	963	828	0	0	0	0.248513	0.491484	0.420698	8.04871e-94	6.35076	up
Gallus_gallus_newGene_6984	Gallus_gallus_newGene_6984	-	542	444	532	175	257	114	0.930167	0.790398	1.01885	0.347672	0.438225	0.220537	9.18968e-06	-1.34292	down
Gallus_gallus_newGene_7215	Gallus_gallus_newGene_7215	-	308	289	443	0	0	0	0.421751	0.370082	0.698688	0	0	0	8.49515e-41	-4.71921	down
Gallus_gallus_newGene_6167	Gallus_gallus_newGene_6167	-	353	453	216	135	189	154	0.980709	1.30172	0.703157	0.380491	0.577588	0.446514	1.66202e-06	-1.05359	down
ENSGALG00000012277	MAFF	MAF bZIP transcription factor F	4463	5591	1506	9492	10266	8263	37.7863	43.9146	14.5317	80.0218	79.9931	71.5965	0.000127242	1.092	up
ENSGALG00000039376	DPT	dermatopontin	30	30	24	86	150	120	0.224939	0.210182	0.213015	0.657797	1.06768	0.948885	1.48803e-07	1.61679	up
ENSGALG00000008785	MCCC1	methylcrotonoyl-CoA carboxylase 1	1670	1924	905	3189	3513	3190	6.69979	7.20462	4.17749	12.7868	13.0019	13.1333	2.51756e-11	1.04605	up
ENSGALG00000051443	C1orf216	-	34	11	45	148	142	117	0.22818	0.068607	0.34923	1.00599	0.890355	0.812182	0.00451212	1.16974	up
ENSGALG00000049360	LOC100859302	serine/threonine-protein phosphatase 1 regulatory subunit 10-like	274	271	1164	162	190	173	2.01805	1.96578	9.45973	1.16743	1.22785	1.26537	0.0091381	-1.09909	down
ENSGALG00000004860	RASD1	ras related dexamethasone induced 1	91	81	49	447	508	416	0.80767	0.669403	0.495756	3.96329	4.15836	3.78877	2.94356e-38	2.39538	up
ENSGALG00000006425	SLC6A6	solute carrier family 6 member 6	1929	2017	1968	990	966	742	12.1582	11.8668	14.3265	6.31172	5.7635	4.77639	2.98286e-10	-1.17407	down
ENSGALG00000041706	FAM13B	family with sequence similarity 13, member B	1759	1588	1154	744	781	685	8.62563	7.26613	6.43018	3.64927	3.54064	3.43679	2.0641e-19	-1.07806	down
ENSGALG00000030025	FABP4	fatty acid binding protein 4	1368	1601	846	2693	2947	2809	30.1041	32.8767	21.4256	59.2252	59.8198	63.4184	3.12912e-18	1.06409	up
Gallus_gallus_newGene_6463	Gallus_gallus_newGene_6463	-	291	507	200	128	99	145	0.538784	0.672527	0.390985	0.149586	0.156131	0.244272	3.56988e-05	-1.21779	down
ENSGALG00000033591	LOC769726	kazal-type serine protease inhibitor domain-containing protein 1-like	1886	2293	1119	9817	12086	11578	9.32597	10.5809	6.36382	48.7303	55.2011	59.0411	1.1484e-66	2.50945	up
ENSGALG00000046032	CD83	CD83 molecule	17	24	19	214	195	129	0.113347	0.150153	0.147187	1.44665	1.21593	0.88987	9.94157e-17	2.47894	up
ENSGALG00000013929	PDGFRA	platelet-derived growth factor receptor, alpha polypeptide	251	202	198	65	74	74	1.02078	0.764976	0.925282	0.261285	0.276631	0.307772	4.50671e-10	-1.52464	down
ENSGALG00000027716	SAA	serum amyloid A	2899	2849	1270	37502	38038	30086	81.6249	74.6131	40.0984	1088.8	1007.58	888.673	5.21616e-82	3.60771	up
