# Supplementary material for: Dynamic Expression and Regulatory Network of Circular RNA for Abdominal Preadipocytes Differentiation in Chicken (Gallus gallus)
Source: Front Cell Dev Biol. 2021 Nov 12;9:761638. doi: 10.3389/fcell.2021.761638 (PMC8633312; doi:10.3389/fcell.2021.761638)
Supplement: Supplementary file 2 [file DataSheet1.ZIP › Table S7 Differential expressed circRNAs and mRNAs in each K clusters.xlsx]

## Sheet: Sheet1
Table S7 Differential expressed circRNAs and mRNAs in each K clusters
Groups	K clusters	Ensemble_ID	Gene_symbol	Lipid_related_genes	Description
Group 5	K01	ENSGALG00000000533	SRSF3		Gradually decreased expression
Group 5	K01	ENSGALG00000000632	CHTF8		Gradually decreased expression
Group 5	K01	ENSGALG00000002781	BRCA1		Gradually decreased expression
Group 5	K01	ENSGALG00000002908	TRAIP		Gradually decreased expression
Group 5	K01	ENSGALG00000004037	DNA2		Gradually decreased expression
Group 5	K01	ENSGALG00000005046	SHMT1		Gradually decreased expression
Group 5	K01	ENSGALG00000006037	MCM2		Gradually decreased expression
Group 5	K01	ENSGALG00000006051	CDC7		Gradually decreased expression
Group 5	K01	ENSGALG00000006871	SLCO3A1		Gradually decreased expression
Group 5	K01	ENSGALG00000007485	TFRC		Gradually decreased expression
Group 5	K01	ENSGALG00000007665	POLE		Gradually decreased expression
Group 5	K01	ENSGALG00000008538	GINS1		Gradually decreased expression
Group 5	K01	ENSGALG00000008756	PLEK		Gradually decreased expression
Group 5	K01	ENSGALG00000009538	RDH11		Gradually decreased expression
Group 5	K01	ENSGALG00000009837	DTL		Gradually decreased expression
Group 5	K01	ENSGALG00000010623	ORC1		Gradually decreased expression
Group 5	K01	ENSGALG00000010692	LRP8		Gradually decreased expression
Group 5	K01	ENSGALG00000012220	CDKN3		Gradually decreased expression
Group 5	K01	ENSGALG00000012348	MCM6		Gradually decreased expression
Group 5	K01	ENSGALG00000012546	MCM5		Gradually decreased expression
Group 5	K01	ENSGALG00000012915	MCM4		Gradually decreased expression
Group 5	K01	ENSGALG00000012988	B4GALNT3		Gradually decreased expression
Group 5	K01	ENSGALG00000013208	CENPE		Gradually decreased expression
Group 5	K01	ENSGALG00000013784	CDT1		Gradually decreased expression
Group 5	K01	ENSGALG00000013948	RASL11B		Gradually decreased expression
Group 5	K01	ENSGALG00000013956	MYB		Gradually decreased expression
Group 5	K01	ENSGALG00000014513	CDCA3		Gradually decreased expression
Group 5	K01	ENSGALG00000014692	LMNB1		Gradually decreased expression
Group 5	K01	ENSGALG00000015712	SLBP		Gradually decreased expression
Group 5	K01	ENSGALG00000016017	SLC4A11		Gradually decreased expression
Group 5	K01	ENSGALG00000016442	RRM2		Gradually decreased expression
Group 5	K01	ENSGALG00000016609	CENPO		Gradually decreased expression
Group 5	K01	ENSGALG00000016676	MCM3		Gradually decreased expression
Group 5	K01	ENSGALG00000016868	NALCN		Gradually decreased expression
Group 5	K01	ENSGALG00000028664	CKS1B		Gradually decreased expression
Group 5	K01	ENSGALG00000028880	FDPS		Gradually decreased expression
Group 5	K01	ENSGALG00000029292	PCNA		Gradually decreased expression
Group 5	K01	ENSGALG00000029301	BMP2		Gradually decreased expression
Group 5	K01	ENSGALG00000032329	NPM3		Gradually decreased expression
Group 5	K01	ENSGALG00000033063	GINS2		Gradually decreased expression
Group 5	K01	ENSGALG00000033212	HSP90AA1		Gradually decreased expression
Group 5	K01	ENSGALG00000033781	FEN1		Gradually decreased expression
Group 5	K01	ENSGALG00000033834	TRIP13		Gradually decreased expression
Group 5	K01	ENSGALG00000034198	MCM10		Gradually decreased expression
Group 5	K01	ENSGALG00000038504	MID1		Gradually decreased expression
Group 5	K01	ENSGALG00000040794	CCNE2		Gradually decreased expression
Group 5	K01	ENSGALG00000040833	CDCA7		Gradually decreased expression
Group 5	K01	ENSGALG00000048205	LOC100857622	lipid_related_gene	Gradually decreased expression
Group 5	K01	Gallus_gallus_newGene_2165	Gallus_gallus_newGene_2165		Gradually decreased expression
Group 5	K01	Gallus_gallus_newGene_4198	Gallus_gallus_newGene_4198		Gradually decreased expression
Group 1	K02	ENSGALG00000001130	WBSCR17		Gradually increased expression
Group 1	K02	ENSGALG00000002021	ZC3H12A		Gradually increased expression
Group 1	K02	ENSGALG00000002594	TFPI		Gradually increased expression
Group 1	K02	ENSGALG00000002632	CALCRL		Gradually increased expression
Group 1	K02	ENSGALG00000003323	NECAB2; OSGIN1		Gradually increased expression
Group 1	K02	ENSGALG00000003709	PLAT		Gradually increased expression
Group 1	K02	ENSGALG00000003845	MKNK2		Gradually increased expression
Group 1	K02	ENSGALG00000004215	WIPI1		Gradually increased expression
Group 1	K02	ENSGALG00000004893	ENSGALG00000004893		Gradually increased expression
Group 1	K02	ENSGALG00000005298	ST6GALNAC6		Gradually increased expression
Group 1	K02	ENSGALG00000005430	ALS2L		Gradually increased expression
Group 1	K02	ENSGALG00000006190	FHL1		Gradually increased expression
Group 1	K02	ENSGALG00000006325	NTN4L		Gradually increased expression
Group 1	K02	ENSGALG00000006785	IRF1		Gradually increased expression
Group 1	K02	ENSGALG00000006992	MMP9		Gradually increased expression
Group 1	K02	ENSGALG00000007077	CPT1A	lipid_related_gene	Gradually increased expression
Group 1	K02	ENSGALG00000007346	KIAA1462		Gradually increased expression
Group 1	K02	ENSGALG00000007522	ABCC3		Gradually increased expression
Group 1	K02	ENSGALG00000007959	SLC26A3		Gradually increased expression
Group 1	K02	ENSGALG00000010347	CCNG2		Gradually increased expression
Group 1	K02	ENSGALG00000010364	AADAC		Gradually increased expression
Group 1	K02	ENSGALG00000010402	HPGDS		Gradually increased expression
Group 1	K02	ENSGALG00000011220	SLC25A29		Gradually increased expression
Group 1	K02	ENSGALG00000011708	MYLK		Gradually increased expression
Group 1	K02	ENSGALG00000012055	TGFBR2L		Gradually increased expression
Group 1	K02	ENSGALG00000012124	PELI2		Gradually increased expression
Group 1	K02	ENSGALG00000012658	TCP11X2		Gradually increased expression
Group 1	K02	ENSGALG00000014233	FBLN1		Gradually increased expression
Group 1	K02	ENSGALG00000014603	C1S		Gradually increased expression
Group 1	K02	ENSGALG00000014659	C1R		Gradually increased expression
Group 1	K02	ENSGALG00000014910	COLEC12		Gradually increased expression
Group 1	K02	ENSGALG00000015015	CYTL1		Gradually increased expression
Group 1	K02	ENSGALG00000015032	CD274		Gradually increased expression
Group 1	K02	ENSGALG00000015090	PLIN2		Gradually increased expression
Group 1	K02	ENSGALG00000015115	MAMDC2		Gradually increased expression
Group 1	K02	ENSGALG00000015253	COL8A1		Gradually increased expression
Group 1	K02	ENSGALG00000015347	ZPLD1		Gradually increased expression
Group 1	K02	ENSGALG00000015977	SMOX		Gradually increased expression
Group 1	K02	ENSGALG00000016556	GVINP1		Gradually increased expression
Group 1	K02	ENSGALG00000016584	ENSGALG00000016584		Gradually increased expression
Group 1	K02	ENSGALG00000016820	GAS6		Gradually increased expression
Group 1	K02	ENSGALG00000017644	COTL1		Gradually increased expression
Group 1	K02	ENSGALG00000023122	SULT1B		Gradually increased expression
Group 1	K02	ENSGALG00000025915	ARRDC3		Gradually increased expression
Group 1	K02	ENSGALG00000026663	CX3CL1		Gradually increased expression
Group 1	K02	ENSGALG00000026704	GPX8		Gradually increased expression
Group 1	K02	ENSGALG00000026970	LOC770612		Gradually increased expression
Group 1	K02	ENSGALG00000028147	CTSK		Gradually increased expression
Group 1	K02	ENSGALG00000028186	RERG		Gradually increased expression
Group 1	K02	ENSGALG00000029485	LOC771545		Gradually increased expression
Group 1	K02	ENSGALG00000030647	ENSGALG00000030647		Gradually increased expression
Group 1	K02	ENSGALG00000031035	PCMTD1		Gradually increased expression
Group 1	K02	ENSGALG00000031794	PDCD1LG2		Gradually increased expression
Group 1	K02	ENSGALG00000034337	RHPN1		Gradually increased expression
Group 1	K02	ENSGALG00000035584	COL3A1		Gradually increased expression
Group 1	K02	ENSGALG00000036310	ENSGALG00000036310		Gradually increased expression
Group 1	K02	ENSGALG00000036743	MGAT3		Gradually increased expression
Group 1	K02	ENSGALG00000036920	SLC22A5		Gradually increased expression
Group 1	K02	ENSGALG00000036990	DECR1		Gradually increased expression
Group 1	K02	ENSGALG00000037410	HEPH		Gradually increased expression
Group 1	K02	ENSGALG00000037611	MYO3AL		Gradually increased expression
Group 1	K02	ENSGALG00000037629	TRANK1		Gradually increased expression
Group 1	K02	ENSGALG00000038393	DMB2		Gradually increased expression
Group 1	K02	ENSGALG00000038636	LAPTM5		Gradually increased expression
Group 1	K02	ENSGALG00000038885	FEZ1		Gradually increased expression
Group 1	K02	ENSGALG00000039541	SH3GLB2		Gradually increased expression
Group 1	K02	ENSGALG00000040371	ENSGALG00000040371		Gradually increased expression
Group 1	K02	ENSGALG00000041202	FBXO32		Gradually increased expression
Group 1	K02	ENSGALG00000041296	SOX7		Gradually increased expression
Group 1	K02	ENSGALG00000042030	P4HA3		Gradually increased expression
Group 1	K02	ENSGALG00000043754	GLUL		Gradually increased expression
Group 1	K02	ENSGALG00000051442	TSC22D1		Gradually increased expression
Group 7	K03	ENSGALG00000001604	GLB1L2		Increased expression at 12 h and then decreased expression
Group 7	K03	ENSGALG00000001824	LOC100857820		Increased expression at 12 h and then decreased expression
Group 7	K03	ENSGALG00000002192	PTPRC		Increased expression at 12 h and then decreased expression
Group 7	K03	ENSGALG00000003135	ANK3		Increased expression at 12 h and then decreased expression
Group 7	K03	ENSGALG00000005572	NOXO1		Increased expression at 12 h and then decreased expression
Group 7	K03	ENSGALG00000006471	SLCO2A1		Increased expression at 12 h and then decreased expression
Group 7	K03	ENSGALG00000007963	NFATC2		Increased expression at 12 h and then decreased expression
Group 7	K03	ENSGALG00000008185	AOX1		Increased expression at 12 h and then decreased expression
Group 7	K03	ENSGALG00000008940	SPTBN5		Increased expression at 12 h and then decreased expression
Group 7	K03	ENSGALG00000009052	LBH		Increased expression at 12 h and then decreased expression
Group 7	K03	ENSGALG00000009448	IFRD1		Increased expression at 12 h and then decreased expression
Group 7	K03	ENSGALG00000009705	RYR3		Increased expression at 12 h and then decreased expression
Group 7	K03	ENSGALG00000010745	HMGB2		Increased expression at 12 h and then decreased expression
Group 7	K03	ENSGALG00000010935	PTPRQ		Increased expression at 12 h and then decreased expression
Group 7	K03	ENSGALG00000011419	DUSP4		Increased expression at 12 h and then decreased expression
Group 7	K03	ENSGALG00000012295	CDKL1		Increased expression at 12 h and then decreased expression
Group 7	K03	ENSGALG00000012941	CDH12		Increased expression at 12 h and then decreased expression
Group 7	K03	ENSGALG00000012971	CCDC170		Increased expression at 12 h and then decreased expression
Group 7	K03	ENSGALG00000013112	RERGL		Increased expression at 12 h and then decreased expression
Group 7	K03	ENSGALG00000014236	ATP8A1		Increased expression at 12 h and then decreased expression
Group 7	K03	ENSGALG00000014261	UCHL1		Increased expression at 12 h and then decreased expression
Group 7	K03	ENSGALG00000014861	NIM1K		Increased expression at 12 h and then decreased expression
Group 7	K03	ENSGALG00000014938	ABHD3		Increased expression at 12 h and then decreased expression
Group 7	K03	ENSGALG00000015122	TAF4B		Increased expression at 12 h and then decreased expression
Group 7	K03	ENSGALG00000015598	RASGRF2		Increased expression at 12 h and then decreased expression
Group 7	K03	ENSGALG00000016173	UBASH3A		Increased expression at 12 h and then decreased expression
Group 7	K03	ENSGALG00000027255	NRXN3		Increased expression at 12 h and then decreased expression
Group 7	K03	ENSGALG00000028612	MYH1G		Increased expression at 12 h and then decreased expression
Group 7	K03	ENSGALG00000030160	DRC7		Increased expression at 12 h and then decreased expression
Group 7	K03	ENSGALG00000032404	MYH1C		Increased expression at 12 h and then decreased expression
Group 7	K03	ENSGALG00000032937	DLGAP2		Increased expression at 12 h and then decreased expression
Group 7	K03	ENSGALG00000034688	TIMELESS		Increased expression at 12 h and then decreased expression
Group 7	K03	ENSGALG00000035099	LRRN1		Increased expression at 12 h and then decreased expression
Group 7	K03	ENSGALG00000036850	DNAJA4		Increased expression at 12 h and then decreased expression
Group 7	K03	ENSGALG00000037336	PRTG		Increased expression at 12 h and then decreased expression
Group 7	K03	ENSGALG00000037864	MYH1A		Increased expression at 12 h and then decreased expression
Group 7	K03	ENSGALG00000037889	PTPRT		Increased expression at 12 h and then decreased expression
Group 7	K03	ENSGALG00000038141	NCF4		Increased expression at 12 h and then decreased expression
Group 7	K03	ENSGALG00000043734	LIPG		Increased expression at 12 h and then decreased expression
Group 7	K03	Gallus_gallus_newGene_1359	Gallus_gallus_newGene_1359		Increased expression at 12 h and then decreased expression
Group 7	K03	Gallus_gallus_newGene_1461	Gallus_gallus_newGene_1461		Increased expression at 12 h and then decreased expression
Group 7	K03	Gallus_gallus_newGene_2005	Gallus_gallus_newGene_2005		Increased expression at 12 h and then decreased expression
Group 7	K03	Gallus_gallus_newGene_2283	Gallus_gallus_newGene_2283		Increased expression at 12 h and then decreased expression
Group 7	K03	Gallus_gallus_newGene_248	Gallus_gallus_newGene_248		Increased expression at 12 h and then decreased expression
Group 7	K03	Gallus_gallus_newGene_256	Gallus_gallus_newGene_256		Increased expression at 12 h and then decreased expression
Group 7	K03	Gallus_gallus_newGene_2647	Gallus_gallus_newGene_2647		Increased expression at 12 h and then decreased expression
Group 7	K03	Gallus_gallus_newGene_2853	Gallus_gallus_newGene_2853		Increased expression at 12 h and then decreased expression
Group 7	K03	Gallus_gallus_newGene_3018	Gallus_gallus_newGene_3018		Increased expression at 12 h and then decreased expression
Group 7	K03	Gallus_gallus_newGene_3085	Gallus_gallus_newGene_3085		Increased expression at 12 h and then decreased expression
Group 7	K03	Gallus_gallus_newGene_3382	Gallus_gallus_newGene_3382		Increased expression at 12 h and then decreased expression
Group 7	K03	Gallus_gallus_newGene_3760	Gallus_gallus_newGene_3760		Increased expression at 12 h and then decreased expression
Group 7	K03	Gallus_gallus_newGene_4572	Gallus_gallus_newGene_4572		Increased expression at 12 h and then decreased expression
Group 7	K03	Gallus_gallus_newGene_4742	Gallus_gallus_newGene_4742		Increased expression at 12 h and then decreased expression
Group 7	K03	Gallus_gallus_newGene_5165	Gallus_gallus_newGene_5165		Increased expression at 12 h and then decreased expression
Group 7	K03	Gallus_gallus_newGene_5462	Gallus_gallus_newGene_5462		Increased expression at 12 h and then decreased expression
Group 7	K03	Gallus_gallus_newGene_5955	Gallus_gallus_newGene_5955		Increased expression at 12 h and then decreased expression
Group 7	K03	Gallus_gallus_newGene_6105	Gallus_gallus_newGene_6105		Increased expression at 12 h and then decreased expression
Group 7	K03	Gallus_gallus_newGene_6120	Gallus_gallus_newGene_6120		Increased expression at 12 h and then decreased expression
Group 7	K03	Gallus_gallus_newGene_6463	Gallus_gallus_newGene_6463		Increased expression at 12 h and then decreased expression
Group 7	K03	Gallus_gallus_newGene_7163	Gallus_gallus_newGene_7163		Increased expression at 12 h and then decreased expression
Group 7	K03	Gallus_gallus_newGene_7621	Gallus_gallus_newGene_7621		Increased expression at 12 h and then decreased expression
Group 7	K03	Gallus_gallus_newGene_7645	Gallus_gallus_newGene_7645		Increased expression at 12 h and then decreased expression
Group 7	K03	Gallus_gallus_newGene_7846	Gallus_gallus_newGene_7846		Increased expression at 12 h and then decreased expression
Group 7	K03	Gallus_gallus_newGene_8243	Gallus_gallus_newGene_8243		Increased expression at 12 h and then decreased expression
Group 7	K03	Gallus_gallus_newGene_8813	Gallus_gallus_newGene_8813		Increased expression at 12 h and then decreased expression
Group 7	K03	11:2348577|2371516	11:2348577|2371516		Increased expression at 12 h and then decreased expression
Group 7	K03	14:4606863|4609603	14:4606863|4609603		Increased expression at 12 h and then decreased expression
Group 7	K03	19:5151207|5158018	19:5151207|5158018		Increased expression at 12 h and then decreased expression
Group 7	K03	2:67597995|67599204	2:67597995|67599204		Increased expression at 12 h and then decreased expression
Group 7	K03	20:12628211|12631287	20:12628211|12631287		Increased expression at 12 h and then decreased expression
Group 7	K03	26:658648|659308	26:658648|659308		Increased expression at 12 h and then decreased expression
Group 7	K03	3:54434594|54439836	3:54434594|54439836		Increased expression at 12 h and then decreased expression
Group 7	K03	5:50931834|50932334	5:50931834|50932334		Increased expression at 12 h and then decreased expression
Group 7	K03	7:30584704|30585973	7:30584704|30585973		Increased expression at 12 h and then decreased expression
Group 7	K03	22:5274631|5275032	22:5274631|5275032		Increased expression at 12 h and then decreased expression
Group 3	K04	ENSGALG00000000217	PPFIA4		Increased expression at 120 h
Group 3	K04	ENSGALG00000000379	ITGB3		Increased expression at 120 h
Group 3	K04	ENSGALG00000000394	SLC6A17		Increased expression at 120 h
Group 3	K04	ENSGALG00000000545	REN		Increased expression at 120 h
Group 3	K04	ENSGALG00000000573	PER3		Increased expression at 120 h
Group 3	K04	ENSGALG00000000891	NSUN5		Increased expression at 120 h
Group 3	K04	ENSGALG00000002242	GALNT9		Increased expression at 120 h
Group 3	K04	ENSGALG00000002294	SEMA6A		Increased expression at 120 h
Group 3	K04	ENSGALG00000002564	RGS4		Increased expression at 120 h
Group 3	K04	ENSGALG00000002692	TCP11		Increased expression at 120 h
Group 3	K04	ENSGALG00000002816	STK10		Increased expression at 120 h
Group 3	K04	ENSGALG00000002900	NOTUM		Increased expression at 120 h
Group 3	K04	ENSGALG00000003058	HOMER3		Increased expression at 120 h
Group 3	K04	ENSGALG00000003589	VTN		Increased expression at 120 h
Group 3	K04	ENSGALG00000003863	P2RX7		Increased expression at 120 h
Group 3	K04	ENSGALG00000003914	CALR3		Increased expression at 120 h
Group 3	K04	ENSGALG00000004049	ITFG1		Increased expression at 120 h
Group 3	K04	ENSGALG00000004162	SLC16A6		Increased expression at 120 h
Group 3	K04	ENSGALG00000004614	NPL		Increased expression at 120 h
Group 3	K04	ENSGALG00000004889	SLC2A1		Increased expression at 120 h
Group 3	K04	ENSGALG00000005095	SLC25A25		Increased expression at 120 h
Group 3	K04	ENSGALG00000005956	ANXA8L1		Increased expression at 120 h
Group 3	K04	ENSGALG00000005975	ZNF488		Increased expression at 120 h
Group 3	K04	ENSGALG00000006382	PTPRJ		Increased expression at 120 h
Group 3	K04	ENSGALG00000006402	NRROS		Increased expression at 120 h
Group 3	K04	ENSGALG00000007012	ARRDC4		Increased expression at 120 h
Group 3	K04	ENSGALG00000007226	OSTN		Increased expression at 120 h
Group 3	K04	ENSGALG00000007268	CADPS		Increased expression at 120 h
Group 3	K04	ENSGALG00000007357	BCL6		Increased expression at 120 h
Group 3	K04	ENSGALG00000007416	CD3E		Increased expression at 120 h
Group 3	K04	ENSGALG00000007526	GATD3AL2		Increased expression at 120 h
Group 3	K04	ENSGALG00000008098	NAMPTP1		Increased expression at 120 h
Group 3	K04	ENSGALG00000008113	ENSGALG00000008113		Increased expression at 120 h
Group 3	K04	ENSGALG00000008166	TLR15		Increased expression at 120 h
Group 3	K04	ENSGALG00000008417	CFAP58		Increased expression at 120 h
Group 3	K04	ENSGALG00000009256	LEFTY1		Increased expression at 120 h
Group 3	K04	ENSGALG00000009514	NRCAM		Increased expression at 120 h
Group 3	K04	ENSGALG00000009823	PTPRE		Increased expression at 120 h
Group 3	K04	ENSGALG00000009870	IL15		Increased expression at 120 h
Group 3	K04	ENSGALG00000010129	PLK3		Increased expression at 120 h
Group 3	K04	ENSGALG00000010323	BATF		Increased expression at 120 h
Group 3	K04	ENSGALG00000010326	FLVCR2		Increased expression at 120 h
Group 3	K04	ENSGALG00000010713	SDCCAG8		Increased expression at 120 h
Group 3	K04	ENSGALG00000010733	CEP170		Increased expression at 120 h
Group 3	K04	ENSGALG00000010770	SCIN		Increased expression at 120 h
Group 3	K04	ENSGALG00000010881	ASB2		Increased expression at 120 h
Group 3	K04	ENSGALG00000011094	PDE4B		Increased expression at 120 h
Group 3	K04	ENSGALG00000011489	TBXT		Increased expression at 120 h
Group 3	K04	ENSGALG00000011635	TFCP2L1		Increased expression at 120 h
Group 3	K04	ENSGALG00000011657	EAF2		Increased expression at 120 h
Group 3	K04	ENSGALG00000011671	SLC15A2		Increased expression at 120 h
Group 3	K04	ENSGALG00000011889	PRKCH		Increased expression at 120 h
Group 3	K04	ENSGALG00000011990	ENSGALG00000011990		Increased expression at 120 h
Group 3	K04	ENSGALG00000012061	GPD1L2		Increased expression at 120 h
Group 3	K04	ENSGALG00000012377	HNMT		Increased expression at 120 h
Group 3	K04	ENSGALG00000012890	DGKI		Increased expression at 120 h
Group 3	K04	ENSGALG00000013143	PDE3A		Increased expression at 120 h
Group 3	K04	ENSGALG00000013575	IFI6		Increased expression at 120 h
Group 3	K04	ENSGALG00000013624	FAM65B		Increased expression at 120 h
Group 3	K04	ENSGALG00000013747	TAGAP		Increased expression at 120 h
Group 3	K04	ENSGALG00000013830	PRELID3A		Increased expression at 120 h
Group 3	K04	ENSGALG00000013869	IL20RA		Increased expression at 120 h
Group 3	K04	ENSGALG00000013907	KDR		Increased expression at 120 h
Group 3	K04	ENSGALG00000014730	ELOVL7	lipid_related_gene	Increased expression at 120 h
Group 3	K04	ENSGALG00000014835	C7		Increased expression at 120 h
Group 3	K04	ENSGALG00000015324	FAM172BP		Increased expression at 120 h
Group 3	K04	ENSGALG00000015433	ABCA1	lipid_related_gene	Increased expression at 120 h
Group 3	K04	ENSGALG00000015441	CD247		Increased expression at 120 h
Group 3	K04	ENSGALG00000016058	ERG		Increased expression at 120 h
Group 3	K04	ENSGALG00000016142	MX1		Increased expression at 120 h
Group 3	K04	ENSGALG00000016285	GK2		Increased expression at 120 h
Group 3	K04	ENSGALG00000016400	RSAD2		Increased expression at 120 h
Group 3	K04	ENSGALG00000016602	ARHGAP6		Increased expression at 120 h
Group 3	K04	ENSGALG00000016943	OLFM4		Increased expression at 120 h
Group 3	K04	ENSGALG00000017155	C11orf87		Increased expression at 120 h
Group 3	K04	ENSGALG00000017295	PTHLH		Increased expression at 120 h
Group 3	K04	ENSGALG00000017296	KLHL42		Increased expression at 120 h
Group 3	K04	ENSGALG00000018815	PCGF2		Increased expression at 120 h
Group 3	K04	ENSGALG00000019063	MMP10		Increased expression at 120 h
Group 3	K04	ENSGALG00000019553	SERPINB10B		Increased expression at 120 h
Group 3	K04	ENSGALG00000021340	CA9		Increased expression at 120 h
Group 3	K04	ENSGALG00000024335	ENSGALG00000024335		Increased expression at 120 h
Group 3	K04	ENSGALG00000027747	TROJANZ		Increased expression at 120 h
Group 3	K04	ENSGALG00000028250	ANKRD22		Increased expression at 120 h
Group 3	K04	ENSGALG00000028407	GDF9		Increased expression at 120 h
Group 3	K04	ENSGALG00000029435	ENSGALG00000029435		Increased expression at 120 h
Group 3	K04	ENSGALG00000029834	C9ORF58		Increased expression at 120 h
Group 3	K04	ENSGALG00000030007	ENSGALG00000030007		Increased expression at 120 h
Group 3	K04	ENSGALG00000031430	SELE		Increased expression at 120 h
Group 3	K04	ENSGALG00000031971	CNTNAP2		Increased expression at 120 h
Group 3	K04	ENSGALG00000032618	DUSP5		Increased expression at 120 h
Group 3	K04	ENSGALG00000032701	LY96		Increased expression at 120 h
Group 3	K04	ENSGALG00000033171	TGM4		Increased expression at 120 h
Group 3	K04	ENSGALG00000034567	POU4F1L		Increased expression at 120 h
Group 3	K04	ENSGALG00000035194	ARHGAP25		Increased expression at 120 h
Group 3	K04	ENSGALG00000035498	INPP5D		Increased expression at 120 h
Group 3	K04	ENSGALG00000035595	LOC107051909		Increased expression at 120 h
Group 3	K04	ENSGALG00000035679	LMO1		Increased expression at 120 h
Group 3	K04	ENSGALG00000036258	PCDH8		Increased expression at 120 h
Group 3	K04	ENSGALG00000036390	PPP1R17		Increased expression at 120 h
Group 3	K04	ENSGALG00000037166	LOC101752158		Increased expression at 120 h
Group 3	K04	ENSGALG00000037193	HECW1		Increased expression at 120 h
Group 3	K04	ENSGALG00000037773	ST3GAL1		Increased expression at 120 h
Group 3	K04	ENSGALG00000038495	TAF1B; GRHL1		Increased expression at 120 h
Group 3	K04	ENSGALG00000039376	DPT		Increased expression at 120 h
Group 3	K04	ENSGALG00000040079	ZFPM2		Increased expression at 120 h
Group 3	K04	ENSGALG00000040335	CEBPZ		Increased expression at 120 h
Group 3	K04	ENSGALG00000042181	DDHD2	lipid_related_gene	Increased expression at 120 h
Group 3	K04	ENSGALG00000042471	IL2RA		Increased expression at 120 h
Group 3	K04	ENSGALG00000042908	CTC-575C13.4		Increased expression at 120 h
Group 3	K04	ENSGALG00000043167	TNFRSF11B		Increased expression at 120 h
Group 3	K04	ENSGALG00000043468	ENSGALG00000043468		Increased expression at 120 h
Group 3	K04	ENSGALG00000044241	ENSGALG00000044241		Increased expression at 120 h
Group 3	K04	ENSGALG00000044739	ENSGALG00000044739		Increased expression at 120 h
Group 3	K04	ENSGALG00000046032	CD83		Increased expression at 120 h
Group 3	K04	ENSGALG00000046192	LOC100857191		Increased expression at 120 h
Group 3	K04	ENSGALG00000047526	LOC430433		Increased expression at 120 h
Group 3	K04	ENSGALG00000047807	CD163		Increased expression at 120 h
Group 3	K04	ENSGALG00000047857	ENSGALG00000047857		Increased expression at 120 h
Group 3	K04	ENSGALG00000050253	LOC112530162		Increased expression at 120 h
Group 3	K04	ENSGALG00000050627	LOC112531388		Increased expression at 120 h
Group 3	K04	ENSGALG00000051443	C1orf216		Increased expression at 120 h
Group 3	K04	ENSGALG00000052932	SHROOM3		Increased expression at 120 h
Group 3	K04	Gallus_gallus_newGene_1243	Gallus_gallus_newGene_1243		Increased expression at 120 h
Group 3	K04	Gallus_gallus_newGene_1577	Gallus_gallus_newGene_1577		Increased expression at 120 h
Group 3	K04	Gallus_gallus_newGene_1903	Gallus_gallus_newGene_1903		Increased expression at 120 h
Group 3	K04	Gallus_gallus_newGene_1918	Gallus_gallus_newGene_1918		Increased expression at 120 h
Group 3	K04	Gallus_gallus_newGene_3036	Gallus_gallus_newGene_3036		Increased expression at 120 h
Group 3	K04	Gallus_gallus_newGene_3702	Gallus_gallus_newGene_3702		Increased expression at 120 h
Group 3	K04	Gallus_gallus_newGene_3738	Gallus_gallus_newGene_3738		Increased expression at 120 h
Group 3	K04	Gallus_gallus_newGene_3944	Gallus_gallus_newGene_3944		Increased expression at 120 h
Group 3	K04	Gallus_gallus_newGene_4376	Gallus_gallus_newGene_4376	lipid_related_gene	Increased expression at 120 h
Group 3	K04	Gallus_gallus_newGene_4407	Gallus_gallus_newGene_4407		Increased expression at 120 h
Group 3	K04	Gallus_gallus_newGene_4813	Gallus_gallus_newGene_4813		Increased expression at 120 h
Group 3	K04	Gallus_gallus_newGene_4889	Gallus_gallus_newGene_4889		Increased expression at 120 h
Group 3	K04	Gallus_gallus_newGene_6032	Gallus_gallus_newGene_6032		Increased expression at 120 h
Group 3	K04	Gallus_gallus_newGene_6203	Gallus_gallus_newGene_6203		Increased expression at 120 h
Group 3	K04	Gallus_gallus_newGene_6846	Gallus_gallus_newGene_6846		Increased expression at 120 h
Group 3	K04	Gallus_gallus_newGene_7290	Gallus_gallus_newGene_7290		Increased expression at 120 h
Group 3	K04	Gallus_gallus_newGene_7675	Gallus_gallus_newGene_7675		Increased expression at 120 h
Group 3	K04	Gallus_gallus_newGene_806	Gallus_gallus_newGene_806		Increased expression at 120 h
Group 3	K04	Gallus_gallus_newGene_8622	Gallus_gallus_newGene_8622		Increased expression at 120 h
Group 3	K04	Gallus_gallus_newGene_870	Gallus_gallus_newGene_870		Increased expression at 120 h
Group 3	K04	1:1575606|1577823	1:1575606|1577823		Increased expression at 120 h
Group 3	K04	1:15272025|15339851	1:15272025|15339851		Increased expression at 120 h
Group 3	K04	1:56238776|56242986	1:56238776|56242986		Increased expression at 120 h
Group 3	K04	1:61453301|61460519	1:61453301|61460519		Increased expression at 120 h
Group 3	K04	1:63119325|63130482	1:63119325|63130482		Increased expression at 120 h
Group 3	K04	1:72888897|72898978	1:72888897|72898978		Increased expression at 120 h
Group 3	K04	1:75709208|75723185	1:75709208|75723185		Increased expression at 120 h
Group 3	K04	1:113454634|113456709	1:113454634|113456709		Increased expression at 120 h
Group 3	K04	10:3963866|3975644	10:3963866|3975644		Increased expression at 120 h
Group 3	K04	11:2348577|2371485	11:2348577|2371485		Increased expression at 120 h
Group 3	K04	13:18048576|18050915	13:18048576|18050915		Increased expression at 120 h
Group 3	K04	14:4993873|5006345	14:4993873|5006345		Increased expression at 120 h
Group 3	K04	15:9436868|9448146	15:9436868|9448146		Increased expression at 120 h
Group 3	K04	19:7379956|7396042	19:7379956|7396042		Increased expression at 120 h
Group 3	K04	2:24189736|24200342	2:24189736|24200342		Increased expression at 120 h
Group 3	K04	2:27462440|27468122	2:27462440|27468122		Increased expression at 120 h
Group 3	K04	2:49898536|49910669	2:49898536|49910669		Increased expression at 120 h
Group 3	K04	2:66954207|66957349	2:66954207|66957349		Increased expression at 120 h
Group 3	K04	2:68283766|68298253	2:68283766|68298253		Increased expression at 120 h
Group 3	K04	2:89030716|89037618	2:89030716|89037618		Increased expression at 120 h
Group 3	K04	2:126253080|126267224	2:126253080|126267224		Increased expression at 120 h
Group 3	K04	2:126254877|126267224	2:126254877|126267224		Increased expression at 120 h
Group 3	K04	21:6554567|6555014	21:6554567|6555014		Increased expression at 120 h
Group 3	K04	26:5070548|5072732	26:5070548|5072732		Increased expression at 120 h
Group 3	K04	28:2140683|2165769	28:2140683|2165769		Increased expression at 120 h
Group 3	K04	28:2945919|2946316	28:2945919|2946316		Increased expression at 120 h
Group 3	K04	3:9948596|9954365	3:9948596|9954365		Increased expression at 120 h
Group 3	K04	3:27837407|27839203	3:27837407|27839203		Increased expression at 120 h
Group 3	K04	3:51275448|51341368	3:51275448|51341368		Increased expression at 120 h
Group 3	K04	3:76435541|76443136	3:76435541|76443136		Increased expression at 120 h
Group 3	K04	3:107147301|107151497	3:107147301|107151497		Increased expression at 120 h
Group 3	K04	4:53511335|53523856	4:53511335|53523856		Increased expression at 120 h
Group 3	K04	4:65767102|65791366	4:65767102|65791366		Increased expression at 120 h
Group 3	K04	4:69035577|69040842	4:69035577|69040842		Increased expression at 120 h
Group 3	K04	5:2137642|2148981	5:2137642|2148981		Increased expression at 120 h
Group 3	K04	5:38248809|38268609	5:38248809|38268609		Increased expression at 120 h
Group 3	K04	5:57969403|57972281	5:57969403|57972281		Increased expression at 120 h
Group 3	K04	6:21720050|21733623	6:21720050|21733623		Increased expression at 120 h
Group 3	K04	6:30780682|30799567	6:30780682|30799567		Increased expression at 120 h
Group 3	K04	6:33923691|33933997	6:33923691|33933997		Increased expression at 120 h
Group 3	K04	8:13362100|13383685	8:13362100|13383685		Increased expression at 120 h
Group 3	K04	8:19803013|19803422	8:19803013|19803422		Increased expression at 120 h
Group 3	K04	Z:2878050|2878710	Z:2878050|2878710		Increased expression at 120 h
Group 3	K04	Z:8928302|8934833	Z:8928302|8934833		Increased expression at 120 h
Group 3	K04	Z:27739926|27748088	Z:27739926|27748088		Increased expression at 120 h
Group 3	K04	Z:47466892|47475421	Z:47466892|47475421		Increased expression at 120 h
Group 3	K04	18:757990|768136	18:757990|768136		Increased expression at 120 h
Group 3	K04	22:360264|375976	22:360264|375976		Increased expression at 120 h
Group 3	K04	24:1192892|1205086	24:1192892|1205086		Increased expression at 120 h
Group 3	K04	24:3360878|3364131	24:3360878|3364131		Increased expression at 120 h
Group 1	K05	ENSGALG00000000104	LOC395100		Gradually increased expression
Group 1	K05	ENSGALG00000000390	ENTPD4		Gradually increased expression
Group 1	K05	ENSGALG00000000558	SLC1A6		Gradually increased expression
Group 1	K05	ENSGALG00000000616	ELF3		Gradually increased expression
Group 1	K05	ENSGALG00000000721	ENSGALG00000000721		Gradually increased expression
Group 1	K05	ENSGALG00000000893	TAT		Gradually increased expression
Group 1	K05	ENSGALG00000001256	NLRC5		Gradually increased expression
Group 1	K05	ENSGALG00000001489	SSU72		Gradually increased expression
Group 1	K05	ENSGALG00000002099	PFKFB4		Gradually increased expression
Group 1	K05	ENSGALG00000002615	DEF6		Gradually increased expression
Group 1	K05	ENSGALG00000002675	SCUBE3		Gradually increased expression
Group 1	K05	ENSGALG00000003003	CCL20		Gradually increased expression
Group 1	K05	ENSGALG00000003172	SLC16A9		Gradually increased expression
Group 1	K05	ENSGALG00000003362	ACSS2	lipid_related_gene	Gradually increased expression
Group 1	K05	ENSGALG00000003476	ERN1		Gradually increased expression
Group 1	K05	ENSGALG00000004127	LOC422150		Gradually increased expression
Group 1	K05	ENSGALG00000004196	UGT1A1		Gradually increased expression
Group 1	K05	ENSGALG00000004228	USP40		Gradually increased expression
Group 1	K05	ENSGALG00000004436	CYP3A4		Gradually increased expression
Group 1	K05	ENSGALG00000004860	RASD1		Gradually increased expression
Group 1	K05	ENSGALG00000005460	SLCO4A1		Gradually increased expression
Group 1	K05	ENSGALG00000005797	COL20A1		Gradually increased expression
Group 1	K05	ENSGALG00000006138	HELZ2		Gradually increased expression
Group 1	K05	ENSGALG00000006351	FAS		Gradually increased expression
Group 1	K05	ENSGALG00000006355	SPTY2D1		Gradually increased expression
Group 1	K05	ENSGALG00000006588	LRRC75B		Gradually increased expression
Group 1	K05	ENSGALG00000006805	PLSCR1		Gradually increased expression
Group 1	K05	ENSGALG00000007161	LRRK2		Gradually increased expression
Group 1	K05	ENSGALG00000007174	TNFSF15		Gradually increased expression
Group 1	K05	ENSGALG00000007356	MAP3K8		Gradually increased expression
Group 1	K05	ENSGALG00000007409	SCN4B		Gradually increased expression
Group 1	K05	ENSGALG00000007728	PRODH		Gradually increased expression
Group 1	K05	ENSGALG00000008354	HARBI1		Gradually increased expression
Group 1	K05	ENSGALG00000008785	MCCC1	lipid_related_gene	Gradually increased expression
Group 1	K05	ENSGALG00000008847	VPS54		Gradually increased expression
Group 1	K05	ENSGALG00000008938	DCLRE1A		Gradually increased expression
Group 1	K05	ENSGALG00000008997	STEAP4		Gradually increased expression
Group 1	K05	ENSGALG00000010433	FAAH	lipid_related_gene	Gradually increased expression
Group 1	K05	ENSGALG00000010440	MKNK1		Gradually increased expression
Group 1	K05	ENSGALG00000010628	ACSL1	lipid_related_gene	Gradually increased expression
Group 1	K05	ENSGALG00000010638	CASP3		Gradually increased expression
Group 1	K05	ENSGALG00000011149	PLA2R1		Gradually increased expression
Group 1	K05	ENSGALG00000011266	PPM1K		Gradually increased expression
Group 1	K05	ENSGALG00000011511	CKB		Gradually increased expression
Group 1	K05	ENSGALG00000011531	APAF1		Gradually increased expression
Group 1	K05	ENSGALG00000011799	HEBP1		Gradually increased expression
Group 1	K05	ENSGALG00000011805	UGT2A1		Gradually increased expression
Group 1	K05	ENSGALG00000012117	STEAP3		Gradually increased expression
Group 1	K05	ENSGALG00000012178	PDGFB		Gradually increased expression
Group 1	K05	ENSGALG00000012426	DDHD1	lipid_related_gene	Gradually increased expression
Group 1	K05	ENSGALG00000012816	SLC22A23		Gradually increased expression
Group 1	K05	ENSGALG00000012866	SERPINB6		Gradually increased expression
Group 1	K05	ENSGALG00000013034	CECR2		Gradually increased expression
Group 1	K05	ENSGALG00000013723	OASL		Gradually increased expression
Group 1	K05	ENSGALG00000014011	IRAG2		Gradually increased expression
Group 1	K05	ENSGALG00000014182	ADORA2B		Gradually increased expression
Group 1	K05	ENSGALG00000014324	SLC2A14		Gradually increased expression
Group 1	K05	ENSGALG00000014645	MEF2C		Gradually increased expression
Group 1	K05	ENSGALG00000014944	GCNT4		Gradually increased expression
Group 1	K05	ENSGALG00000014956	POLK		Gradually increased expression
Group 1	K05	ENSGALG00000015036	RIC1		Gradually increased expression
Group 1	K05	ENSGALG00000015846	SNAP91		Gradually increased expression
Group 1	K05	ENSGALG00000016102	CYP26B1	lipid_related_gene	Gradually increased expression
Group 1	K05	ENSGALG00000016866	FGF14		Gradually increased expression
Group 1	K05	ENSGALG00000016890	MBNL2		Gradually increased expression
Group 1	K05	ENSGALG00000016919	ACOD1		Gradually increased expression
Group 1	K05	ENSGALG00000020485	ENSGALG00000020485	lipid_related_gene	Gradually increased expression
Group 1	K05	ENSGALG00000023517	AGPAT2	lipid_related_gene	Gradually increased expression
Group 1	K05	ENSGALG00000023909	ENTPD2L		Gradually increased expression
Group 1	K05	ENSGALG00000023933	G0S2		Gradually increased expression
Group 1	K05	ENSGALG00000024083	C8orf4		Gradually increased expression
Group 1	K05	ENSGALG00000025738	RHOU		Gradually increased expression
Group 1	K05	ENSGALG00000026284	IKBIP		Gradually increased expression
Group 1	K05	ENSGALG00000026299	ENSGALG00000026299		Gradually increased expression
Group 1	K05	ENSGALG00000028627	TIMP3		Gradually increased expression
Group 1	K05	ENSGALG00000029747	C20orf173		Gradually increased expression
Group 1	K05	ENSGALG00000030793	KCNE2		Gradually increased expression
Group 1	K05	ENSGALG00000032170	LCN15		Gradually increased expression
Group 1	K05	ENSGALG00000032803	LOC776507		Gradually increased expression
Group 1	K05	ENSGALG00000033956	SFXN1		Gradually increased expression
Group 1	K05	ENSGALG00000033974	HGF		Gradually increased expression
Group 1	K05	ENSGALG00000035007	USP35		Gradually increased expression
Group 1	K05	ENSGALG00000035675	CCDC57		Gradually increased expression
Group 1	K05	ENSGALG00000038096	NOS2		Gradually increased expression
Group 1	K05	ENSGALG00000038433	SPON2		Gradually increased expression
Group 1	K05	ENSGALG00000041621	LY6E		Gradually increased expression
Group 1	K05	ENSGALG00000041978	K123		Gradually increased expression
Group 1	K05	ENSGALG00000043499	EGFL7		Gradually increased expression
Group 1	K05	ENSGALG00000053000	DNAAF9		Gradually increased expression
Group 1	K05	ENSGALG00000053511	APOLD1		Gradually increased expression
Group 1	K05	ENSGALG00000053764	CYYR1		Gradually increased expression
Group 1	K05	Gallus_gallus_newGene_4539	Gallus_gallus_newGene_4539		Gradually increased expression
Group 1	K05	Gallus_gallus_newGene_6483	Gallus_gallus_newGene_6483		Gradually increased expression
Group 1	K05	Gallus_gallus_newGene_903	Gallus_gallus_newGene_903		Gradually increased expression
Group 1	K05	1:46678392|46681235	1:46678392|46681235		Gradually increased expression
Group 1	K05	13:17449530|17452588	13:17449530|17452588		Gradually increased expression
Group 1	K05	2:102486533|102511558	2:102486533|102511558		Gradually increased expression
Group 1	K05	8:27886180|27889657	8:27886180|27889657		Gradually increased expression
Group 1	K05	Z:35565770|35568133	Z:35565770|35568133		Gradually increased expression
Group 2	K06	ENSGALG00000000521	SPIRE2		Increased expression at 48 h and 72 h but decreased at 120 h
Group 2	K06	ENSGALG00000000528	DBNDD1		Increased expression at 48 h and 72 h but decreased at 120 h
Group 2	K06	ENSGALG00000000619	ANGPTL4		Increased expression at 48 h and 72 h but decreased at 120 h
Group 2	K06	ENSGALG00000000761	TSKU		Increased expression at 48 h and 72 h but decreased at 120 h
Group 2	K06	ENSGALG00000000866	SELENBP1		Increased expression at 48 h and 72 h but decreased at 120 h
Group 2	K06	ENSGALG00000000927	ANGPTL2		Increased expression at 48 h and 72 h but decreased at 120 h
Group 2	K06	ENSGALG00000002028	GPRC5B		Increased expression at 48 h and 72 h but decreased at 120 h
Group 2	K06	ENSGALG00000002283	MAPKAPK3		Increased expression at 48 h and 72 h but decreased at 120 h
Group 2	K06	ENSGALG00000002722	MST1		Increased expression at 48 h and 72 h but decreased at 120 h
Group 2	K06	ENSGALG00000002783	SLC43A2		Increased expression at 48 h and 72 h but decreased at 120 h
Group 2	K06	ENSGALG00000002982	SLC2A6		Increased expression at 48 h and 72 h but decreased at 120 h
Group 2	K06	ENSGALG00000003282	STAT5A		Increased expression at 48 h and 72 h but decreased at 120 h
Group 2	K06	ENSGALG00000003670	MAFB		Increased expression at 48 h and 72 h but decreased at 120 h
Group 2	K06	ENSGALG00000003744	ADAM19		Increased expression at 48 h and 72 h but decreased at 120 h
Group 2	K06	ENSGALG00000003833	CACNA1E		Increased expression at 48 h and 72 h but decreased at 120 h
Group 2	K06	ENSGALG00000004745	NATD1		Increased expression at 48 h and 72 h but decreased at 120 h
Group 2	K06	ENSGALG00000005257	VCAM1		Increased expression at 48 h and 72 h but decreased at 120 h
Group 2	K06	ENSGALG00000005401	WNT9A		Increased expression at 48 h and 72 h but decreased at 120 h
Group 2	K06	ENSGALG00000005408	BCO1		Increased expression at 48 h and 72 h but decreased at 120 h
Group 2	K06	ENSGALG00000005631	TRPM2		Increased expression at 48 h and 72 h but decreased at 120 h
Group 2	K06	ENSGALG00000005685	KSR1		Increased expression at 48 h and 72 h but decreased at 120 h
Group 2	K06	ENSGALG00000005842	GDPD2		Increased expression at 48 h and 72 h but decreased at 120 h
Group 2	K06	ENSGALG00000006425	SLC6A6		Increased expression at 48 h and 72 h but decreased at 120 h
Group 2	K06	ENSGALG00000006503	VDAC1		Increased expression at 48 h and 72 h but decreased at 120 h
Group 2	K06	ENSGALG00000006715	OAF		Increased expression at 48 h and 72 h but decreased at 120 h
Group 2	K06	ENSGALG00000007078	ENTPD1		Increased expression at 48 h and 72 h but decreased at 120 h
Group 2	K06	ENSGALG00000007158	SOCS1		Increased expression at 48 h and 72 h but decreased at 120 h
Group 2	K06	ENSGALG00000007438	IFT46		Increased expression at 48 h and 72 h but decreased at 120 h
Group 2	K06	ENSGALG00000007669	EGR1		Increased expression at 48 h and 72 h but decreased at 120 h
Group 2	K06	ENSGALG00000007886	ENSGALG00000007886		Increased expression at 48 h and 72 h but decreased at 120 h
Group 2	K06	ENSGALG00000007892	SPAG6		Increased expression at 48 h and 72 h but decreased at 120 h
Group 2	K06	ENSGALG00000008077	PAQR5		Increased expression at 48 h and 72 h but decreased at 120 h
Group 2	K06	ENSGALG00000008298	LRRC17		Increased expression at 48 h and 72 h but decreased at 120 h
Group 2	K06	ENSGALG00000008301	FAM185A		Increased expression at 48 h and 72 h but decreased at 120 h
Group 2	K06	ENSGALG00000008486	CACNA2D1		Increased expression at 48 h and 72 h but decreased at 120 h
Group 2	K06	ENSGALG00000008700	PDCD4		Increased expression at 48 h and 72 h but decreased at 120 h
Group 2	K06	ENSGALG00000009207	TRIM2		Increased expression at 48 h and 72 h but decreased at 120 h
Group 2	K06	ENSGALG00000009700	PDK4		Increased expression at 48 h and 72 h but decreased at 120 h
Group 2	K06	ENSGALG00000010224	GLIPR1L		Increased expression at 48 h and 72 h but decreased at 120 h
Group 2	K06	ENSGALG00000010721	GLIS1		Increased expression at 48 h and 72 h but decreased at 120 h
Group 2	K06	ENSGALG00000010861	OMA1		Increased expression at 48 h and 72 h but decreased at 120 h
Group 2	K06	ENSGALG00000011200	THBS2		Increased expression at 48 h and 72 h but decreased at 120 h
Group 2	K06	ENSGALG00000011615	LOC421583		Increased expression at 48 h and 72 h but decreased at 120 h
Group 2	K06	ENSGALG00000011858	KCNH5		Increased expression at 48 h and 72 h but decreased at 120 h
Group 2	K06	ENSGALG00000012401	GPR137C		Increased expression at 48 h and 72 h but decreased at 120 h
Group 2	K06	ENSGALG00000012704	MYLIP		Increased expression at 48 h and 72 h but decreased at 120 h
Group 2	K06	ENSGALG00000013272	PRMT1		Increased expression at 48 h and 72 h but decreased at 120 h
Group 2	K06	ENSGALG00000013861	TNFAIP3		Increased expression at 48 h and 72 h but decreased at 120 h
Group 2	K06	ENSGALG00000013940	LNX1		Increased expression at 48 h and 72 h but decreased at 120 h
Group 2	K06	ENSGALG00000014537	BMF		Increased expression at 48 h and 72 h but decreased at 120 h
Group 2	K06	ENSGALG00000015287	LNP1		Increased expression at 48 h and 72 h but decreased at 120 h
Group 2	K06	ENSGALG00000015688	MXD4		Increased expression at 48 h and 72 h but decreased at 120 h
Group 2	K06	ENSGALG00000015729	LPAR1		Increased expression at 48 h and 72 h but decreased at 120 h
Group 2	K06	ENSGALG00000016292	ENSGALG00000016292		Increased expression at 48 h and 72 h but decreased at 120 h
Group 2	K06	ENSGALG00000017204	SESN3		Increased expression at 48 h and 72 h but decreased at 120 h
Group 2	K06	ENSGALG00000023396	ASPHD1		Increased expression at 48 h and 72 h but decreased at 120 h
Group 2	K06	ENSGALG00000023709	LOC417192		Increased expression at 48 h and 72 h but decreased at 120 h
Group 2	K06	ENSGALG00000025886	SUSD3		Increased expression at 48 h and 72 h but decreased at 120 h
Group 2	K06	ENSGALG00000026055	PALM		Increased expression at 48 h and 72 h but decreased at 120 h
Group 2	K06	ENSGALG00000026518	RUNDC3A		Increased expression at 48 h and 72 h but decreased at 120 h
Group 2	K06	ENSGALG00000027345	SLC46A2		Increased expression at 48 h and 72 h but decreased at 120 h
Group 2	K06	ENSGALG00000027374	KLF9		Increased expression at 48 h and 72 h but decreased at 120 h
Group 2	K06	ENSGALG00000027805	C15orf39		Increased expression at 48 h and 72 h but decreased at 120 h
Group 2	K06	ENSGALG00000028204	GPX1		Increased expression at 48 h and 72 h but decreased at 120 h
Group 2	K06	ENSGALG00000030209	CPZ		Increased expression at 48 h and 72 h but decreased at 120 h
Group 2	K06	ENSGALG00000030603	ANTXR1		Increased expression at 48 h and 72 h but decreased at 120 h
Group 2	K06	ENSGALG00000030800	IL31RA		Increased expression at 48 h and 72 h but decreased at 120 h
Group 2	K06	ENSGALG00000031929	KCNMB2		Increased expression at 48 h and 72 h but decreased at 120 h
Group 2	K06	ENSGALG00000034722	TLR2A		Increased expression at 48 h and 72 h but decreased at 120 h
Group 2	K06	ENSGALG00000035058	CAMKV		Increased expression at 48 h and 72 h but decreased at 120 h
Group 2	K06	ENSGALG00000035182	CMKLR1		Increased expression at 48 h and 72 h but decreased at 120 h
Group 2	K06	ENSGALG00000035960	MYO7L2		Increased expression at 48 h and 72 h but decreased at 120 h
Group 2	K06	ENSGALG00000036527	SYBU		Increased expression at 48 h and 72 h but decreased at 120 h
Group 2	K06	ENSGALG00000037933	FSBP		Increased expression at 48 h and 72 h but decreased at 120 h
Group 2	K06	ENSGALG00000038162	FAM26E		Increased expression at 48 h and 72 h but decreased at 120 h
Group 2	K06	ENSGALG00000038589	LOC107056877		Increased expression at 48 h and 72 h but decreased at 120 h
Group 2	K06	ENSGALG00000039022	PDE1B		Increased expression at 48 h and 72 h but decreased at 120 h
Group 2	K06	ENSGALG00000039170	LHFPL5		Increased expression at 48 h and 72 h but decreased at 120 h
Group 2	K06	ENSGALG00000039269	RNF213		Increased expression at 48 h and 72 h but decreased at 120 h
Group 2	K06	ENSGALG00000039571	PRPH		Increased expression at 48 h and 72 h but decreased at 120 h
Group 2	K06	ENSGALG00000040648	RGS11		Increased expression at 48 h and 72 h but decreased at 120 h
Group 2	K06	ENSGALG00000041491	ACKR4		Increased expression at 48 h and 72 h but decreased at 120 h
Group 2	K06	ENSGALG00000042148	FKBP5		Increased expression at 48 h and 72 h but decreased at 120 h
Group 2	K06	ENSGALG00000042810	ENSGALG00000042810		Increased expression at 48 h and 72 h but decreased at 120 h
Group 2	K06	ENSGALG00000043775	RAPGEF3		Increased expression at 48 h and 72 h but decreased at 120 h
Group 2	K06	ENSGALG00000044480	IL13RA1		Increased expression at 48 h and 72 h but decreased at 120 h
Group 2	K06	ENSGALG00000044485	F2RL3		Increased expression at 48 h and 72 h but decreased at 120 h
Group 2	K06	ENSGALG00000045478	EXOC3L		Increased expression at 48 h and 72 h but decreased at 120 h
Group 2	K06	ENSGALG00000046023	APOA1BP		Increased expression at 48 h and 72 h but decreased at 120 h
Group 2	K06	ENSGALG00000046098	UBE2L6		Increased expression at 48 h and 72 h but decreased at 120 h
Group 2	K06	ENSGALG00000046217	PIT54		Increased expression at 48 h and 72 h but decreased at 120 h
Group 2	K06	ENSGALG00000047242	ENSGALG00000047242		Increased expression at 48 h and 72 h but decreased at 120 h
Group 2	K06	ENSGALG00000047320	MFAP5		Increased expression at 48 h and 72 h but decreased at 120 h
Group 2	K06	ENSGALG00000048926	WAS		Increased expression at 48 h and 72 h but decreased at 120 h
Group 2	K06	ENSGALG00000049293	ENSGALG00000049293		Increased expression at 48 h and 72 h but decreased at 120 h
Group 2	K06	ENSGALG00000050887	LOC107050029		Increased expression at 48 h and 72 h but decreased at 120 h
Group 2	K06	ENSGALG00000051085	ENSGALG00000051085		Increased expression at 48 h and 72 h but decreased at 120 h
Group 2	K06	ENSGALG00000051773	C11orf63		Increased expression at 48 h and 72 h but decreased at 120 h
Group 2	K06	ENSGALG00000051848	LOC107050879		Increased expression at 48 h and 72 h but decreased at 120 h
Group 2	K06	ENSGALG00000052336	ENSGALG00000052336		Increased expression at 48 h and 72 h but decreased at 120 h
Group 2	K06	ENSGALG00000052338	SELENOW		Increased expression at 48 h and 72 h but decreased at 120 h
Group 2	K06	ENSGALG00000054317	ENSGALG00000054317		Increased expression at 48 h and 72 h but decreased at 120 h
Group 2	K06	ENSGALG00000054469	DISP1		Increased expression at 48 h and 72 h but decreased at 120 h
Group 2	K06	ENSGALG00000054637	ENSGALG00000054637		Increased expression at 48 h and 72 h but decreased at 120 h
Group 2	K06	ENSGALG00000054680	ENSGALG00000054680		Increased expression at 48 h and 72 h but decreased at 120 h
Group 2	K06	ENSGALG00000054891	RTKN		Increased expression at 48 h and 72 h but decreased at 120 h
Group 2	K06	Gallus_gallus_newGene_1850	Gallus_gallus_newGene_1850		Increased expression at 48 h and 72 h but decreased at 120 h
Group 2	K06	Gallus_gallus_newGene_1852	Gallus_gallus_newGene_1852		Increased expression at 48 h and 72 h but decreased at 120 h
Group 2	K06	Gallus_gallus_newGene_2702	Gallus_gallus_newGene_2702		Increased expression at 48 h and 72 h but decreased at 120 h
Group 2	K06	Gallus_gallus_newGene_3397	Gallus_gallus_newGene_3397		Increased expression at 48 h and 72 h but decreased at 120 h
Group 2	K06	Gallus_gallus_newGene_4910	Gallus_gallus_newGene_4910		Increased expression at 48 h and 72 h but decreased at 120 h
Group 2	K06	Gallus_gallus_newGene_7318	Gallus_gallus_newGene_7318		Increased expression at 48 h and 72 h but decreased at 120 h
Group 2	K06	Gallus_gallus_newGene_7467	Gallus_gallus_newGene_7467		Increased expression at 48 h and 72 h but decreased at 120 h
Group 2	K06	Gallus_gallus_newGene_8807	Gallus_gallus_newGene_8807		Increased expression at 48 h and 72 h but decreased at 120 h
Group 2	K06	12:1006476|1009847	12:1006476|1009847		Increased expression at 48 h and 72 h but decreased at 120 h
Group 2	K06	2:5361327|5366043	2:5361327|5366043		Increased expression at 48 h and 72 h but decreased at 120 h
Group 2	K06	2:16904060|16906007	2:16904060|16906007		Increased expression at 48 h and 72 h but decreased at 120 h
Group 2	K06	2:27580217|27605348	2:27580217|27605348		Increased expression at 48 h and 72 h but decreased at 120 h
Group 6	K07	ENSGALG00000000314	ENSGALG00000000314		Decreased expression at 120 h
Group 6	K07	ENSGALG00000000836	ENSGALG00000000836		Decreased expression at 120 h
Group 6	K07	ENSGALG00000001925	GNB1L		Decreased expression at 120 h
Group 6	K07	ENSGALG00000002193	ENSGALG00000002193		Decreased expression at 120 h
Group 6	K07	ENSGALG00000002846	NEURL1B		Decreased expression at 120 h
Group 6	K07	ENSGALG00000002864	LRRTM3		Decreased expression at 120 h
Group 6	K07	ENSGALG00000003713	ENSGALG00000003713		Decreased expression at 120 h
Group 6	K07	ENSGALG00000004170	ADA		Decreased expression at 120 h
Group 6	K07	ENSGALG00000004203	PSMG3		Decreased expression at 120 h
Group 6	K07	ENSGALG00000004503	CENPV		Decreased expression at 120 h
Group 6	K07	ENSGALG00000004809	PPIF		Decreased expression at 120 h
Group 6	K07	ENSGALG00000007862	CNTN3		Decreased expression at 120 h
Group 6	K07	ENSGALG00000010673	SLC1A7		Decreased expression at 120 h
Group 6	K07	ENSGALG00000012260	LCT		Decreased expression at 120 h
Group 6	K07	ENSGALG00000012917	CDH6		Decreased expression at 120 h
Group 6	K07	ENSGALG00000013297	BBOX1	lipid_related_gene	Decreased expression at 120 h
Group 6	K07	ENSGALG00000015026	TRAF3IP2		Decreased expression at 120 h
Group 6	K07	ENSGALG00000015118	SMC5		Decreased expression at 120 h
Group 6	K07	ENSGALG00000015708	FGFR3		Decreased expression at 120 h
Group 6	K07	ENSGALG00000015799	ELAVL2		Decreased expression at 120 h
Group 6	K07	ENSGALG00000015895	HTR1B		Decreased expression at 120 h
Group 6	K07	ENSGALG00000016358	PTCHD1		Decreased expression at 120 h
Group 6	K07	ENSGALG00000016522	PPEF1		Decreased expression at 120 h
Group 6	K07	ENSGALG00000020067	VASH2		Decreased expression at 120 h
Group 6	K07	ENSGALG00000026005	DIO2		Decreased expression at 120 h
Group 6	K07	ENSGALG00000026263	RGS8		Decreased expression at 120 h
Group 6	K07	ENSGALG00000032053	SPSB4		Decreased expression at 120 h
Group 6	K07	ENSGALG00000033083	ATOH8		Decreased expression at 120 h
Group 6	K07	ENSGALG00000034140	ZNF395		Decreased expression at 120 h
Group 6	K07	ENSGALG00000035903	FAM46A		Decreased expression at 120 h
Group 6	K07	ENSGALG00000036883	MET		Decreased expression at 120 h
Group 6	K07	ENSGALG00000039092	STAC		Decreased expression at 120 h
Group 6	K07	ENSGALG00000039461	TNFRSF1A		Decreased expression at 120 h
Group 6	K07	ENSGALG00000040156	CCDC88B		Decreased expression at 120 h
Group 6	K07	ENSGALG00000041238	LOC417113		Decreased expression at 120 h
Group 6	K07	ENSGALG00000041706	FAM13B		Decreased expression at 120 h
Group 6	K07	ENSGALG00000043618	SLC40A1		Decreased expression at 120 h
Group 6	K07	ENSGALG00000044519	APOPT1		Decreased expression at 120 h
Group 6	K07	ENSGALG00000044889	FYB2		Decreased expression at 120 h
Group 6	K07	ENSGALG00000045788	LOC107049719		Decreased expression at 120 h
Group 6	K07	ENSGALG00000047359	MAF1		Decreased expression at 120 h
Group 6	K07	ENSGALG00000053046	ENSGALG00000053046		Decreased expression at 120 h
Group 6	K07	ENSGALG00000053130	MYOZ3		Decreased expression at 120 h
Group 6	K07	Gallus_gallus_newGene_1582	Gallus_gallus_newGene_1582		Decreased expression at 120 h
Group 6	K07	Gallus_gallus_newGene_2633	Gallus_gallus_newGene_2633		Decreased expression at 120 h
Group 6	K07	Gallus_gallus_newGene_3726	Gallus_gallus_newGene_3726		Decreased expression at 120 h
Group 6	K07	Gallus_gallus_newGene_5464	Gallus_gallus_newGene_5464		Decreased expression at 120 h
Group 6	K07	Gallus_gallus_newGene_5470	Gallus_gallus_newGene_5470		Decreased expression at 120 h
Group 6	K07	Gallus_gallus_newGene_5482	Gallus_gallus_newGene_5482		Decreased expression at 120 h
Group 6	K07	Gallus_gallus_newGene_5723	Gallus_gallus_newGene_5723		Decreased expression at 120 h
Group 6	K07	Gallus_gallus_newGene_6130	Gallus_gallus_newGene_6130		Decreased expression at 120 h
Group 6	K07	Gallus_gallus_newGene_7644	Gallus_gallus_newGene_7644		Decreased expression at 120 h
Group 6	K07	Gallus_gallus_newGene_8351	Gallus_gallus_newGene_8351		Decreased expression at 120 h
Group 6	K07	Gallus_gallus_newGene_8409	Gallus_gallus_newGene_8409		Decreased expression at 120 h
Group 6	K07	12:10299237|10305604	12:10299237|10305604		Decreased expression at 120 h
Group 6	K07	7:9651678|9653824	7:9651678|9653824		Decreased expression at 120 h
Group 5	K08	ENSGALG00000000478	TANC2		Gradually decreased expression
Group 5	K08	ENSGALG00000005215	ENSGALG00000005215		Gradually decreased expression
Group 5	K08	ENSGALG00000005263	SOX8		Gradually decreased expression
Group 5	K08	ENSGALG00000012709	ATXN1		Gradually decreased expression
Group 5	K08	ENSGALG00000012735	EDN1		Gradually decreased expression
Group 5	K08	ENSGALG00000030466	CS		Gradually decreased expression
Group 5	K08	ENSGALG00000031973	ANKRD52		Gradually decreased expression
Group 5	K08	ENSGALG00000036821	LOC420362		Gradually decreased expression
Group 5	K08	ENSGALG00000037065	SC5D	lipid_related_gene	Gradually decreased expression
Group 5	K08	ENSGALG00000037595	USF1		Gradually decreased expression
Group 5	K08	ENSGALG00000039346	ARHGAP39		Gradually decreased expression
Group 5	K08	ENSGALG00000041616	C5H14orf4		Gradually decreased expression
Group 5	K08	ENSGALG00000041685	CAPN1		Gradually decreased expression
Group 5	K08	ENSGALG00000046712	LMNA		Gradually decreased expression
Group 5	K08	ENSGALG00000047565	ENSGALG00000047565		Gradually decreased expression
Group 5	K08	ENSGALG00000048430	LOC101748916		Gradually decreased expression
Group 5	K08	ENSGALG00000048814	ENSGALG00000048814		Gradually decreased expression
Group 5	K08	ENSGALG00000049065	ZFPM1		Gradually decreased expression
Group 5	K08	ENSGALG00000049360	LOC100859302		Gradually decreased expression
Group 5	K08	Gallus_gallus_newGene_2542	Gallus_gallus_newGene_2542		Gradually decreased expression
Group 5	K08	Gallus_gallus_newGene_4178	Gallus_gallus_newGene_4178		Gradually decreased expression
Group 5	K08	Gallus_gallus_newGene_5210	Gallus_gallus_newGene_5210		Gradually decreased expression
Group 5	K08	Gallus_gallus_newGene_5244	Gallus_gallus_newGene_5244		Gradually decreased expression
Group 5	K08	Gallus_gallus_newGene_6845	Gallus_gallus_newGene_6845		Gradually decreased expression
Group 4	K09	ENSGALG00000000378	SLC25A37		decreased expression at 12 h but modestly decreased expression at 48 h and then increased expression at 72 h and 120 h
Group 4	K09	ENSGALG00000000452	TNFRSF10B		decreased expression at 12 h but modestly decreased expression at 48 h and then increased expression at 72 h and 120 h
Group 4	K09	ENSGALG00000000611	PPP1R15B		decreased expression at 12 h but modestly decreased expression at 48 h and then increased expression at 72 h and 120 h
Group 4	K09	ENSGALG00000000678	CITED4		decreased expression at 12 h but modestly decreased expression at 48 h and then increased expression at 72 h and 120 h
Group 4	K09	ENSGALG00000001329	EPB41		decreased expression at 12 h but modestly decreased expression at 48 h and then increased expression at 72 h and 120 h
Group 4	K09	ENSGALG00000001805	MXRA7		decreased expression at 12 h but modestly decreased expression at 48 h and then increased expression at 72 h and 120 h
Group 4	K09	ENSGALG00000002893	STC2		decreased expression at 12 h but modestly decreased expression at 48 h and then increased expression at 72 h and 120 h
Group 4	K09	ENSGALG00000003932	SDC4		decreased expression at 12 h but modestly decreased expression at 48 h and then increased expression at 72 h and 120 h
Group 4	K09	ENSGALG00000003939	KLF2		decreased expression at 12 h but modestly decreased expression at 48 h and then increased expression at 72 h and 120 h
Group 4	K09	ENSGALG00000004813	IARS		decreased expression at 12 h but modestly decreased expression at 48 h and then increased expression at 72 h and 120 h
Group 4	K09	ENSGALG00000005004	SAMD8		decreased expression at 12 h but modestly decreased expression at 48 h and then increased expression at 72 h and 120 h
Group 4	K09	ENSGALG00000005468	SYNRG		decreased expression at 12 h but modestly decreased expression at 48 h and then increased expression at 72 h and 120 h
Group 4	K09	ENSGALG00000005840	DENND5A		decreased expression at 12 h but modestly decreased expression at 48 h and then increased expression at 72 h and 120 h
Group 4	K09	ENSGALG00000006719	GNAZ		decreased expression at 12 h but modestly decreased expression at 48 h and then increased expression at 72 h and 120 h
Group 4	K09	ENSGALG00000007300	PYCR1		decreased expression at 12 h but modestly decreased expression at 48 h and then increased expression at 72 h and 120 h
Group 4	K09	ENSGALG00000007426	MKX		decreased expression at 12 h but modestly decreased expression at 48 h and then increased expression at 72 h and 120 h
Group 4	K09	ENSGALG00000008306	FGL2		decreased expression at 12 h but modestly decreased expression at 48 h and then increased expression at 72 h and 120 h
Group 4	K09	ENSGALG00000008409	GSTO2		decreased expression at 12 h but modestly decreased expression at 48 h and then increased expression at 72 h and 120 h
Group 4	K09	ENSGALG00000008725	KIF16B		decreased expression at 12 h but modestly decreased expression at 48 h and then increased expression at 72 h and 120 h
Group 4	K09	ENSGALG00000008811	SLC1A4		decreased expression at 12 h but modestly decreased expression at 48 h and then increased expression at 72 h and 120 h
Group 4	K09	ENSGALG00000008837	PELI3		decreased expression at 12 h but modestly decreased expression at 48 h and then increased expression at 72 h and 120 h
Group 4	K09	ENSGALG00000009748	ASNS		decreased expression at 12 h but modestly decreased expression at 48 h and then increased expression at 72 h and 120 h
Group 4	K09	ENSGALG00000010098	SLC6A9		decreased expression at 12 h but modestly decreased expression at 48 h and then increased expression at 72 h and 120 h
Group 4	K09	ENSGALG00000010322	JDP2		decreased expression at 12 h but modestly decreased expression at 48 h and then increased expression at 72 h and 120 h
Group 4	K09	ENSGALG00000010636	PRIMPOL		decreased expression at 12 h but modestly decreased expression at 48 h and then increased expression at 72 h and 120 h
Group 4	K09	ENSGALG00000011176	SCRN1		decreased expression at 12 h but modestly decreased expression at 48 h and then increased expression at 72 h and 120 h
Group 4	K09	ENSGALG00000011228	WARS		decreased expression at 12 h but modestly decreased expression at 48 h and then increased expression at 72 h and 120 h
Group 4	K09	ENSGALG00000011285	NUDT4		decreased expression at 12 h but modestly decreased expression at 48 h and then increased expression at 72 h and 120 h
Group 4	K09	ENSGALG00000011459	ENSGALG00000011459		decreased expression at 12 h but modestly decreased expression at 48 h and then increased expression at 72 h and 120 h
Group 4	K09	ENSGALG00000011910	MNAT1		decreased expression at 12 h but modestly decreased expression at 48 h and then increased expression at 72 h and 120 h
Group 4	K09	ENSGALG00000012277	MAFF		decreased expression at 12 h but modestly decreased expression at 48 h and then increased expression at 72 h and 120 h
Group 4	K09	ENSGALG00000012691	ALDH1L2		decreased expression at 12 h but modestly decreased expression at 48 h and then increased expression at 72 h and 120 h
Group 4	K09	ENSGALG00000012956	TMTC1		decreased expression at 12 h but modestly decreased expression at 48 h and then increased expression at 72 h and 120 h
Group 4	K09	ENSGALG00000014085	TM7SF3		decreased expression at 12 h but modestly decreased expression at 48 h and then increased expression at 72 h and 120 h
Group 4	K09	ENSGALG00000014847	MYOM1		decreased expression at 12 h but modestly decreased expression at 48 h and then increased expression at 72 h and 120 h
Group 4	K09	ENSGALG00000016059	ETS2		decreased expression at 12 h but modestly decreased expression at 48 h and then increased expression at 72 h and 120 h
Group 4	K09	ENSGALG00000016196	CBSL		decreased expression at 12 h but modestly decreased expression at 48 h and then increased expression at 72 h and 120 h
Group 4	K09	ENSGALG00000016276	KHDRBS2		decreased expression at 12 h but modestly decreased expression at 48 h and then increased expression at 72 h and 120 h
Group 4	K09	ENSGALG00000016462	MYCN		decreased expression at 12 h but modestly decreased expression at 48 h and then increased expression at 72 h and 120 h
Group 4	K09	ENSGALG00000016764	EIF5B		decreased expression at 12 h but modestly decreased expression at 48 h and then increased expression at 72 h and 120 h
Group 4	K09	ENSGALG00000016955	VWA8		decreased expression at 12 h but modestly decreased expression at 48 h and then increased expression at 72 h and 120 h
Group 4	K09	ENSGALG00000017186	BIRC3		decreased expression at 12 h but modestly decreased expression at 48 h and then increased expression at 72 h and 120 h
Group 4	K09	ENSGALG00000021193	STARD5	lipid_related_gene	decreased expression at 12 h but modestly decreased expression at 48 h and then increased expression at 72 h and 120 h
Group 4	K09	ENSGALG00000028807	AP1AR		decreased expression at 12 h but modestly decreased expression at 48 h and then increased expression at 72 h and 120 h
Group 4	K09	ENSGALG00000028982	CMPK2		decreased expression at 12 h but modestly decreased expression at 48 h and then increased expression at 72 h and 120 h
Group 4	K09	ENSGALG00000029572	TOP1MT		decreased expression at 12 h but modestly decreased expression at 48 h and then increased expression at 72 h and 120 h
Group 4	K09	ENSGALG00000029811	BMPER		decreased expression at 12 h but modestly decreased expression at 48 h and then increased expression at 72 h and 120 h
Group 4	K09	ENSGALG00000030499	MOB2		decreased expression at 12 h but modestly decreased expression at 48 h and then increased expression at 72 h and 120 h
Group 4	K09	ENSGALG00000030677	ABCG2		decreased expression at 12 h but modestly decreased expression at 48 h and then increased expression at 72 h and 120 h
Group 4	K09	ENSGALG00000030853	ENSGALG00000030853		decreased expression at 12 h but modestly decreased expression at 48 h and then increased expression at 72 h and 120 h
Group 4	K09	ENSGALG00000031425	PMP22		decreased expression at 12 h but modestly decreased expression at 48 h and then increased expression at 72 h and 120 h
Group 4	K09	ENSGALG00000032413	NADK		decreased expression at 12 h but modestly decreased expression at 48 h and then increased expression at 72 h and 120 h
Group 4	K09	ENSGALG00000033002	SLC7A3		decreased expression at 12 h but modestly decreased expression at 48 h and then increased expression at 72 h and 120 h
Group 4	K09	ENSGALG00000034134	ZNF302		decreased expression at 12 h but modestly decreased expression at 48 h and then increased expression at 72 h and 120 h
Group 4	K09	ENSGALG00000034344	MTHFD2		decreased expression at 12 h but modestly decreased expression at 48 h and then increased expression at 72 h and 120 h
Group 4	K09	ENSGALG00000034478	CCL4		decreased expression at 12 h but modestly decreased expression at 48 h and then increased expression at 72 h and 120 h
Group 4	K09	ENSGALG00000034504	ENSGALG00000034504		decreased expression at 12 h but modestly decreased expression at 48 h and then increased expression at 72 h and 120 h
Group 4	K09	ENSGALG00000034655	ALDH18A1		decreased expression at 12 h but modestly decreased expression at 48 h and then increased expression at 72 h and 120 h
Group 4	K09	ENSGALG00000034876	PDP1		decreased expression at 12 h but modestly decreased expression at 48 h and then increased expression at 72 h and 120 h
Group 4	K09	ENSGALG00000037206	ST7		decreased expression at 12 h but modestly decreased expression at 48 h and then increased expression at 72 h and 120 h
Group 4	K09	ENSGALG00000038146	TRIM58		decreased expression at 12 h but modestly decreased expression at 48 h and then increased expression at 72 h and 120 h
Group 4	K09	ENSGALG00000039080	CD44		decreased expression at 12 h but modestly decreased expression at 48 h and then increased expression at 72 h and 120 h
Group 4	K09	ENSGALG00000039264	SLA		decreased expression at 12 h but modestly decreased expression at 48 h and then increased expression at 72 h and 120 h
Group 4	K09	ENSGALG00000039741	TNFRSF8		decreased expression at 12 h but modestly decreased expression at 48 h and then increased expression at 72 h and 120 h
Group 4	K09	ENSGALG00000040926	SAMSN1		decreased expression at 12 h but modestly decreased expression at 48 h and then increased expression at 72 h and 120 h
Group 4	K09	ENSGALG00000040993	BAMBI		decreased expression at 12 h but modestly decreased expression at 48 h and then increased expression at 72 h and 120 h
Group 4	K09	ENSGALG00000041362	ENSGALG00000041362		decreased expression at 12 h but modestly decreased expression at 48 h and then increased expression at 72 h and 120 h
Group 4	K09	ENSGALG00000043118	ATP10A		decreased expression at 12 h but modestly decreased expression at 48 h and then increased expression at 72 h and 120 h
Group 4	K09	ENSGALG00000047489	ENSGALG00000047489		decreased expression at 12 h but modestly decreased expression at 48 h and then increased expression at 72 h and 120 h
Group 4	K09	ENSGALG00000050173	TCEA3		decreased expression at 12 h but modestly decreased expression at 48 h and then increased expression at 72 h and 120 h
Group 4	K09	ENSGALG00000052151	GDF15		decreased expression at 12 h but modestly decreased expression at 48 h and then increased expression at 72 h and 120 h
Group 4	K09	ENSGALG00000052983	ENSGALG00000052983		decreased expression at 12 h but modestly decreased expression at 48 h and then increased expression at 72 h and 120 h
Group 4	K09	ENSGALG00000053321	DOK2		decreased expression at 12 h but modestly decreased expression at 48 h and then increased expression at 72 h and 120 h
Group 4	K09	Gallus_gallus_newGene_1721	Gallus_gallus_newGene_1721		decreased expression at 12 h but modestly decreased expression at 48 h and then increased expression at 72 h and 120 h
Group 4	K09	Gallus_gallus_newGene_2206	Gallus_gallus_newGene_2206		decreased expression at 12 h but modestly decreased expression at 48 h and then increased expression at 72 h and 120 h
Group 4	K09	Gallus_gallus_newGene_4570	Gallus_gallus_newGene_4570		decreased expression at 12 h but modestly decreased expression at 48 h and then increased expression at 72 h and 120 h
Group 4	K09	Gallus_gallus_newGene_4811	Gallus_gallus_newGene_4811		decreased expression at 12 h but modestly decreased expression at 48 h and then increased expression at 72 h and 120 h
Group 4	K09	Gallus_gallus_newGene_707	Gallus_gallus_newGene_707		decreased expression at 12 h but modestly decreased expression at 48 h and then increased expression at 72 h and 120 h
Group 4	K09	Gallus_gallus_newGene_7911	Gallus_gallus_newGene_7911		decreased expression at 12 h but modestly decreased expression at 48 h and then increased expression at 72 h and 120 h
Group 4	K09	Gallus_gallus_newGene_8659	Gallus_gallus_newGene_8659		decreased expression at 12 h but modestly decreased expression at 48 h and then increased expression at 72 h and 120 h
Group 4	K09	5:52894570|52899307	5:52894570|52899307		decreased expression at 12 h but modestly decreased expression at 48 h and then increased expression at 72 h and 120 h
Group 2	K10	ENSGALG00000000059	TUBB3		Increased expression at 48 h and 72 h but decreased at 120 h
Group 2	K10	ENSGALG00000002081	MMP28		Increased expression at 48 h and 72 h but decreased at 120 h
Group 2	K10	ENSGALG00000002204	ENSGALG00000002204		Increased expression at 48 h and 72 h but decreased at 120 h
Group 2	K10	ENSGALG00000002312	TMEM132E		Increased expression at 48 h and 72 h but decreased at 120 h
Group 2	K10	ENSGALG00000002551	CFAP70		Increased expression at 48 h and 72 h but decreased at 120 h
Group 2	K10	ENSGALG00000003138	OXTR		Increased expression at 48 h and 72 h but decreased at 120 h
Group 2	K10	ENSGALG00000003473	SFRP1		Increased expression at 48 h and 72 h but decreased at 120 h
Group 2	K10	ENSGALG00000003553	ABCA12	lipid_related_gene	Increased expression at 48 h and 72 h but decreased at 120 h
Group 2	K10	ENSGALG00000003821	RAMP1		Increased expression at 48 h and 72 h but decreased at 120 h
Group 2	K10	ENSGALG00000004398	CARD11		Increased expression at 48 h and 72 h but decreased at 120 h
Group 2	K10	ENSGALG00000004676	BTG1L		Increased expression at 48 h and 72 h but decreased at 120 h
Group 2	K10	ENSGALG00000005016	ZNF608		Increased expression at 48 h and 72 h but decreased at 120 h
Group 2	K10	ENSGALG00000005330	SNCAIP		Increased expression at 48 h and 72 h but decreased at 120 h
Group 2	K10	ENSGALG00000005725	CSF1R		Increased expression at 48 h and 72 h but decreased at 120 h
Group 2	K10	ENSGALG00000006297	TRPC7		Increased expression at 48 h and 72 h but decreased at 120 h
Group 2	K10	ENSGALG00000006413	CEMIP		Increased expression at 48 h and 72 h but decreased at 120 h
Group 2	K10	ENSGALG00000006855	MELTF		Increased expression at 48 h and 72 h but decreased at 120 h
Group 2	K10	ENSGALG00000007320	FXYD2		Increased expression at 48 h and 72 h but decreased at 120 h
Group 2	K10	ENSGALG00000007647	MYO3A		Increased expression at 48 h and 72 h but decreased at 120 h
Group 2	K10	ENSGALG00000008281	NEURL1		Increased expression at 48 h and 72 h but decreased at 120 h
Group 2	K10	ENSGALG00000008747	ITGA8		Increased expression at 48 h and 72 h but decreased at 120 h
Group 2	K10	ENSGALG00000009392	TLR5		Increased expression at 48 h and 72 h but decreased at 120 h
Group 2	K10	ENSGALG00000009596	TMEM117		Increased expression at 48 h and 72 h but decreased at 120 h
Group 2	K10	ENSGALG00000009628	KCTD12B		Increased expression at 48 h and 72 h but decreased at 120 h
Group 2	K10	ENSGALG00000009864	TRAF5		Increased expression at 48 h and 72 h but decreased at 120 h
Group 2	K10	ENSGALG00000011213	DEGS2	lipid_related_gene	Increased expression at 48 h and 72 h but decreased at 120 h
Group 2	K10	ENSGALG00000011254	SATB1		Increased expression at 48 h and 72 h but decreased at 120 h
Group 2	K10	ENSGALG00000011314	LRRC3B		Increased expression at 48 h and 72 h but decreased at 120 h
Group 2	K10	ENSGALG00000012074	ALPK1		Increased expression at 48 h and 72 h but decreased at 120 h
Group 2	K10	ENSGALG00000012171	GPR39		Increased expression at 48 h and 72 h but decreased at 120 h
Group 2	K10	ENSGALG00000012454	CYTH4		Increased expression at 48 h and 72 h but decreased at 120 h
Group 2	K10	ENSGALG00000012470	LYPD6		Increased expression at 48 h and 72 h but decreased at 120 h
Group 2	K10	ENSGALG00000012542	RASD2		Increased expression at 48 h and 72 h but decreased at 120 h
Group 2	K10	ENSGALG00000013091	EPS8		Increased expression at 48 h and 72 h but decreased at 120 h
Group 2	K10	ENSGALG00000013535	CYP4V2	lipid_related_gene	Increased expression at 48 h and 72 h but decreased at 120 h
Group 2	K10	ENSGALG00000013929	PDGFRA		Increased expression at 48 h and 72 h but decreased at 120 h
Group 2	K10	ENSGALG00000014203	PARVG		Increased expression at 48 h and 72 h but decreased at 120 h
Group 2	K10	ENSGALG00000015096	SH3GL2	lipid_related_gene	Increased expression at 48 h and 72 h but decreased at 120 h
Group 2	K10	ENSGALG00000015167	PRUNE2		Increased expression at 48 h and 72 h but decreased at 120 h
Group 2	K10	ENSGALG00000015425	LPL		Increased expression at 48 h and 72 h but decreased at 120 h
Group 2	K10	ENSGALG00000015665	SH3BP2		Increased expression at 48 h and 72 h but decreased at 120 h
Group 2	K10	ENSGALG00000016299	FAM83B		Increased expression at 48 h and 72 h but decreased at 120 h
Group 2	K10	ENSGALG00000016721	PLCXD1		Increased expression at 48 h and 72 h but decreased at 120 h
Group 2	K10	ENSGALG00000016988	RUBCNL		Increased expression at 48 h and 72 h but decreased at 120 h
Group 2	K10	ENSGALG00000017169	ELMOD1		Increased expression at 48 h and 72 h but decreased at 120 h
Group 2	K10	ENSGALG00000017405	NPR3		Increased expression at 48 h and 72 h but decreased at 120 h
Group 2	K10	ENSGALG00000023083	KIAA1958		Increased expression at 48 h and 72 h but decreased at 120 h
Group 2	K10	ENSGALG00000023172	LOC430303		Increased expression at 48 h and 72 h but decreased at 120 h
Group 2	K10	ENSGALG00000023742	AHR2		Increased expression at 48 h and 72 h but decreased at 120 h
Group 2	K10	ENSGALG00000027353	C10orf71		Increased expression at 48 h and 72 h but decreased at 120 h
Group 2	K10	ENSGALG00000027887	C1QTNF3		Increased expression at 48 h and 72 h but decreased at 120 h
Group 2	K10	ENSGALG00000028327	ENSGALG00000028327		Increased expression at 48 h and 72 h but decreased at 120 h
Group 2	K10	ENSGALG00000029429	TGFBI		Increased expression at 48 h and 72 h but decreased at 120 h
Group 2	K10	ENSGALG00000030344	ISYNA1	lipid_related_gene	Increased expression at 48 h and 72 h but decreased at 120 h
Group 2	K10	ENSGALG00000031301	TULP1		Increased expression at 48 h and 72 h but decreased at 120 h
Group 2	K10	ENSGALG00000032220	ELN		Increased expression at 48 h and 72 h but decreased at 120 h
Group 2	K10	ENSGALG00000033925	LOC422895		Increased expression at 48 h and 72 h but decreased at 120 h
Group 2	K10	ENSGALG00000034788	ENSGALG00000034788		Increased expression at 48 h and 72 h but decreased at 120 h
Group 2	K10	ENSGALG00000034950	SMPD3		Increased expression at 48 h and 72 h but decreased at 120 h
Group 2	K10	ENSGALG00000036327	NGEF		Increased expression at 48 h and 72 h but decreased at 120 h
Group 2	K10	ENSGALG00000036497	SOX4		Increased expression at 48 h and 72 h but decreased at 120 h
Group 2	K10	ENSGALG00000036792	TIGD5		Increased expression at 48 h and 72 h but decreased at 120 h
Group 2	K10	ENSGALG00000038728	LOC100859173		Increased expression at 48 h and 72 h but decreased at 120 h
Group 2	K10	ENSGALG00000038748	RSRP1		Increased expression at 48 h and 72 h but decreased at 120 h
Group 2	K10	ENSGALG00000040030	PHLDB1		Increased expression at 48 h and 72 h but decreased at 120 h
Group 2	K10	ENSGALG00000040573	FMO3		Increased expression at 48 h and 72 h but decreased at 120 h
Group 2	K10	ENSGALG00000041501	AMER3		Increased expression at 48 h and 72 h but decreased at 120 h
Group 2	K10	ENSGALG00000041560	ENSGALG00000041560		Increased expression at 48 h and 72 h but decreased at 120 h
Group 2	K10	ENSGALG00000041634	ACTG2		Increased expression at 48 h and 72 h but decreased at 120 h
Group 2	K10	ENSGALG00000041955	LRRC56		Increased expression at 48 h and 72 h but decreased at 120 h
Group 2	K10	ENSGALG00000042077	HIC1		Increased expression at 48 h and 72 h but decreased at 120 h
Group 2	K10	ENSGALG00000042452	DPP4		Increased expression at 48 h and 72 h but decreased at 120 h
Group 2	K10	ENSGALG00000044632	PLIN3		Increased expression at 48 h and 72 h but decreased at 120 h
Group 2	K10	ENSGALG00000050403	LYPD1		Increased expression at 48 h and 72 h but decreased at 120 h
Group 2	K10	ENSGALG00000050539	ENSGALG00000050539		Increased expression at 48 h and 72 h but decreased at 120 h
Group 2	K10	ENSGALG00000053084	ENSGALG00000053084		Increased expression at 48 h and 72 h but decreased at 120 h
Group 2	K10	ENSGALG00000053422	LOC417131		Increased expression at 48 h and 72 h but decreased at 120 h
Group 2	K10	ENSGALG00000053565	ENSGALG00000053565		Increased expression at 48 h and 72 h but decreased at 120 h
Group 2	K10	ENSGALG00000054378	ENSGALG00000054378		Increased expression at 48 h and 72 h but decreased at 120 h
Group 2	K10	Gallus_gallus_newGene_1132	Gallus_gallus_newGene_1132		Increased expression at 48 h and 72 h but decreased at 120 h
Group 2	K10	Gallus_gallus_newGene_1501	Gallus_gallus_newGene_1501		Increased expression at 48 h and 72 h but decreased at 120 h
Group 2	K10	Gallus_gallus_newGene_1681	Gallus_gallus_newGene_1681		Increased expression at 48 h and 72 h but decreased at 120 h
Group 2	K10	Gallus_gallus_newGene_1848	Gallus_gallus_newGene_1848		Increased expression at 48 h and 72 h but decreased at 120 h
Group 2	K10	Gallus_gallus_newGene_2157	Gallus_gallus_newGene_2157		Increased expression at 48 h and 72 h but decreased at 120 h
Group 2	K10	Gallus_gallus_newGene_2414	Gallus_gallus_newGene_2414		Increased expression at 48 h and 72 h but decreased at 120 h
Group 2	K10	Gallus_gallus_newGene_2655	Gallus_gallus_newGene_2655		Increased expression at 48 h and 72 h but decreased at 120 h
Group 2	K10	Gallus_gallus_newGene_3351	Gallus_gallus_newGene_3351		Increased expression at 48 h and 72 h but decreased at 120 h
Group 2	K10	Gallus_gallus_newGene_3426	Gallus_gallus_newGene_3426		Increased expression at 48 h and 72 h but decreased at 120 h
Group 2	K10	Gallus_gallus_newGene_3528	Gallus_gallus_newGene_3528		Increased expression at 48 h and 72 h but decreased at 120 h
Group 2	K10	Gallus_gallus_newGene_3612	Gallus_gallus_newGene_3612		Increased expression at 48 h and 72 h but decreased at 120 h
Group 2	K10	Gallus_gallus_newGene_3951	Gallus_gallus_newGene_3951		Increased expression at 48 h and 72 h but decreased at 120 h
Group 2	K10	Gallus_gallus_newGene_4239	Gallus_gallus_newGene_4239		Increased expression at 48 h and 72 h but decreased at 120 h
Group 2	K10	Gallus_gallus_newGene_4342	Gallus_gallus_newGene_4342		Increased expression at 48 h and 72 h but decreased at 120 h
Group 2	K10	Gallus_gallus_newGene_4346	Gallus_gallus_newGene_4346		Increased expression at 48 h and 72 h but decreased at 120 h
Group 2	K10	Gallus_gallus_newGene_4457	Gallus_gallus_newGene_4457		Increased expression at 48 h and 72 h but decreased at 120 h
Group 2	K10	Gallus_gallus_newGene_5624	Gallus_gallus_newGene_5624		Increased expression at 48 h and 72 h but decreased at 120 h
Group 2	K10	Gallus_gallus_newGene_583	Gallus_gallus_newGene_583		Increased expression at 48 h and 72 h but decreased at 120 h
Group 2	K10	Gallus_gallus_newGene_6167	Gallus_gallus_newGene_6167		Increased expression at 48 h and 72 h but decreased at 120 h
Group 2	K10	Gallus_gallus_newGene_6312	Gallus_gallus_newGene_6312		Increased expression at 48 h and 72 h but decreased at 120 h
Group 2	K10	Gallus_gallus_newGene_6639	Gallus_gallus_newGene_6639		Increased expression at 48 h and 72 h but decreased at 120 h
Group 2	K10	Gallus_gallus_newGene_6651	Gallus_gallus_newGene_6651		Increased expression at 48 h and 72 h but decreased at 120 h
Group 2	K10	Gallus_gallus_newGene_6936	Gallus_gallus_newGene_6936		Increased expression at 48 h and 72 h but decreased at 120 h
Group 2	K10	Gallus_gallus_newGene_6964	Gallus_gallus_newGene_6964		Increased expression at 48 h and 72 h but decreased at 120 h
Group 2	K10	Gallus_gallus_newGene_6984	Gallus_gallus_newGene_6984		Increased expression at 48 h and 72 h but decreased at 120 h
Group 2	K10	Gallus_gallus_newGene_7198	Gallus_gallus_newGene_7198		Increased expression at 48 h and 72 h but decreased at 120 h
Group 2	K10	Gallus_gallus_newGene_7215	Gallus_gallus_newGene_7215		Increased expression at 48 h and 72 h but decreased at 120 h
Group 2	K10	Gallus_gallus_newGene_7321	Gallus_gallus_newGene_7321		Increased expression at 48 h and 72 h but decreased at 120 h
Group 2	K10	Gallus_gallus_newGene_7508	Gallus_gallus_newGene_7508		Increased expression at 48 h and 72 h but decreased at 120 h
Group 2	K10	Gallus_gallus_newGene_7524	Gallus_gallus_newGene_7524		Increased expression at 48 h and 72 h but decreased at 120 h
Group 2	K10	Gallus_gallus_newGene_7536	Gallus_gallus_newGene_7536		Increased expression at 48 h and 72 h but decreased at 120 h
Group 2	K10	Gallus_gallus_newGene_8129	Gallus_gallus_newGene_8129		Increased expression at 48 h and 72 h but decreased at 120 h
Group 2	K10	Gallus_gallus_newGene_8338	Gallus_gallus_newGene_8338		Increased expression at 48 h and 72 h but decreased at 120 h
Group 2	K10	Gallus_gallus_newGene_8347	Gallus_gallus_newGene_8347		Increased expression at 48 h and 72 h but decreased at 120 h
Group 2	K10	Gallus_gallus_newGene_8437	Gallus_gallus_newGene_8437		Increased expression at 48 h and 72 h but decreased at 120 h
Group 2	K10	Gallus_gallus_newGene_8799	Gallus_gallus_newGene_8799		Increased expression at 48 h and 72 h but decreased at 120 h
Group 2	K10	1:4529199|4548796	1:4529199|4548796		Increased expression at 48 h and 72 h but decreased at 120 h
Group 2	K10	1:12744004|12750283	1:12744004|12750283		Increased expression at 48 h and 72 h but decreased at 120 h
Group 2	K10	1:71122064|71157590	1:71122064|71157590		Increased expression at 48 h and 72 h but decreased at 120 h
Group 2	K10	1:106907760|106916393	1:106907760|106916393		Increased expression at 48 h and 72 h but decreased at 120 h
Group 2	K10	1:110936342|110946524	1:110936342|110946524		Increased expression at 48 h and 72 h but decreased at 120 h
Group 2	K10	10:12574340|12607185	10:12574340|12607185		Increased expression at 48 h and 72 h but decreased at 120 h
Group 2	K10	11:6727527|6814385	11:6727527|6814385		Increased expression at 48 h and 72 h but decreased at 120 h
Group 2	K10	12:5692296|5697816	12:5692296|5697816		Increased expression at 48 h and 72 h but decreased at 120 h
Group 2	K10	15:11649925|11657789	15:11649925|11657789		Increased expression at 48 h and 72 h but decreased at 120 h
Group 2	K10	17:9351936|9361189	17:9351936|9361189		Increased expression at 48 h and 72 h but decreased at 120 h
Group 2	K10	17:9411419|9426425	17:9411419|9426425		Increased expression at 48 h and 72 h but decreased at 120 h
Group 2	K10	2:4058452|4066213	2:4058452|4066213		Increased expression at 48 h and 72 h but decreased at 120 h
Group 2	K10	2:6624905|6625480	2:6624905|6625480		Increased expression at 48 h and 72 h but decreased at 120 h
Group 2	K10	2:10484460|10488298	2:10484460|10488298		Increased expression at 48 h and 72 h but decreased at 120 h
Group 2	K10	2:33267867|33280455	2:33267867|33280455		Increased expression at 48 h and 72 h but decreased at 120 h
Group 2	K10	2:47573401|47575959	2:47573401|47575959		Increased expression at 48 h and 72 h but decreased at 120 h
Group 2	K10	2:98837834|98840143	2:98837834|98840143		Increased expression at 48 h and 72 h but decreased at 120 h
Group 2	K10	20:1448100|1455586	20:1448100|1455586		Increased expression at 48 h and 72 h but decreased at 120 h
Group 2	K10	3:25538689|25541082	3:25538689|25541082		Increased expression at 48 h and 72 h but decreased at 120 h
Group 2	K10	33:4729769|4733493	33:4729769|4733493		Increased expression at 48 h and 72 h but decreased at 120 h
Group 2	K10	4:62915440|62920083	4:62915440|62920083		Increased expression at 48 h and 72 h but decreased at 120 h
Group 2	K10	5:11991484|11994361	5:11991484|11994361		Increased expression at 48 h and 72 h but decreased at 120 h
Group 2	K10	5:55765053|55765698	5:55765053|55765698		Increased expression at 48 h and 72 h but decreased at 120 h
Group 2	K10	5:57838520|57841983	5:57838520|57841983		Increased expression at 48 h and 72 h but decreased at 120 h
Group 2	K10	6:27145316|27146255	6:27145316|27146255		Increased expression at 48 h and 72 h but decreased at 120 h
Group 2	K10	7:13545067|13550848	7:13545067|13550848		Increased expression at 48 h and 72 h but decreased at 120 h
Group 2	K10	8:21628179|21632221	8:21628179|21632221		Increased expression at 48 h and 72 h but decreased at 120 h
Group 2	K10	8:30150504|30176299	8:30150504|30176299		Increased expression at 48 h and 72 h but decreased at 120 h
Group 4	K11	ENSGALG00000002397	PSPH		decreased expression at 12 h but modestly decreased expression at 48 h and then increased expression at 72 h and 120 h
Group 4	K11	ENSGALG00000002479	MAT1A		decreased expression at 12 h but modestly decreased expression at 48 h and then increased expression at 72 h and 120 h
Group 4	K11	ENSGALG00000004365	ENSGALG00000004365		decreased expression at 12 h but modestly decreased expression at 48 h and then increased expression at 72 h and 120 h
Group 4	K11	ENSGALG00000004974	PPARG		decreased expression at 12 h but modestly decreased expression at 48 h and then increased expression at 72 h and 120 h
Group 4	K11	ENSGALG00000005845	SLC7A5		decreased expression at 12 h but modestly decreased expression at 48 h and then increased expression at 72 h and 120 h
Group 4	K11	ENSGALG00000007874	IL18		decreased expression at 12 h but modestly decreased expression at 48 h and then increased expression at 72 h and 120 h
Group 4	K11	ENSGALG00000009758	SLC7A11		decreased expression at 12 h but modestly decreased expression at 48 h and then increased expression at 72 h and 120 h
Group 4	K11	ENSGALG00000011331	CTH		decreased expression at 12 h but modestly decreased expression at 48 h and then increased expression at 72 h and 120 h
Group 4	K11	ENSGALG00000014978	IQGAP2		decreased expression at 12 h but modestly decreased expression at 48 h and then increased expression at 72 h and 120 h
Group 4	K11	ENSGALG00000015180	PSAT1		decreased expression at 12 h but modestly decreased expression at 48 h and then increased expression at 72 h and 120 h
Group 4	K11	ENSGALG00000027069	TSC22D4		decreased expression at 12 h but modestly decreased expression at 48 h and then increased expression at 72 h and 120 h
Group 4	K11	ENSGALG00000027874	CHAC1		decreased expression at 12 h but modestly decreased expression at 48 h and then increased expression at 72 h and 120 h
Group 4	K11	ENSGALG00000031518	DDIT3		decreased expression at 12 h but modestly decreased expression at 48 h and then increased expression at 72 h and 120 h
Group 4	K11	ENSGALG00000032717	LOC395551		decreased expression at 12 h but modestly decreased expression at 48 h and then increased expression at 72 h and 120 h
Group 4	K11	ENSGALG00000033338	GPT2		decreased expression at 12 h but modestly decreased expression at 48 h and then increased expression at 72 h and 120 h
Group 4	K11	ENSGALG00000033591	LOC769726		decreased expression at 12 h but modestly decreased expression at 48 h and then increased expression at 72 h and 120 h
Group 4	K11	ENSGALG00000033635	PTGS2		decreased expression at 12 h but modestly decreased expression at 48 h and then increased expression at 72 h and 120 h
Group 4	K11	ENSGALG00000037603	SESN2		decreased expression at 12 h but modestly decreased expression at 48 h and then increased expression at 72 h and 120 h
Group 4	K11	ENSGALG00000043694	RAPGEF4		decreased expression at 12 h but modestly decreased expression at 48 h and then increased expression at 72 h and 120 h
Group 4	K11	ENSGALG00000045085	IFIT5		decreased expression at 12 h but modestly decreased expression at 48 h and then increased expression at 72 h and 120 h
Group 4	K11	ENSGALG00000049422	ATF3		decreased expression at 12 h but modestly decreased expression at 48 h and then increased expression at 72 h and 120 h
Group 4	K11	1:135120215|135128182	1:135120215|135128182		decreased expression at 12 h but modestly decreased expression at 48 h and then increased expression at 72 h and 120 h
Group 4	K11	Z:54674624|54755962	Z:54674624|54755962		decreased expression at 12 h but modestly decreased expression at 48 h and then increased expression at 72 h and 120 h
Group 5	K12	ENSGALG00000001169	CRB2		Gradually decreased expression
Group 5	K12	ENSGALG00000002223	LHX9		Gradually decreased expression
Group 5	K12	ENSGALG00000003758	MREG		Gradually decreased expression
Group 5	K12	ENSGALG00000005502	KCNG4		Gradually decreased expression
Group 5	K12	ENSGALG00000006749	WDR37		Gradually decreased expression
Group 5	K12	ENSGALG00000007777	SLC39A10		Gradually decreased expression
Group 5	K12	ENSGALG00000008263	CNTN4		Gradually decreased expression
Group 5	K12	ENSGALG00000009034	ALK		Gradually decreased expression
Group 5	K12	ENSGALG00000011284	LRRC7		Gradually decreased expression
Group 5	K12	ENSGALG00000011630	GLI2		Gradually decreased expression
Group 5	K12	ENSGALG00000011813	HEG1		Gradually decreased expression
Group 5	K12	ENSGALG00000012705	GMPR2		Gradually decreased expression
Group 5	K12	ENSGALG00000014727	PDE4D		Gradually decreased expression
Group 5	K12	ENSGALG00000014950	LOC421740		Gradually decreased expression
Group 5	K12	ENSGALG00000015079	UPK1B		Gradually decreased expression
Group 5	K12	ENSGALG00000015419	PENK		Gradually decreased expression
Group 5	K12	ENSGALG00000016617	NCOA1		Gradually decreased expression
Group 5	K12	ENSGALG00000016992	HTR2A		Gradually decreased expression
Group 5	K12	ENSGALG00000019231	CD200R1		Gradually decreased expression
Group 5	K12	ENSGALG00000020528	INIP		Gradually decreased expression
Group 5	K12	ENSGALG00000025822	CYP1B1		Gradually decreased expression
Group 5	K12	ENSGALG00000026167	PIK3R5		Gradually decreased expression
Group 5	K12	ENSGALG00000027365	HIVEP3		Gradually decreased expression
Group 5	K12	ENSGALG00000027793	SCN9A		Gradually decreased expression
Group 5	K12	ENSGALG00000029596	HAS2		Gradually decreased expression
Group 5	K12	ENSGALG00000029983	ANGPT1		Gradually decreased expression
Group 5	K12	ENSGALG00000037695	OSR2		Gradually decreased expression
Group 5	K12	ENSGALG00000037975	CA3B		Gradually decreased expression
Group 5	K12	ENSGALG00000038320	COLGALT1		Gradually decreased expression
Group 5	K12	ENSGALG00000038432	ENSGALG00000038432		Gradually decreased expression
Group 5	K12	ENSGALG00000050166	LOC100858386		Gradually decreased expression
Group 5	K12	ENSGALG00000051882	MUC4L		Gradually decreased expression
Group 5	K12	ENSGALG00000053860	LOC101750112; LOC420486	lipid_related_gene	Gradually decreased expression
Group 5	K12	Gallus_gallus_newGene_1033	Gallus_gallus_newGene_1033		Gradually decreased expression
Group 5	K12	Gallus_gallus_newGene_1050	Gallus_gallus_newGene_1050		Gradually decreased expression
Group 5	K12	Gallus_gallus_newGene_1390	Gallus_gallus_newGene_1390		Gradually decreased expression
Group 5	K12	Gallus_gallus_newGene_1661	Gallus_gallus_newGene_1661		Gradually decreased expression
Group 5	K12	Gallus_gallus_newGene_2240	Gallus_gallus_newGene_2240		Gradually decreased expression
Group 5	K12	Gallus_gallus_newGene_2550	Gallus_gallus_newGene_2550		Gradually decreased expression
Group 5	K12	Gallus_gallus_newGene_4025	Gallus_gallus_newGene_4025		Gradually decreased expression
Group 5	K12	Gallus_gallus_newGene_4145	Gallus_gallus_newGene_4145		Gradually decreased expression
Group 5	K12	Gallus_gallus_newGene_4255	Gallus_gallus_newGene_4255		Gradually decreased expression
Group 5	K12	Gallus_gallus_newGene_4663	Gallus_gallus_newGene_4663		Gradually decreased expression
Group 5	K12	Gallus_gallus_newGene_5749	Gallus_gallus_newGene_5749		Gradually decreased expression
Group 5	K12	Gallus_gallus_newGene_5781	Gallus_gallus_newGene_5781		Gradually decreased expression
Group 5	K12	Gallus_gallus_newGene_6311	Gallus_gallus_newGene_6311		Gradually decreased expression
Group 5	K12	Gallus_gallus_newGene_6331	Gallus_gallus_newGene_6331		Gradually decreased expression
Group 5	K12	Gallus_gallus_newGene_6757	Gallus_gallus_newGene_6757		Gradually decreased expression
Group 5	K12	Gallus_gallus_newGene_6929	Gallus_gallus_newGene_6929		Gradually decreased expression
Group 5	K12	Gallus_gallus_newGene_6930	Gallus_gallus_newGene_6930		Gradually decreased expression
Group 5	K12	Gallus_gallus_newGene_6971	Gallus_gallus_newGene_6971		Gradually decreased expression
Group 5	K12	Gallus_gallus_newGene_7020	Gallus_gallus_newGene_7020		Gradually decreased expression
Group 5	K12	Gallus_gallus_newGene_7295	Gallus_gallus_newGene_7295		Gradually decreased expression
Group 5	K12	Gallus_gallus_newGene_8174	Gallus_gallus_newGene_8174		Gradually decreased expression
Group 5	K12	Gallus_gallus_newGene_860	Gallus_gallus_newGene_860		Gradually decreased expression
Group 5	K12	Gallus_gallus_newGene_8661	Gallus_gallus_newGene_8661		Gradually decreased expression
Group 5	K12	Gallus_gallus_newGene_882	Gallus_gallus_newGene_882		Gradually decreased expression
Group 5	K12	Gallus_gallus_newGene_8865	Gallus_gallus_newGene_8865		Gradually decreased expression
Group 5	K12	15:6162811|6164216	15:6162811|6164216		Gradually decreased expression
Group 5	K12	2:104635|107958	2:104635|107958		Gradually decreased expression
Group 5	K12	20:8191640|8192543	20:8191640|8192543		Gradually decreased expression
Group 5	K12	3:54216389|54220399	3:54216389|54220399		Gradually decreased expression
Group 5	K12	4:91195247|91197932	4:91195247|91197932		Gradually decreased expression
Group 5	K12	5:9696389|9698586	5:9696389|9698586		Gradually decreased expression
Group 5	K12	5:50452454|50468722	5:50452454|50468722		Gradually decreased expression
Group 5	K12	6:1698054|1700598	6:1698054|1700598		Gradually decreased expression
Group 5	K12	8:4874055|4880754	8:4874055|4880754		Gradually decreased expression
Group 7	K13	ENSGALG00000000156	BRD2		Increased expression at 12 h and then decreased expression
Group 7	K13	ENSGALG00000000241	STARD4	lipid_related_gene	Increased expression at 12 h and then decreased expression
Group 7	K13	ENSGALG00000001749	ACSBG2	lipid_related_gene	Increased expression at 12 h and then decreased expression
Group 7	K13	ENSGALG00000001857	FAM132A		Increased expression at 12 h and then decreased expression
Group 7	K13	ENSGALG00000002346	CLSPN		Increased expression at 12 h and then decreased expression
Group 7	K13	ENSGALG00000002742	TMEM132B		Increased expression at 12 h and then decreased expression
Group 7	K13	ENSGALG00000002899	AACS	lipid_related_gene	Increased expression at 12 h and then decreased expression
Group 7	K13	ENSGALG00000003475	ACLY		Increased expression at 12 h and then decreased expression
Group 7	K13	ENSGALG00000004106	DHCR7	lipid_related_gene	Increased expression at 12 h and then decreased expression
Group 7	K13	ENSGALG00000004691	NLE1		Increased expression at 12 h and then decreased expression
Group 7	K13	ENSGALG00000005739	SCD	lipid_related_gene	Increased expression at 12 h and then decreased expression
Group 7	K13	ENSGALG00000005888	PGP		Increased expression at 12 h and then decreased expression
Group 7	K13	ENSGALG00000006198	LSS	lipid_related_gene	Increased expression at 12 h and then decreased expression
Group 7	K13	ENSGALG00000006723	IDI2		Increased expression at 12 h and then decreased expression
Group 7	K13	ENSGALG00000007178	FADS2	lipid_related_gene	Increased expression at 12 h and then decreased expression
Group 7	K13	ENSGALG00000007267	MVD	lipid_related_gene	Increased expression at 12 h and then decreased expression
Group 7	K13	ENSGALG00000007493	NSDHL	lipid_related_gene	Increased expression at 12 h and then decreased expression
Group 7	K13	ENSGALG00000008037	HORMAD2		Increased expression at 12 h and then decreased expression
Group 7	K13	ENSGALG00000008798	ZMYND19		Increased expression at 12 h and then decreased expression
Group 7	K13	ENSGALG00000009069	CAPN14		Increased expression at 12 h and then decreased expression
Group 7	K13	ENSGALG00000009365	CYP51A1		Increased expression at 12 h and then decreased expression
Group 7	K13	ENSGALG00000009560	MSMO1	lipid_related_gene	Increased expression at 12 h and then decreased expression
Group 7	K13	ENSGALG00000009626	THBS1		Increased expression at 12 h and then decreased expression
Group 7	K13	ENSGALG00000010226	MUTYH		Increased expression at 12 h and then decreased expression
Group 7	K13	ENSGALG00000010798	DHCR24		Increased expression at 12 h and then decreased expression
Group 7	K13	ENSGALG00000010884	DDX24		Increased expression at 12 h and then decreased expression
Group 7	K13	ENSGALG00000011166	PKDCCB		Increased expression at 12 h and then decreased expression
Group 7	K13	ENSGALG00000011659	ACAT2	lipid_related_gene	Increased expression at 12 h and then decreased expression
Group 7	K13	ENSGALG00000012163	BDNF		Increased expression at 12 h and then decreased expression
Group 7	K13	ENSGALG00000012219	UNC5C		Increased expression at 12 h and then decreased expression
Group 7	K13	ENSGALG00000013740	SLC20A1		Increased expression at 12 h and then decreased expression
Group 7	K13	ENSGALG00000013848	MVK	lipid_related_gene	Increased expression at 12 h and then decreased expression
Group 7	K13	ENSGALG00000014258	ENSGALG00000014258		Increased expression at 12 h and then decreased expression
Group 7	K13	ENSGALG00000014573	NAT10		Increased expression at 12 h and then decreased expression
Group 7	K13	ENSGALG00000014788	CENPH		Increased expression at 12 h and then decreased expression
Group 7	K13	ENSGALG00000014862	HMGCS1	lipid_related_gene	Increased expression at 12 h and then decreased expression
Group 7	K13	ENSGALG00000014948	HMGCR	lipid_related_gene	Increased expression at 12 h and then decreased expression
Group 7	K13	ENSGALG00000015150	RORB		Increased expression at 12 h and then decreased expression
Group 7	K13	ENSGALG00000016665	FDFT1	lipid_related_gene	Increased expression at 12 h and then decreased expression
Group 7	K13	ENSGALG00000016908	PCDH9		Increased expression at 12 h and then decreased expression
Group 7	K13	ENSGALG00000017128	SKA3		Increased expression at 12 h and then decreased expression
Group 7	K13	ENSGALG00000017394	INSIG1		Increased expression at 12 h and then decreased expression
Group 7	K13	ENSGALG00000017627	C10orf2		Increased expression at 12 h and then decreased expression
Group 7	K13	ENSGALG00000025751	NMRK2		Increased expression at 12 h and then decreased expression
Group 7	K13	ENSGALG00000029606	MYH1E		Increased expression at 12 h and then decreased expression
Group 7	K13	ENSGALG00000029921	CSRP2		Increased expression at 12 h and then decreased expression
Group 7	K13	ENSGALG00000029947	ENSGALG00000029947		Increased expression at 12 h and then decreased expression
Group 7	K13	ENSGALG00000030730	NOL6		Increased expression at 12 h and then decreased expression
Group 7	K13	ENSGALG00000031340	E2F7		Increased expression at 12 h and then decreased expression
Group 7	K13	ENSGALG00000032730	NOP56		Increased expression at 12 h and then decreased expression
Group 7	K13	ENSGALG00000032993	FTSJ3		Increased expression at 12 h and then decreased expression
Group 7	K13	ENSGALG00000035869	ATAD3B		Increased expression at 12 h and then decreased expression
Group 7	K13	ENSGALG00000036915	SQLE	lipid_related_gene	Increased expression at 12 h and then decreased expression
Group 7	K13	ENSGALG00000042254	LOC423693		Increased expression at 12 h and then decreased expression
Group 7	K13	ENSGALG00000046914	ENSGALG00000046914		Increased expression at 12 h and then decreased expression
Group 7	K13	ENSGALG00000047383	WISP2		Increased expression at 12 h and then decreased expression
Group 7	K13	ENSGALG00000050309	HIST1H2BO		Increased expression at 12 h and then decreased expression
Group 7	K13	ENSGALG00000050687	ENSGALG00000050687		Increased expression at 12 h and then decreased expression
Group 7	K13	ENSGALG00000051022	ENSGALG00000051022		Increased expression at 12 h and then decreased expression
Group 7	K13	ENSGALG00000053107	ENSGALG00000053107		Increased expression at 12 h and then decreased expression
Group 7	K13	ENSGALG00000054319	ELOVL6	lipid_related_gene	Increased expression at 12 h and then decreased expression
Group 7	K13	Gallus_gallus_newGene_3311	Gallus_gallus_newGene_3311		Increased expression at 12 h and then decreased expression
Group 7	K13	Gallus_gallus_newGene_4647	Gallus_gallus_newGene_4647		Increased expression at 12 h and then decreased expression
Group 1	K14	ENSGALG00000002667	OLFML2B		Gradually increased expression
Group 1	K14	ENSGALG00000003283	COMP		Gradually increased expression
Group 1	K14	ENSGALG00000005472	NAT		Gradually increased expression
Group 1	K14	ENSGALG00000005473	PNAT3		Gradually increased expression
Group 1	K14	ENSGALG00000005474	PNAT10		Gradually increased expression
Group 1	K14	ENSGALG00000005550	ST6GAL1		Gradually increased expression
Group 1	K14	ENSGALG00000005554	ADIPOQ		Gradually increased expression
Group 1	K14	ENSGALG00000006520	MYH11		Gradually increased expression
Group 1	K14	ENSGALG00000007412	MPZL2		Gradually increased expression
Group 1	K14	ENSGALG00000007466	EDNRB2		Gradually increased expression
Group 1	K14	ENSGALG00000007993	DCX		Gradually increased expression
Group 1	K14	ENSGALG00000010435	RASGRP3		Gradually increased expression
Group 1	K14	ENSGALG00000011740	MGP		Gradually increased expression
Group 1	K14	ENSGALG00000012021	KCNK4		Gradually increased expression
Group 1	K14	ENSGALG00000012076	TIFA		Gradually increased expression
Group 1	K14	ENSGALG00000013033	CMBL		Gradually increased expression
Group 1	K14	ENSGALG00000013606	FGL1A		Gradually increased expression
Group 1	K14	ENSGALG00000013993	VNN2		Gradually increased expression
Group 1	K14	ENSGALG00000016651	TDH		Gradually increased expression
Group 1	K14	ENSGALG00000029382	BARX2		Gradually increased expression
Group 1	K14	ENSGALG00000030025	FABP4	lipid_related_gene	Gradually increased expression
Group 1	K14	ENSGALG00000032736	MGLL	lipid_related_gene	Gradually increased expression
Group 1	K14	ENSGALG00000032746	ENPP2		Gradually increased expression
Group 1	K14	ENSGALG00000035927	ST8SIA5		Gradually increased expression
Group 1	K14	ENSGALG00000039634	KRT80		Gradually increased expression
Group 1	K14	ENSGALG00000048409	ENSGALG00000048409		Gradually increased expression
Group 1	K14	ENSGALG00000048781	ENSGALG00000048781		Gradually increased expression
Group 1	K14	Gallus_gallus_newGene_6058	Gallus_gallus_newGene_6058		Gradually increased expression
Group 1	K15	ENSGALG00000006453	TF		Gradually increased expression
Group 1	K15	ENSGALG00000008006	CAPN6		Gradually increased expression
Group 1	K15	ENSGALG00000011668	IL8L1		Gradually increased expression
Group 1	K15	ENSGALG00000025945	AVD		Gradually increased expression
Group 1	K15	ENSGALG00000027716	SAA		Gradually increased expression
Group 1	K15	ENSGALG00000043064	EXFABP		Gradually increased expression
