# Supplementary material for: Dynamic Expression and Regulatory Network of Circular RNA for Abdominal Preadipocytes Differentiation in Chicken (Gallus gallus)
Source: Front Cell Dev Biol. 2021 Nov 12;9:761638. doi: 10.3389/fcell.2021.761638 (PMC8633312; doi:10.3389/fcell.2021.761638)
Supplement: Supplementary file 2 [file DataSheet1.ZIP › Table S8 circRNAs and mRNAs in modules generated by WGCNA.xlsx]

## Sheet: Genes in all modules
circRNAs and mRNAs in all modules identified by WGCNA
Gene_ID	Gene symbol	Modules
ENSGALG00000000104	ENSGALG00000000104	blue
ENSGALG00000009428	SUSD6	blue
ENSGALG00000011738	ARHGDIB	blue
ENSGALG00000008590	EEF1B2	blue
ENSGALG00000008593	ATP1B4	blue
ENSGALG00000016221	EFHC2	blue
ENSGALG00000050919	ENSGALG00000050919	blue
ENSGALG00000007575	ENSGALG00000007575	blue
ENSGALG00000054212	ENSGALG00000054212	blue
ENSGALG00000006194	SLC52A3	blue
ENSGALG00000017196	ARHGAP42	blue
ENSGALG00000016820	GAS6	blue
ENSGALG00000015846	SNAP91	blue
ENSGALG00000003476	ERN1	blue
ENSGALG00000003472	VWC2L	blue
ENSGALG00000037962	C1H21ORF59	blue
ENSGALG00000047403	PIH1D2	blue
ENSGALG00000004128	CYSLTR1	blue
ENSGALG00000004121	LPAR4	blue
ENSGALG00000040756	PI4KA	blue
ENSGALG00000049663	ENSGALG00000049663	blue
ENSGALG00000049668	MFSD4B	blue
Gallus_gallus_newGene_6686	Gallus_gallus_newGene_6686	blue
ENSGALG00000045132	ENSGALG00000045132	blue
ENSGALG00000010949	GPNMB	blue
ENSGALG00000041939	FAM222B	blue
ENSGALG00000032925	STK40	blue
ENSGALG00000038440	COQ10B	blue
ENSGALG00000003732	UCK1	blue
ENSGALG00000003733	LIFR	blue
ENSGALG00000046724	PRRG3	blue
ENSGALG00000024485	BET1	blue
Gallus_gallus_newGene_7675	Gallus_gallus_newGene_7675	blue
ENSGALG00000016661	BLK	blue
ENSGALG00000015311	RNF38	blue
ENSGALG00000010363	HERC3	blue
ENSGALG00000033295	CAV2	blue
ENSGALG00000010091	ATP6V0B	blue
ENSGALG00000005540	MICAL2	blue
ENSGALG00000006015	COPB1	blue
ENSGALG00000007944	HECW2	blue
Gallus_gallus_newGene_3726	Gallus_gallus_newGene_3726	blue
ENSGALG00000004629	RNF216	blue
ENSGALG00000004623	AGTRAP	blue
ENSGALG00000004621	PREX1	blue
ENSGALG00000037880	ATP5A1Z	blue
ENSGALG00000003536	KLHL11	blue
ENSGALG00000031062	BAG5	blue
ENSGALG00000052553	ENSGALG00000052553	blue
ENSGALG00000005974	COL6A1	blue
ENSGALG00000005975	ZNF488	blue
ENSGALG00000005976	TCEA2	blue
ENSGALG00000044141	THAP9	blue
ENSGALG00000033338	GPT2	blue
ENSGALG00000005021	RAB43	blue
ENSGALG00000005028	TOP3A	blue
ENSGALG00000052932	SHROOM3	blue
ENSGALG00000012142	KCNA4	blue
ENSGALG00000014421	LCORL	blue
ENSGALG00000001334	GNB1	blue
ENSGALG00000001335	FAM18B1	blue
ENSGALG00000009073	PSEN2	blue
ENSGALG00000009076	NDUFB5	blue
ENSGALG00000012965	FAM105A	blue
ENSGALG00000012968	RMND1	blue
ENSGALG00000017304	PGM2L1	blue
ENSGALG00000017307	POLD3	blue
Gallus_gallus_newGene_4840	Gallus_gallus_newGene_4840	blue
ENSGALG00000008886	ZNF618	blue
ENSGALG00000008885	PDE1A	blue
ENSGALG00000008881	RGS3	blue
ENSGALG00000008880	VTI1A	blue
ENSGALG00000008888	IL1RAPL2	blue
ENSGALG00000000106	LRIF1	blue
ENSGALG00000047148	LIPT2	blue
ENSGALG00000029367	CYBA	blue
ENSGALG00000015433	ABCA1	blue
ENSGALG00000012426	DDHD1	blue
ENSGALG00000015435	ENSGALG00000015435	blue
ENSGALG00000009828	PPP2R5A	blue
ENSGALG00000009823	PTPRE	blue
ENSGALG00000028940	NUDT14	blue
ENSGALG00000028949	CORO6	blue
ENSGALG00000012124	PELI2	blue
ENSGALG00000000692	CDK18	blue
ENSGALG00000000525	MAP3K3	blue
ENSGALG00000037299	LYRM7	blue
ENSGALG00000006202	SCNN1B	blue
ENSGALG00000006201	TBC1D20	blue
ENSGALG00000006205	GTF2B	blue
ENSGALG00000003185	SCPEP1	blue
ENSGALG00000002588	PPARD	blue
ENSGALG00000043126	ENSGALG00000043126	blue
ENSGALG00000006644	ENSGALG00000006644	blue
ENSGALG00000004127	ENSGALG00000004127	blue
ENSGALG00000030890	RRS1	blue
ENSGALG00000041192	IFIH1	blue
ENSGALG00000041193	NFYB	blue
ENSGALG00000013177	BCAT1	blue
Gallus_gallus_newGene_6755	Gallus_gallus_newGene_6755	blue
ENSGALG00000042750	ND1	blue
Gallus_gallus_newGene_1193	Gallus_gallus_newGene_1193	blue
Gallus_gallus_newGene_1192	Gallus_gallus_newGene_1192	blue
ENSGALG00000014582	CADM1	blue
ENSGALG00000015180	PSAT1	blue
ENSGALG00000015182	NEPRO	blue
Gallus_gallus_newGene_5477	Gallus_gallus_newGene_5477	blue
Gallus_gallus_newGene_5470	Gallus_gallus_newGene_5470	blue
ENSGALG00000053748	PET117	blue
ENSGALG00000040869	ENSGALG00000040869	blue
ENSGALG00000004196	UGT1A1	blue
ENSGALG00000045424	ENSGALG00000045424	blue
ENSGALG00000049557	ENSGALG00000049557	blue
ENSGALG00000049551	ENSGALG00000049551	blue
ENSGALG00000047489	ENSGALG00000047489	blue
ENSGALG00000047480	ENSGALG00000047480	blue
ENSGALG00000008086	ACTR1A	blue
ENSGALG00000036990	DECR1	blue
ENSGALG00000000226	TMEM9	blue
ENSGALG00000050503	TNFRSF4	blue
ENSGALG00000011473	RPS6KA2	blue
ENSGALG00000011475	RPL37A	blue
ENSGALG00000046992	MCRIP2	blue
ENSGALG00000010707	GPR68	blue
ENSGALG00000010708	ICA1	blue
ENSGALG00000038374	SNX20	blue
ENSGALG00000037733	ENSGALG00000037733	blue
ENSGALG00000034111	FOXF1	blue
ENSGALG00000004248	TACR2	blue
ENSGALG00000032453	FABP9	blue
ENSGALG00000032452	GAS7	blue
Gallus_gallus_newGene_7362	Gallus_gallus_newGene_7362	blue
ENSGALG00000026294	ENSGALG00000026294	blue
ENSGALG00000026299	ENSGALG00000026299	blue
Gallus_gallus_newGene_7920	Gallus_gallus_newGene_7920	blue
ENSGALG00000019663	ACBD7	blue
ENSGALG00000020986	ENSGALG00000020986	blue
ENSGALG00000014732	ERCC8	blue
ENSGALG00000018534	ENSGALG00000018534	blue
ENSGALG00000013709	TIMM21	blue
ENSGALG00000027981	AASDHPPT	blue
ENSGALG00000012072	ENSGALG00000012072	blue
ENSGALG00000012075	DTX3L	blue
ENSGALG00000012076	TIFA	blue
ENSGALG00000014952	CERT1	blue
ENSGALG00000014955	CALHM4	blue
ENSGALG00000014956	POLK	blue
Gallus_gallus_newGene_1015	Gallus_gallus_newGene_1015	blue
ENSGALG00000015391	ENSGALG00000015391	blue
ENSGALG00000008239	NDUFB3	blue
Gallus_gallus_newGene_4798	Gallus_gallus_newGene_4798	blue
ENSGALG00000011671	SLC15A2	blue
ENSGALG00000008491	BIRC8	blue
ENSGALG00000008493	METTL21A	blue
ENSGALG00000017091	FLT1	blue
ENSGALG00000017092	PAN3	blue
ENSGALG00000017099	RASL11A	blue
ENSGALG00000016943	OLFM4	blue
ENSGALG00000016947	ELF1	blue
ENSGALG00000046384	ENSGALG00000046384	blue
ENSGALG00000052002	RNASEH2A	blue
ENSGALG00000046657	ENSGALG00000046657	blue
ENSGALG00000047526	ENSGALG00000047526	blue
ENSGALG00000004005	AKR7L	blue
ENSGALG00000004004	PHKB	blue
ENSGALG00000051063	ENSGALG00000051063	blue
ENSGALG00000029701	INO80D	blue
ENSGALG00000029709	INPP4A	blue
ENSGALG00000045671	ENSGALG00000045671	blue
ENSGALG00000045676	NELFE	blue
ENSGALG00000004916	DRC3	blue
ENSGALG00000050332	ENSGALG00000050332	blue
ENSGALG00000032061	IER3IP1	blue
ENSGALG00000006519	KIAA1024	blue
Gallus_gallus_newGene_118	Gallus_gallus_newGene_118	blue
Gallus_gallus_newGene_112	Gallus_gallus_newGene_112	blue
Gallus_gallus_newGene_114	Gallus_gallus_newGene_114	blue
ENSGALG00000039772	RGS7	blue
ENSGALG00000040962	CPSF7	blue
ENSGALG00000026704	GPX8	blue
ENSGALG00000010839	SPCS3	blue
ENSGALG00000010837	ASB5	blue
ENSGALG00000008807	DCUN1D1	blue
ENSGALG00000008806	RPL12	blue
ENSGALG00000013511	ANKRA2	blue
ENSGALG00000016740	OCA2	blue
ENSGALG00000040415	ENSGALG00000040415	blue
ENSGALG00000054931	ENSGALG00000054931	blue
Gallus_gallus_newGene_5364	Gallus_gallus_newGene_5364	blue
ENSGALG00000010190	TBC1D15	blue
ENSGALG00000000611	ENSGALG00000000611	blue
ENSGALG00000000616	ELF3	blue
ENSGALG00000006750	ENSGALG00000006750	blue
ENSGALG00000006756	ENSGALG00000006756	blue
ENSGALG00000011823	FAT4	blue
ENSGALG00000001258	NUMA1	blue
ENSGALG00000001256	NLRC5	blue
ENSGALG00000001250	APLP2	blue
Gallus_gallus_newGene_2550	Gallus_gallus_newGene_2550	blue
ENSGALG00000036163	ZNF710	blue
ENSGALG00000007152	FAM3D	blue
ENSGALG00000042838	TRAF2	blue
ENSGALG00000031305	FAM13C	blue
ENSGALG00000032642	SMARCC1	blue
ENSGALG00000040993	BAMBI	blue
ENSGALG00000040995	ENSGALG00000040995	blue
ENSGALG00000026422	ENSGALG00000026422	blue
ENSGALG00000005140	RRAD	blue
ENSGALG00000005146	PDP2	blue
ENSGALG00000039337	SH3BP5	blue
ENSGALG00000041800	GLP2R	blue
ENSGALG00000041802	LYRM9	blue
ENSGALG00000012620	PTCH1	blue
ENSGALG00000012621	ENSGALG00000012621	blue
ENSGALG00000020003	MAP3K4	blue
ENSGALG00000048781	ENSGALG00000048781	blue
ENSGALG00000003689	PAPSS2	blue
ENSGALG00000013990	RPS12	blue
ENSGALG00000013993	VNN1	blue
ENSGALG00000029834	AIF1L	blue
ENSGALG00000042214	UBQLN4	blue
ENSGALG00000009240	NFE2L2	blue
ENSGALG00000010977	FAM221A	blue
Gallus_gallus_newGene_2023	Gallus_gallus_newGene_2023	blue
ENSGALG00000013234	HAPLN2	blue
ENSGALG00000039474	ID4	blue
ENSGALG00000016463	FAM49A	blue
ENSGALG00000052453	ENSGALG00000052453	blue
ENSGALG00000047771	PGF	blue
ENSGALG00000029197	KIRREL3	blue
ENSGALG00000052983	ENSGALG00000052983	blue
ENSGALG00000011164	ENSGALG00000011164	blue
ENSGALG00000011162	CYP46A1	blue
ENSGALG00000051184	ENSGALG00000051184	blue
ENSGALG00000008385	PPIP5K1	blue
ENSGALG00000008381	TMEM237	blue
ENSGALG00000001863	VTG2	blue
Gallus_gallus_newGene_5133	Gallus_gallus_newGene_5133	blue
ENSGALG00000001864	C9orf72	blue
ENSGALG00000008659	HACD1	blue
ENSGALG00000000401	RBM15	blue
Gallus_gallus_newGene_8755	Gallus_gallus_newGene_8755	blue
ENSGALG00000006121	PIK3C2A	blue
Gallus_gallus_newGene_3036	Gallus_gallus_newGene_3036	blue
ENSGALG00000037402	NOV	blue
ENSGALG00000048016	ENSGALG00000048016	blue
ENSGALG00000002719	CSNK1D	blue
ENSGALG00000040519	PEF1	blue
ENSGALG00000023451	TRPM7	blue
ENSGALG00000026210	POMK	blue
ENSGALG00000006824	USP19	blue
ENSGALG00000013037	BCL2L13	blue
ENSGALG00000013034	CECR2	blue
ENSGALG00000013780	AIG1	blue
ENSGALG00000013784	CDT1	blue
ENSGALG00000013785	GNAL	blue
ENSGALG00000015069	B4GALT4	blue
ENSGALG00000014335	ITFG2	blue
ENSGALG00000014336	RELL1	blue
ENSGALG00000013814	IMPA2	blue
ENSGALG00000013817	SPIRE1	blue
ENSGALG00000008415	ALS2	blue
ENSGALG00000008417	CFAP58	blue
ENSGALG00000010547	YIPF4	blue
ENSGALG00000010543	EPS15	blue
ENSGALG00000017019	WDFY2	blue
Gallus_gallus_newGene_8376	Gallus_gallus_newGene_8376	blue
Gallus_gallus_newGene_6356	Gallus_gallus_newGene_6356	blue
ENSGALG00000007356	MAP3K8	blue
ENSGALG00000016050	TTC3	blue
ENSGALG00000016059	ETS2	blue
ENSGALG00000016058	ERG	blue
Gallus_gallus_newGene_8138	Gallus_gallus_newGene_8138	blue
ENSGALG00000035906	YTHDC1	blue
ENSGALG00000035903	FAM46A	blue
ENSGALG00000037193	HECW1	blue
ENSGALG00000040079	ZFPM2	blue
ENSGALG00000011080	BDKRB2	blue
ENSGALG00000050627	ENSGALG00000050627	blue
ENSGALG00000004998	RAF1	blue
ENSGALG00000004997	FLII	blue
ENSGALG00000011331	CTH	blue
ENSGALG00000011330	DYNC1H1	blue
ENSGALG00000046896	COLGALT1	blue
ENSGALG00000044799	VSIG4	blue
ENSGALG00000010061	LRBA	blue
ENSGALG00000006018	ENSGALG00000006018	blue
ENSGALG00000006599	ZMYND11	blue
ENSGALG00000001048	OLFML2A	blue
ENSGALG00000006017	DOCK11	blue
ENSGALG00000031734	AQP11	blue
ENSGALG00000035299	TOMM20	blue
ENSGALG00000007646	ENSGALG00000007646	blue
ENSGALG00000042321	LYN	blue
ENSGALG00000002692	ENSGALG00000002692	blue
ENSGALG00000019087	RFXAP	blue
ENSGALG00000002969	MAU2	blue
ENSGALG00000002960	HMGCS2	blue
ENSGALG00000026780	TPGS1	blue
ENSGALG00000033609	NACA	blue
ENSGALG00000004693	ARPC1A	blue
ENSGALG00000004526	TNR	blue
ENSGALG00000004528	TSHZ3	blue
ENSGALG00000026359	SERTAD4	blue
ENSGALG00000053425	ENSGALG00000053425	blue
Gallus_gallus_newGene_6197	Gallus_gallus_newGene_6197	blue
ENSGALG00000026005	DIO2	blue
ENSGALG00000016217	ENSGALG00000016217	blue
ENSGALG00000038951	RASSF1	blue
ENSGALG00000046646	ENSGALG00000046646	blue
ENSGALG00000015746	JAM2	blue
ENSGALG00000012244	KLHDC2	blue
ENSGALG00000012241	KLHDC1	blue
ENSGALG00000041263	DCLK1	blue
ENSGALG00000029540	ENSGALG00000029540	blue
ENSGALG00000011534	ZFYVE21	blue
ENSGALG00000011531	APAF1	blue
Gallus_gallus_newGene_5507	Gallus_gallus_newGene_5507	blue
ENSGALG00000001121	SH3GL1	blue
ENSGALG00000050866	HSD3B1	blue
ENSGALG00000007409	SCN4B	blue
ENSGALG00000031388	KLHL5	blue
ENSGALG00000016157	ENSGALG00000016157	blue
ENSGALG00000028084	FAAH2	blue
ENSGALG00000003893	XPR1	blue
ENSGALG00000047642	TMEM42	blue
ENSGALG00000004326	GOSR1	blue
ENSGALG00000004321	OSER1	blue
ENSGALG00000001946	RSPO1	blue
ENSGALG00000045738	ENSGALG00000045738	blue
ENSGALG00000004814	RHPN2	blue
ENSGALG00000004816	ENSGALG00000004816	blue
ENSGALG00000004812	FAM129A	blue
ENSGALG00000004813	IARS1	blue
ENSGALG00000011274	DCN	blue
ENSGALG00000011278	KAT2B	blue
ENSGALG00000033813	BTBD6	blue
ENSGALG00000043771	DENND6B	blue
ENSGALG00000032856	GFRA2	blue
ENSGALG00000032850	STK3	blue
ENSGALG00000038286	AP4E1	blue
ENSGALG00000039883	PIGV	blue
ENSGALG00000039887	ENSGALG00000039887	blue
ENSGALG00000038752	ENSGALG00000038752	blue
ENSGALG00000052089	ENSGALG00000052089	blue
ENSGALG00000015422	NRG1	blue
ENSGALG00000033038	STARD3NL	blue
ENSGALG00000011340	ZRANB2	blue
ENSGALG00000003362	ACSS2	blue
ENSGALG00000009929	SOST	blue
ENSGALG00000016392	RPS7	blue
ENSGALG00000009946	HECTD1	blue
Gallus_gallus_newGene_6782	Gallus_gallus_newGene_6782	blue
ENSGALG00000013414	PDLIM3	blue
ENSGALG00000008308	BHLHE40	blue
ENSGALG00000008306	FGL2	blue
ENSGALG00000008302	CIB4	blue
ENSGALG00000010256	TIPARP	blue
ENSGALG00000000150	RPL9	blue
ENSGALG00000005305	ACKR2	blue
ENSGALG00000005303	ENSGALG00000005303	blue
ENSGALG00000031960	LEF1	blue
ENSGALG00000001682	FBXL20	blue
ENSGALG00000009168	AFF2	blue
Gallus_gallus_newGene_3522	Gallus_gallus_newGene_3522	blue
Gallus_gallus_newGene_260	Gallus_gallus_newGene_260	blue
ENSGALG00000007216	TVP23A	blue
ENSGALG00000015172	ENSGALG00000015172	blue
Gallus_gallus_newGene_844	Gallus_gallus_newGene_844	blue
ENSGALG00000046729	ENSGALG00000046729	blue
ENSGALG00000015836	CEP162	blue
ENSGALG00000015831	SNX14	blue
ENSGALG00000015833	NT5E	blue
ENSGALG00000003446	PRLR	blue
ENSGALG00000052318	ENSGALG00000052318	blue
ENSGALG00000005849	PPDPF	blue
ENSGALG00000005840	DENND5A	blue
ENSGALG00000005845	SLC7A5	blue
ENSGALG00000040896	FASN	blue
ENSGALG00000044387	SLC4A9	blue
ENSGALG00000044383	MCL1	blue
ENSGALG00000040761	DRD4	blue
ENSGALG00000033137	TLDC1	blue
ENSGALG00000049589	ENSGALG00000049589	blue
ENSGALG00000041384	SHKBP1	blue
ENSGALG00000041380	BF2	blue
ENSGALG00000032260	IL10RA	blue
ENSGALG00000012703	DTNBP1	blue
ENSGALG00000012702	JARID2	blue
ENSGALG00000002182	NR5A2	blue
ENSGALG00000002450	WDR24	blue
ENSGALG00000013892	MAP3K5	blue
ENSGALG00000030245	ENSGALG00000030245	blue
ENSGALG00000025946	MOB3C	blue
ENSGALG00000025945	AVD	blue
ENSGALG00000008976	ADAM22	blue
ENSGALG00000008975	FAM3C	blue
ENSGALG00000053000	C20orf194	blue
ENSGALG00000016584	EGFL6	blue
ENSGALG00000014988	POPDC2	blue
ENSGALG00000014980	ENSGALG00000014980	blue
ENSGALG00000015580	UFL1	blue
Gallus_gallus_newGene_2818	Gallus_gallus_newGene_2818	blue
Gallus_gallus_newGene_2810	Gallus_gallus_newGene_2810	blue
ENSGALG00000014672	ARSK	blue
ENSGALG00000028709	RNF144A	blue
ENSGALG00000008113	PLCL1	blue
ENSGALG00000000721	SLC41A1	blue
ENSGALG00000011910	MNAT1	blue
ENSGALG00000011917	PPM1A	blue
Gallus_gallus_newGene_4740	Gallus_gallus_newGene_4740	blue
Gallus_gallus_newGene_4746	Gallus_gallus_newGene_4746	blue
ENSGALG00000003950	CNOT8	blue
ENSGALG00000009645	ESRRG	blue
ENSGALG00000007970	PIAS1	blue
Gallus_gallus_newGene_4539	Gallus_gallus_newGene_4539	blue
ENSGALG00000006375	TM4SF19	blue
ENSGALG00000006372	RBM33	blue
ENSGALG00000006379	SHH	blue
ENSGALG00000047491	ENSGALG00000047491	blue
ENSGALG00000001374	SLC35E2B	blue
ENSGALG00000036095	BICC1	blue
ENSGALG00000007025	CPNE8	blue
ENSGALG00000007027	SGSH	blue
ENSGALG00000002615	DEF6	blue
ENSGALG00000004614	NPL	blue
ENSGALG00000004613	P2RX5	blue
ENSGALG00000031016	GTF3C4	blue
ENSGALG00000031018	RNF165	blue
ENSGALG00000021020	CGNRH-R	blue
ENSGALG00000021027	PDCD7	blue
ENSGALG00000052502	ENSGALG00000052502	blue
ENSGALG00000033678	EHMT1	blue
ENSGALG00000048829	CLPTM1	blue
ENSGALG00000026080	OMD	blue
ENSGALG00000013661	MICU3	blue
ENSGALG00000012137	KTN1	blue
ENSGALG00000008604	TMEM255A	blue
ENSGALG00000041556	GPATCH8	blue
ENSGALG00000016236	ENSGALG00000016236	blue
ENSGALG00000016232	RPL8	blue
ENSGALG00000015612	LRPAP1	blue
ENSGALG00000009082	COQ8A	blue
ENSGALG00000009085	MTMR1	blue
ENSGALG00000010885	BMP2K	blue
ENSGALG00000010882	G3BP2	blue
ENSGALG00000010881	ASB2	blue
ENSGALG00000054674	ENSGALG00000054674	blue
ENSGALG00000027355	TPBG	blue
ENSGALG00000046226	SCARB1	blue
ENSGALG00000028005	GADD45G	blue
ENSGALG00000028001	COMMD2	blue
ENSGALG00000034014	C2CD2L	blue
ENSGALG00000034013	ENSGALG00000034013	blue
Gallus_gallus_newGene_8034	Gallus_gallus_newGene_8034	blue
ENSGALG00000051431	RPS15A	blue
ENSGALG00000015461	ENSGALG00000015461	blue
ENSGALG00000009875	HMGA2	blue
ENSGALG00000009877	ENSGALG00000009877	blue
ENSGALG00000009879	ENSGALG00000009879	blue
ENSGALG00000003819	ENSGALG00000003819	blue
ENSGALG00000003818	CYFIP2	blue
ENSGALG00000000755	ACER3	blue
ENSGALG00000000390	ENTPD4	blue
ENSGALG00000000394	SLC6A17	blue
ENSGALG00000006949	CHD2	blue
ENSGALG00000006942	PIK3IP1	blue
ENSGALG00000005762	BIRC7	blue
ENSGALG00000001441	UBE2G1	blue
ENSGALG00000044527	ENSGALG00000044527	blue
ENSGALG00000044521	ENSGALG00000044521	blue
ENSGALG00000006236	TPH1	blue
ENSGALG00000006237	PKN2	blue
ENSGALG00000007720	AIFM3	blue
ENSGALG00000007728	ENSGALG00000007728	blue
ENSGALG00000035007	USP35	blue
ENSGALG00000030076	PCSK6	blue
ENSGALG00000002800	GRK7	blue
ENSGALG00000037214	ENSGALG00000037214	blue
ENSGALG00000021183	CFAP161	blue
ENSGALG00000032349	CDH5	blue
ENSGALG00000012816	SLC22A23	blue
ENSGALG00000016774	NPAS2	blue
Gallus_gallus_newGene_769	Gallus_gallus_newGene_769	blue
ENSGALG00000027747	TROJANZ	blue
ENSGALG00000015662	ENSGALG00000015662	blue
ENSGALG00000015666	TNIP2	blue
ENSGALG00000013495	GSDMA	blue
ENSGALG00000012362	THSD7B	blue
Gallus_gallus_newGene_1162	Gallus_gallus_newGene_1162	blue
Gallus_gallus_newGene_5425	Gallus_gallus_newGene_5425	blue
Gallus_gallus_newGene_5426	Gallus_gallus_newGene_5426	blue
Gallus_gallus_newGene_7869	Gallus_gallus_newGene_7869	blue
Gallus_gallus_newGene_7865	Gallus_gallus_newGene_7865	blue
ENSGALG00000009470	SERPINI1	blue
ENSGALG00000009479	ENSGALG00000009479	blue
ENSGALG00000010433	ENSGALG00000010433	blue
ENSGALG00000010435	RASGRP3	blue
ENSGALG00000016872	PCCA	blue
ENSGALG00000000653	CNTN2	blue
ENSGALG00000007527	ADARB1	blue
ENSGALG00000007526	ENSGALG00000007526	blue
ENSGALG00000007522	ENSGALG00000007522	blue
ENSGALG00000045949	EFCAB10	blue
Gallus_gallus_newGene_8919	Gallus_gallus_newGene_8919	blue
ENSGALG00000052396	ENSGALG00000052396	blue
ENSGALG00000046412	ENSGALG00000046412	blue
ENSGALG00000034140	ZNF395	blue
ENSGALG00000004176	ATOX1	blue
ENSGALG00000004171	RNF111	blue
ENSGALG00000003360	ARL10	blue
ENSGALG00000049504	ENSGALG00000049504	blue
ENSGALG00000010642	IRF2	blue
ENSGALG00000029145	DCUN1D2	blue
ENSGALG00000029144	ENSGALG00000029144	blue
ENSGALG00000045163	APH1A	blue
ENSGALG00000045168	ENSGALG00000045168	blue
ENSGALG00000000217	PPFIA4	blue
ENSGALG00000041470	PPARA	blue
ENSGALG00000007887	AAGAB	blue
ENSGALG00000035636	PHYH	blue
ENSGALG00000023953	ENSGALG00000023953	blue
ENSGALG00000033772	UPF2	blue
ENSGALG00000027126	BLCAP	blue
ENSGALG00000027122	APPL2	blue
ENSGALG00000004234	PGGHG	blue
ENSGALG00000004231	ENSGALG00000004231	blue
ENSGALG00000004238	MRM2	blue
ENSGALG00000030941	ELAPOR1	blue
ENSGALG00000030944	PAX3	blue
ENSGALG00000053556	ENSGALG00000053556	blue
ENSGALG00000039733	ENSGALG00000039733	blue
ENSGALG00000039735	EML1	blue
ENSGALG00000016502	TP53I3	blue
ENSGALG00000041182	ENSGALG00000041182	blue
ENSGALG00000012421	ARHGAP15	blue
ENSGALG00000015436	SDCBP	blue
ENSGALG00000012425	FERMT2	blue
ENSGALG00000054948	ENSGALG00000054948	blue
ENSGALG00000014903	ITGA2	blue
ENSGALG00000008263	CNTN4	blue
ENSGALG00000008269	ZC3H8	blue
ENSGALG00000029435	CYP7B1	blue
ENSGALG00000001017	WRAP73	blue
ENSGALG00000006043	RBBP6	blue
ENSGALG00000001019	BTBD2	blue
ENSGALG00000037879	PAF1	blue
ENSGALG00000046607	SCNM1	blue
ENSGALG00000031094	EDA2R	blue
ENSGALG00000005922	RPL5	blue
ENSGALG00000034383	TRMT2B	blue
ENSGALG00000004039	MINOS1	blue
ENSGALG00000004033	GALNT10	blue
ENSGALG00000051589	ENSGALG00000051589	blue
ENSGALG00000005079	VCL	blue
ENSGALG00000005074	FAM102A	blue
ENSGALG00000005076	ENSGALG00000005076	blue
ENSGALG00000045642	TNFRSF11A	blue
ENSGALG00000049774	ENSGALG00000049774	blue
ENSGALG00000006522	HCK	blue
ENSGALG00000039970	ENDOU	blue
ENSGALG00000038598	TRIM28	blue
ENSGALG00000030363	IFNAR1	blue
ENSGALG00000038627	FBXO38	blue
ENSGALG00000038629	EFNA2	blue
ENSGALG00000000529	LIMD2	blue
Gallus_gallus_newGene_4813	Gallus_gallus_newGene_4813	blue
Gallus_gallus_newGene_4811	Gallus_gallus_newGene_4811	blue
ENSGALG00000010804	ANKMY2	blue
ENSGALG00000008837	PELI3	blue
Gallus_gallus_newGene_2228	Gallus_gallus_newGene_2228	blue
Gallus_gallus_newGene_7545	Gallus_gallus_newGene_7545	blue
ENSGALG00000012473	MMADHC	blue
ENSGALG00000052743	ARL4C	blue
ENSGALG00000028627	TIMP3	blue
ENSGALG00000040447	CDCP1	blue
ENSGALG00000054964	ENSGALG00000054964	blue
ENSGALG00000014730	ELOVL7	blue
ENSGALG00000014737	KIF2A	blue
Gallus_gallus_newGene_5333	Gallus_gallus_newGene_5333	blue
ENSGALG00000008014	CEBPB	blue
ENSGALG00000011814	ATF7IP	blue
ENSGALG00000011812	ENSGALG00000011812	blue
ENSGALG00000000573	PER3	blue
ENSGALG00000001225	RABGAP1	blue
ENSGALG00000001220	HERPUD1	blue
ENSGALG00000002553	PCDH1	blue
ENSGALG00000002556	NGF	blue
ENSGALG00000002880	AARSD1	blue
ENSGALG00000002882	BNIP1	blue
ENSGALG00000004483	AHSA2	blue
ENSGALG00000000378	SLC25A37	blue
ENSGALG00000031355	ENSGALG00000031355	blue
ENSGALG00000032619	SYPL2	blue
ENSGALG00000036971	FGF12	blue
ENSGALG00000013748	CD226	blue
ENSGALG00000021883	C19orf44	blue
ENSGALG00000033226	FAM107B	blue
ENSGALG00000039830	DHX30	blue
ENSGALG00000043451	DNAL4	blue
ENSGALG00000048200	MRPL33	blue
ENSGALG00000002583	PIK3CD	blue
ENSGALG00000008562	DYTN	blue
ENSGALG00000001333	MRRFP1	blue
ENSGALG00000027093	TLR1B	blue
ENSGALG00000013265	GYS2	blue
Gallus_gallus_newGene_3964	Gallus_gallus_newGene_3964	blue
Gallus_gallus_newGene_8080	Gallus_gallus_newGene_8080	blue
ENSGALG00000052460	CYB5R4	blue
ENSGALG00000003913	MCEE	blue
ENSGALG00000003914	CALR3	blue
ENSGALG00000003916	SIAH1	blue
ENSGALG00000045478	ENSGALG00000045478	blue
ENSGALG00000013967	NUDT5	blue
ENSGALG00000008601	AHSG	blue
ENSGALG00000008603	ITPKA	blue
ENSGALG00000000438	ERMP1	blue
ENSGALG00000010770	SCIN	blue
ENSGALG00000006179	RPL13	blue
ENSGALG00000017200	MTMR2	blue
ENSGALG00000017205	ENDOD1	blue
ENSGALG00000010322	JDP2	blue
ENSGALG00000038325	CORO7	blue
ENSGALG00000038320	COLGALT2	blue
ENSGALG00000043290	ENSGALG00000043290	blue
ENSGALG00000036789	ADGRL2	blue
ENSGALG00000026945	CIDEC	blue
ENSGALG00000026948	ADD2	blue
ENSGALG00000004725	ENSGALG00000004725	blue
ENSGALG00000005897	HMCES	blue
ENSGALG00000030499	MOB2	blue
Gallus_gallus_newGene_6068	Gallus_gallus_newGene_6068	blue
ENSGALG00000015057	DDO	blue
ENSGALG00000015051	CDK19	blue
ENSGALG00000012009	JKAMP	blue
ENSGALG00000015059	ENSGALG00000015059	blue
ENSGALG00000014094	STK38L	blue
ENSGALG00000014096	ARNTL2	blue
ENSGALG00000001091	ENSGALG00000001091	blue
ENSGALG00000010579	STON2	blue
ENSGALG00000016936	TDRD3	blue
ENSGALG00000009395	GLRB	blue
ENSGALG00000052052	ENSGALG00000052052	blue
ENSGALG00000046687	EPS8L3	blue
ENSGALG00000044199	CYP2AC7	blue
Gallus_gallus_newGene_8160	Gallus_gallus_newGene_8160	blue
ENSGALG00000047559	DENND2B	blue
ENSGALG00000040023	MAPK11	blue
ENSGALG00000040028	GLB1	blue
ENSGALG00000035952	KIAA1143	blue
ENSGALG00000004969	TIMP4	blue
ENSGALG00000011309	PLXNC1	blue
ENSGALG00000011304	NGLY1	blue
ENSGALG00000032687	PHLDA2	blue
ENSGALG00000005612	CCM2	blue
ENSGALG00000041640	TWIST1	blue
ENSGALG00000002069	FAM214B	blue
ENSGALG00000002395	ENSGALG00000002395	blue
ENSGALG00000002397	PSPH	blue
ENSGALG00000037629	TRANK1	blue
ENSGALG00000038515	LFNG	blue
ENSGALG00000048497	ENSGALG00000048497	blue
ENSGALG00000033635	PTGS2	blue
ENSGALG00000033630	LRP12	blue
ENSGALG00000004578	RABGAP1L	blue
ENSGALG00000019553	SERPINB10B	blue
ENSGALG00000039583	MITF	blue
ENSGALG00000016261	CYBB	blue
ENSGALG00000026033	SYT2	blue
ENSGALG00000027630	NPR2	blue
ENSGALG00000013565	ENSGALG00000013565	blue
Gallus_gallus_newGene_1362	Gallus_gallus_newGene_1362	blue
ENSGALG00000053912	ENSGALG00000053912	blue
ENSGALG00000029572	TOP1MT	blue
ENSGALG00000011548	PPP1R13B	blue
ENSGALG00000011549	ANKS1B	blue
ENSGALG00000011894	CYP2D6	blue
ENSGALG00000036111	ITM2C	blue
ENSGALG00000007456	NPRL3	blue
ENSGALG00000035773	PIK3C3	blue
Gallus_gallus_newGene_8820	Gallus_gallus_newGene_8820	blue
ENSGALG00000007186	TMEM268	blue
ENSGALG00000042863	SMIM4	blue
ENSGALG00000003601	ATP2B4	blue
ENSGALG00000052151	ENSGALG00000052151	blue
ENSGALG00000044018	ISOC2	blue
ENSGALG00000004379	ENSGALG00000004379	blue
ENSGALG00000028304	MMR1L4	blue
ENSGALG00000001933	CORO2A	blue
ENSGALG00000001939	HIPK1	blue
ENSGALG00000045762	ENSGALG00000045762	blue
ENSGALG00000050444	ENSGALG00000050444	blue
ENSGALG00000042419	KCTD17	blue
ENSGALG00000010533	ELAVL4	blue
ENSGALG00000002216	NEK7	blue
ENSGALG00000002219	WBP2	blue
ENSGALG00000034586	ENSGALG00000034586	blue
ENSGALG00000030087	ACTL6B	blue
ENSGALG00000049884	ENSGALG00000049884	blue
ENSGALG00000003161	GDF3	blue
ENSGALG00000003165	CCDC6	blue
ENSGALG00000003169	CBFB	blue
ENSGALG00000003168	MTMR12	blue
ENSGALG00000026653	ARL9	blue
ENSGALG00000008518	ENSGALG00000008518	blue
ENSGALG00000002637	RBP7	blue
ENSGALG00000020557	KDM4C	blue
ENSGALG00000020554	ADAMTSL1	blue
ENSGALG00000010926	SPP1	blue
ENSGALG00000039420	TNPO3	blue
ENSGALG00000012532	TXN2	blue
ENSGALG00000015163	RNF138	blue
Gallus_gallus_newGene_5186	Gallus_gallus_newGene_5186	blue
ENSGALG00000008684	EIF4A2	blue
ENSGALG00000008686	TRDMT1	blue
ENSGALG00000005336	GUK1	blue
ENSGALG00000005338	RPS21	blue
Gallus_gallus_newGene_8259	Gallus_gallus_newGene_8259	blue
ENSGALG00000009480	DOCK4	blue
ENSGALG00000006689	ABHD2	blue
ENSGALG00000005483	CDH13	blue
ENSGALG00000009154	IDS	blue
ENSGALG00000009152	ATRNL1	blue
ENSGALG00000001304	ENSGALG00000001304	blue
ENSGALG00000007227	MSI1	blue
ENSGALG00000016883	DOCK9	blue
ENSGALG00000046192	LOC100857191	blue
ENSGALG00000046198	ENSGALG00000046198	blue
ENSGALG00000048048	ENSGALG00000048048	blue
ENSGALG00000048042	ENSGALG00000048042	blue
ENSGALG00000043964	SPINK4	blue
ENSGALG00000032717	SCYA4	blue
ENSGALG00000031167	ENSGALG00000031167	blue
ENSGALG00000038512	AGTR1	blue
ENSGALG00000017112	MTMR6	blue
Gallus_gallus_newGene_1519	Gallus_gallus_newGene_1519	blue
ENSGALG00000012087	CEP70	blue
ENSGALG00000043555	NPNT	blue
ENSGALG00000048563	ENSGALG00000048563	blue
ENSGALG00000014365	RBPJ	blue
Gallus_gallus_newGene_4034	Gallus_gallus_newGene_4034	blue
ENSGALG00000009314	CACUL1	blue
ENSGALG00000025977	GADD45A	blue
ENSGALG00000051579	ENSGALG00000051579	blue
ENSGALG00000017047	SUPT20H	blue
ENSGALG00000017046	POSTN	blue
ENSGALG00000027192	NTS	blue
Gallus_gallus_newGene_3883	Gallus_gallus_newGene_3883	blue
Gallus_gallus_newGene_1656	Gallus_gallus_newGene_1656	blue
ENSGALG00000039216	COL6A2	blue
ENSGALG00000029260	H-RAS	blue
ENSGALG00000016608	ADCY3	blue
ENSGALG00000029268	CIAPIN1	blue
ENSGALG00000015556	AFAP1	blue
ENSGALG00000015554	SORCS2	blue
ENSGALG00000014603	C1S	blue
ENSGALG00000011076	SYNE3	blue
ENSGALG00000011389	TRAF3	blue
ENSGALG00000029485	ENSGALG00000029485	blue
Gallus_gallus_newGene_5026	Gallus_gallus_newGene_5026	blue
ENSGALG00000008165	GPR75	blue
ENSGALG00000008166	TLR15	blue
ENSGALG00000008160	CNNM2	blue
ENSGALG00000008169	GDI1	blue
ENSGALG00000010384	CLRN1	blue
ENSGALG00000005699	NLK	blue
ENSGALG00000011921	DHRS7	blue
ENSGALG00000005694	GARS	blue
ENSGALG00000005696	ABHD6	blue
Gallus_gallus_newGene_3742	Gallus_gallus_newGene_3742	blue
Gallus_gallus_newGene_3743	Gallus_gallus_newGene_3743	blue
ENSGALG00000045092	CCDC112	blue
ENSGALG00000006346	CXCL14	blue
ENSGALG00000007695	SNAPC5	blue
ENSGALG00000042371	ANO10	blue
ENSGALG00000003336	DAPK2	blue
ENSGALG00000034591	ENSGALG00000034591	blue
ENSGALG00000048362	ENSGALG00000048362	blue
ENSGALG00000043027	HEPHL1	blue
ENSGALG00000032506	GEM	blue
ENSGALG00000030626	FZD6	blue
ENSGALG00000032098	ARTN	blue
ENSGALG00000038904	ARL6IP5	blue
ENSGALG00000013651	RNF217	blue
ENSGALG00000042030	P4HA3	blue
ENSGALG00000015713	FAM53A	blue
ENSGALG00000012298	SLC39A8	blue
ENSGALG00000012296	EIF3L	blue
Gallus_gallus_newGene_90	Gallus_gallus_newGene_90	blue
ENSGALG00000008763	SSX2IP	blue
ENSGALG00000008764	FAM171A1	blue
ENSGALG00000051879	ENSGALG00000051879	blue
ENSGALG00000051871	INHBC	blue
Gallus_gallus_newGene_7956	Gallus_gallus_newGene_7956	blue
ENSGALG00000000911	IL19	blue
ENSGALG00000010636	PRIMPOL	blue
ENSGALG00000047291	ENSGALG00000047291	blue
Gallus_gallus_newGene_4207	Gallus_gallus_newGene_4207	blue
ENSGALG00000012903	PIGN	blue
ENSGALG00000012908	SLC13A4	blue
ENSGALG00000010929	SPARCL1	blue
ENSGALG00000039589	ENSGALG00000039589	blue
ENSGALG00000034020	RHOBTB2	blue
ENSGALG00000015451	ZNF462	blue
ENSGALG00000003862	LRRFIP1	blue
ENSGALG00000049343	ENSGALG00000049343	blue
ENSGALG00000047617	DDA1	blue
ENSGALG00000029383	SLC25A11	blue
ENSGALG00000028928	LCAT	blue
ENSGALG00000035854	ENSGALG00000035854	blue
ENSGALG00000035850	CSAD	blue
ENSGALG00000035853	SCRN2	blue
ENSGALG00000011228	WARS1	blue
ENSGALG00000011225	SLC25A47	blue
ENSGALG00000011221	GPAT3	blue
ENSGALG00000011220	SLC25A29	blue
Gallus_gallus_newGene_592	Gallus_gallus_newGene_592	blue
ENSGALG00000006992	MMP9	blue
Gallus_gallus_newGene_5610	Gallus_gallus_newGene_5610	blue
ENSGALG00000036310	ENSGALG00000036310	blue
ENSGALG00000005716	SBF2	blue
ENSGALG00000001419	DAB2IP	blue
ENSGALG00000001416	ADRA1B	blue
ENSGALG00000041762	STIM1	blue
ENSGALG00000007711	RPL4	blue
ENSGALG00000002294	SEMA6A	blue
ENSGALG00000037545	GRIP2	blue
ENSGALG00000030007	ENSGALG00000030007	blue
ENSGALG00000035031	HEY1	blue
ENSGALG00000048759	ENSGALG00000048759	blue
ENSGALG00000048754	ENSGALG00000048754	blue
ENSGALG00000002878	CREBRF	blue
ENSGALG00000014182	ADORA2B	blue
ENSGALG00000038783	ENSGALG00000038783	blue
ENSGALG00000033064	DDX6	blue
ENSGALG00000033068	TLR21	blue
ENSGALG00000004438	ARSB	blue
ENSGALG00000004436	CYP3A4	blue
ENSGALG00000004437	LHFPL2	blue
ENSGALG00000026373	KCNJ8	blue
ENSGALG00000016340	EIF2S3	blue
ENSGALG00000041249	ENSGALG00000041249	blue
Gallus_gallus_newGene_1868	Gallus_gallus_newGene_1868	blue
Gallus_gallus_newGene_6483	Gallus_gallus_newGene_6483	blue
ENSGALG00000015693	USP25	blue
ENSGALG00000015699	NELFA	blue
Gallus_gallus_newGene_1282	Gallus_gallus_newGene_1282	blue
ENSGALG00000014878	MAN1A1	blue
ENSGALG00000014873	GJA1	blue
ENSGALG00000008358	AMBRA1	blue
ENSGALG00000008357	TPCN1	blue
ENSGALG00000008354	HARBI1	blue
ENSGALG00000000122	GNB2L1	blue
ENSGALG00000009409	ENSGALG00000009409	blue
ENSGALG00000009400	SLC8A3	blue
ENSGALG00000009402	LRRC34	blue
ENSGALG00000009403	GRK5	blue
Gallus_gallus_newGene_3575	Gallus_gallus_newGene_3575	blue
ENSGALG00000007554	RAB22A	blue
ENSGALG00000010402	HPGDS	blue
Gallus_gallus_newGene_3390	Gallus_gallus_newGene_3390	blue
Gallus_gallus_newGene_2621	Gallus_gallus_newGene_2621	blue
Gallus_gallus_newGene_2627	Gallus_gallus_newGene_2627	blue
ENSGALG00000016806	GCC2	blue
ENSGALG00000031128	SENP2	blue
ENSGALG00000031129	HMCN1	blue
Gallus_gallus_newGene_815	Gallus_gallus_newGene_815	blue
ENSGALG00000015864	IBTK	blue
ENSGALG00000047797	ENSGALG00000047797	blue
ENSGALG00000047794	ENSGALG00000047794	blue
ENSGALG00000046776	ENSGALG00000046776	blue
ENSGALG00000037940	IGFBP3	blue
ENSGALG00000037941	ZC3H10	blue
ENSGALG00000037946	ENSGALG00000037946	blue
ENSGALG00000008098	NAMPTP1	blue
ENSGALG00000000243	RDM1	blue
ENSGALG00000050568	ENSGALG00000050568	blue
ENSGALG00000002488	PAIP2B	blue
ENSGALG00000002487	SFSWAP	blue
ENSGALG00000002486	RNF123	blue
ENSGALG00000003286	ACSBG1	blue
ENSGALG00000023909	ENSGALG00000023909	blue
ENSGALG00000003757	POMT1	blue
ENSGALG00000003753	CYLD	blue
ENSGALG00000003750	PLCG1	blue
ENSGALG00000023122	SULT1B	blue
ENSGALG00000023120	SULT1B1	blue
Gallus_gallus_newGene_2868	Gallus_gallus_newGene_2868	blue
ENSGALG00000015081	ACER2	blue
ENSGALG00000015082	RPS6	blue
ENSGALG00000015089	GAP43	blue
ENSGALG00000015330	PCNP	blue
ENSGALG00000015334	ZBTB11	blue
ENSGALG00000014684	ERAP1	blue
ENSGALG00000014687	EPHA1	blue
ENSGALG00000014680	ENSGALG00000014680	blue
ENSGALG00000014683	PEX5	blue
ENSGALG00000010303	ENSGALG00000010303	blue
ENSGALG00000000081	IL4I1	blue
ENSGALG00000029402	AXIN1	blue
ENSGALG00000051412	PEA15	blue
ENSGALG00000009619	GPR176	blue
ENSGALG00000009616	SPATA17	blue
ENSGALG00000006038	TGFBR3	blue
Gallus_gallus_newGene_2477	Gallus_gallus_newGene_2477	blue
ENSGALG00000036069	TCIRG1	blue
ENSGALG00000002647	PLS1	blue
ENSGALG00000002644	RPL10A	blue
Gallus_gallus_newGene_993	Gallus_gallus_newGene_993	blue
Gallus_gallus_newGene_992	Gallus_gallus_newGene_992	blue
ENSGALG00000046632	ENSGALG00000046632	blue
ENSGALG00000003518	GPAT4	blue
ENSGALG00000047321	ENSGALG00000047321	blue
ENSGALG00000005914	FAM21C	blue
ENSGALG00000028411	ENSGALG00000028411	blue
ENSGALG00000049181	CHST14	blue
ENSGALG00000036807	NOD1	blue
ENSGALG00000032458	RABL2A	blue
ENSGALG00000033351	CTHRC1	blue
ENSGALG00000005004	SAMD8	blue
ENSGALG00000012778	SLC35B3	blue
ENSGALG00000033974	HGF	blue
ENSGALG00000032002	RPL34	blue
Gallus_gallus_newGene_1414	Gallus_gallus_newGene_1414	blue
ENSGALG00000012166	SLC35F5	blue
ENSGALG00000043694	RAPGEF4	blue
ENSGALG00000038096	NOS2	blue
ENSGALG00000009050	CAPN3	blue
ENSGALG00000012986	KDM5A	blue
ENSGALG00000010855	MTHFD2L	blue
ENSGALG00000008866	WDPCP	blue
ENSGALG00000011211	HACL1	blue
ENSGALG00000011214	SERPINH1	blue
ENSGALG00000039553	SULF1	blue
ENSGALG00000039558	TTC17	blue
ENSGALG00000016728	RP2	blue
ENSGALG00000009800	SETD7	blue
ENSGALG00000009802	ANGEL2	blue
ENSGALG00000014767	TRAPPC13	blue
ENSGALG00000014766	HAO2	blue
ENSGALG00000040475	ATMIN	blue
Gallus_gallus_newGene_518	Gallus_gallus_newGene_518	blue
ENSGALG00000008040	ENSGALG00000008040	blue
ENSGALG00000008045	SLC9A8	blue
ENSGALG00000050195	ENSGALG00000050195	blue
ENSGALG00000005249	BICD2	blue
ENSGALG00000036390	PPP1R17	blue
ENSGALG00000036391	GFPT1	blue
ENSGALG00000006916	GDE1	blue
ENSGALG00000005797	COL20A1	blue
ENSGALG00000000541	ZC3H11B	blue
ENSGALG00000039182	TBL1XR1	blue
Gallus_gallus_newGene_8677	Gallus_gallus_newGene_8677	blue
Gallus_gallus_newGene_8675	Gallus_gallus_newGene_8675	blue
ENSGALG00000007130	RAC1	blue
ENSGALG00000002562	ARAP3	blue
ENSGALG00000002564	RGS4	blue
ENSGALG00000033575	EIF2B4	blue
ENSGALG00000033573	ENSGALG00000033573	blue
ENSGALG00000034708	USP12	blue
ENSGALG00000031360	ENSGALG00000031360	blue
ENSGALG00000032627	C9orf69	blue
ENSGALG00000030702	KIN	blue
ENSGALG00000008914	NRAP	blue
ENSGALG00000031656	EYA4	blue
Gallus_gallus_newGene_1203	Gallus_gallus_newGene_1203	blue
ENSGALG00000015618	ENSGALG00000015618	blue
ENSGALG00000042771	GBE1	blue
ENSGALG00000015617	RPS23	blue
ENSGALG00000038110	DGKA	blue
ENSGALG00000012396	PTGER2	blue
ENSGALG00000029856	TOMM7	blue
Gallus_gallus_newGene_5451	Gallus_gallus_newGene_5451	blue
Gallus_gallus_newGene_5452	Gallus_gallus_newGene_5452	blue
Gallus_gallus_newGene_5459	Gallus_gallus_newGene_5459	blue
ENSGALG00000008536	KLHDC3	blue
ENSGALG00000005132	CIAO2B	blue
Gallus_gallus_newGene_3317	Gallus_gallus_newGene_3317	blue
ENSGALG00000005135	SERPINE2	blue
ENSGALG00000054412	ENSGALG00000054412	blue
ENSGALG00000054416	ENSGALG00000054416	blue
ENSGALG00000016979	SLC25A30	blue
ENSGALG00000027533	RNF24	blue
ENSGALG00000030016	CTSB	blue
Gallus_gallus_newGene_6237	Gallus_gallus_newGene_6237	blue
ENSGALG00000032170	ENSGALG00000032170	blue
ENSGALG00000006446	NAP1L4	blue
ENSGALG00000003942	LONP2	blue
ENSGALG00000003948	ALAS1	blue
ENSGALG00000028840	CDPF1	blue
ENSGALG00000049577	SHISAL2A	blue
ENSGALG00000011499	SCARB2	blue
ENSGALG00000011497	PECR	blue
ENSGALG00000011494	CNOT10	blue
ENSGALG00000005450	CCDC66	blue
ENSGALG00000041403	DENND4A	blue
ENSGALG00000034802	SETD3	blue
ENSGALG00000031983	MPHOSPH6	blue
ENSGALG00000002158	GOLGA3	blue
ENSGALG00000002157	RPS17	blue
ENSGALG00000002155	HS6ST1	blue
ENSGALG00000002152	GABRP	blue
ENSGALG00000030162	IQGAP1	blue
ENSGALG00000030164	ECH1	blue
Gallus_gallus_newGene_289	Gallus_gallus_newGene_289	blue
ENSGALG00000046125	PECAM1	blue
ENSGALG00000034134	ZNF302	blue
ENSGALG00000008498	MALRD1	blue
ENSGALG00000004262	TMIGD1	blue
ENSGALG00000019397	CERK	blue
ENSGALG00000008288	ARMC10	blue
Gallus_gallus_newGene_7302	Gallus_gallus_newGene_7302	blue
ENSGALG00000041362	SECISBP2L	blue
ENSGALG00000041365	SALL4	blue
ENSGALG00000027435	MED21	blue
ENSGALG00000016575	GPM6B	blue
ENSGALG00000016576	OFD1	blue
ENSGALG00000038838	NSMAF	blue
ENSGALG00000015009	ZBTB49	blue
ENSGALG00000012050	TNRC6B	blue
Gallus_gallus_newGene_1078	Gallus_gallus_newGene_1078	blue
ENSGALG00000034344	MTHFD2	blue
ENSGALG00000014060	EED	blue
ENSGALG00000014066	ENSGALG00000014066	blue
ENSGALG00000014069	TP53I11	blue
ENSGALG00000011651	ARL1	blue
ENSGALG00000011655	IQCB1	blue
ENSGALG00000011657	EAF2	blue
ENSGALG00000009566	IARS2	blue
ENSGALG00000013878	PCYOX1	blue
ENSGALG00000009699	CCNL1	blue
ENSGALG00000009698	SLC38A1	blue
ENSGALG00000054335	ENSGALG00000054335	blue
ENSGALG00000054339	ENSGALG00000054339	blue
ENSGALG00000016964	ENSGALG00000016964	blue
ENSGALG00000051546	ENSGALG00000051546	blue
ENSGALG00000043044	IL1R1	blue
ENSGALG00000053647	ENSGALG00000053647	blue
ENSGALG00000031519	KHDRBS3	blue
ENSGALG00000031518	ENSGALG00000031518	blue
ENSGALG00000052063	CEBPZOS	blue
ENSGALG00000034337	RHPN1	blue
ENSGALG00000031826	MYOT	blue
ENSGALG00000037828	SLC47A1	blue
Gallus_gallus_newGene_4721	Gallus_gallus_newGene_4721	blue
ENSGALG00000051082	ENSGALG00000051082	blue
ENSGALG00000036883	MET	blue
ENSGALG00000004932	ATG7	blue
Gallus_gallus_newGene_138	Gallus_gallus_newGene_138	blue
ENSGALG00000041618	ENSGALG00000041618	blue
ENSGALG00000041616	IRF2BPL	blue
ENSGALG00000043613	TXNDC16	blue
ENSGALG00000007620	GFRA3	blue
ENSGALG00000009981	PREPL	blue
ENSGALG00000035140	TMEM106B	blue
ENSGALG00000026891	NINJ1	blue
ENSGALG00000026899	CHSY3	blue
ENSGALG00000012834	AKR1D1	blue
Gallus_gallus_newGene_5807	Gallus_gallus_newGene_5807	blue
ENSGALG00000033663	ATP6V1B2	blue
ENSGALG00000020647	LDLRAD1	blue
ENSGALG00000027389	RGS7BP	blue
ENSGALG00000015904	TMEM30A	blue
ENSGALG00000009884	SYT14	blue
Gallus_gallus_newGene_1918	Gallus_gallus_newGene_1918	blue
ENSGALG00000037805	RPS19	blue
ENSGALG00000027608	PIGC	blue
Gallus_gallus_newGene_5341	Gallus_gallus_newGene_5341	blue
ENSGALG00000017165	CUL5	blue
ENSGALG00000011594	NR1H4	blue
ENSGALG00000000639	LRRN2	blue
Gallus_gallus_newGene_4438	Gallus_gallus_newGene_4438	blue
ENSGALG00000047988	ENSGALG00000047988	blue
ENSGALG00000050806	ENSGALG00000050806	blue
Gallus_gallus_newGene_2530	Gallus_gallus_newGene_2530	blue
ENSGALG00000001270	PRKCZ	blue
ENSGALG00000031495	TRIO	blue
ENSGALG00000004387	CCPG1	blue
ENSGALG00000041795	WWP1	blue
ENSGALG00000041797	ENSGALG00000041797	blue
ENSGALG00000041792	C26H6orf106	blue
ENSGALG00000041863	MRPL13	blue
ENSGALG00000041861	TCTN1	blue
ENSGALG00000043799	DSCC1	blue
ENSGALG00000022874	RAB31	blue
ENSGALG00000019961	SLC18B1	blue
ENSGALG00000002242	GALNT9	blue
ENSGALG00000038191	ENSGALG00000038191	blue
ENSGALG00000021378	UBAP1	blue
ENSGALG00000038733	TRAK1	blue
ENSGALG00000030502	ADAMTS4	blue
ENSGALG00000025822	CYP1B1	blue
Gallus_gallus_newGene_4536	Gallus_gallus_newGene_4536	blue
Gallus_gallus_newGene_4538	Gallus_gallus_newGene_4538	blue
Gallus_gallus_newGene_2041	Gallus_gallus_newGene_2041	blue
ENSGALG00000039455	VAPA	blue
ENSGALG00000039452	GJA5	blue
ENSGALG00000016444	ODC1	blue
ENSGALG00000012569	FBXO7	blue
ENSGALG00000011149	PLA2R1	blue
ENSGALG00000040224	TIRAP	blue
ENSGALG00000005365	NARFL	blue
ENSGALG00000010641	SCCPDH	blue
ENSGALG00000008676	RRBP1	blue
ENSGALG00000010230	TESK2	blue
ENSGALG00000010232	VRTN	blue
ENSGALG00000006106	TNFRSF6B	blue
ENSGALG00000026578	ENSGALG00000026578	blue
ENSGALG00000002734	UHMK1	blue
ENSGALG00000002739	INPP5K	blue
ENSGALG00000031284	PTPRM	blue
ENSGALG00000032746	ENPP2	blue
ENSGALG00000004193	ARSG	blue
ENSGALG00000048926	WAS	blue
ENSGALG00000028897	WDR25	blue
ENSGALG00000033195	IGF2BP2	blue
ENSGALG00000033199	ENSGALG00000033199	blue
ENSGALG00000006848	ZSWIM3	blue
Gallus_gallus_newGene_6032	Gallus_gallus_newGene_6032	blue
ENSGALG00000012761	DRAM1	blue
ENSGALG00000012760	WASHC3	blue
ENSGALG00000008475	ARRDC1	blue
ENSGALG00000008479	PLEKHM3	blue
ENSGALG00000017076	B3GLCT	blue
Gallus_gallus_newGene_6373	Gallus_gallus_newGene_6373	blue
ENSGALG00000008997	STEAP4	blue
ENSGALG00000008991	VPS39	blue
ENSGALG00000046326	IL1R2	blue
ENSGALG00000028148	PHF13	blue
ENSGALG00000028147	CTSK	blue
ENSGALG00000003921	DBNDD2	blue
ENSGALG00000049236	PEBP4	blue
ENSGALG00000029235	CPNE4	blue
ENSGALG00000035927	ST8SIA5	blue
ENSGALG00000005667	UBE2G2	blue
ENSGALG00000005668	WSB1	blue
ENSGALG00000037387	CLSTN2	blue
ENSGALG00000045352	EIF4B	blue
ENSGALG00000006312	TSG101	blue
ENSGALG00000042067	SPRY1	blue
ENSGALG00000003096	CBFA2T2	blue
ENSGALG00000002944	CPS1	blue
ENSGALG00000044811	ENSGALG00000044811	blue
ENSGALG00000049174	ENSGALG00000049174	blue
ENSGALG00000023576	PIM3	blue
ENSGALG00000022980	CDKN1B	blue
ENSGALG00000023689	ASS1	blue
ENSGALG00000039080	CD44	blue
ENSGALG00000039084	EVI2A	blue
ENSGALG00000013609	MTRF1L	blue
Gallus_gallus_newGene_1339	Gallus_gallus_newGene_1339	blue
ENSGALG00000024332	CDC34	blue
ENSGALG00000024335	ENSGALG00000024335	blue
ENSGALG00000014496	PROM1	blue
ENSGALG00000014144	CORIN	blue
ENSGALG00000014140	ARFGAP3	blue
ENSGALG00000009678	KCTD3	blue
ENSGALG00000011511	CKB	blue
ENSGALG00000010649	CNST	blue
ENSGALG00000009790	RAB33B	blue
ENSGALG00000010646	STOX2	blue
ENSGALG00000009795	MON2	blue
ENSGALG00000010643	ZYG11B	blue
ENSGALG00000001146	UBXN6	blue
ENSGALG00000001143	ETS1	blue
ENSGALG00000050882	ENSGALG00000050882	blue
ENSGALG00000007426	MKX	blue
ENSGALG00000031411	KCNN1	blue
ENSGALG00000016174	LMBRD1	blue
ENSGALG00000004309	GDAP1L1	blue
ENSGALG00000051453	ENSGALG00000051453	blue
ENSGALG00000004306	SYT12	blue
ENSGALG00000011255	MCCC2L	blue
ENSGALG00000000379	ITGB3	blue
ENSGALG00000011251	TBC1D5	blue
ENSGALG00000006430	MED15	blue
ENSGALG00000034829	PDXDC1	blue
ENSGALG00000007744	CASS4	blue
ENSGALG00000035068	DNAJC13	blue
ENSGALG00000039682	HCLS1	blue
ENSGALG00000032875	ATP5F1D	blue
ENSGALG00000030588	GALNTL6	blue
ENSGALG00000030580	RPS6KA5	blue
ENSGALG00000030585	UBXN2B	blue
ENSGALG00000004469	TP53RK	blue
ENSGALG00000033054	RMC1	blue
ENSGALG00000012975	IQSEC3	blue
ENSGALG00000047248	DESI1	blue
Gallus_gallus_newGene_4945	Gallus_gallus_newGene_4945	blue
ENSGALG00000030800	IL31RA	blue
ENSGALG00000012874	DENND11	blue
ENSGALG00000009963	LYZ	blue
ENSGALG00000037167	HIST1H103	blue
ENSGALG00000038129	PTGES3L	blue
ENSGALG00000015138	ABHD17B	blue
ENSGALG00000014846	OXCT1	blue
ENSGALG00000014847	MYOM1	blue
ENSGALG00000014840	C6	blue
ENSGALG00000029646	CNNM4	blue
ENSGALG00000014262	ENSGALG00000014262	blue
Gallus_gallus_newGene_5482	Gallus_gallus_newGene_5482	blue
Gallus_gallus_newGene_5480	Gallus_gallus_newGene_5480	blue
ENSGALG00000008369	ABCC5	blue
ENSGALG00000050253	ENSGALG00000050253	blue
ENSGALG00000050257	ENSGALG00000050257	blue
ENSGALG00000006635	RHCG	blue
ENSGALG00000008582	ADAM23	blue
ENSGALG00000050924	LOC100858177	blue
Gallus_gallus_newGene_5510	Gallus_gallus_newGene_5510	blue
ENSGALG00000007582	DPYSL3	blue
ENSGALG00000006181	NUB1	blue
ENSGALG00000036774	RPL17	blue
ENSGALG00000017186	BIRC3	blue
ENSGALG00000017184	MMP7	blue
ENSGALG00000017185	TMEM123	blue
ENSGALG00000017189	C1H11ORF70	blue
Gallus_gallus_newGene_6866	Gallus_gallus_newGene_6866	blue
Gallus_gallus_newGene_2360	Gallus_gallus_newGene_2360	blue
ENSGALG00000000918	CCDC103	blue
ENSGALG00000031205	GNGT2	blue
ENSGALG00000046743	ENSGALG00000046743	blue
ENSGALG00000003461	USP49	blue
ENSGALG00000028256	CCL19	blue
ENSGALG00000028250	ANKRD22	blue
ENSGALG00000028253	ATXN1L	blue
Gallus_gallus_newGene_5365	Gallus_gallus_newGene_5365	blue
ENSGALG00000040746	CHMP1B	blue
ENSGALG00000041900	DLG3	blue
ENSGALG00000048687	ENSGALG00000048687	blue
ENSGALG00000019802	PHLDA3	blue
ENSGALG00000002479	MAT1A	blue
ENSGALG00000009341	CRAMP1	blue
ENSGALG00000020485	ENSGALG00000020485	blue
ENSGALG00000054599	ENSGALG00000054599	blue
Gallus_gallus_newGene_1605	Gallus_gallus_newGene_1605	blue
ENSGALG00000036365	POGZ	blue
ENSGALG00000016651	ENSGALG00000016651	blue
ENSGALG00000003293	MBTPS1	blue
ENSGALG00000035733	CCR7	blue
ENSGALG00000028720	ENSGALG00000028720	blue
ENSGALG00000015303	AFG1L	blue
ENSGALG00000015301	LNPEP	blue
ENSGALG00000015307	ENSGALG00000015307	blue
ENSGALG00000008286	SUMF1	blue
ENSGALG00000008282	ATG4A	blue
ENSGALG00000014659	C1R	blue
ENSGALG00000051335	INO80C	blue
ENSGALG00000008136	C7H2ORF69	blue
ENSGALG00000008135	SATB2	blue
ENSGALG00000006755	USP2	blue
ENSGALG00000031821	C15H12orf49	blue
ENSGALG00000005554	ADIPOQ	blue
ENSGALG00000037307	IQCD	blue
ENSGALG00000001073	NR6A1	blue
ENSGALG00000044996	TMEM71	blue
ENSGALG00000007959	SLC26A3	blue
ENSGALG00000007952	AMOT	blue
ENSGALG00000007956	PLXDC2	blue
ENSGALG00000006399	TLNRD1	blue
ENSGALG00000035236	BCAP31	blue
ENSGALG00000007040	ACAP2	blue
ENSGALG00000002675	SCUBE3	blue
ENSGALG00000004637	ENSGALG00000004637	blue
ENSGALG00000048332	GPR135	blue
ENSGALG00000035490	MAPK1IP1L	blue
ENSGALG00000035492	ELMO1	blue
ENSGALG00000035498	INPP5D	blue
ENSGALG00000052523	ENSGALG00000052523	blue
ENSGALG00000005948	RPL27A	blue
ENSGALG00000030677	ABCG2	blue
ENSGALG00000005299	ANXA7	blue
ENSGALG00000020805	LRRC8D	blue
ENSGALG00000042063	EPDR1	blue
ENSGALG00000014410	CSTB	blue
ENSGALG00000014412	CSTA	blue
ENSGALG00000008739	MINDY3	blue
ENSGALG00000007155	RMI2	blue
ENSGALG00000009067	GPR50	blue
ENSGALG00000000511	KCTD20	blue
ENSGALG00000012978	CDYL2	blue
ENSGALG00000054655	ALPK2	blue
ENSGALG00000053928	ARL14EPL	blue
ENSGALG00000017330	RPS3	blue
ENSGALG00000017333	LCMT2	blue
Gallus_gallus_newGene_2280	Gallus_gallus_newGene_2280	blue
ENSGALG00000027332	TMEM167A	blue
ENSGALG00000015404	ENSGALG00000015404	blue
ENSGALG00000028681	ENSGALG00000028681	blue
ENSGALG00000052726	ENSGALG00000052726	blue
ENSGALG00000029379	BRD1	blue
ENSGALG00000028978	BTBD19	blue
ENSGALG00000014759	STYK1	blue
ENSGALG00000052894	ENSGALG00000052894	blue
ENSGALG00000008076	TMEM164	blue
ENSGALG00000005298	ENSGALG00000005298	blue
Gallus_gallus_newGene_5643	Gallus_gallus_newGene_5643	blue
ENSGALG00000006925	CCP110	blue
ENSGALG00000000510	DCAF7	blue
ENSGALG00000005749	COX4I1	blue
ENSGALG00000010125	CSGALNACT1	blue
ENSGALG00000010124	RPS8	blue
ENSGALG00000010127	GLO1	blue
ENSGALG00000042883	VCPIP1	blue
ENSGALG00000003197	RPL7A	blue
ENSGALG00000002820	DFFA	blue
ENSGALG00000050405	ENSGALG00000050405	blue
ENSGALG00000032365	CEBPG	blue
ENSGALG00000030889	FOXA2	blue
ENSGALG00000030886	PTGDS	blue
ENSGALG00000026303	MRPS2	blue
ENSGALG00000054564	KLHL15	blue
ENSGALG00000013160	CHMP5	blue
ENSGALG00000012691	ALDH1L2	blue
Gallus_gallus_newGene_6724	Gallus_gallus_newGene_6724	blue
ENSGALG00000042744	RGS2	blue
ENSGALG00000038146	ENSGALG00000038146	blue
ENSGALG00000012345	UST	blue
ENSGALG00000038222	ENSGALG00000038222	blue
ENSGALG00000013907	KDR	blue
ENSGALG00000016855	ARGLU1	blue
ENSGALG00000016852	TNFSF13B	blue
Gallus_gallus_newGene_2671	Gallus_gallus_newGene_2671	blue
ENSGALG00000017106	ATP8A2	blue
ENSGALG00000017104	CDK8	blue
ENSGALG00000000993	GAPVD1	blue
ENSGALG00000000999	ZNF319	blue
ENSGALG00000000998	MTFR1L	blue
ENSGALG00000022804	ENSGALG00000022804	blue
ENSGALG00000040877	UBALD2	blue
ENSGALG00000041114	GOLGA4	blue
ENSGALG00000040297	NBL1	blue
ENSGALG00000015346	NFKBIZ	blue
ENSGALG00000015347	ZPLD1	blue
ENSGALG00000008940	ENSGALG00000008940	blue
ENSGALG00000011446	TNFAIP2	blue
Gallus_gallus_newGene_734	Gallus_gallus_newGene_734	blue
Gallus_gallus_newGene_733	Gallus_gallus_newGene_733	blue
ENSGALG00000005460	SLCO4A1	blue
ENSGALG00000005468	SYNRG	blue
ENSGALG00000001545	RAB40B	blue
ENSGALG00000041456	SLC35G1	blue
ENSGALG00000041454	DNMT3A	blue
ENSGALG00000010713	ENSGALG00000010713	blue
ENSGALG00000043582	ENSGALG00000043582	blue
ENSGALG00000002169	PLEKHB2	blue
ENSGALG00000042181	DDHD2	blue
ENSGALG00000037723	ENSGALG00000037723	blue
ENSGALG00000002784	APEH	blue
ENSGALG00000049951	SPOCK2	blue
ENSGALG00000003781	SUN1	blue
ENSGALG00000004251	ARR3	blue
ENSGALG00000032440	QPCT	blue
Gallus_gallus_newGene_3874	Gallus_gallus_newGene_3874	blue
Gallus_gallus_newGene_3876	Gallus_gallus_newGene_3876	blue
ENSGALG00000053578	ENSGALG00000053578	blue
ENSGALG00000007367	WFIKKN2	blue
Gallus_gallus_newGene_6089	Gallus_gallus_newGene_6089	blue
ENSGALG00000013737	TMEM181	blue
ENSGALG00000026111	SAAL1	blue
Gallus_gallus_newGene_6555	Gallus_gallus_newGene_6555	blue
ENSGALG00000016529	CDKL5	blue
Gallus_gallus_newGene_1685	Gallus_gallus_newGene_1685	blue
Gallus_gallus_newGene_1686	Gallus_gallus_newGene_1686	blue
ENSGALG00000012061	ENSGALG00000012061	blue
ENSGALG00000008207	FBXW8	blue
ENSGALG00000008201	FBXO21	blue
ENSGALG00000011609	ENSGALG00000011609	blue
ENSGALG00000000783	PTAFR	blue
ENSGALG00000000785	HYAL1	blue
ENSGALG00000006069	SMTNL2	blue
ENSGALG00000006064	TEKT1	blue
ENSGALG00000007334	ABAT	blue
ENSGALG00000007337	LPP	blue
ENSGALG00000007330	CTNND1	blue
ENSGALG00000007331	SVIL	blue
ENSGALG00000007332	PRICKLE2	blue
ENSGALG00000007333	UBAP1L	blue
ENSGALG00000016951	MTRF1	blue
ENSGALG00000016955	VWA8	blue
Gallus_gallus_newGene_6948	Gallus_gallus_newGene_6948	blue
ENSGALG00000000812	OAZ1	blue
ENSGALG00000052038	MBLAC1	blue
ENSGALG00000052037	ENSGALG00000052037	blue
ENSGALG00000040620	LSAMP	blue
ENSGALG00000049287	ATP6V0E1	blue
ENSGALG00000004901	CORO1C	blue
ENSGALG00000032053	SPSB4	blue
ENSGALG00000006505	ZFAND6	blue
ENSGALG00000006506	C13H5orf15	blue
ENSGALG00000006502	PCGF5	blue
ENSGALG00000014509	BST1	blue
ENSGALG00000014501	FGFBP2	blue
ENSGALG00000002080	DOCK2	blue
ENSGALG00000036297	ABHD8	blue
ENSGALG00000000776	BRPF3	blue
ENSGALG00000002335	DOCK3	blue
ENSGALG00000003065	NECAB3	blue
ENSGALG00000015036	RIC1	blue
ENSGALG00000033769	ENSGALG00000033769	blue
ENSGALG00000026734	GABPB2	blue
ENSGALG00000026736	OGN	blue
ENSGALG00000020679	PLEKHS1	blue
ENSGALG00000008819	LRSAM1	blue
ENSGALG00000008811	SLC1A4	blue
ENSGALG00000008813	CROT	blue
Gallus_gallus_newGene_2206	Gallus_gallus_newGene_2206	blue
ENSGALG00000016289	DST	blue
ENSGALG00000016284	TAB3	blue
ENSGALG00000016283	BEND6	blue
ENSGALG00000015958	EIF2AK3	blue
ENSGALG00000016759	MITD1	blue
ENSGALG00000015489	FAXC	blue
ENSGALG00000015488	GJA8	blue
ENSGALG00000015221	CCDC181	blue
ENSGALG00000051895	ENSGALG00000051895	blue
ENSGALG00000051899	DND1	blue
ENSGALG00000009748	ASNS	blue
ENSGALG00000037220	ASTL	blue
ENSGALG00000037228	OR8D4	blue
ENSGALG00000031693	KCNB2	blue
ENSGALG00000011834	NUDT6	blue
ENSGALG00000037599	ENSGALG00000037599	blue
ENSGALG00000006290	HS3ST4	blue
ENSGALG00000007161	LRRK2	blue
ENSGALG00000002536	STX2	blue
ENSGALG00000003661	SETX	blue
ENSGALG00000032672	KRT5	blue
ENSGALG00000052202	ENSGALG00000052202	blue
ENSGALG00000052203	ENSGALG00000052203	blue
ENSGALG00000009249	UBR1	blue
ENSGALG00000007699	RPS25	blue
ENSGALG00000022720	GJB2	blue
ENSGALG00000033207	HIBADH	blue
ENSGALG00000033204	PQLC2	blue
ENSGALG00000041294	COQ2	blue
ENSGALG00000041296	ENSGALG00000041296	blue
ENSGALG00000029343	TGM2	blue
ENSGALG00000039327	VAV3	blue
ENSGALG00000012610	CTSV	blue
ENSGALG00000002276	EME2	blue
Gallus_gallus_newGene_3363	Gallus_gallus_newGene_3363	blue
Gallus_gallus_newGene_3944	Gallus_gallus_newGene_3944	blue
ENSGALG00000012559	LARGE1	blue
ENSGALG00000052441	ENSGALG00000052441	blue
ENSGALG00000011111	PGBD5	blue
ENSGALG00000050594	ENSGALG00000050594	blue
Gallus_gallus_newGene_5296	Gallus_gallus_newGene_5296	blue
ENSGALG00000040212	FYCO1	blue
ENSGALG00000046904	ENSGALG00000046904	blue
Gallus_gallus_newGene_5122	Gallus_gallus_newGene_5122	blue
ENSGALG00000008620	RPL39L	blue
ENSGALG00000000417	SLC16A4	blue
ENSGALG00000006158	ACVR2B	blue
ENSGALG00000006153	EXOG	blue
ENSGALG00000006152	ENSGALG00000006152	blue
ENSGALG00000006156	COG7	blue
ENSGALG00000042105	PLCB2	blue
ENSGALG00000038301	NIPSNAP1	blue
ENSGALG00000033461	ENSGALG00000033461	blue
ENSGALG00000033469	KDM1A	blue
ENSGALG00000020939	SLC35C2	blue
ENSGALG00000006830	CHID1	blue
ENSGALG00000006838	ENSGALG00000006838	blue
ENSGALG00000013043	ATPSCKMT	blue
ENSGALG00000026195	GALT	blue
ENSGALG00000031977	CACNG2	blue
ENSGALG00000008420	CAND2	blue
ENSGALG00000008425	MAP1A	blue
ENSGALG00000051992	CYP2J23	blue
ENSGALG00000003310	SLC45A2	blue
Gallus_gallus_newGene_7892	Gallus_gallus_newGene_7892	blue
ENSGALG00000000893	TAT	blue
ENSGALG00000040205	ENSGALG00000040205	blue
ENSGALG00000028119	CDC42SE1	blue
Gallus_gallus_newGene_8106	Gallus_gallus_newGene_8106	blue
ENSGALG00000049208	ENSGALG00000049208	blue
ENSGALG00000040006	TBL1X	blue
ENSGALG00000011099	FAP	blue
ENSGALG00000011094	PDE4B	blue
ENSGALG00000011327	NR2C1	blue
ENSGALG00000011328	GLB1L	blue
ENSGALG00000005580	TMEM56	blue
ENSGALG00000006586	PLAGL2	blue
ENSGALG00000007677	THNSL1	blue
ENSGALG00000031720	LGI1	blue
ENSGALG00000037603	SESN2	blue
ENSGALG00000038536	SH3BGRL3	blue
ENSGALG00000003359	RAB5C	blue
ENSGALG00000003356	TM2D2	blue
ENSGALG00000013655	ZDHHC2	blue
ENSGALG00000034649	TOX3	blue
ENSGALG00000004519	TRPV2	blue
ENSGALG00000004518	ENSGALG00000004518	blue
ENSGALG00000032563	FBXO34	blue
ENSGALG00000026015	ENSGALG00000026015	blue
ENSGALG00000026019	ASCC1	blue
ENSGALG00000016205	PDXK	blue
ENSGALG00000053460	ENSGALG00000053460	blue
ENSGALG00000027658	TESK1	blue
ENSGALG00000012187	MGAT5	blue
ENSGALG00000049529	ENSGALG00000049529	blue
Gallus_gallus_newGene_1345	Gallus_gallus_newGene_1345	blue
ENSGALG00000011524	PPEF2	blue
ENSGALG00000001136	ENSGALG00000001136	blue
ENSGALG00000049780	ENSGALG00000049780	blue
ENSGALG00000031448	MAPK4	blue
ENSGALG00000052280	HEATR5A	blue
ENSGALG00000047673	ENSGALG00000047673	blue
ENSGALG00000004353	TBCA	blue
ENSGALG00000004350	WDR41	blue
ENSGALG00000028326	HSD11B2	blue
ENSGALG00000004358	AMZ1	blue
ENSGALG00000001951	FAM102B	blue
ENSGALG00000051737	ENSGALG00000051737	blue
ENSGALG00000037067	EIF3E	blue
ENSGALG00000034876	PDP1	blue
ENSGALG00000044599	ENSGALG00000044599	blue
ENSGALG00000003146	CCDC92	blue
ENSGALG00000040771	ENSGALG00000040771	blue
ENSGALG00000026978	RPL29	blue
ENSGALG00000026970	ENSGALG00000026970	blue
ENSGALG00000027070	TIMP2	blue
ENSGALG00000010901	ENSGALG00000010901	blue
Gallus_gallus_newGene_7778	Gallus_gallus_newGene_7778	blue
Gallus_gallus_newGene_7775	Gallus_gallus_newGene_7775	blue
ENSGALG00000053194	ENSGALG00000053194	blue
ENSGALG00000012888	PHLPP1	blue
ENSGALG00000009954	DYNC2LI1	blue
ENSGALG00000016418	BCLAF3	blue
ENSGALG00000028520	CST3	blue
ENSGALG00000015144	ZFAND5	blue
ENSGALG00000015145	TMC1	blue
ENSGALG00000014819	JMY	blue
ENSGALG00000014813	HOMER1	blue
ENSGALG00000014812	SIDT1	blue
ENSGALG00000010638	CASP3	blue
ENSGALG00000001816	MAGI3	blue
ENSGALG00000029691	NFKBIB	blue
ENSGALG00000028912	SCRT2	blue
ENSGALG00000050269	ENSGALG00000050269	blue
ENSGALG00000000142	CEPT1	blue
ENSGALG00000000141	BLB1	blue
ENSGALG00000009172	OSBPL6	blue
ENSGALG00000009177	FMR1	blue
ENSGALG00000036725	ASCL3	blue
ENSGALG00000038385	MTFR1	blue
ENSGALG00000034475	EIF3G	blue
ENSGALG00000034473	PARP4	blue
ENSGALG00000034478	CCL4	blue
ENSGALG00000032734	RNF139	blue
ENSGALG00000015809	RNF103	blue
ENSGALG00000031186	ENSGALG00000031186	blue
ENSGALG00000017362	HAVCR1	blue
ENSGALG00000034294	ATP6V0D2	blue
ENSGALG00000051676	INA	blue
ENSGALG00000051675	ENSGALG00000051675	blue
ENSGALG00000040713	ENSGALG00000040713	blue
ENSGALG00000011572	ASPG	blue
ENSGALG00000050173	TCEA3	blue
ENSGALG00000041978	K123	blue
ENSGALG00000039170	LHFPL5	blue
Gallus_gallus_newGene_1530	Gallus_gallus_newGene_1530	blue
ENSGALG00000043535	RIPK2	blue
ENSGALG00000002424	RECQL5	blue
Gallus_gallus_newGene_4018	Gallus_gallus_newGene_4018	blue
ENSGALG00000054099	ENSGALG00000054099	blue
ENSGALG00000009379	SEC62	blue
ENSGALG00000025950	PRKCA	blue
Gallus_gallus_newGene_2111	Gallus_gallus_newGene_2111	blue
ENSGALG00000054542	ENSGALG00000054542	blue
ENSGALG00000016595	TRIM35	blue
ENSGALG00000047029	ENSGALG00000047029	blue
ENSGALG00000029247	SMARCD1	blue
ENSGALG00000011016	PGM1	blue
ENSGALG00000011019	ROR1	blue
ENSGALG00000014662	RBP5	blue
ENSGALG00000046863	ENSGALG00000046863	blue
ENSGALG00000046862	UBE2Q2	blue
Gallus_gallus_newGene_478	Gallus_gallus_newGene_478	blue
ENSGALG00000051302	ENSGALG00000051302	blue
ENSGALG00000040086	HNRNPKL	blue
ENSGALG00000008107	IRS4	blue
ENSGALG00000005502	KCNG4	blue
ENSGALG00000006822	PCDH19	blue
ENSGALG00000011900	NAGA	blue
ENSGALG00000005254	CKLF	blue
ENSGALG00000013033	ENSGALG00000013033	blue
ENSGALG00000037687	ENSGALG00000037687	blue
ENSGALG00000006363	CABIN1	blue
ENSGALG00000038858	ZFP64	blue
ENSGALG00000003863	P2RX7	blue
ENSGALG00000007012	ARRDC4	blue
ENSGALG00000007015	CD40	blue
ENSGALG00000007014	PYROXD2	blue
ENSGALG00000007016	ENSGALG00000007016	blue
ENSGALG00000007018	SLC26A11	blue
ENSGALG00000035194	ARHGAP25	blue
ENSGALG00000035199	ENSGALG00000035199	blue
ENSGALG00000046030	ENSGALG00000046030	blue
ENSGALG00000036556	MORC4	blue
ENSGALG00000004663	ARFGEF2	blue
ENSGALG00000004667	SMG7	blue
ENSGALG00000033696	RALY	blue
ENSGALG00000004594	CD74	blue
ENSGALG00000004593	SULF2	blue
ENSGALG00000052512	NPS	blue
ENSGALG00000029382	BARX2	blue
ENSGALG00000026098	IL8	blue
ENSGALG00000042651	KRIT1	blue
ENSGALG00000039032	FJX1	blue
ENSGALG00000012109	EIF3M	blue
ENSGALG00000012100	CFAP221	blue
ENSGALG00000008744	MCF2L2	blue
ENSGALG00000008745	APLF	blue
ENSGALG00000044995	ENSGALG00000044995	blue
ENSGALG00000010618	SLC30A6	blue
ENSGALG00000010614	SLC25A4	blue
ENSGALG00000010611	CFAP97	blue
Gallus_gallus_newGene_4221	Gallus_gallus_newGene_4221	blue
ENSGALG00000028018	RAB38	blue
ENSGALG00000034003	ARID4B	blue
ENSGALG00000016125	LCA5L	blue
ENSGALG00000016124	HADH	blue
ENSGALG00000046580	MGARP	blue
ENSGALG00000015473	ADPRH	blue
ENSGALG00000015478	USP45	blue
ENSGALG00000013738	OPTN	blue
ENSGALG00000003802	OTUD7A	blue
ENSGALG00000003803	DAB2	blue
ENSGALG00000011209	EVL	blue
ENSGALG00000006997	BRINP1	blue
ENSGALG00000006973	SH2D6	blue
ENSGALG00000006976	ENSGALG00000006976	blue
ENSGALG00000005775	ENSGALG00000005775	blue
ENSGALG00000001470	STOML1	blue
ENSGALG00000037525	FGFRL1	blue
ENSGALG00000042210	RABEPK	blue
ENSGALG00000042213	AP1B1	blue
ENSGALG00000035017	ENSGALG00000035017	blue
ENSGALG00000002816	STK10	blue
ENSGALG00000002813	RPS10	blue
ENSGALG00000038278	TRIM7.2	blue
ENSGALG00000008414	DVL3	blue
ENSGALG00000049865	RPL18A	blue
ENSGALG00000033089	ENSGALG00000033089	blue
ENSGALG00000001410	SPNS3	blue
ENSGALG00000004412	DIABLO	blue
ENSGALG00000004416	TTC19	blue
ENSGALG00000041763	ADPRM	blue
ENSGALG00000021193	STARD5	blue
ENSGALG00000030853	ENSGALG00000030853	blue
ENSGALG00000053266	ENSGALG00000053266	blue
ENSGALG00000012808	ENSGALG00000012808	blue
ENSGALG00000012809	ECI2	blue
ENSGALG00000016320	FBXO9	blue
ENSGALG00000016497	UBXN2A	blue
ENSGALG00000012377	HNMT	blue
ENSGALG00000012370	GINM1	blue
ENSGALG00000029616	HCFC2	blue
Gallus_gallus_newGene_4386	Gallus_gallus_newGene_4386	blue
Gallus_gallus_newGene_4389	Gallus_gallus_newGene_4389	blue
ENSGALG00000013951	AHI1	blue
ENSGALG00000001678	PRKAB2	blue
ENSGALG00000043827	ZHX2	blue
ENSGALG00000054253	ENSGALG00000054253	blue
ENSGALG00000016866	FGF14	blue
ENSGALG00000016862	POGLUT2	blue
ENSGALG00000007530	ENSGALG00000007530	blue
ENSGALG00000007531	ZFYVE27	blue
ENSGALG00000007538	ENSGALG00000007538	blue
ENSGALG00000007289	CLPX	blue
ENSGALG00000053703	ENSGALG00000053703	blue
ENSGALG00000035035	ENSGALG00000035035	blue
ENSGALG00000035561	CPNE3	blue
ENSGALG00000042460	FPGS	blue
ENSGALG00000040828	POLB	blue
ENSGALG00000040793	KDELR2	blue
Gallus_gallus_newGene_8039	Gallus_gallus_newGene_8039	blue
ENSGALG00000004169	ENSGALG00000004169	blue
ENSGALG00000004162	SLC16A6	blue
ENSGALG00000014030	CFAP94	blue
ENSGALG00000049511	AMIGO3	blue
ENSGALG00000045172	FAM166A	blue
ENSGALG00000017010	SPRYD7	blue
ENSGALG00000000264	ENSGALG00000000264	blue
Gallus_gallus_newGene_768	Gallus_gallus_newGene_768	blue
ENSGALG00000032964	ENSGALG00000032964	blue
ENSGALG00000002138	HYAL2	blue
ENSGALG00000048671	ENSGALG00000048671	blue
ENSGALG00000038400	TOMM40L	blue
ENSGALG00000003771	SIN3B	blue
ENSGALG00000003775	RICTOR	blue
ENSGALG00000004205	SOAT1	blue
ENSGALG00000004204	MINDY2	blue
ENSGALG00000004209	ELFN1	blue
ENSGALG00000039724	RHOF	blue
ENSGALG00000016518	PHKA2	blue
ENSGALG00000013747	TAGAP	blue
Gallus_gallus_newGene_2880	Gallus_gallus_newGene_2880	blue
ENSGALG00000015355	CD47	blue
ENSGALG00000015353	BBX	blue
ENSGALG00000008274	CRBN	blue
ENSGALG00000010326	FLVCR2	blue
ENSGALG00000010325	PPP1R12A	blue
ENSGALG00000010323	BATF	blue
ENSGALG00000009586	IRAK4	blue
ENSGALG00000009583	GORASP2	blue
ENSGALG00000008181	MADD	blue
ENSGALG00000011635	TFCP2L1	blue
ENSGALG00000009637	EMC7	blue
ENSGALG00000010581	SEL1L	blue
ENSGALG00000006057	CLK4	blue
ENSGALG00000006054	CALCA	blue
ENSGALG00000006052	WDR48	blue
Gallus_gallus_newGene_2419	Gallus_gallus_newGene_2419	blue
ENSGALG00000016986	LCP1	blue
ENSGALG00000016980	COG3	blue
ENSGALG00000007093	CYTH1	blue
ENSGALG00000007097	RPS6KA6	blue
ENSGALG00000000845	UVRAG	blue
ENSGALG00000046616	CHGB	blue
ENSGALG00000003572	ARHGEF18	blue
ENSGALG00000005930	PLS3	blue
ENSGALG00000036829	RECK	blue
ENSGALG00000030780	MGAT4A	blue
ENSGALG00000033379	EAF1	blue
ENSGALG00000005065	PLA2G4A	blue
ENSGALG00000048291	ENSGALG00000048291	blue
ENSGALG00000009653	CASD1	blue
ENSGALG00000033956	SFXN1	blue
Gallus_gallus_newGene_2939	Gallus_gallus_newGene_2939	blue
ENSGALG00000030878	RPLP1	blue
ENSGALG00000002308	COMMD10	blue
ENSGALG00000002305	ZBTB41	blue
Gallus_gallus_newGene_75	Gallus_gallus_newGene_75	blue
ENSGALG00000021213	UBE2D1	blue
ENSGALG00000030378	RPL11	blue
ENSGALG00000009031	SESTD1	blue
ENSGALG00000009033	FAM183A	blue
ENSGALG00000052768	LDLR	blue
ENSGALG00000054196	ENSGALG00000054196	blue
ENSGALG00000020626	ENSGALG00000020626	blue
Gallus_gallus_newGene_4802	Gallus_gallus_newGene_4802	blue
ENSGALG00000008847	VPS54	blue
ENSGALG00000039572	PADI1	blue
ENSGALG00000015960	RPIA	blue
ENSGALG00000016708	ENPP4	blue
ENSGALG00000016705	SUPT3H	blue
ENSGALG00000014703	PRRC1	blue
Gallus_gallus_newGene_7939	Gallus_gallus_newGene_7939	blue
ENSGALG00000054976	IL11	blue
ENSGALG00000011286	UBE2E1	blue
ENSGALG00000011285	ENSGALG00000011285	blue
ENSGALG00000028982	CMPK2	blue
ENSGALG00000008023	TMEM94	blue
ENSGALG00000008022	TAPBP	blue
ENSGALG00000005263	SOX8	blue
ENSGALG00000011863	POLDIP3	blue
ENSGALG00000011861	SYT16	blue
Gallus_gallus_newGene_4492	Gallus_gallus_newGene_4492	blue
ENSGALG00000037258	MRPL32	blue
ENSGALG00000035094	CDH17	blue
ENSGALG00000043167	TNFRSF11B	blue
Gallus_gallus_newGene_5440	Gallus_gallus_newGene_5440	blue
ENSGALG00000002893	STC2	blue
ENSGALG00000004491	DMGDH	blue
ENSGALG00000004492	PIGL	blue
ENSGALG00000004493	RSRC2	blue
ENSGALG00000004496	TNIP1	blue
ENSGALG00000043833	OLAH	blue
ENSGALG00000006597	ENSGALG00000006597	blue
ENSGALG00000033232	LMAN2	blue
ENSGALG00000013135	GALNT1	blue
ENSGALG00000032181	LRP4	blue
ENSGALG00000055117	ENSGALG00000055117	blue
ENSGALG00000047857	ENSGALG00000047857	blue
ENSGALG00000028167	RBM18	blue
ENSGALG00000014540	KANSL3	blue
ENSGALG00000043448	ABLIM2	blue
ENSGALG00000048212	HIST1H2A4L1	blue
ENSGALG00000004900	RFLNB	blue
ENSGALG00000054783	NDRG1	blue
ENSGALG00000017155	C11orf87	blue
ENSGALG00000053788	TNFSF8	blue
ENSGALG00000028284	PTX3	blue
ENSGALG00000032057	ENSGALG00000032057	blue
ENSGALG00000028866	COASY	blue
ENSGALG00000005434	CER1	blue
ENSGALG00000001538	ST7L	blue
Gallus_gallus_newGene_8714	Gallus_gallus_newGene_8714	blue
ENSGALG00000010746	TMEM59	blue
ENSGALG00000006167	LRRC8B	blue
ENSGALG00000006165	ENSGALG00000006165	blue
ENSGALG00000037740	QRFPR	blue
ENSGALG00000017210	ANKRD49	blue
ENSGALG00000037777	MSC	blue
ENSGALG00000037776	TMCO6	blue
ENSGALG00000037773	ST3GAL1	blue
ENSGALG00000037778	NAB1	blue
ENSGALG00000036790	RPS27A	blue
ENSGALG00000034655	ALDH18A1	blue
ENSGALG00000004288	HDAC4	blue
ENSGALG00000001652	SEPT2L	blue
ENSGALG00000005885	ESS2	blue
ENSGALG00000032413	NADK	blue
ENSGALG00000003134	ENSGALG00000003134	blue
ENSGALG00000040241	NTRK3	blue
ENSGALG00000026167	PIK3R5	blue
ENSGALG00000038810	ENSGALG00000038810	blue
ENSGALG00000027418	ENSGALG00000027418	blue
ENSGALG00000043623	ARL14	blue
ENSGALG00000012037	ARID4A	blue
ENSGALG00000012033	SGSM3	blue
ENSGALG00000012032	PRRG4	blue
ENSGALG00000054271	MED28	blue
ENSGALG00000015022	FYN	blue
ENSGALG00000015026	ENSGALG00000015026	blue
ENSGALG00000015025	VANGL1	blue
ENSGALG00000032618	DUSP5	blue
ENSGALG00000014085	TM7SF3	blue
ENSGALG00000009500	VPS50	blue
ENSGALG00000009503	RAB3GAP2	blue
ENSGALG00000001730	DGKD	blue
ENSGALG00000007365	PARP16	blue
ENSGALG00000053667	ENSGALG00000053667	blue
ENSGALG00000031534	ARID5B	blue
Gallus_gallus_newGene_934	Gallus_gallus_newGene_934	blue
ENSGALG00000052481	ENSGALG00000052481	blue
ENSGALG00000003936	PPT1	blue
ENSGALG00000034311	BTBD7	blue
ENSGALG00000051536	ENSGALG00000051536	blue
ENSGALG00000049256	ENSGALG00000049256	blue
ENSGALG00000053721	ENSGALG00000053721	blue
ENSGALG00000029298	F5	blue
ENSGALG00000045584	ENSGALG00000045584	blue
ENSGALG00000029747	ST3GAL4	blue
ENSGALG00000035940	SLC2A13	blue
ENSGALG00000004959	IRS1	blue
ENSGALG00000004955	ENSGALG00000004955	blue
ENSGALG00000050374	ENSGALG00000050374	blue
ENSGALG00000005601	DNAH12	blue
ENSGALG00000005609	OGFR	blue
ENSGALG00000043675	ANTXR2	blue
ENSGALG00000043671	ENSGALG00000043671	blue
ENSGALG00000002388	NIPSNAP2	blue
ENSGALG00000003035	FAM78B	blue
ENSGALG00000003031	SMYD4	blue
ENSGALG00000004568	CELA2A	blue
Gallus_gallus_newGene_4889	Gallus_gallus_newGene_4889	blue
ENSGALG00000053464	CCDC191	blue
Gallus_gallus_newGene_1854	Gallus_gallus_newGene_1854	blue
Gallus_gallus_newGene_6628	Gallus_gallus_newGene_6628	blue
ENSGALG00000040168	GPR61	blue
ENSGALG00000029502	CLIC2	blue
ENSGALG00000014124	TEC	blue
ENSGALG00000006719	GNAZ	blue
ENSGALG00000036128	ZNF407	blue
ENSGALG00000007443	TMLHE	blue
ENSGALG00000018815	PCGF2	blue
ENSGALG00000010825	AGR2	blue
ENSGALG00000007190	ATP6V1G1	blue
ENSGALG00000007193	ENSGALG00000007193	blue
ENSGALG00000035768	SCAP	blue
ENSGALG00000031475	MAFG	blue
ENSGALG00000003634	PTEN	blue
ENSGALG00000004365	ENSGALG00000004365	blue
ENSGALG00000001901	ARIH1	blue
ENSGALG00000001905	DTX2	blue
ENSGALG00000001907	WAPL	blue
ENSGALG00000036909	BEND5	blue
ENSGALG00000046180	TDRD1	blue
ENSGALG00000037050	FABP3	blue
ENSGALG00000049422	ATF3	blue
ENSGALG00000006453	TF	blue
ENSGALG00000006454	SLC22A18	blue
ENSGALG00000022850	TMEM214	blue
ENSGALG00000002225	RFFL	blue
Gallus_gallus_newGene_3148	Gallus_gallus_newGene_3148	blue
ENSGALG00000003172	SLC16A9	blue
ENSGALG00000003175	ENSGALG00000003175	blue
ENSGALG00000048294	ENSGALG00000048294	blue
ENSGALG00000016285	ENSGALG00000016285	blue
ENSGALG00000022030	PGAP3	blue
ENSGALG00000015953	ENSGALG00000015953	blue
ENSGALG00000030406	CDS2	blue
ENSGALG00000039434	PIAS2	blue
ENSGALG00000017329	FCHSD2	blue
ENSGALG00000021656	PTPN22	blue
ENSGALG00000027874	CHAC1	blue
ENSGALG00000001826	WWC1	blue
ENSGALG00000001823	HIKESHI	blue
ENSGALG00000010217	ENSGALG00000010217	blue
ENSGALG00000010218	ENSGALG00000010218	blue
ENSGALG00000005349	MSLN	blue
Gallus_gallus_newGene_8244	Gallus_gallus_newGene_8244	blue
ENSGALG00000031929	ENSGALG00000031929	blue
ENSGALG00000006695	BCR	blue
ENSGALG00000009128	ENSGALG00000009128	blue
ENSGALG00000037441	ENSGALG00000037441	blue
ENSGALG00000001316	CPNE2	blue
ENSGALG00000007878	SDHD	blue
ENSGALG00000007877	PIP4K2A	blue
ENSGALG00000007874	IL18	blue
ENSGALG00000017299	RPS11	blue
ENSGALG00000017291	FAR2	blue
ENSGALG00000017296	KLHL42	blue
ENSGALG00000017295	PTHLH	blue
ENSGALG00000007253	IL1RAP	blue
Gallus_gallus_newGene_2306	Gallus_gallus_newGene_2306	blue
ENSGALG00000043208	TRAFD1	blue
ENSGALG00000046187	PARP12	blue
ENSGALG00000002759	PEAK1	blue
ENSGALG00000032765	ENSGALG00000032765	blue
ENSGALG00000031159	HIST1H110	blue
ENSGALG00000031158	OAT	blue
ENSGALG00000005808	KREMEN1	blue
ENSGALG00000040720	GRID2IP	blue
ENSGALG00000040724	AKAP9	blue
ENSGALG00000026253	TMEM144	blue
ENSGALG00000033171	TGM4	blue
ENSGALG00000033170	GMDS	blue
ENSGALG00000001124	LHX2	blue
ENSGALG00000006867	QRICH1	blue
ENSGALG00000006860	KIF3A	blue
ENSGALG00000048552	ENSGALG00000048552	blue
ENSGALG00000014371	LGALS8	blue
ENSGALG00000014904	CLUL1	blue
Gallus_gallus_newGene_3276	Gallus_gallus_newGene_3276	blue
Gallus_gallus_newGene_3274	Gallus_gallus_newGene_3274	blue
ENSGALG00000017053	SPART	blue
Gallus_gallus_newGene_6311	Gallus_gallus_newGene_6311	blue
ENSGALG00000050668	ENSGALG00000050668	blue
ENSGALG00000050669	ENSGALG00000050669	blue
ENSGALG00000011046	SNX10	blue
Gallus_gallus_newGene_400	Gallus_gallus_newGene_400	blue
ENSGALG00000046852	ENSGALG00000046852	blue
ENSGALG00000008150	RASAL1	blue
ENSGALG00000036284	RPGR	blue
ENSGALG00000036286	ENSGALG00000036286	blue
ENSGALG00000036283	RBM8A	blue
ENSGALG00000000761	TSKU	blue
ENSGALG00000000769	RAB7B	blue
ENSGALG00000042614	NBAS	blue
ENSGALG00000005682	ENSGALG00000005682	blue
ENSGALG00000005683	ARHGAP29	blue
Gallus_gallus_newGene_8459	Gallus_gallus_newGene_8459	blue
ENSGALG00000006083	ENSGALG00000006083	blue
ENSGALG00000007932	TRAF6	blue
ENSGALG00000007931	DLD	blue
ENSGALG00000007934	KCTD2	blue
ENSGALG00000045085	IFIT5	blue
ENSGALG00000006331	STAMBPL1	blue
ENSGALG00000035252	RPL7	blue
ENSGALG00000007689	CENATAC	blue
ENSGALG00000007687	MAP2K1	blue
ENSGALG00000007681	HTR2B	blue
ENSGALG00000007683	ENSGALG00000007683	blue
ENSGALG00000042365	CARD10	blue
ENSGALG00000042949	MGMT	blue
ENSGALG00000034615	ANO8	blue
ENSGALG00000004650	BRAP	blue
ENSGALG00000049119	ZNF638	blue
ENSGALG00000052296	MEX3D	blue
ENSGALG00000023517	AGPAT2	blue
ENSGALG00000026590	KLF13	blue
ENSGALG00000013624	ENSGALG00000013624	blue
ENSGALG00000026159	PDLIM7	blue
ENSGALG00000015705	ENSGALG00000015705	blue
ENSGALG00000042005	ENSGALG00000042005	blue
ENSGALG00000042008	GSTM3	blue
ENSGALG00000015708	FGFR3	blue
ENSGALG00000012287	ATP5S	blue
ENSGALG00000012285	BAIAP2L2	blue
ENSGALG00000002412	GBA2	blue
ENSGALG00000008791	NMT2	blue
Gallus_gallus_newGene_7941	Gallus_gallus_newGene_7941	blue
ENSGALG00000010624	MEMO1	blue
ENSGALG00000001163	NDEL1	blue
ENSGALG00000010628	ACSL1	blue
ENSGALG00000001944	TBC1D2	blue
ENSGALG00000016567	EPHX2	blue
ENSGALG00000005757	IRF8	blue
ENSGALG00000017398	DSG1	blue
ENSGALG00000010136	HGSNAT	blue
ENSGALG00000008457	RIN2	blue
ENSGALG00000006482	FAH	blue
ENSGALG00000028041	ENSGALG00000028041	blue
ENSGALG00000001988	TXNRD2	blue
ENSGALG00000001981	PARP6	blue
ENSGALG00000052789	ENSGALG00000052789	blue
ENSGALG00000003855	SRC	blue
ENSGALG00000015037	EVC	blue
ENSGALG00000012021	ENSGALG00000012021	blue
ENSGALG00000051783	ENSGALG00000051783	blue
ENSGALG00000049356	ENSGALG00000049356	blue
ENSGALG00000052873	MAPKBP1	blue
ENSGALG00000004858	FICD	blue
ENSGALG00000004859	ZNFX1	blue
[truncated: 17,283 more rows]

## Sheet: Genes in 10 interesting modules
circRNAs and mRNAs in 10 intersting modules identified by WGCNA
Gene_ID	Gene symbol	Modules
ENSGALG00000000104	ENSGALG00000000104	blue
ENSGALG00000009428	SUSD6	blue
ENSGALG00000011738	ARHGDIB	blue
ENSGALG00000008590	EEF1B2	blue
ENSGALG00000008593	ATP1B4	blue
ENSGALG00000016221	EFHC2	blue
ENSGALG00000050919	ENSGALG00000050919	blue
ENSGALG00000007575	ENSGALG00000007575	blue
ENSGALG00000054212	ENSGALG00000054212	blue
ENSGALG00000006194	SLC52A3	blue
ENSGALG00000017196	ARHGAP42	blue
ENSGALG00000016820	GAS6	blue
ENSGALG00000015846	SNAP91	blue
ENSGALG00000003476	ERN1	blue
ENSGALG00000003472	VWC2L	blue
ENSGALG00000037962	C1H21ORF59	blue
ENSGALG00000047403	PIH1D2	blue
ENSGALG00000004128	CYSLTR1	blue
ENSGALG00000004121	LPAR4	blue
ENSGALG00000040756	PI4KA	blue
ENSGALG00000049663	ENSGALG00000049663	blue
ENSGALG00000049668	MFSD4B	blue
Gallus_gallus_newGene_6686	Gallus_gallus_newGene_6686	blue
ENSGALG00000045132	ENSGALG00000045132	blue
ENSGALG00000010949	GPNMB	blue
ENSGALG00000041939	FAM222B	blue
ENSGALG00000032925	STK40	blue
ENSGALG00000038440	COQ10B	blue
ENSGALG00000003732	UCK1	blue
ENSGALG00000003733	LIFR	blue
ENSGALG00000046724	PRRG3	blue
ENSGALG00000024485	BET1	blue
Gallus_gallus_newGene_7675	Gallus_gallus_newGene_7675	blue
ENSGALG00000016661	BLK	blue
ENSGALG00000015311	RNF38	blue
ENSGALG00000010363	HERC3	blue
ENSGALG00000033295	CAV2	blue
ENSGALG00000010091	ATP6V0B	blue
ENSGALG00000005540	MICAL2	blue
ENSGALG00000006015	COPB1	blue
ENSGALG00000007944	HECW2	blue
Gallus_gallus_newGene_3726	Gallus_gallus_newGene_3726	blue
ENSGALG00000004629	RNF216	blue
ENSGALG00000004623	AGTRAP	blue
ENSGALG00000004621	PREX1	blue
ENSGALG00000037880	ATP5A1Z	blue
ENSGALG00000003536	KLHL11	blue
ENSGALG00000031062	BAG5	blue
ENSGALG00000052553	ENSGALG00000052553	blue
ENSGALG00000005974	COL6A1	blue
ENSGALG00000005975	ZNF488	blue
ENSGALG00000005976	TCEA2	blue
ENSGALG00000044141	THAP9	blue
ENSGALG00000033338	GPT2	blue
ENSGALG00000005021	RAB43	blue
ENSGALG00000005028	TOP3A	blue
ENSGALG00000052932	SHROOM3	blue
ENSGALG00000012142	KCNA4	blue
ENSGALG00000014421	LCORL	blue
ENSGALG00000001334	GNB1	blue
ENSGALG00000001335	FAM18B1	blue
ENSGALG00000009073	PSEN2	blue
ENSGALG00000009076	NDUFB5	blue
ENSGALG00000012965	FAM105A	blue
ENSGALG00000012968	RMND1	blue
ENSGALG00000017304	PGM2L1	blue
ENSGALG00000017307	POLD3	blue
Gallus_gallus_newGene_4840	Gallus_gallus_newGene_4840	blue
ENSGALG00000008886	ZNF618	blue
ENSGALG00000008885	PDE1A	blue
ENSGALG00000008881	RGS3	blue
ENSGALG00000008880	VTI1A	blue
ENSGALG00000008888	IL1RAPL2	blue
ENSGALG00000000106	LRIF1	blue
ENSGALG00000047148	LIPT2	blue
ENSGALG00000029367	CYBA	blue
ENSGALG00000015433	ABCA1	blue
ENSGALG00000012426	DDHD1	blue
ENSGALG00000015435	ENSGALG00000015435	blue
ENSGALG00000009828	PPP2R5A	blue
ENSGALG00000009823	PTPRE	blue
ENSGALG00000028940	NUDT14	blue
ENSGALG00000028949	CORO6	blue
ENSGALG00000012124	PELI2	blue
ENSGALG00000000692	CDK18	blue
ENSGALG00000000525	MAP3K3	blue
ENSGALG00000037299	LYRM7	blue
ENSGALG00000006202	SCNN1B	blue
ENSGALG00000006201	TBC1D20	blue
ENSGALG00000006205	GTF2B	blue
ENSGALG00000003185	SCPEP1	blue
ENSGALG00000002588	PPARD	blue
ENSGALG00000043126	ENSGALG00000043126	blue
ENSGALG00000006644	ENSGALG00000006644	blue
ENSGALG00000004127	ENSGALG00000004127	blue
ENSGALG00000030890	RRS1	blue
ENSGALG00000041192	IFIH1	blue
ENSGALG00000041193	NFYB	blue
ENSGALG00000013177	BCAT1	blue
Gallus_gallus_newGene_6755	Gallus_gallus_newGene_6755	blue
ENSGALG00000042750	ND1	blue
Gallus_gallus_newGene_1193	Gallus_gallus_newGene_1193	blue
Gallus_gallus_newGene_1192	Gallus_gallus_newGene_1192	blue
ENSGALG00000014582	CADM1	blue
ENSGALG00000015180	PSAT1	blue
ENSGALG00000015182	NEPRO	blue
Gallus_gallus_newGene_5477	Gallus_gallus_newGene_5477	blue
Gallus_gallus_newGene_5470	Gallus_gallus_newGene_5470	blue
ENSGALG00000053748	PET117	blue
ENSGALG00000040869	ENSGALG00000040869	blue
ENSGALG00000004196	UGT1A1	blue
ENSGALG00000045424	ENSGALG00000045424	blue
ENSGALG00000049557	ENSGALG00000049557	blue
ENSGALG00000049551	ENSGALG00000049551	blue
ENSGALG00000047489	ENSGALG00000047489	blue
ENSGALG00000047480	ENSGALG00000047480	blue
ENSGALG00000008086	ACTR1A	blue
ENSGALG00000036990	DECR1	blue
ENSGALG00000000226	TMEM9	blue
ENSGALG00000050503	TNFRSF4	blue
ENSGALG00000011473	RPS6KA2	blue
ENSGALG00000011475	RPL37A	blue
ENSGALG00000046992	MCRIP2	blue
ENSGALG00000010707	GPR68	blue
ENSGALG00000010708	ICA1	blue
ENSGALG00000038374	SNX20	blue
ENSGALG00000037733	ENSGALG00000037733	blue
ENSGALG00000034111	FOXF1	blue
ENSGALG00000004248	TACR2	blue
ENSGALG00000032453	FABP9	blue
ENSGALG00000032452	GAS7	blue
Gallus_gallus_newGene_7362	Gallus_gallus_newGene_7362	blue
ENSGALG00000026294	ENSGALG00000026294	blue
ENSGALG00000026299	ENSGALG00000026299	blue
Gallus_gallus_newGene_7920	Gallus_gallus_newGene_7920	blue
ENSGALG00000019663	ACBD7	blue
ENSGALG00000020986	ENSGALG00000020986	blue
ENSGALG00000014732	ERCC8	blue
ENSGALG00000018534	ENSGALG00000018534	blue
ENSGALG00000013709	TIMM21	blue
ENSGALG00000027981	AASDHPPT	blue
ENSGALG00000012072	ENSGALG00000012072	blue
ENSGALG00000012075	DTX3L	blue
ENSGALG00000012076	TIFA	blue
ENSGALG00000014952	CERT1	blue
ENSGALG00000014955	CALHM4	blue
ENSGALG00000014956	POLK	blue
Gallus_gallus_newGene_1015	Gallus_gallus_newGene_1015	blue
ENSGALG00000015391	ENSGALG00000015391	blue
ENSGALG00000008239	NDUFB3	blue
Gallus_gallus_newGene_4798	Gallus_gallus_newGene_4798	blue
ENSGALG00000011671	SLC15A2	blue
ENSGALG00000008491	BIRC8	blue
ENSGALG00000008493	METTL21A	blue
ENSGALG00000017091	FLT1	blue
ENSGALG00000017092	PAN3	blue
ENSGALG00000017099	RASL11A	blue
ENSGALG00000016943	OLFM4	blue
ENSGALG00000016947	ELF1	blue
ENSGALG00000046384	ENSGALG00000046384	blue
ENSGALG00000052002	RNASEH2A	blue
ENSGALG00000046657	ENSGALG00000046657	blue
ENSGALG00000047526	ENSGALG00000047526	blue
ENSGALG00000004005	AKR7L	blue
ENSGALG00000004004	PHKB	blue
ENSGALG00000051063	ENSGALG00000051063	blue
ENSGALG00000029701	INO80D	blue
ENSGALG00000029709	INPP4A	blue
ENSGALG00000045671	ENSGALG00000045671	blue
ENSGALG00000045676	NELFE	blue
ENSGALG00000004916	DRC3	blue
ENSGALG00000050332	ENSGALG00000050332	blue
ENSGALG00000032061	IER3IP1	blue
ENSGALG00000006519	KIAA1024	blue
Gallus_gallus_newGene_118	Gallus_gallus_newGene_118	blue
Gallus_gallus_newGene_112	Gallus_gallus_newGene_112	blue
Gallus_gallus_newGene_114	Gallus_gallus_newGene_114	blue
ENSGALG00000039772	RGS7	blue
ENSGALG00000040962	CPSF7	blue
ENSGALG00000026704	GPX8	blue
ENSGALG00000010839	SPCS3	blue
ENSGALG00000010837	ASB5	blue
ENSGALG00000008807	DCUN1D1	blue
ENSGALG00000008806	RPL12	blue
ENSGALG00000013511	ANKRA2	blue
ENSGALG00000016740	OCA2	blue
ENSGALG00000040415	ENSGALG00000040415	blue
ENSGALG00000054931	ENSGALG00000054931	blue
Gallus_gallus_newGene_5364	Gallus_gallus_newGene_5364	blue
ENSGALG00000010190	TBC1D15	blue
ENSGALG00000000611	ENSGALG00000000611	blue
ENSGALG00000000616	ELF3	blue
ENSGALG00000006750	ENSGALG00000006750	blue
ENSGALG00000006756	ENSGALG00000006756	blue
ENSGALG00000011823	FAT4	blue
ENSGALG00000001258	NUMA1	blue
ENSGALG00000001256	NLRC5	blue
ENSGALG00000001250	APLP2	blue
Gallus_gallus_newGene_2550	Gallus_gallus_newGene_2550	blue
ENSGALG00000036163	ZNF710	blue
ENSGALG00000007152	FAM3D	blue
ENSGALG00000042838	TRAF2	blue
ENSGALG00000031305	FAM13C	blue
ENSGALG00000032642	SMARCC1	blue
ENSGALG00000040993	BAMBI	blue
ENSGALG00000040995	ENSGALG00000040995	blue
ENSGALG00000026422	ENSGALG00000026422	blue
ENSGALG00000005140	RRAD	blue
ENSGALG00000005146	PDP2	blue
ENSGALG00000039337	SH3BP5	blue
ENSGALG00000041800	GLP2R	blue
ENSGALG00000041802	LYRM9	blue
ENSGALG00000012620	PTCH1	blue
ENSGALG00000012621	ENSGALG00000012621	blue
ENSGALG00000020003	MAP3K4	blue
ENSGALG00000048781	ENSGALG00000048781	blue
ENSGALG00000003689	PAPSS2	blue
ENSGALG00000013990	RPS12	blue
ENSGALG00000013993	VNN1	blue
ENSGALG00000029834	AIF1L	blue
ENSGALG00000042214	UBQLN4	blue
ENSGALG00000009240	NFE2L2	blue
ENSGALG00000010977	FAM221A	blue
Gallus_gallus_newGene_2023	Gallus_gallus_newGene_2023	blue
ENSGALG00000013234	HAPLN2	blue
ENSGALG00000039474	ID4	blue
ENSGALG00000016463	FAM49A	blue
ENSGALG00000052453	ENSGALG00000052453	blue
ENSGALG00000047771	PGF	blue
ENSGALG00000029197	KIRREL3	blue
ENSGALG00000052983	ENSGALG00000052983	blue
ENSGALG00000011164	ENSGALG00000011164	blue
ENSGALG00000011162	CYP46A1	blue
ENSGALG00000051184	ENSGALG00000051184	blue
ENSGALG00000008385	PPIP5K1	blue
ENSGALG00000008381	TMEM237	blue
ENSGALG00000001863	VTG2	blue
Gallus_gallus_newGene_5133	Gallus_gallus_newGene_5133	blue
ENSGALG00000001864	C9orf72	blue
ENSGALG00000008659	HACD1	blue
ENSGALG00000000401	RBM15	blue
Gallus_gallus_newGene_8755	Gallus_gallus_newGene_8755	blue
ENSGALG00000006121	PIK3C2A	blue
Gallus_gallus_newGene_3036	Gallus_gallus_newGene_3036	blue
ENSGALG00000037402	NOV	blue
ENSGALG00000048016	ENSGALG00000048016	blue
ENSGALG00000002719	CSNK1D	blue
ENSGALG00000040519	PEF1	blue
ENSGALG00000023451	TRPM7	blue
ENSGALG00000026210	POMK	blue
ENSGALG00000006824	USP19	blue
ENSGALG00000013037	BCL2L13	blue
ENSGALG00000013034	CECR2	blue
ENSGALG00000013780	AIG1	blue
ENSGALG00000013784	CDT1	blue
ENSGALG00000013785	GNAL	blue
ENSGALG00000015069	B4GALT4	blue
ENSGALG00000014335	ITFG2	blue
ENSGALG00000014336	RELL1	blue
ENSGALG00000013814	IMPA2	blue
ENSGALG00000013817	SPIRE1	blue
ENSGALG00000008415	ALS2	blue
ENSGALG00000008417	CFAP58	blue
ENSGALG00000010547	YIPF4	blue
ENSGALG00000010543	EPS15	blue
ENSGALG00000017019	WDFY2	blue
Gallus_gallus_newGene_8376	Gallus_gallus_newGene_8376	blue
Gallus_gallus_newGene_6356	Gallus_gallus_newGene_6356	blue
ENSGALG00000007356	MAP3K8	blue
ENSGALG00000016050	TTC3	blue
ENSGALG00000016059	ETS2	blue
ENSGALG00000016058	ERG	blue
Gallus_gallus_newGene_8138	Gallus_gallus_newGene_8138	blue
ENSGALG00000035906	YTHDC1	blue
ENSGALG00000035903	FAM46A	blue
ENSGALG00000037193	HECW1	blue
ENSGALG00000040079	ZFPM2	blue
ENSGALG00000011080	BDKRB2	blue
ENSGALG00000050627	ENSGALG00000050627	blue
ENSGALG00000004998	RAF1	blue
ENSGALG00000004997	FLII	blue
ENSGALG00000011331	CTH	blue
ENSGALG00000011330	DYNC1H1	blue
ENSGALG00000046896	COLGALT1	blue
ENSGALG00000044799	VSIG4	blue
ENSGALG00000010061	LRBA	blue
ENSGALG00000006018	ENSGALG00000006018	blue
ENSGALG00000006599	ZMYND11	blue
ENSGALG00000001048	OLFML2A	blue
ENSGALG00000006017	DOCK11	blue
ENSGALG00000031734	AQP11	blue
ENSGALG00000035299	TOMM20	blue
ENSGALG00000007646	ENSGALG00000007646	blue
ENSGALG00000042321	LYN	blue
ENSGALG00000002692	ENSGALG00000002692	blue
ENSGALG00000019087	RFXAP	blue
ENSGALG00000002969	MAU2	blue
ENSGALG00000002960	HMGCS2	blue
ENSGALG00000026780	TPGS1	blue
ENSGALG00000033609	NACA	blue
ENSGALG00000004693	ARPC1A	blue
ENSGALG00000004526	TNR	blue
ENSGALG00000004528	TSHZ3	blue
ENSGALG00000026359	SERTAD4	blue
ENSGALG00000053425	ENSGALG00000053425	blue
Gallus_gallus_newGene_6197	Gallus_gallus_newGene_6197	blue
ENSGALG00000026005	DIO2	blue
ENSGALG00000016217	ENSGALG00000016217	blue
ENSGALG00000038951	RASSF1	blue
ENSGALG00000046646	ENSGALG00000046646	blue
ENSGALG00000015746	JAM2	blue
ENSGALG00000012244	KLHDC2	blue
ENSGALG00000012241	KLHDC1	blue
ENSGALG00000041263	DCLK1	blue
ENSGALG00000029540	ENSGALG00000029540	blue
ENSGALG00000011534	ZFYVE21	blue
ENSGALG00000011531	APAF1	blue
Gallus_gallus_newGene_5507	Gallus_gallus_newGene_5507	blue
ENSGALG00000001121	SH3GL1	blue
ENSGALG00000050866	HSD3B1	blue
ENSGALG00000007409	SCN4B	blue
ENSGALG00000031388	KLHL5	blue
ENSGALG00000016157	ENSGALG00000016157	blue
ENSGALG00000028084	FAAH2	blue
ENSGALG00000003893	XPR1	blue
ENSGALG00000047642	TMEM42	blue
ENSGALG00000004326	GOSR1	blue
ENSGALG00000004321	OSER1	blue
ENSGALG00000001946	RSPO1	blue
ENSGALG00000045738	ENSGALG00000045738	blue
ENSGALG00000004814	RHPN2	blue
ENSGALG00000004816	ENSGALG00000004816	blue
ENSGALG00000004812	FAM129A	blue
ENSGALG00000004813	IARS1	blue
ENSGALG00000011274	DCN	blue
ENSGALG00000011278	KAT2B	blue
ENSGALG00000033813	BTBD6	blue
ENSGALG00000043771	DENND6B	blue
ENSGALG00000032856	GFRA2	blue
ENSGALG00000032850	STK3	blue
ENSGALG00000038286	AP4E1	blue
ENSGALG00000039883	PIGV	blue
ENSGALG00000039887	ENSGALG00000039887	blue
ENSGALG00000038752	ENSGALG00000038752	blue
ENSGALG00000052089	ENSGALG00000052089	blue
ENSGALG00000015422	NRG1	blue
ENSGALG00000033038	STARD3NL	blue
ENSGALG00000011340	ZRANB2	blue
ENSGALG00000003362	ACSS2	blue
ENSGALG00000009929	SOST	blue
ENSGALG00000016392	RPS7	blue
ENSGALG00000009946	HECTD1	blue
Gallus_gallus_newGene_6782	Gallus_gallus_newGene_6782	blue
ENSGALG00000013414	PDLIM3	blue
ENSGALG00000008308	BHLHE40	blue
ENSGALG00000008306	FGL2	blue
ENSGALG00000008302	CIB4	blue
ENSGALG00000010256	TIPARP	blue
ENSGALG00000000150	RPL9	blue
ENSGALG00000005305	ACKR2	blue
ENSGALG00000005303	ENSGALG00000005303	blue
ENSGALG00000031960	LEF1	blue
ENSGALG00000001682	FBXL20	blue
ENSGALG00000009168	AFF2	blue
Gallus_gallus_newGene_3522	Gallus_gallus_newGene_3522	blue
Gallus_gallus_newGene_260	Gallus_gallus_newGene_260	blue
ENSGALG00000007216	TVP23A	blue
ENSGALG00000015172	ENSGALG00000015172	blue
Gallus_gallus_newGene_844	Gallus_gallus_newGene_844	blue
ENSGALG00000046729	ENSGALG00000046729	blue
ENSGALG00000015836	CEP162	blue
ENSGALG00000015831	SNX14	blue
ENSGALG00000015833	NT5E	blue
ENSGALG00000003446	PRLR	blue
ENSGALG00000052318	ENSGALG00000052318	blue
ENSGALG00000005849	PPDPF	blue
ENSGALG00000005840	DENND5A	blue
ENSGALG00000005845	SLC7A5	blue
ENSGALG00000040896	FASN	blue
ENSGALG00000044387	SLC4A9	blue
ENSGALG00000044383	MCL1	blue
ENSGALG00000040761	DRD4	blue
ENSGALG00000033137	TLDC1	blue
ENSGALG00000049589	ENSGALG00000049589	blue
ENSGALG00000041384	SHKBP1	blue
ENSGALG00000041380	BF2	blue
ENSGALG00000032260	IL10RA	blue
ENSGALG00000012703	DTNBP1	blue
ENSGALG00000012702	JARID2	blue
ENSGALG00000002182	NR5A2	blue
ENSGALG00000002450	WDR24	blue
ENSGALG00000013892	MAP3K5	blue
ENSGALG00000030245	ENSGALG00000030245	blue
ENSGALG00000025946	MOB3C	blue
ENSGALG00000025945	AVD	blue
ENSGALG00000008976	ADAM22	blue
ENSGALG00000008975	FAM3C	blue
ENSGALG00000053000	C20orf194	blue
ENSGALG00000016584	EGFL6	blue
ENSGALG00000014988	POPDC2	blue
ENSGALG00000014980	ENSGALG00000014980	blue
ENSGALG00000015580	UFL1	blue
Gallus_gallus_newGene_2818	Gallus_gallus_newGene_2818	blue
Gallus_gallus_newGene_2810	Gallus_gallus_newGene_2810	blue
ENSGALG00000014672	ARSK	blue
ENSGALG00000028709	RNF144A	blue
ENSGALG00000008113	PLCL1	blue
ENSGALG00000000721	SLC41A1	blue
ENSGALG00000011910	MNAT1	blue
ENSGALG00000011917	PPM1A	blue
Gallus_gallus_newGene_4740	Gallus_gallus_newGene_4740	blue
Gallus_gallus_newGene_4746	Gallus_gallus_newGene_4746	blue
ENSGALG00000003950	CNOT8	blue
ENSGALG00000009645	ESRRG	blue
ENSGALG00000007970	PIAS1	blue
Gallus_gallus_newGene_4539	Gallus_gallus_newGene_4539	blue
ENSGALG00000006375	TM4SF19	blue
ENSGALG00000006372	RBM33	blue
ENSGALG00000006379	SHH	blue
ENSGALG00000047491	ENSGALG00000047491	blue
ENSGALG00000001374	SLC35E2B	blue
ENSGALG00000036095	BICC1	blue
ENSGALG00000007025	CPNE8	blue
ENSGALG00000007027	SGSH	blue
ENSGALG00000002615	DEF6	blue
ENSGALG00000004614	NPL	blue
ENSGALG00000004613	P2RX5	blue
ENSGALG00000031016	GTF3C4	blue
ENSGALG00000031018	RNF165	blue
ENSGALG00000021020	CGNRH-R	blue
ENSGALG00000021027	PDCD7	blue
ENSGALG00000052502	ENSGALG00000052502	blue
ENSGALG00000033678	EHMT1	blue
ENSGALG00000048829	CLPTM1	blue
ENSGALG00000026080	OMD	blue
ENSGALG00000013661	MICU3	blue
ENSGALG00000012137	KTN1	blue
ENSGALG00000008604	TMEM255A	blue
ENSGALG00000041556	GPATCH8	blue
ENSGALG00000016236	ENSGALG00000016236	blue
ENSGALG00000016232	RPL8	blue
ENSGALG00000015612	LRPAP1	blue
ENSGALG00000009082	COQ8A	blue
ENSGALG00000009085	MTMR1	blue
ENSGALG00000010885	BMP2K	blue
ENSGALG00000010882	G3BP2	blue
ENSGALG00000010881	ASB2	blue
ENSGALG00000054674	ENSGALG00000054674	blue
ENSGALG00000027355	TPBG	blue
ENSGALG00000046226	SCARB1	blue
ENSGALG00000028005	GADD45G	blue
ENSGALG00000028001	COMMD2	blue
ENSGALG00000034014	C2CD2L	blue
ENSGALG00000034013	ENSGALG00000034013	blue
Gallus_gallus_newGene_8034	Gallus_gallus_newGene_8034	blue
ENSGALG00000051431	RPS15A	blue
ENSGALG00000015461	ENSGALG00000015461	blue
ENSGALG00000009875	HMGA2	blue
ENSGALG00000009877	ENSGALG00000009877	blue
ENSGALG00000009879	ENSGALG00000009879	blue
ENSGALG00000003819	ENSGALG00000003819	blue
ENSGALG00000003818	CYFIP2	blue
ENSGALG00000000755	ACER3	blue
ENSGALG00000000390	ENTPD4	blue
ENSGALG00000000394	SLC6A17	blue
ENSGALG00000006949	CHD2	blue
ENSGALG00000006942	PIK3IP1	blue
ENSGALG00000005762	BIRC7	blue
ENSGALG00000001441	UBE2G1	blue
ENSGALG00000044527	ENSGALG00000044527	blue
ENSGALG00000044521	ENSGALG00000044521	blue
ENSGALG00000006236	TPH1	blue
ENSGALG00000006237	PKN2	blue
ENSGALG00000007720	AIFM3	blue
ENSGALG00000007728	ENSGALG00000007728	blue
ENSGALG00000035007	USP35	blue
ENSGALG00000030076	PCSK6	blue
ENSGALG00000002800	GRK7	blue
ENSGALG00000037214	ENSGALG00000037214	blue
ENSGALG00000021183	CFAP161	blue
ENSGALG00000032349	CDH5	blue
ENSGALG00000012816	SLC22A23	blue
ENSGALG00000016774	NPAS2	blue
Gallus_gallus_newGene_769	Gallus_gallus_newGene_769	blue
ENSGALG00000027747	TROJANZ	blue
ENSGALG00000015662	ENSGALG00000015662	blue
ENSGALG00000015666	TNIP2	blue
ENSGALG00000013495	GSDMA	blue
ENSGALG00000012362	THSD7B	blue
Gallus_gallus_newGene_1162	Gallus_gallus_newGene_1162	blue
Gallus_gallus_newGene_5425	Gallus_gallus_newGene_5425	blue
Gallus_gallus_newGene_5426	Gallus_gallus_newGene_5426	blue
Gallus_gallus_newGene_7869	Gallus_gallus_newGene_7869	blue
Gallus_gallus_newGene_7865	Gallus_gallus_newGene_7865	blue
ENSGALG00000009470	SERPINI1	blue
ENSGALG00000009479	ENSGALG00000009479	blue
ENSGALG00000010433	ENSGALG00000010433	blue
ENSGALG00000010435	RASGRP3	blue
ENSGALG00000016872	PCCA	blue
ENSGALG00000000653	CNTN2	blue
ENSGALG00000007527	ADARB1	blue
ENSGALG00000007526	ENSGALG00000007526	blue
ENSGALG00000007522	ENSGALG00000007522	blue
ENSGALG00000045949	EFCAB10	blue
Gallus_gallus_newGene_8919	Gallus_gallus_newGene_8919	blue
ENSGALG00000052396	ENSGALG00000052396	blue
ENSGALG00000046412	ENSGALG00000046412	blue
ENSGALG00000034140	ZNF395	blue
ENSGALG00000004176	ATOX1	blue
ENSGALG00000004171	RNF111	blue
ENSGALG00000003360	ARL10	blue
ENSGALG00000049504	ENSGALG00000049504	blue
ENSGALG00000010642	IRF2	blue
ENSGALG00000029145	DCUN1D2	blue
ENSGALG00000029144	ENSGALG00000029144	blue
ENSGALG00000045163	APH1A	blue
ENSGALG00000045168	ENSGALG00000045168	blue
ENSGALG00000000217	PPFIA4	blue
ENSGALG00000041470	PPARA	blue
ENSGALG00000007887	AAGAB	blue
ENSGALG00000035636	PHYH	blue
ENSGALG00000023953	ENSGALG00000023953	blue
ENSGALG00000033772	UPF2	blue
ENSGALG00000027126	BLCAP	blue
ENSGALG00000027122	APPL2	blue
ENSGALG00000004234	PGGHG	blue
ENSGALG00000004231	ENSGALG00000004231	blue
ENSGALG00000004238	MRM2	blue
ENSGALG00000030941	ELAPOR1	blue
ENSGALG00000030944	PAX3	blue
ENSGALG00000053556	ENSGALG00000053556	blue
ENSGALG00000039733	ENSGALG00000039733	blue
ENSGALG00000039735	EML1	blue
ENSGALG00000016502	TP53I3	blue
ENSGALG00000041182	ENSGALG00000041182	blue
ENSGALG00000012421	ARHGAP15	blue
ENSGALG00000015436	SDCBP	blue
ENSGALG00000012425	FERMT2	blue
ENSGALG00000054948	ENSGALG00000054948	blue
ENSGALG00000014903	ITGA2	blue
ENSGALG00000008263	CNTN4	blue
ENSGALG00000008269	ZC3H8	blue
ENSGALG00000029435	CYP7B1	blue
ENSGALG00000001017	WRAP73	blue
ENSGALG00000006043	RBBP6	blue
ENSGALG00000001019	BTBD2	blue
ENSGALG00000037879	PAF1	blue
ENSGALG00000046607	SCNM1	blue
ENSGALG00000031094	EDA2R	blue
ENSGALG00000005922	RPL5	blue
ENSGALG00000034383	TRMT2B	blue
ENSGALG00000004039	MINOS1	blue
ENSGALG00000004033	GALNT10	blue
ENSGALG00000051589	ENSGALG00000051589	blue
ENSGALG00000005079	VCL	blue
ENSGALG00000005074	FAM102A	blue
ENSGALG00000005076	ENSGALG00000005076	blue
ENSGALG00000045642	TNFRSF11A	blue
ENSGALG00000049774	ENSGALG00000049774	blue
ENSGALG00000006522	HCK	blue
ENSGALG00000039970	ENDOU	blue
ENSGALG00000038598	TRIM28	blue
ENSGALG00000030363	IFNAR1	blue
ENSGALG00000038627	FBXO38	blue
ENSGALG00000038629	EFNA2	blue
ENSGALG00000000529	LIMD2	blue
Gallus_gallus_newGene_4813	Gallus_gallus_newGene_4813	blue
Gallus_gallus_newGene_4811	Gallus_gallus_newGene_4811	blue
ENSGALG00000010804	ANKMY2	blue
ENSGALG00000008837	PELI3	blue
Gallus_gallus_newGene_2228	Gallus_gallus_newGene_2228	blue
Gallus_gallus_newGene_7545	Gallus_gallus_newGene_7545	blue
ENSGALG00000012473	MMADHC	blue
ENSGALG00000052743	ARL4C	blue
ENSGALG00000028627	TIMP3	blue
ENSGALG00000040447	CDCP1	blue
ENSGALG00000054964	ENSGALG00000054964	blue
ENSGALG00000014730	ELOVL7	blue
ENSGALG00000014737	KIF2A	blue
Gallus_gallus_newGene_5333	Gallus_gallus_newGene_5333	blue
ENSGALG00000008014	CEBPB	blue
ENSGALG00000011814	ATF7IP	blue
ENSGALG00000011812	ENSGALG00000011812	blue
ENSGALG00000000573	PER3	blue
ENSGALG00000001225	RABGAP1	blue
ENSGALG00000001220	HERPUD1	blue
ENSGALG00000002553	PCDH1	blue
ENSGALG00000002556	NGF	blue
ENSGALG00000002880	AARSD1	blue
ENSGALG00000002882	BNIP1	blue
ENSGALG00000004483	AHSA2	blue
ENSGALG00000000378	SLC25A37	blue
ENSGALG00000031355	ENSGALG00000031355	blue
ENSGALG00000032619	SYPL2	blue
ENSGALG00000036971	FGF12	blue
ENSGALG00000013748	CD226	blue
ENSGALG00000021883	C19orf44	blue
ENSGALG00000033226	FAM107B	blue
ENSGALG00000039830	DHX30	blue
ENSGALG00000043451	DNAL4	blue
ENSGALG00000048200	MRPL33	blue
ENSGALG00000002583	PIK3CD	blue
ENSGALG00000008562	DYTN	blue
ENSGALG00000001333	MRRFP1	blue
ENSGALG00000027093	TLR1B	blue
ENSGALG00000013265	GYS2	blue
Gallus_gallus_newGene_3964	Gallus_gallus_newGene_3964	blue
Gallus_gallus_newGene_8080	Gallus_gallus_newGene_8080	blue
ENSGALG00000052460	CYB5R4	blue
ENSGALG00000003913	MCEE	blue
ENSGALG00000003914	CALR3	blue
ENSGALG00000003916	SIAH1	blue
ENSGALG00000045478	ENSGALG00000045478	blue
ENSGALG00000013967	NUDT5	blue
ENSGALG00000008601	AHSG	blue
ENSGALG00000008603	ITPKA	blue
ENSGALG00000000438	ERMP1	blue
ENSGALG00000010770	SCIN	blue
ENSGALG00000006179	RPL13	blue
ENSGALG00000017200	MTMR2	blue
ENSGALG00000017205	ENDOD1	blue
ENSGALG00000010322	JDP2	blue
ENSGALG00000038325	CORO7	blue
ENSGALG00000038320	COLGALT2	blue
ENSGALG00000043290	ENSGALG00000043290	blue
ENSGALG00000036789	ADGRL2	blue
ENSGALG00000026945	CIDEC	blue
ENSGALG00000026948	ADD2	blue
ENSGALG00000004725	ENSGALG00000004725	blue
ENSGALG00000005897	HMCES	blue
ENSGALG00000030499	MOB2	blue
Gallus_gallus_newGene_6068	Gallus_gallus_newGene_6068	blue
ENSGALG00000015057	DDO	blue
ENSGALG00000015051	CDK19	blue
ENSGALG00000012009	JKAMP	blue
ENSGALG00000015059	ENSGALG00000015059	blue
ENSGALG00000014094	STK38L	blue
ENSGALG00000014096	ARNTL2	blue
ENSGALG00000001091	ENSGALG00000001091	blue
ENSGALG00000010579	STON2	blue
ENSGALG00000016936	TDRD3	blue
ENSGALG00000009395	GLRB	blue
ENSGALG00000052052	ENSGALG00000052052	blue
ENSGALG00000046687	EPS8L3	blue
ENSGALG00000044199	CYP2AC7	blue
Gallus_gallus_newGene_8160	Gallus_gallus_newGene_8160	blue
ENSGALG00000047559	DENND2B	blue
ENSGALG00000040023	MAPK11	blue
ENSGALG00000040028	GLB1	blue
ENSGALG00000035952	KIAA1143	blue
ENSGALG00000004969	TIMP4	blue
ENSGALG00000011309	PLXNC1	blue
ENSGALG00000011304	NGLY1	blue
ENSGALG00000032687	PHLDA2	blue
ENSGALG00000005612	CCM2	blue
ENSGALG00000041640	TWIST1	blue
ENSGALG00000002069	FAM214B	blue
ENSGALG00000002395	ENSGALG00000002395	blue
ENSGALG00000002397	PSPH	blue
ENSGALG00000037629	TRANK1	blue
ENSGALG00000038515	LFNG	blue
ENSGALG00000048497	ENSGALG00000048497	blue
ENSGALG00000033635	PTGS2	blue
ENSGALG00000033630	LRP12	blue
ENSGALG00000004578	RABGAP1L	blue
ENSGALG00000019553	SERPINB10B	blue
ENSGALG00000039583	MITF	blue
ENSGALG00000016261	CYBB	blue
ENSGALG00000026033	SYT2	blue
ENSGALG00000027630	NPR2	blue
ENSGALG00000013565	ENSGALG00000013565	blue
Gallus_gallus_newGene_1362	Gallus_gallus_newGene_1362	blue
ENSGALG00000053912	ENSGALG00000053912	blue
ENSGALG00000029572	TOP1MT	blue
ENSGALG00000011548	PPP1R13B	blue
ENSGALG00000011549	ANKS1B	blue
ENSGALG00000011894	CYP2D6	blue
ENSGALG00000036111	ITM2C	blue
ENSGALG00000007456	NPRL3	blue
ENSGALG00000035773	PIK3C3	blue
Gallus_gallus_newGene_8820	Gallus_gallus_newGene_8820	blue
ENSGALG00000007186	TMEM268	blue
ENSGALG00000042863	SMIM4	blue
ENSGALG00000003601	ATP2B4	blue
ENSGALG00000052151	ENSGALG00000052151	blue
ENSGALG00000044018	ISOC2	blue
ENSGALG00000004379	ENSGALG00000004379	blue
ENSGALG00000028304	MMR1L4	blue
ENSGALG00000001933	CORO2A	blue
ENSGALG00000001939	HIPK1	blue
ENSGALG00000045762	ENSGALG00000045762	blue
ENSGALG00000050444	ENSGALG00000050444	blue
ENSGALG00000042419	KCTD17	blue
ENSGALG00000010533	ELAVL4	blue
ENSGALG00000002216	NEK7	blue
ENSGALG00000002219	WBP2	blue
ENSGALG00000034586	ENSGALG00000034586	blue
ENSGALG00000030087	ACTL6B	blue
ENSGALG00000049884	ENSGALG00000049884	blue
ENSGALG00000003161	GDF3	blue
ENSGALG00000003165	CCDC6	blue
ENSGALG00000003169	CBFB	blue
ENSGALG00000003168	MTMR12	blue
ENSGALG00000026653	ARL9	blue
ENSGALG00000008518	ENSGALG00000008518	blue
ENSGALG00000002637	RBP7	blue
ENSGALG00000020557	KDM4C	blue
ENSGALG00000020554	ADAMTSL1	blue
ENSGALG00000010926	SPP1	blue
ENSGALG00000039420	TNPO3	blue
ENSGALG00000012532	TXN2	blue
ENSGALG00000015163	RNF138	blue
Gallus_gallus_newGene_5186	Gallus_gallus_newGene_5186	blue
ENSGALG00000008684	EIF4A2	blue
ENSGALG00000008686	TRDMT1	blue
ENSGALG00000005336	GUK1	blue
ENSGALG00000005338	RPS21	blue
Gallus_gallus_newGene_8259	Gallus_gallus_newGene_8259	blue
ENSGALG00000009480	DOCK4	blue
ENSGALG00000006689	ABHD2	blue
ENSGALG00000005483	CDH13	blue
ENSGALG00000009154	IDS	blue
ENSGALG00000009152	ATRNL1	blue
ENSGALG00000001304	ENSGALG00000001304	blue
ENSGALG00000007227	MSI1	blue
ENSGALG00000016883	DOCK9	blue
ENSGALG00000046192	LOC100857191	blue
ENSGALG00000046198	ENSGALG00000046198	blue
ENSGALG00000048048	ENSGALG00000048048	blue
ENSGALG00000048042	ENSGALG00000048042	blue
ENSGALG00000043964	SPINK4	blue
ENSGALG00000032717	SCYA4	blue
ENSGALG00000031167	ENSGALG00000031167	blue
ENSGALG00000038512	AGTR1	blue
ENSGALG00000017112	MTMR6	blue
Gallus_gallus_newGene_1519	Gallus_gallus_newGene_1519	blue
ENSGALG00000012087	CEP70	blue
ENSGALG00000043555	NPNT	blue
ENSGALG00000048563	ENSGALG00000048563	blue
ENSGALG00000014365	RBPJ	blue
Gallus_gallus_newGene_4034	Gallus_gallus_newGene_4034	blue
ENSGALG00000009314	CACUL1	blue
ENSGALG00000025977	GADD45A	blue
ENSGALG00000051579	ENSGALG00000051579	blue
ENSGALG00000017047	SUPT20H	blue
ENSGALG00000017046	POSTN	blue
ENSGALG00000027192	NTS	blue
Gallus_gallus_newGene_3883	Gallus_gallus_newGene_3883	blue
Gallus_gallus_newGene_1656	Gallus_gallus_newGene_1656	blue
ENSGALG00000039216	COL6A2	blue
ENSGALG00000029260	H-RAS	blue
ENSGALG00000016608	ADCY3	blue
ENSGALG00000029268	CIAPIN1	blue
ENSGALG00000015556	AFAP1	blue
ENSGALG00000015554	SORCS2	blue
ENSGALG00000014603	C1S	blue
ENSGALG00000011076	SYNE3	blue
ENSGALG00000011389	TRAF3	blue
ENSGALG00000029485	ENSGALG00000029485	blue
Gallus_gallus_newGene_5026	Gallus_gallus_newGene_5026	blue
ENSGALG00000008165	GPR75	blue
ENSGALG00000008166	TLR15	blue
ENSGALG00000008160	CNNM2	blue
ENSGALG00000008169	GDI1	blue
ENSGALG00000010384	CLRN1	blue
ENSGALG00000005699	NLK	blue
ENSGALG00000011921	DHRS7	blue
ENSGALG00000005694	GARS	blue
ENSGALG00000005696	ABHD6	blue
Gallus_gallus_newGene_3742	Gallus_gallus_newGene_3742	blue
Gallus_gallus_newGene_3743	Gallus_gallus_newGene_3743	blue
ENSGALG00000045092	CCDC112	blue
ENSGALG00000006346	CXCL14	blue
ENSGALG00000007695	SNAPC5	blue
ENSGALG00000042371	ANO10	blue
ENSGALG00000003336	DAPK2	blue
ENSGALG00000034591	ENSGALG00000034591	blue
ENSGALG00000048362	ENSGALG00000048362	blue
ENSGALG00000043027	HEPHL1	blue
ENSGALG00000032506	GEM	blue
ENSGALG00000030626	FZD6	blue
ENSGALG00000032098	ARTN	blue
ENSGALG00000038904	ARL6IP5	blue
ENSGALG00000013651	RNF217	blue
ENSGALG00000042030	P4HA3	blue
ENSGALG00000015713	FAM53A	blue
ENSGALG00000012298	SLC39A8	blue
ENSGALG00000012296	EIF3L	blue
Gallus_gallus_newGene_90	Gallus_gallus_newGene_90	blue
ENSGALG00000008763	SSX2IP	blue
ENSGALG00000008764	FAM171A1	blue
ENSGALG00000051879	ENSGALG00000051879	blue
ENSGALG00000051871	INHBC	blue
Gallus_gallus_newGene_7956	Gallus_gallus_newGene_7956	blue
ENSGALG00000000911	IL19	blue
ENSGALG00000010636	PRIMPOL	blue
ENSGALG00000047291	ENSGALG00000047291	blue
Gallus_gallus_newGene_4207	Gallus_gallus_newGene_4207	blue
ENSGALG00000012903	PIGN	blue
ENSGALG00000012908	SLC13A4	blue
ENSGALG00000010929	SPARCL1	blue
ENSGALG00000039589	ENSGALG00000039589	blue
ENSGALG00000034020	RHOBTB2	blue
ENSGALG00000015451	ZNF462	blue
ENSGALG00000003862	LRRFIP1	blue
ENSGALG00000049343	ENSGALG00000049343	blue
ENSGALG00000047617	DDA1	blue
ENSGALG00000029383	SLC25A11	blue
ENSGALG00000028928	LCAT	blue
ENSGALG00000035854	ENSGALG00000035854	blue
ENSGALG00000035850	CSAD	blue
ENSGALG00000035853	SCRN2	blue
ENSGALG00000011228	WARS1	blue
ENSGALG00000011225	SLC25A47	blue
ENSGALG00000011221	GPAT3	blue
ENSGALG00000011220	SLC25A29	blue
Gallus_gallus_newGene_592	Gallus_gallus_newGene_592	blue
ENSGALG00000006992	MMP9	blue
Gallus_gallus_newGene_5610	Gallus_gallus_newGene_5610	blue
ENSGALG00000036310	ENSGALG00000036310	blue
ENSGALG00000005716	SBF2	blue
ENSGALG00000001419	DAB2IP	blue
ENSGALG00000001416	ADRA1B	blue
ENSGALG00000041762	STIM1	blue
ENSGALG00000007711	RPL4	blue
ENSGALG00000002294	SEMA6A	blue
ENSGALG00000037545	GRIP2	blue
ENSGALG00000030007	ENSGALG00000030007	blue
ENSGALG00000035031	HEY1	blue
ENSGALG00000048759	ENSGALG00000048759	blue
ENSGALG00000048754	ENSGALG00000048754	blue
ENSGALG00000002878	CREBRF	blue
ENSGALG00000014182	ADORA2B	blue
ENSGALG00000038783	ENSGALG00000038783	blue
ENSGALG00000033064	DDX6	blue
ENSGALG00000033068	TLR21	blue
ENSGALG00000004438	ARSB	blue
ENSGALG00000004436	CYP3A4	blue
ENSGALG00000004437	LHFPL2	blue
ENSGALG00000026373	KCNJ8	blue
ENSGALG00000016340	EIF2S3	blue
ENSGALG00000041249	ENSGALG00000041249	blue
Gallus_gallus_newGene_1868	Gallus_gallus_newGene_1868	blue
Gallus_gallus_newGene_6483	Gallus_gallus_newGene_6483	blue
ENSGALG00000015693	USP25	blue
ENSGALG00000015699	NELFA	blue
Gallus_gallus_newGene_1282	Gallus_gallus_newGene_1282	blue
ENSGALG00000014878	MAN1A1	blue
ENSGALG00000014873	GJA1	blue
ENSGALG00000008358	AMBRA1	blue
ENSGALG00000008357	TPCN1	blue
ENSGALG00000008354	HARBI1	blue
ENSGALG00000000122	GNB2L1	blue
ENSGALG00000009409	ENSGALG00000009409	blue
ENSGALG00000009400	SLC8A3	blue
ENSGALG00000009402	LRRC34	blue
ENSGALG00000009403	GRK5	blue
Gallus_gallus_newGene_3575	Gallus_gallus_newGene_3575	blue
ENSGALG00000007554	RAB22A	blue
ENSGALG00000010402	HPGDS	blue
Gallus_gallus_newGene_3390	Gallus_gallus_newGene_3390	blue
Gallus_gallus_newGene_2621	Gallus_gallus_newGene_2621	blue
Gallus_gallus_newGene_2627	Gallus_gallus_newGene_2627	blue
ENSGALG00000016806	GCC2	blue
ENSGALG00000031128	SENP2	blue
ENSGALG00000031129	HMCN1	blue
Gallus_gallus_newGene_815	Gallus_gallus_newGene_815	blue
ENSGALG00000015864	IBTK	blue
ENSGALG00000047797	ENSGALG00000047797	blue
ENSGALG00000047794	ENSGALG00000047794	blue
ENSGALG00000046776	ENSGALG00000046776	blue
ENSGALG00000037940	IGFBP3	blue
ENSGALG00000037941	ZC3H10	blue
ENSGALG00000037946	ENSGALG00000037946	blue
ENSGALG00000008098	NAMPTP1	blue
ENSGALG00000000243	RDM1	blue
ENSGALG00000050568	ENSGALG00000050568	blue
ENSGALG00000002488	PAIP2B	blue
ENSGALG00000002487	SFSWAP	blue
ENSGALG00000002486	RNF123	blue
ENSGALG00000003286	ACSBG1	blue
ENSGALG00000023909	ENSGALG00000023909	blue
ENSGALG00000003757	POMT1	blue
ENSGALG00000003753	CYLD	blue
ENSGALG00000003750	PLCG1	blue
ENSGALG00000023122	SULT1B	blue
ENSGALG00000023120	SULT1B1	blue
Gallus_gallus_newGene_2868	Gallus_gallus_newGene_2868	blue
ENSGALG00000015081	ACER2	blue
ENSGALG00000015082	RPS6	blue
ENSGALG00000015089	GAP43	blue
ENSGALG00000015330	PCNP	blue
ENSGALG00000015334	ZBTB11	blue
ENSGALG00000014684	ERAP1	blue
ENSGALG00000014687	EPHA1	blue
ENSGALG00000014680	ENSGALG00000014680	blue
ENSGALG00000014683	PEX5	blue
ENSGALG00000010303	ENSGALG00000010303	blue
ENSGALG00000000081	IL4I1	blue
ENSGALG00000029402	AXIN1	blue
ENSGALG00000051412	PEA15	blue
ENSGALG00000009619	GPR176	blue
ENSGALG00000009616	SPATA17	blue
ENSGALG00000006038	TGFBR3	blue
Gallus_gallus_newGene_2477	Gallus_gallus_newGene_2477	blue
ENSGALG00000036069	TCIRG1	blue
ENSGALG00000002647	PLS1	blue
ENSGALG00000002644	RPL10A	blue
Gallus_gallus_newGene_993	Gallus_gallus_newGene_993	blue
Gallus_gallus_newGene_992	Gallus_gallus_newGene_992	blue
ENSGALG00000046632	ENSGALG00000046632	blue
ENSGALG00000003518	GPAT4	blue
ENSGALG00000047321	ENSGALG00000047321	blue
ENSGALG00000005914	FAM21C	blue
ENSGALG00000028411	ENSGALG00000028411	blue
ENSGALG00000049181	CHST14	blue
ENSGALG00000036807	NOD1	blue
ENSGALG00000032458	RABL2A	blue
ENSGALG00000033351	CTHRC1	blue
ENSGALG00000005004	SAMD8	blue
ENSGALG00000012778	SLC35B3	blue
ENSGALG00000033974	HGF	blue
ENSGALG00000032002	RPL34	blue
Gallus_gallus_newGene_1414	Gallus_gallus_newGene_1414	blue
ENSGALG00000012166	SLC35F5	blue
ENSGALG00000043694	RAPGEF4	blue
ENSGALG00000038096	NOS2	blue
ENSGALG00000009050	CAPN3	blue
ENSGALG00000012986	KDM5A	blue
ENSGALG00000010855	MTHFD2L	blue
ENSGALG00000008866	WDPCP	blue
ENSGALG00000011211	HACL1	blue
ENSGALG00000011214	SERPINH1	blue
ENSGALG00000039553	SULF1	blue
ENSGALG00000039558	TTC17	blue
ENSGALG00000016728	RP2	blue
ENSGALG00000009800	SETD7	blue
ENSGALG00000009802	ANGEL2	blue
ENSGALG00000014767	TRAPPC13	blue
ENSGALG00000014766	HAO2	blue
ENSGALG00000040475	ATMIN	blue
Gallus_gallus_newGene_518	Gallus_gallus_newGene_518	blue
ENSGALG00000008040	ENSGALG00000008040	blue
ENSGALG00000008045	SLC9A8	blue
ENSGALG00000050195	ENSGALG00000050195	blue
ENSGALG00000005249	BICD2	blue
ENSGALG00000036390	PPP1R17	blue
ENSGALG00000036391	GFPT1	blue
ENSGALG00000006916	GDE1	blue
ENSGALG00000005797	COL20A1	blue
ENSGALG00000000541	ZC3H11B	blue
ENSGALG00000039182	TBL1XR1	blue
Gallus_gallus_newGene_8677	Gallus_gallus_newGene_8677	blue
Gallus_gallus_newGene_8675	Gallus_gallus_newGene_8675	blue
ENSGALG00000007130	RAC1	blue
ENSGALG00000002562	ARAP3	blue
ENSGALG00000002564	RGS4	blue
ENSGALG00000033575	EIF2B4	blue
ENSGALG00000033573	ENSGALG00000033573	blue
ENSGALG00000034708	USP12	blue
ENSGALG00000031360	ENSGALG00000031360	blue
ENSGALG00000032627	C9orf69	blue
ENSGALG00000030702	KIN	blue
ENSGALG00000008914	NRAP	blue
ENSGALG00000031656	EYA4	blue
Gallus_gallus_newGene_1203	Gallus_gallus_newGene_1203	blue
ENSGALG00000015618	ENSGALG00000015618	blue
ENSGALG00000042771	GBE1	blue
ENSGALG00000015617	RPS23	blue
ENSGALG00000038110	DGKA	blue
ENSGALG00000012396	PTGER2	blue
ENSGALG00000029856	TOMM7	blue
Gallus_gallus_newGene_5451	Gallus_gallus_newGene_5451	blue
Gallus_gallus_newGene_5452	Gallus_gallus_newGene_5452	blue
Gallus_gallus_newGene_5459	Gallus_gallus_newGene_5459	blue
ENSGALG00000008536	KLHDC3	blue
ENSGALG00000005132	CIAO2B	blue
Gallus_gallus_newGene_3317	Gallus_gallus_newGene_3317	blue
ENSGALG00000005135	SERPINE2	blue
ENSGALG00000054412	ENSGALG00000054412	blue
ENSGALG00000054416	ENSGALG00000054416	blue
ENSGALG00000016979	SLC25A30	blue
ENSGALG00000027533	RNF24	blue
ENSGALG00000030016	CTSB	blue
Gallus_gallus_newGene_6237	Gallus_gallus_newGene_6237	blue
ENSGALG00000032170	ENSGALG00000032170	blue
ENSGALG00000006446	NAP1L4	blue
ENSGALG00000003942	LONP2	blue
ENSGALG00000003948	ALAS1	blue
ENSGALG00000028840	CDPF1	blue
ENSGALG00000049577	SHISAL2A	blue
ENSGALG00000011499	SCARB2	blue
ENSGALG00000011497	PECR	blue
ENSGALG00000011494	CNOT10	blue
ENSGALG00000005450	CCDC66	blue
ENSGALG00000041403	DENND4A	blue
ENSGALG00000034802	SETD3	blue
ENSGALG00000031983	MPHOSPH6	blue
ENSGALG00000002158	GOLGA3	blue
ENSGALG00000002157	RPS17	blue
ENSGALG00000002155	HS6ST1	blue
ENSGALG00000002152	GABRP	blue
ENSGALG00000030162	IQGAP1	blue
ENSGALG00000030164	ECH1	blue
Gallus_gallus_newGene_289	Gallus_gallus_newGene_289	blue
ENSGALG00000046125	PECAM1	blue
ENSGALG00000034134	ZNF302	blue
ENSGALG00000008498	MALRD1	blue
ENSGALG00000004262	TMIGD1	blue
ENSGALG00000019397	CERK	blue
ENSGALG00000008288	ARMC10	blue
Gallus_gallus_newGene_7302	Gallus_gallus_newGene_7302	blue
ENSGALG00000041362	SECISBP2L	blue
ENSGALG00000041365	SALL4	blue
ENSGALG00000027435	MED21	blue
ENSGALG00000016575	GPM6B	blue
ENSGALG00000016576	OFD1	blue
ENSGALG00000038838	NSMAF	blue
ENSGALG00000015009	ZBTB49	blue
ENSGALG00000012050	TNRC6B	blue
Gallus_gallus_newGene_1078	Gallus_gallus_newGene_1078	blue
ENSGALG00000034344	MTHFD2	blue
ENSGALG00000014060	EED	blue
ENSGALG00000014066	ENSGALG00000014066	blue
ENSGALG00000014069	TP53I11	blue
ENSGALG00000011651	ARL1	blue
ENSGALG00000011655	IQCB1	blue
ENSGALG00000011657	EAF2	blue
ENSGALG00000009566	IARS2	blue
ENSGALG00000013878	PCYOX1	blue
ENSGALG00000009699	CCNL1	blue
ENSGALG00000009698	SLC38A1	blue
ENSGALG00000054335	ENSGALG00000054335	blue
ENSGALG00000054339	ENSGALG00000054339	blue
ENSGALG00000016964	ENSGALG00000016964	blue
ENSGALG00000051546	ENSGALG00000051546	blue
ENSGALG00000043044	IL1R1	blue
ENSGALG00000053647	ENSGALG00000053647	blue
ENSGALG00000031519	KHDRBS3	blue
ENSGALG00000031518	ENSGALG00000031518	blue
ENSGALG00000052063	CEBPZOS	blue
ENSGALG00000034337	RHPN1	blue
ENSGALG00000031826	MYOT	blue
ENSGALG00000037828	SLC47A1	blue
Gallus_gallus_newGene_4721	Gallus_gallus_newGene_4721	blue
ENSGALG00000051082	ENSGALG00000051082	blue
ENSGALG00000036883	MET	blue
ENSGALG00000004932	ATG7	blue
Gallus_gallus_newGene_138	Gallus_gallus_newGene_138	blue
ENSGALG00000041618	ENSGALG00000041618	blue
ENSGALG00000041616	IRF2BPL	blue
ENSGALG00000043613	TXNDC16	blue
ENSGALG00000007620	GFRA3	blue
ENSGALG00000009981	PREPL	blue
ENSGALG00000035140	TMEM106B	blue
ENSGALG00000026891	NINJ1	blue
ENSGALG00000026899	CHSY3	blue
ENSGALG00000012834	AKR1D1	blue
Gallus_gallus_newGene_5807	Gallus_gallus_newGene_5807	blue
ENSGALG00000033663	ATP6V1B2	blue
ENSGALG00000020647	LDLRAD1	blue
ENSGALG00000027389	RGS7BP	blue
ENSGALG00000015904	TMEM30A	blue
ENSGALG00000009884	SYT14	blue
Gallus_gallus_newGene_1918	Gallus_gallus_newGene_1918	blue
ENSGALG00000037805	RPS19	blue
ENSGALG00000027608	PIGC	blue
Gallus_gallus_newGene_5341	Gallus_gallus_newGene_5341	blue
ENSGALG00000017165	CUL5	blue
ENSGALG00000011594	NR1H4	blue
ENSGALG00000000639	LRRN2	blue
Gallus_gallus_newGene_4438	Gallus_gallus_newGene_4438	blue
ENSGALG00000047988	ENSGALG00000047988	blue
ENSGALG00000050806	ENSGALG00000050806	blue
Gallus_gallus_newGene_2530	Gallus_gallus_newGene_2530	blue
ENSGALG00000001270	PRKCZ	blue
ENSGALG00000031495	TRIO	blue
ENSGALG00000004387	CCPG1	blue
ENSGALG00000041795	WWP1	blue
ENSGALG00000041797	ENSGALG00000041797	blue
ENSGALG00000041792	C26H6orf106	blue
ENSGALG00000041863	MRPL13	blue
ENSGALG00000041861	TCTN1	blue
ENSGALG00000043799	DSCC1	blue
ENSGALG00000022874	RAB31	blue
ENSGALG00000019961	SLC18B1	blue
ENSGALG00000002242	GALNT9	blue
ENSGALG00000038191	ENSGALG00000038191	blue
ENSGALG00000021378	UBAP1	blue
ENSGALG00000038733	TRAK1	blue
ENSGALG00000030502	ADAMTS4	blue
ENSGALG00000025822	CYP1B1	blue
Gallus_gallus_newGene_4536	Gallus_gallus_newGene_4536	blue
Gallus_gallus_newGene_4538	Gallus_gallus_newGene_4538	blue
Gallus_gallus_newGene_2041	Gallus_gallus_newGene_2041	blue
ENSGALG00000039455	VAPA	blue
ENSGALG00000039452	GJA5	blue
ENSGALG00000016444	ODC1	blue
ENSGALG00000012569	FBXO7	blue
ENSGALG00000011149	PLA2R1	blue
ENSGALG00000040224	TIRAP	blue
ENSGALG00000005365	NARFL	blue
ENSGALG00000010641	SCCPDH	blue
ENSGALG00000008676	RRBP1	blue
ENSGALG00000010230	TESK2	blue
ENSGALG00000010232	VRTN	blue
ENSGALG00000006106	TNFRSF6B	blue
ENSGALG00000026578	ENSGALG00000026578	blue
ENSGALG00000002734	UHMK1	blue
ENSGALG00000002739	INPP5K	blue
ENSGALG00000031284	PTPRM	blue
ENSGALG00000032746	ENPP2	blue
ENSGALG00000004193	ARSG	blue
ENSGALG00000048926	WAS	blue
ENSGALG00000028897	WDR25	blue
ENSGALG00000033195	IGF2BP2	blue
ENSGALG00000033199	ENSGALG00000033199	blue
ENSGALG00000006848	ZSWIM3	blue
Gallus_gallus_newGene_6032	Gallus_gallus_newGene_6032	blue
ENSGALG00000012761	DRAM1	blue
ENSGALG00000012760	WASHC3	blue
ENSGALG00000008475	ARRDC1	blue
ENSGALG00000008479	PLEKHM3	blue
ENSGALG00000017076	B3GLCT	blue
Gallus_gallus_newGene_6373	Gallus_gallus_newGene_6373	blue
ENSGALG00000008997	STEAP4	blue
ENSGALG00000008991	VPS39	blue
ENSGALG00000046326	IL1R2	blue
ENSGALG00000028148	PHF13	blue
ENSGALG00000028147	CTSK	blue
ENSGALG00000003921	DBNDD2	blue
ENSGALG00000049236	PEBP4	blue
ENSGALG00000029235	CPNE4	blue
ENSGALG00000035927	ST8SIA5	blue
ENSGALG00000005667	UBE2G2	blue
ENSGALG00000005668	WSB1	blue
ENSGALG00000037387	CLSTN2	blue
ENSGALG00000045352	EIF4B	blue
ENSGALG00000006312	TSG101	blue
ENSGALG00000042067	SPRY1	blue
ENSGALG00000003096	CBFA2T2	blue
ENSGALG00000002944	CPS1	blue
ENSGALG00000044811	ENSGALG00000044811	blue
ENSGALG00000049174	ENSGALG00000049174	blue
ENSGALG00000023576	PIM3	blue
ENSGALG00000022980	CDKN1B	blue
ENSGALG00000023689	ASS1	blue
ENSGALG00000039080	CD44	blue
ENSGALG00000039084	EVI2A	blue
ENSGALG00000013609	MTRF1L	blue
Gallus_gallus_newGene_1339	Gallus_gallus_newGene_1339	blue
ENSGALG00000024332	CDC34	blue
ENSGALG00000024335	ENSGALG00000024335	blue
ENSGALG00000014496	PROM1	blue
ENSGALG00000014144	CORIN	blue
ENSGALG00000014140	ARFGAP3	blue
ENSGALG00000009678	KCTD3	blue
ENSGALG00000011511	CKB	blue
ENSGALG00000010649	CNST	blue
ENSGALG00000009790	RAB33B	blue
ENSGALG00000010646	STOX2	blue
ENSGALG00000009795	MON2	blue
ENSGALG00000010643	ZYG11B	blue
ENSGALG00000001146	UBXN6	blue
ENSGALG00000001143	ETS1	blue
ENSGALG00000050882	ENSGALG00000050882	blue
ENSGALG00000007426	MKX	blue
ENSGALG00000031411	KCNN1	blue
ENSGALG00000016174	LMBRD1	blue
ENSGALG00000004309	GDAP1L1	blue
ENSGALG00000051453	ENSGALG00000051453	blue
ENSGALG00000004306	SYT12	blue
ENSGALG00000011255	MCCC2L	blue
ENSGALG00000000379	ITGB3	blue
ENSGALG00000011251	TBC1D5	blue
ENSGALG00000006430	MED15	blue
ENSGALG00000034829	PDXDC1	blue
ENSGALG00000007744	CASS4	blue
ENSGALG00000035068	DNAJC13	blue
ENSGALG00000039682	HCLS1	blue
ENSGALG00000032875	ATP5F1D	blue
ENSGALG00000030588	GALNTL6	blue
ENSGALG00000030580	RPS6KA5	blue
ENSGALG00000030585	UBXN2B	blue
ENSGALG00000004469	TP53RK	blue
ENSGALG00000033054	RMC1	blue
ENSGALG00000012975	IQSEC3	blue
ENSGALG00000047248	DESI1	blue
Gallus_gallus_newGene_4945	Gallus_gallus_newGene_4945	blue
ENSGALG00000030800	IL31RA	blue
ENSGALG00000012874	DENND11	blue
ENSGALG00000009963	LYZ	blue
ENSGALG00000037167	HIST1H103	blue
ENSGALG00000038129	PTGES3L	blue
ENSGALG00000015138	ABHD17B	blue
ENSGALG00000014846	OXCT1	blue
ENSGALG00000014847	MYOM1	blue
ENSGALG00000014840	C6	blue
ENSGALG00000029646	CNNM4	blue
ENSGALG00000014262	ENSGALG00000014262	blue
Gallus_gallus_newGene_5482	Gallus_gallus_newGene_5482	blue
Gallus_gallus_newGene_5480	Gallus_gallus_newGene_5480	blue
ENSGALG00000008369	ABCC5	blue
ENSGALG00000050253	ENSGALG00000050253	blue
ENSGALG00000050257	ENSGALG00000050257	blue
ENSGALG00000006635	RHCG	blue
ENSGALG00000008582	ADAM23	blue
ENSGALG00000050924	LOC100858177	blue
Gallus_gallus_newGene_5510	Gallus_gallus_newGene_5510	blue
ENSGALG00000007582	DPYSL3	blue
ENSGALG00000006181	NUB1	blue
ENSGALG00000036774	RPL17	blue
ENSGALG00000017186	BIRC3	blue
ENSGALG00000017184	MMP7	blue
ENSGALG00000017185	TMEM123	blue
ENSGALG00000017189	C1H11ORF70	blue
Gallus_gallus_newGene_6866	Gallus_gallus_newGene_6866	blue
Gallus_gallus_newGene_2360	Gallus_gallus_newGene_2360	blue
ENSGALG00000000918	CCDC103	blue
ENSGALG00000031205	GNGT2	blue
ENSGALG00000046743	ENSGALG00000046743	blue
ENSGALG00000003461	USP49	blue
ENSGALG00000028256	CCL19	blue
ENSGALG00000028250	ANKRD22	blue
ENSGALG00000028253	ATXN1L	blue
Gallus_gallus_newGene_5365	Gallus_gallus_newGene_5365	blue
ENSGALG00000040746	CHMP1B	blue
ENSGALG00000041900	DLG3	blue
ENSGALG00000048687	ENSGALG00000048687	blue
ENSGALG00000019802	PHLDA3	blue
ENSGALG00000002479	MAT1A	blue
ENSGALG00000009341	CRAMP1	blue
ENSGALG00000020485	ENSGALG00000020485	blue
ENSGALG00000054599	ENSGALG00000054599	blue
Gallus_gallus_newGene_1605	Gallus_gallus_newGene_1605	blue
ENSGALG00000036365	POGZ	blue
ENSGALG00000016651	ENSGALG00000016651	blue
ENSGALG00000003293	MBTPS1	blue
ENSGALG00000035733	CCR7	blue
ENSGALG00000028720	ENSGALG00000028720	blue
ENSGALG00000015303	AFG1L	blue
ENSGALG00000015301	LNPEP	blue
ENSGALG00000015307	ENSGALG00000015307	blue
ENSGALG00000008286	SUMF1	blue
ENSGALG00000008282	ATG4A	blue
ENSGALG00000014659	C1R	blue
ENSGALG00000051335	INO80C	blue
ENSGALG00000008136	C7H2ORF69	blue
ENSGALG00000008135	SATB2	blue
ENSGALG00000006755	USP2	blue
ENSGALG00000031821	C15H12orf49	blue
ENSGALG00000005554	ADIPOQ	blue
ENSGALG00000037307	IQCD	blue
ENSGALG00000001073	NR6A1	blue
ENSGALG00000044996	TMEM71	blue
ENSGALG00000007959	SLC26A3	blue
ENSGALG00000007952	AMOT	blue
ENSGALG00000007956	PLXDC2	blue
ENSGALG00000006399	TLNRD1	blue
ENSGALG00000035236	BCAP31	blue
ENSGALG00000007040	ACAP2	blue
ENSGALG00000002675	SCUBE3	blue
ENSGALG00000004637	ENSGALG00000004637	blue
ENSGALG00000048332	GPR135	blue
ENSGALG00000035490	MAPK1IP1L	blue
ENSGALG00000035492	ELMO1	blue
ENSGALG00000035498	INPP5D	blue
ENSGALG00000052523	ENSGALG00000052523	blue
ENSGALG00000005948	RPL27A	blue
ENSGALG00000030677	ABCG2	blue
ENSGALG00000005299	ANXA7	blue
ENSGALG00000020805	LRRC8D	blue
ENSGALG00000042063	EPDR1	blue
ENSGALG00000014410	CSTB	blue
ENSGALG00000014412	CSTA	blue
ENSGALG00000008739	MINDY3	blue
ENSGALG00000007155	RMI2	blue
ENSGALG00000009067	GPR50	blue
ENSGALG00000000511	KCTD20	blue
ENSGALG00000012978	CDYL2	blue
ENSGALG00000054655	ALPK2	blue
ENSGALG00000053928	ARL14EPL	blue
ENSGALG00000017330	RPS3	blue
ENSGALG00000017333	LCMT2	blue
Gallus_gallus_newGene_2280	Gallus_gallus_newGene_2280	blue
ENSGALG00000027332	TMEM167A	blue
ENSGALG00000015404	ENSGALG00000015404	blue
ENSGALG00000028681	ENSGALG00000028681	blue
ENSGALG00000052726	ENSGALG00000052726	blue
ENSGALG00000029379	BRD1	blue
ENSGALG00000028978	BTBD19	blue
ENSGALG00000014759	STYK1	blue
ENSGALG00000052894	ENSGALG00000052894	blue
ENSGALG00000008076	TMEM164	blue
ENSGALG00000005298	ENSGALG00000005298	blue
Gallus_gallus_newGene_5643	Gallus_gallus_newGene_5643	blue
ENSGALG00000006925	CCP110	blue
ENSGALG00000000510	DCAF7	blue
ENSGALG00000005749	COX4I1	blue
ENSGALG00000010125	CSGALNACT1	blue
ENSGALG00000010124	RPS8	blue
ENSGALG00000010127	GLO1	blue
ENSGALG00000042883	VCPIP1	blue
ENSGALG00000003197	RPL7A	blue
ENSGALG00000002820	DFFA	blue
ENSGALG00000050405	ENSGALG00000050405	blue
ENSGALG00000032365	CEBPG	blue
ENSGALG00000030889	FOXA2	blue
ENSGALG00000030886	PTGDS	blue
ENSGALG00000026303	MRPS2	blue
ENSGALG00000054564	KLHL15	blue
ENSGALG00000013160	CHMP5	blue
ENSGALG00000012691	ALDH1L2	blue
Gallus_gallus_newGene_6724	Gallus_gallus_newGene_6724	blue
ENSGALG00000042744	RGS2	blue
ENSGALG00000038146	ENSGALG00000038146	blue
ENSGALG00000012345	UST	blue
ENSGALG00000038222	ENSGALG00000038222	blue
ENSGALG00000013907	KDR	blue
ENSGALG00000016855	ARGLU1	blue
ENSGALG00000016852	TNFSF13B	blue
Gallus_gallus_newGene_2671	Gallus_gallus_newGene_2671	blue
ENSGALG00000017106	ATP8A2	blue
ENSGALG00000017104	CDK8	blue
ENSGALG00000000993	GAPVD1	blue
ENSGALG00000000999	ZNF319	blue
ENSGALG00000000998	MTFR1L	blue
ENSGALG00000022804	ENSGALG00000022804	blue
ENSGALG00000040877	UBALD2	blue
ENSGALG00000041114	GOLGA4	blue
ENSGALG00000040297	NBL1	blue
ENSGALG00000015346	NFKBIZ	blue
ENSGALG00000015347	ZPLD1	blue
ENSGALG00000008940	ENSGALG00000008940	blue
ENSGALG00000011446	TNFAIP2	blue
Gallus_gallus_newGene_734	Gallus_gallus_newGene_734	blue
Gallus_gallus_newGene_733	Gallus_gallus_newGene_733	blue
ENSGALG00000005460	SLCO4A1	blue
ENSGALG00000005468	SYNRG	blue
ENSGALG00000001545	RAB40B	blue
ENSGALG00000041456	SLC35G1	blue
ENSGALG00000041454	DNMT3A	blue
ENSGALG00000010713	ENSGALG00000010713	blue
ENSGALG00000043582	ENSGALG00000043582	blue
ENSGALG00000002169	PLEKHB2	blue
ENSGALG00000042181	DDHD2	blue
ENSGALG00000037723	ENSGALG00000037723	blue
ENSGALG00000002784	APEH	blue
ENSGALG00000049951	SPOCK2	blue
ENSGALG00000003781	SUN1	blue
ENSGALG00000004251	ARR3	blue
ENSGALG00000032440	QPCT	blue
Gallus_gallus_newGene_3874	Gallus_gallus_newGene_3874	blue
Gallus_gallus_newGene_3876	Gallus_gallus_newGene_3876	blue
ENSGALG00000053578	ENSGALG00000053578	blue
ENSGALG00000007367	WFIKKN2	blue
Gallus_gallus_newGene_6089	Gallus_gallus_newGene_6089	blue
ENSGALG00000013737	TMEM181	blue
ENSGALG00000026111	SAAL1	blue
Gallus_gallus_newGene_6555	Gallus_gallus_newGene_6555	blue
ENSGALG00000016529	CDKL5	blue
Gallus_gallus_newGene_1685	Gallus_gallus_newGene_1685	blue
Gallus_gallus_newGene_1686	Gallus_gallus_newGene_1686	blue
ENSGALG00000012061	ENSGALG00000012061	blue
ENSGALG00000008207	FBXW8	blue
ENSGALG00000008201	FBXO21	blue
ENSGALG00000011609	ENSGALG00000011609	blue
ENSGALG00000000783	PTAFR	blue
ENSGALG00000000785	HYAL1	blue
ENSGALG00000006069	SMTNL2	blue
ENSGALG00000006064	TEKT1	blue
ENSGALG00000007334	ABAT	blue
ENSGALG00000007337	LPP	blue
ENSGALG00000007330	CTNND1	blue
ENSGALG00000007331	SVIL	blue
ENSGALG00000007332	PRICKLE2	blue
ENSGALG00000007333	UBAP1L	blue
ENSGALG00000016951	MTRF1	blue
ENSGALG00000016955	VWA8	blue
Gallus_gallus_newGene_6948	Gallus_gallus_newGene_6948	blue
ENSGALG00000000812	OAZ1	blue
ENSGALG00000052038	MBLAC1	blue
ENSGALG00000052037	ENSGALG00000052037	blue
ENSGALG00000040620	LSAMP	blue
ENSGALG00000049287	ATP6V0E1	blue
ENSGALG00000004901	CORO1C	blue
ENSGALG00000032053	SPSB4	blue
ENSGALG00000006505	ZFAND6	blue
ENSGALG00000006506	C13H5orf15	blue
ENSGALG00000006502	PCGF5	blue
ENSGALG00000014509	BST1	blue
ENSGALG00000014501	FGFBP2	blue
ENSGALG00000002080	DOCK2	blue
ENSGALG00000036297	ABHD8	blue
ENSGALG00000000776	BRPF3	blue
ENSGALG00000002335	DOCK3	blue
ENSGALG00000003065	NECAB3	blue
ENSGALG00000015036	RIC1	blue
ENSGALG00000033769	ENSGALG00000033769	blue
ENSGALG00000026734	GABPB2	blue
ENSGALG00000026736	OGN	blue
ENSGALG00000020679	PLEKHS1	blue
ENSGALG00000008819	LRSAM1	blue
ENSGALG00000008811	SLC1A4	blue
ENSGALG00000008813	CROT	blue
Gallus_gallus_newGene_2206	Gallus_gallus_newGene_2206	blue
ENSGALG00000016289	DST	blue
ENSGALG00000016284	TAB3	blue
ENSGALG00000016283	BEND6	blue
ENSGALG00000015958	EIF2AK3	blue
ENSGALG00000016759	MITD1	blue
ENSGALG00000015489	FAXC	blue
ENSGALG00000015488	GJA8	blue
ENSGALG00000015221	CCDC181	blue
ENSGALG00000051895	ENSGALG00000051895	blue
ENSGALG00000051899	DND1	blue
ENSGALG00000009748	ASNS	blue
ENSGALG00000037220	ASTL	blue
ENSGALG00000037228	OR8D4	blue
ENSGALG00000031693	KCNB2	blue
ENSGALG00000011834	NUDT6	blue
ENSGALG00000037599	ENSGALG00000037599	blue
ENSGALG00000006290	HS3ST4	blue
ENSGALG00000007161	LRRK2	blue
ENSGALG00000002536	STX2	blue
ENSGALG00000003661	SETX	blue
ENSGALG00000032672	KRT5	blue
ENSGALG00000052202	ENSGALG00000052202	blue
ENSGALG00000052203	ENSGALG00000052203	blue
ENSGALG00000009249	UBR1	blue
ENSGALG00000007699	RPS25	blue
ENSGALG00000022720	GJB2	blue
ENSGALG00000033207	HIBADH	blue
ENSGALG00000033204	PQLC2	blue
ENSGALG00000041294	COQ2	blue
ENSGALG00000041296	ENSGALG00000041296	blue
ENSGALG00000029343	TGM2	blue
ENSGALG00000039327	VAV3	blue
ENSGALG00000012610	CTSV	blue
ENSGALG00000002276	EME2	blue
Gallus_gallus_newGene_3363	Gallus_gallus_newGene_3363	blue
Gallus_gallus_newGene_3944	Gallus_gallus_newGene_3944	blue
ENSGALG00000012559	LARGE1	blue
ENSGALG00000052441	ENSGALG00000052441	blue
ENSGALG00000011111	PGBD5	blue
ENSGALG00000050594	ENSGALG00000050594	blue
Gallus_gallus_newGene_5296	Gallus_gallus_newGene_5296	blue
ENSGALG00000040212	FYCO1	blue
ENSGALG00000046904	ENSGALG00000046904	blue
Gallus_gallus_newGene_5122	Gallus_gallus_newGene_5122	blue
ENSGALG00000008620	RPL39L	blue
ENSGALG00000000417	SLC16A4	blue
ENSGALG00000006158	ACVR2B	blue
ENSGALG00000006153	EXOG	blue
ENSGALG00000006152	ENSGALG00000006152	blue
ENSGALG00000006156	COG7	blue
ENSGALG00000042105	PLCB2	blue
ENSGALG00000038301	NIPSNAP1	blue
ENSGALG00000033461	ENSGALG00000033461	blue
ENSGALG00000033469	KDM1A	blue
ENSGALG00000020939	SLC35C2	blue
ENSGALG00000006830	CHID1	blue
ENSGALG00000006838	ENSGALG00000006838	blue
ENSGALG00000013043	ATPSCKMT	blue
ENSGALG00000026195	GALT	blue
ENSGALG00000031977	CACNG2	blue
ENSGALG00000008420	CAND2	blue
ENSGALG00000008425	MAP1A	blue
ENSGALG00000051992	CYP2J23	blue
ENSGALG00000003310	SLC45A2	blue
Gallus_gallus_newGene_7892	Gallus_gallus_newGene_7892	blue
ENSGALG00000000893	TAT	blue
ENSGALG00000040205	ENSGALG00000040205	blue
ENSGALG00000028119	CDC42SE1	blue
Gallus_gallus_newGene_8106	Gallus_gallus_newGene_8106	blue
ENSGALG00000049208	ENSGALG00000049208	blue
ENSGALG00000040006	TBL1X	blue
ENSGALG00000011099	FAP	blue
ENSGALG00000011094	PDE4B	blue
ENSGALG00000011327	NR2C1	blue
ENSGALG00000011328	GLB1L	blue
ENSGALG00000005580	TMEM56	blue
ENSGALG00000006586	PLAGL2	blue
ENSGALG00000007677	THNSL1	blue
ENSGALG00000031720	LGI1	blue
ENSGALG00000037603	SESN2	blue
ENSGALG00000038536	SH3BGRL3	blue
ENSGALG00000003359	RAB5C	blue
ENSGALG00000003356	TM2D2	blue
ENSGALG00000013655	ZDHHC2	blue
ENSGALG00000034649	TOX3	blue
ENSGALG00000004519	TRPV2	blue
ENSGALG00000004518	ENSGALG00000004518	blue
ENSGALG00000032563	FBXO34	blue
ENSGALG00000026015	ENSGALG00000026015	blue
ENSGALG00000026019	ASCC1	blue
ENSGALG00000016205	PDXK	blue
ENSGALG00000053460	ENSGALG00000053460	blue
ENSGALG00000027658	TESK1	blue
ENSGALG00000012187	MGAT5	blue
ENSGALG00000049529	ENSGALG00000049529	blue
Gallus_gallus_newGene_1345	Gallus_gallus_newGene_1345	blue
ENSGALG00000011524	PPEF2	blue
ENSGALG00000001136	ENSGALG00000001136	blue
ENSGALG00000049780	ENSGALG00000049780	blue
ENSGALG00000031448	MAPK4	blue
ENSGALG00000052280	HEATR5A	blue
ENSGALG00000047673	ENSGALG00000047673	blue
ENSGALG00000004353	TBCA	blue
ENSGALG00000004350	WDR41	blue
ENSGALG00000028326	HSD11B2	blue
ENSGALG00000004358	AMZ1	blue
ENSGALG00000001951	FAM102B	blue
ENSGALG00000051737	ENSGALG00000051737	blue
ENSGALG00000037067	EIF3E	blue
ENSGALG00000034876	PDP1	blue
ENSGALG00000044599	ENSGALG00000044599	blue
ENSGALG00000003146	CCDC92	blue
ENSGALG00000040771	ENSGALG00000040771	blue
ENSGALG00000026978	RPL29	blue
ENSGALG00000026970	ENSGALG00000026970	blue
ENSGALG00000027070	TIMP2	blue
ENSGALG00000010901	ENSGALG00000010901	blue
Gallus_gallus_newGene_7778	Gallus_gallus_newGene_7778	blue
Gallus_gallus_newGene_7775	Gallus_gallus_newGene_7775	blue
ENSGALG00000053194	ENSGALG00000053194	blue
ENSGALG00000012888	PHLPP1	blue
ENSGALG00000009954	DYNC2LI1	blue
ENSGALG00000016418	BCLAF3	blue
ENSGALG00000028520	CST3	blue
ENSGALG00000015144	ZFAND5	blue
ENSGALG00000015145	TMC1	blue
ENSGALG00000014819	JMY	blue
ENSGALG00000014813	HOMER1	blue
ENSGALG00000014812	SIDT1	blue
ENSGALG00000010638	CASP3	blue
ENSGALG00000001816	MAGI3	blue
ENSGALG00000029691	NFKBIB	blue
ENSGALG00000028912	SCRT2	blue
ENSGALG00000050269	ENSGALG00000050269	blue
ENSGALG00000000142	CEPT1	blue
ENSGALG00000000141	BLB1	blue
ENSGALG00000009172	OSBPL6	blue
ENSGALG00000009177	FMR1	blue
ENSGALG00000036725	ASCL3	blue
ENSGALG00000038385	MTFR1	blue
ENSGALG00000034475	EIF3G	blue
ENSGALG00000034473	PARP4	blue
ENSGALG00000034478	CCL4	blue
ENSGALG00000032734	RNF139	blue
ENSGALG00000015809	RNF103	blue
ENSGALG00000031186	ENSGALG00000031186	blue
ENSGALG00000017362	HAVCR1	blue
ENSGALG00000034294	ATP6V0D2	blue
ENSGALG00000051676	INA	blue
ENSGALG00000051675	ENSGALG00000051675	blue
ENSGALG00000040713	ENSGALG00000040713	blue
ENSGALG00000011572	ASPG	blue
ENSGALG00000050173	TCEA3	blue
ENSGALG00000041978	K123	blue
ENSGALG00000039170	LHFPL5	blue
Gallus_gallus_newGene_1530	Gallus_gallus_newGene_1530	blue
ENSGALG00000043535	RIPK2	blue
ENSGALG00000002424	RECQL5	blue
Gallus_gallus_newGene_4018	Gallus_gallus_newGene_4018	blue
ENSGALG00000054099	ENSGALG00000054099	blue
ENSGALG00000009379	SEC62	blue
ENSGALG00000025950	PRKCA	blue
Gallus_gallus_newGene_2111	Gallus_gallus_newGene_2111	blue
ENSGALG00000054542	ENSGALG00000054542	blue
ENSGALG00000016595	TRIM35	blue
ENSGALG00000047029	ENSGALG00000047029	blue
ENSGALG00000029247	SMARCD1	blue
ENSGALG00000011016	PGM1	blue
ENSGALG00000011019	ROR1	blue
ENSGALG00000014662	RBP5	blue
ENSGALG00000046863	ENSGALG00000046863	blue
ENSGALG00000046862	UBE2Q2	blue
Gallus_gallus_newGene_478	Gallus_gallus_newGene_478	blue
ENSGALG00000051302	ENSGALG00000051302	blue
ENSGALG00000040086	HNRNPKL	blue
ENSGALG00000008107	IRS4	blue
ENSGALG00000005502	KCNG4	blue
ENSGALG00000006822	PCDH19	blue
ENSGALG00000011900	NAGA	blue
ENSGALG00000005254	CKLF	blue
ENSGALG00000013033	ENSGALG00000013033	blue
ENSGALG00000037687	ENSGALG00000037687	blue
ENSGALG00000006363	CABIN1	blue
ENSGALG00000038858	ZFP64	blue
ENSGALG00000003863	P2RX7	blue
ENSGALG00000007012	ARRDC4	blue
ENSGALG00000007015	CD40	blue
ENSGALG00000007014	PYROXD2	blue
ENSGALG00000007016	ENSGALG00000007016	blue
ENSGALG00000007018	SLC26A11	blue
ENSGALG00000035194	ARHGAP25	blue
ENSGALG00000035199	ENSGALG00000035199	blue
ENSGALG00000046030	ENSGALG00000046030	blue
ENSGALG00000036556	MORC4	blue
ENSGALG00000004663	ARFGEF2	blue
ENSGALG00000004667	SMG7	blue
ENSGALG00000033696	RALY	blue
ENSGALG00000004594	CD74	blue
ENSGALG00000004593	SULF2	blue
ENSGALG00000052512	NPS	blue
ENSGALG00000029382	BARX2	blue
ENSGALG00000026098	IL8	blue
ENSGALG00000042651	KRIT1	blue
ENSGALG00000039032	FJX1	blue
ENSGALG00000012109	EIF3M	blue
ENSGALG00000012100	CFAP221	blue
ENSGALG00000008744	MCF2L2	blue
ENSGALG00000008745	APLF	blue
ENSGALG00000044995	ENSGALG00000044995	blue
ENSGALG00000010618	SLC30A6	blue
ENSGALG00000010614	SLC25A4	blue
ENSGALG00000010611	CFAP97	blue
Gallus_gallus_newGene_4221	Gallus_gallus_newGene_4221	blue
ENSGALG00000028018	RAB38	blue
ENSGALG00000034003	ARID4B	blue
ENSGALG00000016125	LCA5L	blue
ENSGALG00000016124	HADH	blue
ENSGALG00000046580	MGARP	blue
ENSGALG00000015473	ADPRH	blue
ENSGALG00000015478	USP45	blue
ENSGALG00000013738	OPTN	blue
ENSGALG00000003802	OTUD7A	blue
ENSGALG00000003803	DAB2	blue
ENSGALG00000011209	EVL	blue
ENSGALG00000006997	BRINP1	blue
ENSGALG00000006973	SH2D6	blue
ENSGALG00000006976	ENSGALG00000006976	blue
ENSGALG00000005775	ENSGALG00000005775	blue
ENSGALG00000001470	STOML1	blue
ENSGALG00000037525	FGFRL1	blue
ENSGALG00000042210	RABEPK	blue
ENSGALG00000042213	AP1B1	blue
ENSGALG00000035017	ENSGALG00000035017	blue
ENSGALG00000002816	STK10	blue
ENSGALG00000002813	RPS10	blue
ENSGALG00000038278	TRIM7.2	blue
ENSGALG00000008414	DVL3	blue
ENSGALG00000049865	RPL18A	blue
ENSGALG00000033089	ENSGALG00000033089	blue
ENSGALG00000001410	SPNS3	blue
ENSGALG00000004412	DIABLO	blue
ENSGALG00000004416	TTC19	blue
ENSGALG00000041763	ADPRM	blue
ENSGALG00000021193	STARD5	blue
ENSGALG00000030853	ENSGALG00000030853	blue
ENSGALG00000053266	ENSGALG00000053266	blue
ENSGALG00000012808	ENSGALG00000012808	blue
ENSGALG00000012809	ECI2	blue
ENSGALG00000016320	FBXO9	blue
ENSGALG00000016497	UBXN2A	blue
ENSGALG00000012377	HNMT	blue
ENSGALG00000012370	GINM1	blue
ENSGALG00000029616	HCFC2	blue
Gallus_gallus_newGene_4386	Gallus_gallus_newGene_4386	blue
Gallus_gallus_newGene_4389	Gallus_gallus_newGene_4389	blue
ENSGALG00000013951	AHI1	blue
ENSGALG00000001678	PRKAB2	blue
ENSGALG00000043827	ZHX2	blue
ENSGALG00000054253	ENSGALG00000054253	blue
ENSGALG00000016866	FGF14	blue
ENSGALG00000016862	POGLUT2	blue
ENSGALG00000007530	ENSGALG00000007530	blue
ENSGALG00000007531	ZFYVE27	blue
ENSGALG00000007538	ENSGALG00000007538	blue
ENSGALG00000007289	CLPX	blue
ENSGALG00000053703	ENSGALG00000053703	blue
ENSGALG00000035035	ENSGALG00000035035	blue
ENSGALG00000035561	CPNE3	blue
ENSGALG00000042460	FPGS	blue
ENSGALG00000040828	POLB	blue
ENSGALG00000040793	KDELR2	blue
Gallus_gallus_newGene_8039	Gallus_gallus_newGene_8039	blue
ENSGALG00000004169	ENSGALG00000004169	blue
ENSGALG00000004162	SLC16A6	blue
ENSGALG00000014030	CFAP94	blue
ENSGALG00000049511	AMIGO3	blue
ENSGALG00000045172	FAM166A	blue
ENSGALG00000017010	SPRYD7	blue
ENSGALG00000000264	ENSGALG00000000264	blue
Gallus_gallus_newGene_768	Gallus_gallus_newGene_768	blue
ENSGALG00000032964	ENSGALG00000032964	blue
ENSGALG00000002138	HYAL2	blue
ENSGALG00000048671	ENSGALG00000048671	blue
ENSGALG00000038400	TOMM40L	blue
ENSGALG00000003771	SIN3B	blue
ENSGALG00000003775	RICTOR	blue
ENSGALG00000004205	SOAT1	blue
ENSGALG00000004204	MINDY2	blue
ENSGALG00000004209	ELFN1	blue
ENSGALG00000039724	RHOF	blue
ENSGALG00000016518	PHKA2	blue
ENSGALG00000013747	TAGAP	blue
Gallus_gallus_newGene_2880	Gallus_gallus_newGene_2880	blue
ENSGALG00000015355	CD47	blue
ENSGALG00000015353	BBX	blue
ENSGALG00000008274	CRBN	blue
ENSGALG00000010326	FLVCR2	blue
ENSGALG00000010325	PPP1R12A	blue
ENSGALG00000010323	BATF	blue
ENSGALG00000009586	IRAK4	blue
ENSGALG00000009583	GORASP2	blue
ENSGALG00000008181	MADD	blue
ENSGALG00000011635	TFCP2L1	blue
ENSGALG00000009637	EMC7	blue
ENSGALG00000010581	SEL1L	blue
ENSGALG00000006057	CLK4	blue
ENSGALG00000006054	CALCA	blue
ENSGALG00000006052	WDR48	blue
Gallus_gallus_newGene_2419	Gallus_gallus_newGene_2419	blue
ENSGALG00000016986	LCP1	blue
ENSGALG00000016980	COG3	blue
ENSGALG00000007093	CYTH1	blue
ENSGALG00000007097	RPS6KA6	blue
ENSGALG00000000845	UVRAG	blue
ENSGALG00000046616	CHGB	blue
ENSGALG00000003572	ARHGEF18	blue
ENSGALG00000005930	PLS3	blue
ENSGALG00000036829	RECK	blue
ENSGALG00000030780	MGAT4A	blue
ENSGALG00000033379	EAF1	blue
ENSGALG00000005065	PLA2G4A	blue
ENSGALG00000048291	ENSGALG00000048291	blue
ENSGALG00000009653	CASD1	blue
ENSGALG00000033956	SFXN1	blue
Gallus_gallus_newGene_2939	Gallus_gallus_newGene_2939	blue
ENSGALG00000030878	RPLP1	blue
ENSGALG00000002308	COMMD10	blue
ENSGALG00000002305	ZBTB41	blue
Gallus_gallus_newGene_75	Gallus_gallus_newGene_75	blue
ENSGALG00000021213	UBE2D1	blue
ENSGALG00000030378	RPL11	blue
ENSGALG00000009031	SESTD1	blue
ENSGALG00000009033	FAM183A	blue
ENSGALG00000052768	LDLR	blue
ENSGALG00000054196	ENSGALG00000054196	blue
ENSGALG00000020626	ENSGALG00000020626	blue
Gallus_gallus_newGene_4802	Gallus_gallus_newGene_4802	blue
ENSGALG00000008847	VPS54	blue
ENSGALG00000039572	PADI1	blue
ENSGALG00000015960	RPIA	blue
ENSGALG00000016708	ENPP4	blue
ENSGALG00000016705	SUPT3H	blue
ENSGALG00000014703	PRRC1	blue
Gallus_gallus_newGene_7939	Gallus_gallus_newGene_7939	blue
ENSGALG00000054976	IL11	blue
ENSGALG00000011286	UBE2E1	blue
ENSGALG00000011285	ENSGALG00000011285	blue
ENSGALG00000028982	CMPK2	blue
ENSGALG00000008023	TMEM94	blue
ENSGALG00000008022	TAPBP	blue
ENSGALG00000005263	SOX8	blue
ENSGALG00000011863	POLDIP3	blue
ENSGALG00000011861	SYT16	blue
Gallus_gallus_newGene_4492	Gallus_gallus_newGene_4492	blue
ENSGALG00000037258	MRPL32	blue
ENSGALG00000035094	CDH17	blue
ENSGALG00000043167	TNFRSF11B	blue
Gallus_gallus_newGene_5440	Gallus_gallus_newGene_5440	blue
ENSGALG00000002893	STC2	blue
ENSGALG00000004491	DMGDH	blue
ENSGALG00000004492	PIGL	blue
ENSGALG00000004493	RSRC2	blue
ENSGALG00000004496	TNIP1	blue
ENSGALG00000043833	OLAH	blue
ENSGALG00000006597	ENSGALG00000006597	blue
ENSGALG00000033232	LMAN2	blue
ENSGALG00000013135	GALNT1	blue
ENSGALG00000032181	LRP4	blue
ENSGALG00000055117	ENSGALG00000055117	blue
ENSGALG00000047857	ENSGALG00000047857	blue
ENSGALG00000028167	RBM18	blue
ENSGALG00000014540	KANSL3	blue
ENSGALG00000043448	ABLIM2	blue
ENSGALG00000048212	HIST1H2A4L1	blue
ENSGALG00000004900	RFLNB	blue
ENSGALG00000054783	NDRG1	blue
ENSGALG00000017155	C11orf87	blue
ENSGALG00000053788	TNFSF8	blue
ENSGALG00000028284	PTX3	blue
ENSGALG00000032057	ENSGALG00000032057	blue
ENSGALG00000028866	COASY	blue
ENSGALG00000005434	CER1	blue
ENSGALG00000001538	ST7L	blue
Gallus_gallus_newGene_8714	Gallus_gallus_newGene_8714	blue
ENSGALG00000010746	TMEM59	blue
ENSGALG00000006167	LRRC8B	blue
ENSGALG00000006165	ENSGALG00000006165	blue
ENSGALG00000037740	QRFPR	blue
ENSGALG00000017210	ANKRD49	blue
ENSGALG00000037777	MSC	blue
ENSGALG00000037776	TMCO6	blue
ENSGALG00000037773	ST3GAL1	blue
ENSGALG00000037778	NAB1	blue
ENSGALG00000036790	RPS27A	blue
ENSGALG00000034655	ALDH18A1	blue
ENSGALG00000004288	HDAC4	blue
ENSGALG00000001652	SEPT2L	blue
ENSGALG00000005885	ESS2	blue
ENSGALG00000032413	NADK	blue
ENSGALG00000003134	ENSGALG00000003134	blue
ENSGALG00000040241	NTRK3	blue
ENSGALG00000026167	PIK3R5	blue
ENSGALG00000038810	ENSGALG00000038810	blue
ENSGALG00000027418	ENSGALG00000027418	blue
ENSGALG00000043623	ARL14	blue
ENSGALG00000012037	ARID4A	blue
ENSGALG00000012033	SGSM3	blue
ENSGALG00000012032	PRRG4	blue
ENSGALG00000054271	MED28	blue
ENSGALG00000015022	FYN	blue
ENSGALG00000015026	ENSGALG00000015026	blue
ENSGALG00000015025	VANGL1	blue
ENSGALG00000032618	DUSP5	blue
ENSGALG00000014085	TM7SF3	blue
ENSGALG00000009500	VPS50	blue
ENSGALG00000009503	RAB3GAP2	blue
ENSGALG00000001730	DGKD	blue
ENSGALG00000007365	PARP16	blue
ENSGALG00000053667	ENSGALG00000053667	blue
ENSGALG00000031534	ARID5B	blue
Gallus_gallus_newGene_934	Gallus_gallus_newGene_934	blue
ENSGALG00000052481	ENSGALG00000052481	blue
ENSGALG00000003936	PPT1	blue
ENSGALG00000034311	BTBD7	blue
ENSGALG00000051536	ENSGALG00000051536	blue
ENSGALG00000049256	ENSGALG00000049256	blue
ENSGALG00000053721	ENSGALG00000053721	blue
ENSGALG00000029298	F5	blue
ENSGALG00000045584	ENSGALG00000045584	blue
ENSGALG00000029747	ST3GAL4	blue
ENSGALG00000035940	SLC2A13	blue
ENSGALG00000004959	IRS1	blue
ENSGALG00000004955	ENSGALG00000004955	blue
ENSGALG00000050374	ENSGALG00000050374	blue
ENSGALG00000005601	DNAH12	blue
ENSGALG00000005609	OGFR	blue
ENSGALG00000043675	ANTXR2	blue
ENSGALG00000043671	ENSGALG00000043671	blue
ENSGALG00000002388	NIPSNAP2	blue
ENSGALG00000003035	FAM78B	blue
ENSGALG00000003031	SMYD4	blue
ENSGALG00000004568	CELA2A	blue
Gallus_gallus_newGene_4889	Gallus_gallus_newGene_4889	blue
ENSGALG00000053464	CCDC191	blue
Gallus_gallus_newGene_1854	Gallus_gallus_newGene_1854	blue
Gallus_gallus_newGene_6628	Gallus_gallus_newGene_6628	blue
ENSGALG00000040168	GPR61	blue
ENSGALG00000029502	CLIC2	blue
ENSGALG00000014124	TEC	blue
ENSGALG00000006719	GNAZ	blue
ENSGALG00000036128	ZNF407	blue
ENSGALG00000007443	TMLHE	blue
ENSGALG00000018815	PCGF2	blue
ENSGALG00000010825	AGR2	blue
ENSGALG00000007190	ATP6V1G1	blue
ENSGALG00000007193	ENSGALG00000007193	blue
ENSGALG00000035768	SCAP	blue
ENSGALG00000031475	MAFG	blue
ENSGALG00000003634	PTEN	blue
ENSGALG00000004365	ENSGALG00000004365	blue
ENSGALG00000001901	ARIH1	blue
ENSGALG00000001905	DTX2	blue
ENSGALG00000001907	WAPL	blue
ENSGALG00000036909	BEND5	blue
ENSGALG00000046180	TDRD1	blue
ENSGALG00000037050	FABP3	blue
ENSGALG00000049422	ATF3	blue
ENSGALG00000006453	TF	blue
ENSGALG00000006454	SLC22A18	blue
ENSGALG00000022850	TMEM214	blue
ENSGALG00000002225	RFFL	blue
Gallus_gallus_newGene_3148	Gallus_gallus_newGene_3148	blue
ENSGALG00000003172	SLC16A9	blue
ENSGALG00000003175	ENSGALG00000003175	blue
ENSGALG00000048294	ENSGALG00000048294	blue
ENSGALG00000016285	ENSGALG00000016285	blue
ENSGALG00000022030	PGAP3	blue
ENSGALG00000015953	ENSGALG00000015953	blue
ENSGALG00000030406	CDS2	blue
ENSGALG00000039434	PIAS2	blue
ENSGALG00000017329	FCHSD2	blue
ENSGALG00000021656	PTPN22	blue
ENSGALG00000027874	CHAC1	blue
ENSGALG00000001826	WWC1	blue
ENSGALG00000001823	HIKESHI	blue
ENSGALG00000010217	ENSGALG00000010217	blue
ENSGALG00000010218	ENSGALG00000010218	blue
ENSGALG00000005349	MSLN	blue
Gallus_gallus_newGene_8244	Gallus_gallus_newGene_8244	blue
ENSGALG00000031929	ENSGALG00000031929	blue
ENSGALG00000006695	BCR	blue
ENSGALG00000009128	ENSGALG00000009128	blue
ENSGALG00000037441	ENSGALG00000037441	blue
ENSGALG00000001316	CPNE2	blue
ENSGALG00000007878	SDHD	blue
ENSGALG00000007877	PIP4K2A	blue
ENSGALG00000007874	IL18	blue
ENSGALG00000017299	RPS11	blue
ENSGALG00000017291	FAR2	blue
ENSGALG00000017296	KLHL42	blue
ENSGALG00000017295	PTHLH	blue
ENSGALG00000007253	IL1RAP	blue
Gallus_gallus_newGene_2306	Gallus_gallus_newGene_2306	blue
ENSGALG00000043208	TRAFD1	blue
ENSGALG00000046187	PARP12	blue
ENSGALG00000002759	PEAK1	blue
ENSGALG00000032765	ENSGALG00000032765	blue
ENSGALG00000031159	HIST1H110	blue
ENSGALG00000031158	OAT	blue
ENSGALG00000005808	KREMEN1	blue
ENSGALG00000040720	GRID2IP	blue
ENSGALG00000040724	AKAP9	blue
ENSGALG00000026253	TMEM144	blue
ENSGALG00000033171	TGM4	blue
ENSGALG00000033170	GMDS	blue
ENSGALG00000001124	LHX2	blue
ENSGALG00000006867	QRICH1	blue
ENSGALG00000006860	KIF3A	blue
ENSGALG00000048552	ENSGALG00000048552	blue
ENSGALG00000014371	LGALS8	blue
ENSGALG00000014904	CLUL1	blue
Gallus_gallus_newGene_3276	Gallus_gallus_newGene_3276	blue
Gallus_gallus_newGene_3274	Gallus_gallus_newGene_3274	blue
ENSGALG00000017053	SPART	blue
Gallus_gallus_newGene_6311	Gallus_gallus_newGene_6311	blue
ENSGALG00000050668	ENSGALG00000050668	blue
ENSGALG00000050669	ENSGALG00000050669	blue
ENSGALG00000011046	SNX10	blue
Gallus_gallus_newGene_400	Gallus_gallus_newGene_400	blue
ENSGALG00000046852	ENSGALG00000046852	blue
ENSGALG00000008150	RASAL1	blue
ENSGALG00000036284	RPGR	blue
ENSGALG00000036286	ENSGALG00000036286	blue
ENSGALG00000036283	RBM8A	blue
ENSGALG00000000761	TSKU	blue
ENSGALG00000000769	RAB7B	blue
ENSGALG00000042614	NBAS	blue
ENSGALG00000005682	ENSGALG00000005682	blue
ENSGALG00000005683	ARHGAP29	blue
Gallus_gallus_newGene_8459	Gallus_gallus_newGene_8459	blue
ENSGALG00000006083	ENSGALG00000006083	blue
ENSGALG00000007932	TRAF6	blue
ENSGALG00000007931	DLD	blue
ENSGALG00000007934	KCTD2	blue
ENSGALG00000045085	IFIT5	blue
ENSGALG00000006331	STAMBPL1	blue
ENSGALG00000035252	RPL7	blue
ENSGALG00000007689	CENATAC	blue
ENSGALG00000007687	MAP2K1	blue
ENSGALG00000007681	HTR2B	blue
ENSGALG00000007683	ENSGALG00000007683	blue
ENSGALG00000042365	CARD10	blue
ENSGALG00000042949	MGMT	blue
ENSGALG00000034615	ANO8	blue
ENSGALG00000004650	BRAP	blue
ENSGALG00000049119	ZNF638	blue
ENSGALG00000052296	MEX3D	blue
ENSGALG00000023517	AGPAT2	blue
ENSGALG00000026590	KLF13	blue
ENSGALG00000013624	ENSGALG00000013624	blue
ENSGALG00000026159	PDLIM7	blue
ENSGALG00000015705	ENSGALG00000015705	blue
ENSGALG00000042005	ENSGALG00000042005	blue
ENSGALG00000042008	GSTM3	blue
ENSGALG00000015708	FGFR3	blue
ENSGALG00000012287	ATP5S	blue
ENSGALG00000012285	BAIAP2L2	blue
ENSGALG00000002412	GBA2	blue
ENSGALG00000008791	NMT2	blue
Gallus_gallus_newGene_7941	Gallus_gallus_newGene_7941	blue
ENSGALG00000010624	MEMO1	blue
ENSGALG00000001163	NDEL1	blue
ENSGALG00000010628	ACSL1	blue
ENSGALG00000001944	TBC1D2	blue
ENSGALG00000016567	EPHX2	blue
ENSGALG00000005757	IRF8	blue
ENSGALG00000017398	DSG1	blue
ENSGALG00000010136	HGSNAT	blue
ENSGALG00000008457	RIN2	blue
ENSGALG00000006482	FAH	blue
ENSGALG00000028041	ENSGALG00000028041	blue
ENSGALG00000001988	TXNRD2	blue
ENSGALG00000001981	PARP6	blue
ENSGALG00000052789	ENSGALG00000052789	blue
ENSGALG00000003855	SRC	blue
ENSGALG00000015037	EVC	blue
ENSGALG00000012021	ENSGALG00000012021	blue
ENSGALG00000051783	ENSGALG00000051783	blue
ENSGALG00000049356	ENSGALG00000049356	blue
ENSGALG00000052873	MAPKBP1	blue
ENSGALG00000004858	FICD	blue
ENSGALG00000004859	ZNFX1	blue
[truncated: 10,491 more rows]

## Sheet: circRNAs in the 10 modules
circRNAs in 10 intersting modules identified by WGCNA
Gene_ID	Gene symbol	Modules	Differentially expressed	Hub circRNAs	Top200 in cytoscape
1:1377308|1380616	1:1377308|1380616	blue
1:1575606|1577823	1:1575606|1577823	blue	DE
1:4524315|4526959	1:4524315|4526959	blue
1:13956348|13957195	1:13956348|13957195	blue
1:54565567|54567042	1:54565567|54567042	blue
1:56238776|56242986	1:56238776|56242986	blue	DE
1:56932513|56949852	1:56932513|56949852	blue
1:56932513|56949904	1:56932513|56949904	blue
1:56938302|56949904	1:56938302|56949904	blue
1:61201236|61205400	1:61201236|61205400	blue
1:61453301|61460519	1:61453301|61460519	blue	DE
1:63119325|63130482	1:63119325|63130482	blue	DE
1:81300291|81305925	1:81300291|81305925	blue
1:100085864|100139955	1:100085864|100139955	blue
1:107983051|107986514	1:107983051|107986514	blue
1:135120215|135128182	1:135120215|135128182	blue	DE	hub
1:146066692|146070160	1:146066692|146070160	blue
1:167244201|167247767	1:167244201|167247767	blue
1:181603485|181608796	1:181603485|181608796	blue
1:197529186|197530994	1:197529186|197530994	blue
11:3355064|3363102	11:3355064|3363102	blue
11:5081886|5089734	11:5081886|5089734	blue
11:10828719|10862933	11:10828719|10862933	blue
11:19493186|19499770	11:19493186|19499770	blue
11:19493186|19557574	11:19493186|19557574	blue
12:577711|579759	12:577711|579759	blue
13:14649035|14664988	13:14649035|14664988	blue
13:17247001|17262233	13:17247001|17262233	blue		hub
13:17449530|17452588	13:17449530|17452588	blue	DE	hub
13:18048576|18050915	13:18048576|18050915	blue	DE
14:8816217|8818041	14:8816217|8818041	blue
17:9388694|9426425	17:9388694|9426425	blue
19:7379956|7380268	19:7379956|7380268	blue
19:9375901|9378543	19:9375901|9378543	blue
2:1072544|1073848	2:1072544|1073848	blue
2:5361327|5366043	2:5361327|5366043	blue	DE
2:16904060|16906007	2:16904060|16906007	blue	DE
2:20541149|20556058	2:20541149|20556058	blue
2:24908440|24927050	2:24908440|24927050	blue
2:40985888|40987688	2:40985888|40987688	blue
2:49898536|49915026	2:49898536|49915026	blue
2:50736749|50739868	2:50736749|50739868	blue
2:55117245|55118504	2:55117245|55118504	blue
2:66954207|66957349	2:66954207|66957349	blue	DE
2:89030716|89037618	2:89030716|89037618	blue	DE
2:89172539|89177919	2:89172539|89177919	blue
2:98481277|98508521	2:98481277|98508521	blue
2:102486533|102511558	2:102486533|102511558	blue	DE	hub
2:122588268|122593308	2:122588268|122593308	blue
2:124177752|124184063	2:124177752|124184063	blue		hub
2:126253080|126267224	2:126253080|126267224	blue	DE	hub
2:130906921|130910282	2:130906921|130910282	blue
20:9597515|9599473	20:9597515|9599473	blue
20:9597515|9599631	20:9597515|9599631	blue
21:3122688|3126565	21:3122688|3126565	blue
26:3734273|3743103	26:3734273|3743103	blue
28:1210501|1213423	28:1210501|1213423	blue
28:1210501|1214882	28:1210501|1214882	blue
3:9948596|9954365	3:9948596|9954365	blue	DE
3:16420488|16422320	3:16420488|16422320	blue
3:21778463|21814380	3:21778463|21814380	blue
3:21786253|21814380	3:21786253|21814380	blue
3:40427184|40435535	3:40427184|40435535	blue
3:48332790|48340423	3:48332790|48340423	blue
3:51275448|51341368	3:51275448|51341368	blue	DE
3:66137617|66154257	3:66137617|66154257	blue
3:103883667|103899554	3:103883667|103899554	blue		hub	top200
3:104232959|104234270	3:104232959|104234270	blue		hub
3:106154635|106157220	3:106154635|106157220	blue
3:108803299|108810645	3:108803299|108810645	blue
30:792353|792819	30:792353|792819	blue
32:497196|498589	32:497196|498589	blue
4:7467362|7467974	4:7467362|7467974	blue
4:17823764|17825464	4:17823764|17825464	blue
4:29444294|29445784	4:29444294|29445784	blue
4:56480782|56484836	4:56480782|56484836	blue
4:69035577|69040842	4:69035577|69040842	blue	DE
5:25346596|25348346	5:25346596|25348346	blue
5:38248809|38268609	5:38248809|38268609	blue	DE	hub
5:52919904|52922537	5:52919904|52922537	blue
6:10050574|10055701	6:10050574|10055701	blue
6:11384400|11388916	6:11384400|11388916	blue
6:11384400|11406119	6:11384400|11406119	blue
6:23380375|23384648	6:23380375|23384648	blue
6:23406253|23413863	6:23406253|23413863	blue
7:4707923|4710257	7:4707923|4710257	blue
7:30467119|30469402	7:30467119|30469402	blue
8:19399324|19402629	8:19399324|19402629	blue
8:27886180|27889657	8:27886180|27889657	blue	DE
8:29325514|29332659	8:29325514|29332659	blue
9:841527|856445	9:841527|856445	blue
9:23721269|23743428	9:23721269|23743428	blue
Z:35565770|35568133	Z:35565770|35568133	blue	DE	hub	top200
Z:54674624|54755962	Z:54674624|54755962	blue	DE	hub	top200
Z:54706332|54755962	Z:54706332|54755962	blue		hub
Z:54730600|54755962	Z:54730600|54755962	blue
Z:54753283|54755962	Z:54753283|54755962	blue
Z:58035981|58046141	Z:58035981|58046141	blue
Z:58318512|58363377	Z:58318512|58363377	blue
19:7218677|7223765	19:7218677|7223765	darkgreen
4:51763707|51768231	4:51763707|51768231	darkgreen
19:7379956|7396042	19:7379956|7396042	darkgrey	DE		top200
2:3915483|3916044	2:3915483|3916044	darkgrey
2:68283766|68298253	2:68283766|68298253	darkgrey	DE		top200
21:3096333|3108621	21:3096333|3108621	darkgrey			top200
22:360264|375976	22:360264|375976	darkgrey	DE		top200
24:3360878|3364131	24:3360878|3364131	darkgrey	DE
6:33923691|33933997	6:33923691|33933997	darkgrey	DE		top200
8:13368691|13383685	8:13368691|13383685	darkgrey
8:16771890|16778961	8:16771890|16778961	darkgrey
19:7223249|7223765	19:7223249|7223765	darkturquoise			top200
2:38326108|38378275	2:38326108|38378275	darkturquoise			top200
2:61578916|61580941	2:61578916|61580941	darkturquoise			top200
2:126254877|126267224	2:126254877|126267224	darkturquoise	DE		top200
2:131521629|131551712	2:131521629|131551712	darkturquoise
21:3107697|3126565	21:3107697|3126565	darkturquoise			top200
3:27837407|27839203	3:27837407|27839203	darkturquoise	DE		top200
4:34053610|34058827	4:34053610|34058827	darkturquoise			top200
5:1453861|1454223	5:1453861|1454223	darkturquoise
Z:27739926|27748088	Z:27739926|27748088	darkturquoise	DE		top200
Z:41733892|41743883	Z:41733892|41743883	darkturquoise			top200
14:7836437|7865526	14:7836437|7865526	green
17:8876231|8882120	17:8876231|8882120	green
19:7222798|7223765	19:7222798|7223765	green
2:33267867|33280455	2:33267867|33280455	green	DE
26:2842909|2845137	26:2842909|2845137	green
4:62915440|62920083	4:62915440|62920083	green	DE
8:19610512|19611617	8:19610512|19611617	green
8:21093649|21095390	8:21093649|21095390	green
8:21628179|21632221	8:21628179|21632221	green	DE
1:34076236|34090701	1:34076236|34090701	lightyellow
11:19493186|19524631	11:19493186|19524631	lightyellow
15:770112|774685	15:770112|774685	lightyellow
26:645618|647781	26:645618|647781	lightyellow
15:9436868|9448146	15:9436868|9448146	orange	DE		top200
2:24189736|24200342	2:24189736|24200342	orange	DE		top200
2:49898536|49910669	2:49898536|49910669	orange	DE		top200
24:1192892|1205086	24:1192892|1205086	orange	DE		top200
4:66201825|66210171	4:66201825|66210171	orange			top200
5:2137642|2148981	5:2137642|2148981	orange	DE
9:15573351|15582421	9:15573351|15582421	orange
1:72888897|72939506	1:72888897|72939506	red
30:1004417|1004778	30:1004417|1004778	red
Z:2878050|2878710	Z:2878050|2878710	red	DE
1:15272025|15278418	1:15272025|15278418	turquoise
1:40994452|40995022	1:40994452|40995022	turquoise
1:46678392|46681235	1:46678392|46681235	turquoise	DE	hub
1:71122064|71181375	1:71122064|71181375	turquoise
1:72888897|72898978	1:72888897|72898978	turquoise	DE
1:119630547|119631662	1:119630547|119631662	turquoise
1:127785702|127814490	1:127785702|127814490	turquoise
1:127850222|127858271	1:127850222|127858271	turquoise
1:138732763|138744663	1:138732763|138744663	turquoise
1:167178603|167184793	1:167178603|167184793	turquoise
10:14808623|14809088	10:14808623|14809088	turquoise
12:1006476|1009847	12:1006476|1009847	turquoise	DE
12:9866504|9872356	12:9866504|9872356	turquoise
12:10299237|10305604	12:10299237|10305604	turquoise	DE
14:8833613|8844262	14:8833613|8844262	turquoise
16:2598371|2599206	16:2598371|2599206	turquoise
16:2752940|2753380	16:2752940|2753380	turquoise
17:5862105|5872779	17:5862105|5872779	turquoise
18:757990|768136	18:757990|768136	turquoise	DE
19:5737938|5763621	19:5737938|5763621	turquoise
2:16895177|16906007	2:16895177|16906007	turquoise
2:27462440|27468122	2:27462440|27468122	turquoise	DE
2:78268664|78269978	2:78268664|78269978	turquoise
2:112915168|112917022	2:112915168|112917022	turquoise
2:128069394|128105015	2:128069394|128105015	turquoise
2:131521629|131533381	2:131521629|131533381	turquoise
20:3819573|3824333	20:3819573|3824333	turquoise
20:8191640|8192543	20:8191640|8192543	turquoise	DE
23:175287|177924	23:175287|177924	turquoise
26:658648|659308	26:658648|659308	turquoise	DE
26:5070548|5072732	26:5070548|5072732	turquoise	DE
3:16728376|16730117	3:16728376|16730117	turquoise
3:62977166|62977932	3:62977166|62977932	turquoise
3:76435541|76443136	3:76435541|76443136	turquoise	DE
30:80966|82123	30:80966|82123	turquoise
33:7335695|7341928	33:7335695|7341928	turquoise
4:39303729|39318603	4:39303729|39318603	turquoise
4:65767102|65791366	4:65767102|65791366	turquoise	DE
4:90690509|90691280	4:90690509|90691280	turquoise
5:1911312|1914219	5:1911312|1914219	turquoise
5:7212100|7213195	5:7212100|7213195	turquoise
5:11993188|11994361	5:11993188|11994361	turquoise
5:28350625|28374852	5:28350625|28374852	turquoise
5:40950975|40958015	5:40950975|40958015	turquoise
6:30780682|30799567	6:30780682|30799567	turquoise	DE
6:31878072|31892396	6:31878072|31892396	turquoise
6:33166337|33168062	6:33166337|33168062	turquoise
7:785803|805496	7:785803|805496	turquoise
7:9651678|9653824	7:9651678|9653824	turquoise	DE
7:11985939|11990872	7:11985939|11990872	turquoise
7:19097213|19114585	7:19097213|19114585	turquoise
7:36066556|36079100	7:36066556|36079100	turquoise
9:7869955|7870618	9:7869955|7870618	turquoise
Z:28161755|28179295	Z:28161755|28179295	turquoise
1:4529199|4548796	1:4529199|4548796	yellow	DE
1:110936342|110946524	1:110936342|110946524	yellow	DE
1:127785717|127814490	1:127785717|127814490	yellow
10:1991438|1992359	10:1991438|1992359	yellow
10:12574340|12607185	10:12574340|12607185	yellow	DE
14:7834361|7865526	14:7834361|7865526	yellow
17:9351936|9361189	17:9351936|9361189	yellow	DE
19:7959819|7964524	19:7959819|7964524	yellow
2:6624905|6625480	2:6624905|6625480	yellow	DE
2:27580217|27605348	2:27580217|27605348	yellow	DE
2:45391067|45402986	2:45391067|45402986	yellow
2:67597995|67599204	2:67597995|67599204	yellow	DE
2:107716037|107720826	2:107716037|107720826	yellow
3:93525156|93529307	3:93525156|93529307	yellow
4:1762265|1762986	4:1762265|1762986	yellow
6:30849720|30853591	6:30849720|30853591	yellow
8:19197161|19204634	8:19197161|19204634	yellow
8:28389802|28395721	8:28389802|28395721	yellow
8:30150504|30176299	8:30150504|30176299	yellow	DE
Z:67650817|67670417	Z:67650817|67670417	yellow

## Sheet: DE circRNA  in the10 modules
Differentially expressed circRNAs in 10 intersting modules identified by WGCNA
circRNA_ID	circRNA_type	chr	Parental_gene_ID	Parental_gene_symbol	Parental_gene_type	strand	Length	hub circRNAs	top200	K clusters	moduleColor	A0_1	A0_2	A0_3	A12_1	A12_2	A12_3	A48_1	A48_2	A48_3	A72_1	A72_2	A72_3	A120_1	A120_2	A120_3
Z:35565770|35568133	exon	Z	ENSGALG00000015138	ABHD17B	mRNA	-	586	hub	top200	K05	blue	0	0	0	0	0	0	0	0	0	0	0	0	1.89961	1.46357	1.49758
Z:54674624|54755962	intergenic_region	Z	ENSGALG00000015428	ENSGALG00000015428	mRNA	-	81339	hub	top200	K11	blue	0	0	0	0	0	2.88749	0	0	0	0	0	0	8.61157	9.24979	6.64146
19:7379956|7396042	exon	19	ENSGALG00000028801	YPEL2	mRNA	+	707		top200	K04	darkgrey	0	0	0	0	0	0	0	0	0	0	0	0	0.823165	0	0.716236
2:68283766|68298253	exon	2	ENSGALG00000012898	RELCH	mRNA	-	1109		top200	K04	darkgrey	0	0	0	0.56509	0	0	0	0	0	0	0	0	1.01313	0	0.781348
22:360264|375976	exon	22	ENSGALG00000030603	ANTXR1	mRNA	-	650		top200	K04	darkgrey	0	0	0.313614	0	0	0.1925	0	0	0	0	0	0	1.13977	0	0.911573
6:33923691|33933997	exon	6	ENSGALG00000042259	DOCK1	mRNA	+	405		top200	K04	darkgrey	0	0	0	0	0	0	0	0	0	0	0	0	2.97606	0	2.86494
2:126254877|126267224	exon	2	ENSGALG00000037955	INTS8	mRNA	+	1743		top200	K04	darkturquoise	0	0	0	0	0	0	0	0	0	0	0	0	0	0.58543	0.586011
3:27837407|27839203	exon	3	ENSGALG00000042797	ENSGALG00000042797	mRNA	+	567		top200	K04	darkturquoise	0	0	0	0	0	0	0	0	0	0	0	0	0	2.16609	1.49758
Z:27739926|27748088	exon	Z	ENSGALG00000015036	RIC1	mRNA	+	1270		top200	K04	darkturquoise	0.322805	0	0	0	0	0	0.514852	0.749215	0	0	0	0	0	1.28795	1.17202
15:9436868|9448146	exon	15	ENSGALG00000006979	SPPL3	mRNA	+	479		top200	K04	orange	0	0	0	0	0	0	0	0	0	0	0	0	1.20309	0.936688	0
2:24189736|24200342	exon	2	ENSGALG00000009728	SLC25A13	mRNA	-	313		top200	K04	orange	0	0	0	0	0	0	0	0	0	0	0	0	0.633204	0.58543	0
2:49898536|49910669	exon	2	ENSGALG00000043243	p877	mRNA	+	917		top200	K04	orange	0	0	0	0	0	0	0	0	0	0	0	0	1.01313	1.11232	0
24:1192892|1205086	exon	24	Gallus_gallus_newGene_860	Gallus_gallus_newGene_860	mRNA	-	481		top200	K04	orange	0	0	0	0	0	0.513332	0	0.428123	0	0	0	0	0.886485	0.819602	0
1:135120215|135128182	exon	1	ENSGALG00000043044	IL1R1	mRNA	+	814	hub		K11	blue	0	0	0	0	1.47798	2.1175	0	0	2.77248	3.36884	3.14362	0	5.82547	6.73244	6.12056
1:1575606|1577823	exon	1	ENSGALG00000008036	TMEM209	mRNA	-	692			K04	blue	0	0	0.878118	0	0	0	0	0.481638	1.07119	0.428762	0.355881	0	1.01313	1.28795	0.586011
1:56238776|56242986	exon	1	ENSGALG00000012796	KIAA1549	mRNA	+	2786			K04	blue	0	0	0	0.251151	0	0	0	0	0	0	0	0	0.569883	0.292715	0.260449
1:61453301|61460519	exon	1	ENSGALG00000013022	CACNA1C	mRNA	+	277			K04	blue	0	0	0	0.376727	0.184748	0.384999	0	0	0	0.183755	0.296568	0.261589	1.20309	0.351258	0.781348
1:63119325|63130482	exon	1	ENSGALG00000013095	DERA	mRNA	+	508			K04	blue	0	0	0	0	0	0	0	0	0	0.551266	0.83039	0.326986	0.759844	0.702516	0.651123
13:17449530|17452588	exon	13	ENSGALG00000006677	P4HA2	mRNA	-	248	hub		K05	blue	0	0	0	0	0	0	0	0	0	0	0	0	3.16602	3.86384	1.95337
13:18048576|18050915	exon	13	ENSGALG00000033938	ARHGAP26	mRNA	+	253			K04	blue	0	0	0.313614	0.188363	0	0	0.257426	0	0	0	0	0	0.506563	0.175629	0.390674
2:102486533|102511558	exon	2	ENSGALG00000014974	MIB1	mRNA	+	1600	hub		K05	blue	0	0	0	0	0	0	0	0	1.82732	1.6538	0	0	2.15289	2.22463	2.79983
2:126253080|126267224	exon	2	ENSGALG00000037955	INTS8	mRNA	+	1956	hub		K04	blue	0	0	0	0	0	0	0	0	0	0	0	0	1.45637	0.936688	1.17202
2:16904060|16906007	exon	2	ENSGALG00000007721	ARHGAP21	mRNA	+	1948			K06	blue	0	2.83629	0	0	0	0	0	0	3.52861	2.45007	2.66911	0	0	3.04424	2.66961
2:5361327|5366043	exon	2	ENSGALG00000006052	WDR48	mRNA	-	611			K06	blue	1.1621	0	0.878118	0	0	0	1.73762	1.44491	2.64646	2.57257	1.66078	1.30795	3.1027	3.57112	3.90674
2:66954207|66957349	exon	2	Gallus_gallus_newGene_8865	Gallus_gallus_newGene_8865	mRNA	-	3143			K04	blue	0.129122	0	0	0	0.307913	0	0	0.107031	0	0	0	0	0.569883	0.234172	0.325562
2:89030716|89037618	exon	2	ENSGALG00000013402	AHRR	TF	-	254			K04	blue	0.451928	0	0	0.502303	0	0.641665	0	0	0	0.551266	0.533822	0	1.13977	0.819602	0.586011
3:51275448|51341368	exon	3	Gallus_gallus_newGene_1791	Gallus_gallus_newGene_1791	mRNA	+	447			K04	blue	0	0	0	0	0	0	0.579208	0.749215	0	0	0.771076	0	0.823165	0	0.976685
3:9948596|9954365	exon	3	ENSGALG00000040348	EHBP1	mRNA	+	498			K04	blue	0	0	0	0	0	0	2.05941	0	0	0	1.95735	0	2.34285	0	2.53938
4:69035577|69040842	intergenic_region	4	ENSGALG00000053335	ENSGALG00000053335	mRNA	-	5266			K04	blue	0	0	0	0	0	0	0	1.28437	0	0	0	0	1.32973	0.936688	1.88826
5:38248809|38268609	exon	5	ENSGALG00000051654	YLPM1	mRNA	+	5088	hub		K04	blue	0	0	0	0	0	0	0	0	0	0	0	0	0.443242	0.292715	0.325562
8:27886180|27889657	exon	8	ENSGALG00000010967	DOCK7	mRNA	-	654			K05	blue	0	0	0	0	0	0	1.80198	0	0	1.59254	2.07597	1.56953	2.72278	3.21986	2.21382
24:3360878|3364131	exon	24	Gallus_gallus_newGene_882	Gallus_gallus_newGene_882	mRNA	+	3254			K04	darkgrey	0	0	0	0	0	0.577499	0	0.535154	0	0	0	0	0.823165	0	1.0418
2:33267867|33280455	exon	2	ENSGALG00000038265	CREB5	mRNA	+	288			K10	green	0.322805	0.257845	0	0	0	0	0.386139	0.535154	0.315055	0	0.415195	0	0	0	0.390674
4:62915440|62920083	exon	4	ENSGALG00000013615	MTUS1	mRNA	+	2433			K10	green	0	0	0	0.376727	0.554244	0.384999	0.450495	0.80273	0.882153	0	0.474509	0	0.316602	0.351258	0
8:21628179|21632221	exon	8	ENSGALG00000053184	ENSGALG00000053184	mRNA	+	291			K10	green	0	0	0	1.38133	0	0	1.54456	0	1.57527	1.16378	1.77941	0	0	0	0
5:2137642|2148981	exon	5	ENSGALG00000003999	NAV2	mRNA	+	571			K04	orange	0	0	0	0	0.492661	0.769998	0.514852	0	0	0.612517	0	0	0.949805	0.761059	0
Z:2878050|2878710	exon	Z	ENSGALG00000036775	SETBP1	mRNA	-	661			K04	red	0	0	0	0.313939	0.246331	0.577499	0.643565	0.481638	0	0	0	0	0.569883	0.58543	0.651123
1:46678392|46681235	exon	1	ENSGALG00000011504	TMPO	mRNA	+	387	hub		K05	turquoise	0	0	0	0	0	0	0	0	0	1.04128	0	1.17715	1.39305	1.28795	1.75803
1:72888897|72898978	exon	1	ENSGALG00000031666	CCDC91	mRNA	+	605			K04	turquoise	0	0.322306	0.376336	0	0	0.1925	0	0	0	0.673769	0.533822	0.392384	0.506563	0.409801	0.390674
12:1006476|1009847	exon	12	ENSGALG00000043825	NISCH	mRNA	+	1655			K06	turquoise	0	0	0	0.879029	0	0.962498	0.772278	0.6957	0.69312	1.6538	0.83039	1.11175	1.96293	0	2.60449
12:10299237|10305604	exon	12	ENSGALG00000006097	PLXNA1	mRNA	+	1533			K07	turquoise	0	1.1603	1.31718	0	1.4164	0.962498	1.41584	1.60546	0.882153	1.04128	0	0	0	0	0
18:757990|768136	exon	18	ENSGALG00000032178	MAP2K4	mRNA	+	295			K04	turquoise	0	0	0	0	0	0	0	0	0	0.673769	0	0.457781	0	0.761059	0.846461
2:27462440|27468122	exon	2	ENSGALG00000033561	DGKB	mRNA	-	287			K04	turquoise	2.51788	1.80491	0	2.76266	2.09381	0	0	0	0	2.69508	0	2.09271	2.53281	2.34172	3.77652
20:8191640|8192543	exon	20	ENSGALG00000005460	SLCO4A1	mRNA	+	904			K12	turquoise	0.58105	0.966919	0.940841	0	0	0	0	1.01679	0	0	0	0	0	0	0
26:5070548|5072732	exon	26	ENSGALG00000003498	TAF8	mRNA	+	444			K04	turquoise	0	0	0	0	0.677409	0	0	0	0	1.16378	0.889704	0.457781	0.823165	0.878145	0
26:658648|659308	exon	26	ENSGALG00000037370	NAV1	mRNA	+	224			K03	turquoise	0	0.51569	0.439059	0.439515	0.615827	0.705832	0.643565	0.588669	0.252044	0	0	0	0	0.526887	0.716236
3:76435541|76443136	exon	3	ENSGALG00000015806	RARS2	mRNA	+	622			K04	turquoise	0	0	0	0	0	0	0	0	0	0	0.415195	0.457781	0.759844	0	0.586011
4:65767102|65791366	exon	4	ENSGALG00000039168	SCFD2	mRNA	+	297			K04	turquoise	0	0	0	0	0	0	0	0	0	0.306259	1.24558	0.457781	0.316602	0.819602	0.455786
6:30780682|30799567	exon	6	ENSGALG00000009314	CACUL1	mRNA	-	429			K04	turquoise	0	0	0	0	0	0	0	0	0	0.735021	1.00833	0.523178	1.07645	1.34649	1.23713
7:9651678|9653824	exon	7	ENSGALG00000007777	SLC39A10	mRNA	+	1273			K07	turquoise	2.71157	1.9983	2.7598	1.75806	1.97064	1.3475	1.22277	1.87304	1.26022	0	1.95735	0.523178	0	0	0
1:110936342|110946524	exon	1	ENSGALG00000016191	PKNOX1	TF	+	482			K10	yellow	0	0	0.815395	0	0	0	0.643565	0.481638	0.630109	1.10253	0.652449	0.523178	0.823165	0	0.846461
1:4529199|4548796	intron	1	ENSGALG00000009279	SFMBT2	mRNA	-	19598			K10	yellow	0	0	0	0	0	0	0	0	0	0.673769	0.652449	0	0	0	0.651123
10:12574340|12607185	intergenic_region	10	ENSGALG00000006388	IL16	TF	+	32846			K10	yellow	0	0.193384	0	0	0	0	0.386139	0.214061	0.441076	0.490014	0.237254	0.523178	0	0.292715	0.260449
17:9351936|9361189	exon	17	ENSGALG00000001157	DENND1A	mRNA	-	492			K10	yellow	0	0	0	0	0	0	1.09406	0.6957	0.756131	0	0.533822	0.523178	0	0.643973	0
2:27580217|27605348	exon	2	ENSGALG00000033561	DGKB	mRNA	-	603			K06	yellow	0	0	5.39415	0	0	0	0	6.10075	7.43529	6.43143	8.18527	0	0	4.68344	6.3159
2:6624905|6625480	exon	2	ENSGALG00000049653	KMT2C	mRNA	-	312			K10	yellow	0	0	0	1.13018	0	0.769998	1.09406	0.909761	1.19721	1.59254	1.36421	0	0.949805	0	1.62781
2:67597995|67599204	exon	2	ENSGALG00000012856	WRNIP1	mRNA	+	499			K03	yellow	0.451928	0.257845	1.19173	1.06739	0.738992	1.21916	0	0	0	0	0.771076	0	0.316602	0.819602	0.455786
8:30150504|30176299	intergenic_region	8	ENSGALG00000011388	RABGGTB	mRNA	+	25796			K10	yellow	0	0	0.815395	0	0	0	0.579208	0.588669	0.756131	0.857524	0.652449	0	0.886485	0	0
