# Supplementary material for: Dynamic Expression and Regulatory Network of Circular RNA for Abdominal Preadipocytes Differentiation in Chicken (Gallus gallus)
Source: Front Cell Dev Biol. 2021 Nov 12;9:761638. doi: 10.3389/fcell.2021.761638 (PMC8633312; doi:10.3389/fcell.2021.761638)
Supplement: Supplementary file 2 [file DataSheet1.ZIP › Table S9 KEGG pathway enrichment analysis of protein-coding genes in the 10 interesting modules.xlsx]

## Sheet: lightyellow
KEGG pathway enrichment analysis of protein-coding genes in the lightyellow module
Kegg_pathway	ko_id	Cluter_frequency	Richfactor	P-value	Corrected_P-value	Genes
Herpes simplex virus 1 infection	ko05168	15 out of 157 9.55414012738854%	0.0519031	0.00244853	0.173846	ENSGALG00000017357;ENSGALG00000054070;ENSGALG00000052371;ENSGALG00000048874;ENSGALG00000053752;ENSGALG00000047630;ENSGALG00000015446;ENSGALG00000014428;ENSGALG00000047314;ENSGALG00000051088;ENSGALG00000009840;ENSGALG00000048063;ENSGALG00000054397;ENSGALG00000052041;ENSGALG00000015925
Influenza A	ko05164	6 out of 157 3.82165605095541%	0.0810811	0.00672552	0.477512	ENSGALG00000047498;ENSGALG00000029476;ENSGALG00000007762;ENSGALG00000009476;ENSGALG00000044053;ENSGALG00000009621
Non-homologous end-joining	ko03450	2 out of 157 1.27388535031847%	0.181818	0.025011	1	ENSGALG00000007753;ENSGALG00000013926
Longevity regulating pathway - multiple species	ko04213	1 out of 157 0.636942675159236%	0.5	0.0452651	1	ENSGALG00000010896
Signaling pathways regulating pluripotency of stem cells	ko04550	1 out of 157 0.636942675159236%	0.5	0.0452651	1	ENSGALG00000001229
RNA degradation	ko03018	4 out of 157 2.54777070063694%	0.0625	0.0583168	1	ENSGALG00000004123;ENSGALG00000040181;ENSGALG00000033271;ENSGALG00000006543
Platelet activation	ko04611	1 out of 157 0.636942675159236%	0.333333	0.0671282	1	ENSGALG00000054939
Kaposi sarcoma-associated herpesvirus infection	ko05167	1 out of 157 0.636942675159236%	0.333333	0.0671282	1	ENSGALG00000019231
Hippo signaling pathway	ko04390	1 out of 157 0.636942675159236%	0.25	0.0884938	1	ENSGALG00000001169
Insulin signaling pathway	ko04910	4 out of 157 2.54777070063694%	0.0526316	0.0958821	1	ENSGALG00000003712;ENSGALG00000017034;ENSGALG00000051065;ENSGALG00000006390
Viral carcinogenesis	ko05203	1 out of 157 0.636942675159236%	0.2	0.109373	1	ENSGALG00000017358
Peroxisome	ko04146	4 out of 157 2.54777070063694%	0.05	0.11043	1	ENSGALG00000036417;ENSGALG00000042554;ENSGALG00000005647;ENSGALG00000010229
Lysine degradation	ko00310	3 out of 157 1.91082802547771%	0.0588235	0.110807	1	ENSGALG00000004324;ENSGALG00000000843;ENSGALG00000050742
mRNA surveillance pathway	ko03015	3 out of 157 1.91082802547771%	0.0566038	0.120711	1	ENSGALG00000025904;ENSGALG00000005567;ENSGALG00000001283
C-type lectin receptor signaling pathway	ko04625	2 out of 157 1.27388535031847%	0.0714286	0.133878	1	ENSGALG00000041413;ENSGALG00000005243
PPAR signaling pathway	ko03320	3 out of 157 1.91082802547771%	0.0535714	0.136148	1	ENSGALG00000000619;ENSGALG00000002891;ENSGALG00000052283
RNA transport	ko03013	12 out of 157 7.64331210191083%	0.0324324	0.140307	1	ENSGALG00000010084;ENSGALG00000008520;ENSGALG00000002689;ENSGALG00000036962;ENSGALG00000007971;ENSGALG00000004856;ENSGALG00000029674;ENSGALG00000010341;ENSGALG00000012720;ENSGALG00000048170;ENSGALG00000015917;ENSGALG00000009533
Regulation of actin cytoskeleton	ko04810	6 out of 157 3.82165605095541%	0.0375	0.16016	1	ENSGALG00000014012;ENSGALG00000040606;ENSGALG00000008365;ENSGALG00000010027;ENSGALG00000030791;ENSGALG00000009640
Ubiquitin mediated proteolysis	ko04120	4 out of 157 2.54777070063694%	0.0421053	0.172676	1	ENSGALG00000000699;ENSGALG00000001668;ENSGALG00000006461;ENSGALG00000010541
Thiamine metabolism	ko00730	1 out of 157 0.636942675159236%	0.111111	0.188243	1	ENSGALG00000011088
Fatty acid metabolism	ko01212	2 out of 157 1.27388535031847%	0.0555556	0.198961	1	ENSGALG00000034275;ENSGALG00000009988
MAPK signaling pathway	ko04010	3 out of 157 1.91082802547771%	0.0428571	0.215512	1	ENSGALG00000007396;ENSGALG00000000161;ENSGALG00000000280
Tyrosine metabolism	ko00350	1 out of 157 0.636942675159236%	0.0833333	0.242805	1	ENSGALG00000003405
N-Glycan biosynthesis	ko00510	1 out of 157 0.636942675159236%	0.0833333	0.242805	1	ENSGALG00000010976
ABC transporters	ko02010	2 out of 157 1.27388535031847%	0.0465116	0.258372	1	ENSGALG00000006172;ENSGALG00000009958
Metabolism of xenobiotics by cytochrome P450	ko00980	1 out of 157 0.636942675159236%	0.0769231	0.26017	1	ENSGALG00000016027
Spliceosome	ko03040	4 out of 157 2.54777070063694%	0.0350877	0.26436	1	ENSGALG00000006001;ENSGALG00000013352;ENSGALG00000031298;ENSGALG00000012526
Amino sugar and nucleotide sugar metabolism	ko00520	2 out of 157 1.27388535031847%	0.0434783	0.284006	1	ENSGALG00000026958;ENSGALG00000002725
Glycerophospholipid metabolism	ko00564	2 out of 157 1.27388535031847%	0.0416667	0.301059	1	ENSGALG00000007251;ENSGALG00000016412
Oocyte meiosis	ko04114	1 out of 157 0.636942675159236%	0.0625	0.309926	1	ENSGALG00000031387
Glycerolipid metabolism	ko00561	1 out of 157 0.636942675159236%	0.0588235	0.32576	1	ENSGALG00000009231
Butanoate metabolism	ko00650	1 out of 157 0.636942675159236%	0.0588235	0.32576	1	ENSGALG00000023601
Notch signaling pathway	ko04330	3 out of 157 1.91082802547771%	0.0337079	0.333594	1	ENSGALG00000015184;ENSGALG00000034716;ENSGALG00000049351
Nucleotide excision repair	ko03420	1 out of 157 0.636942675159236%	0.0555556	0.341234	1	ENSGALG00000006357
Adipocytokine signaling pathway	ko04920	2 out of 157 1.27388535031847%	0.037037	0.351703	1	ENSGALG00000035533;ENSGALG00000007077
Protein digestion and absorption	ko04974	1 out of 157 0.636942675159236%	0.0526316	0.356355	1	ENSGALG00000032997
FoxO signaling pathway	ko04068	1 out of 157 0.636942675159236%	0.0526316	0.356355	1	ENSGALG00000007307
Cell adhesion molecules	ko04514	3 out of 157 1.91082802547771%	0.0319149	0.365078	1	ENSGALG00000015348;ENSGALG00000009075;ENSGALG00000015132
Endocytosis	ko04144	5 out of 157 3.18471337579618%	0.0276243	0.399827	1	ENSGALG00000007308;ENSGALG00000015858;ENSGALG00000011041;ENSGALG00000005139;ENSGALG00000004045
Glycosylphosphatidylinositol (GPI)-anchor biosynthesis	ko00563	1 out of 157 0.636942675159236%	0.037037	0.46554	1	ENSGALG00000001985
Focal adhesion	ko04510	1 out of 157 0.636942675159236%	0.037037	0.46554	1	ENSGALG00000009992
Cardiac muscle contraction	ko04260	1 out of 157 0.636942675159236%	0.0344828	0.489826	1	ENSGALG00000015018
Calcium signaling pathway	ko04020	1 out of 157 0.636942675159236%	0.0333333	0.501555	1	ENSGALG00000001837
Lysosome	ko04142	3 out of 157 1.91082802547771%	0.025	0.521516	1	ENSGALG00000046787;ENSGALG00000000996;ENSGALG00000002463
p53 signaling pathway	ko04115	1 out of 157 0.636942675159236%	0.03125	0.524216	1	ENSGALG00000015286
Glycosaminoglycan biosynthesis - heparan sulfate / heparin	ko00534	1 out of 157 0.636942675159236%	0.03125	0.524216	1	ENSGALG00000039013
Salmonella infection	ko05132	4 out of 157 2.54777070063694%	0.0242424	0.525632	1	ENSGALG00000017009;ENSGALG00000033631;ENSGALG00000026944;ENSGALG00000038635
Nicotinate and nicotinamide metabolism	ko00760	1 out of 157 0.636942675159236%	0.030303	0.535159	1	ENSGALG00000032496
Melanogenesis	ko04916	2 out of 157 1.27388535031847%	0.0246914	0.557457	1	ENSGALG00000012735;ENSGALG00000015177
Adherens junction	ko04520	1 out of 157 0.636942675159236%	0.0277778	0.56651	1	ENSGALG00000031718
Sphingolipid metabolism	ko00600	1 out of 157 0.636942675159236%	0.0263158	0.586234	1	ENSGALG00000012882
Protein processing in endoplasmic reticulum	ko04141	3 out of 157 1.91082802547771%	0.0227273	0.586511	1	ENSGALG00000035378;ENSGALG00000002457;ENSGALG00000040000
Hedgehog signaling pathway	ko04340	1 out of 157 0.636942675159236%	0.025641	0.59576	1	ENSGALG00000040266
Cell cycle	ko04110	1 out of 157 0.636942675159236%	0.025641	0.59576	1	ENSGALG00000029523
GnRH signaling pathway	ko04912	1 out of 157 0.636942675159236%	0.0232558	0.63173	1	ENSGALG00000039450
Cellular senescence	ko04218	1 out of 157 0.636942675159236%	0.0222222	0.648504	1	ENSGALG00000017652
Apoptosis	ko04210	1 out of 157 0.636942675159236%	0.0204082	0.679807	1	ENSGALG00000036295
Carbon metabolism	ko01200	1 out of 157 0.636942675159236%	0.0204082	0.679807	1	ENSGALG00000054430
Progesterone-mediated oocyte maturation	ko04914	1 out of 157 0.636942675159236%	0.0196078	0.694404	1	ENSGALG00000040651
Aminoacyl-tRNA biosynthesis	ko00970	1 out of 157 0.636942675159236%	0.0192308	0.701452	1	ENSGALG00000029346
Fanconi anemia pathway	ko03460	1 out of 157 0.636942675159236%	0.0185185	0.715068	1	ENSGALG00000016766
Phosphatidylinositol signaling system	ko04070	1 out of 157 0.636942675159236%	0.0163934	0.758043	1	ENSGALG00000002142
Tight junction	ko04530	2 out of 157 1.27388535031847%	0.0168067	0.76194	1	ENSGALG00000008779;ENSGALG00000000748
Adrenergic signaling in cardiomyocytes	ko04261	1 out of 157 0.636942675159236%	0.015625	0.774427	1	ENSGALG00000040005
Oxidative phosphorylation	ko00190	1 out of 157 0.636942675159236%	0.0149254	0.789709	1	ENSGALG00000006073
mTOR signaling pathway	ko04150	1 out of 157 0.636942675159236%	0.0138889	0.812925	1	ENSGALG00000009297
Wnt signaling pathway	ko04310	1 out of 157 0.636942675159236%	0.012987	0.833593	1	ENSGALG00000003767
TGF-beta signaling pathway	ko04350	1 out of 157 0.636942675159236%	0.0125	0.844888	1	ENSGALG00000037408
Neuroactive ligand-receptor interaction	ko04080	4 out of 157 2.54777070063694%	0.0139373	0.900549	1	ENSGALG00000001626;ENSGALG00000023521;ENSGALG00000039432;ENSGALG00000015494
Cytokine-cytokine receptor interaction	ko04060	1 out of 157 0.636942675159236%	0.00714286	0.96222	1	ENSGALG00000035635
ECM-receptor interaction	ko04512	2 out of 157 1.27388535031847%	0.00840336	0.975189	1	ENSGALG00000021529;ENSGALG00000039990

## Sheet: yellow
KEGG pathway enrichment analysis of protein-coding genes in the yellow module
Kegg_pathway	ko_id	Cluter_frequency	Richfactor	P-value	Corrected_P-value	Genes
Drug metabolism - other enzymes	ko00983	12 out of 686 1.74927113702624%	0.214286	0.00820466	1	ENSGALG00000038923;ENSGALG00000005509;ENSGALG00000006627;ENSGALG00000006910;ENSGALG00000026516;ENSGALG00000003445;ENSGALG00000054822;ENSGALG00000048343;ENSGALG00000032922;ENSGALG00000038652;ENSGALG00000038044;ENSGALG00000050831
Rheumatoid arthritis	ko05323	2 out of 686 0.291545189504373%	1	0.0099927	1	ENSGALG00000003284;ENSGALG00000013617
Oxidative phosphorylation	ko00190	13 out of 686 1.89504373177843%	0.19403	0.0140633	1	ENSGALG00000027688;ENSGALG00000040173;ENSGALG00000030925;ENSGALG00000032595;ENSGALG00000051171;ENSGALG00000038714;ENSGALG00000010582;ENSGALG00000000629;ENSGALG00000035223;ENSGALG00000041091;ENSGALG00000040626;ENSGALG00000005465;ENSGALG00000006899
Lysosome	ko04142	20 out of 686 2.91545189504373%	0.166667	0.0150059	1	ENSGALG00000043828;ENSGALG00000051812;ENSGALG00000046741;ENSGALG00000049811;ENSGALG00000031002;ENSGALG00000054469;ENSGALG00000012552;ENSGALG00000005814;ENSGALG00000025921;ENSGALG00000023824;ENSGALG00000003011;ENSGALG00000007992;ENSGALG00000004948;ENSGALG00000010716;ENSGALG00000010237;ENSGALG00000003944;ENSGALG00000047479;ENSGALG00000004769;ENSGALG00000006140;ENSGALG00000010593
Ribosome biogenesis in eukaryotes	ko03008	11 out of 686 1.60349854227405%	0.2	0.018498	1	ENSGALG00000014791;ENSGALG00000000247;ENSGALG00000004254;ENSGALG00000011866;ENSGALG00000030730;ENSGALG00000013510;ENSGALG00000020534;ENSGALG00000003906;ENSGALG00000032529;ENSGALG00000005054;ENSGALG00000015024
Retinol metabolism	ko00830	8 out of 686 1.16618075801749%	0.222222	0.023223	1	ENSGALG00000030376;ENSGALG00000034358;ENSGALG00000052156;ENSGALG00000043213;ENSGALG00000010963;ENSGALG00000033365;ENSGALG00000032319;ENSGALG00000005408
Insulin signaling pathway	ko04910	13 out of 686 1.89504373177843%	0.171053	0.0369495	1	ENSGALG00000003675;ENSGALG00000023193;ENSGALG00000009364;ENSGALG00000034210;ENSGALG00000008508;ENSGALG00000004801;ENSGALG00000046826;ENSGALG00000027287;ENSGALG00000005439;ENSGALG00000001289;ENSGALG00000012179;ENSGALG00000007158;ENSGALG00000004237
Regulation of actin cytoskeleton	ko04810	23 out of 686 3.35276967930029%	0.14375	0.0468362	1	ENSGALG00000000220;ENSGALG00000042297;ENSGALG00000050728;ENSGALG00000029766;ENSGALG00000026811;ENSGALG00000042767;ENSGALG00000047800;ENSGALG00000046915;ENSGALG00000011592;ENSGALG00000017179;ENSGALG00000037791;ENSGALG00000008747;ENSGALG00000001446;ENSGALG00000036028;ENSGALG00000011708;ENSGALG00000015729;ENSGALG00000042259;ENSGALG00000014872;ENSGALG00000012456;ENSGALG00000002646;ENSGALG00000006520;…
Tight junction	ko04530	18 out of 686 2.62390670553936%	0.151261	0.04819	1	Gallus_gallus_newGene_942;ENSGALG00000054723;ENSGALG00000007125;ENSGALG00000007431;ENSGALG00000001235;ENSGALG00000010934;ENSGALG00000034584;ENSGALG00000006002;ENSGALG00000008057;ENSGALG00000033626;ENSGALG00000001476;ENSGALG00000023580;ENSGALG00000013594;ENSGALG00000004070;ENSGALG00000005846;ENSGALG00000001472;ENSGALG00000048592;ENSGALG00000046828
Hepatocellular carcinoma	ko05225	2 out of 686 0.291545189504373%	0.5	0.0522787	1	ENSGALG00000011192;ENSGALG00000009352
Choline metabolism in cancer	ko05231	2 out of 686 0.291545189504373%	0.5	0.0522787	1	ENSGALG00000010088;ENSGALG00000047761
Peroxisome	ko04146	13 out of 686 1.89504373177843%	0.1625	0.0528813	1	ENSGALG00000010652;ENSGALG00000011169;ENSGALG00000006534;ENSGALG00000034434;ENSGALG00000030187;ENSGALG00000002187;ENSGALG00000007832;ENSGALG00000002151;ENSGALG00000045514;ENSGALG00000043053;ENSGALG00000043756;ENSGALG00000007519;ENSGALG00000015591
ABC transporters	ko02010	8 out of 686 1.16618075801749%	0.186047	0.0601597	1	ENSGALG00000031243;ENSGALG00000038152;ENSGALG00000006646;ENSGALG00000004333;ENSGALG00000001998;ENSGALG00000053916;ENSGALG00000008912;ENSGALG00000011096
Purine metabolism	ko00230	8 out of 686 1.16618075801749%	0.177778	0.0751357	1	ENSGALG00000015141;ENSGALG00000011537;ENSGALG00000014447;ENSGALG00000013941;ENSGALG00000039696;ENSGALG00000037842;ENSGALG00000005662;ENSGALG00000042220
Yersinia infection	ko05135	2 out of 686 0.291545189504373%	0.4	0.0814387	1	ENSGALG00000046650;ENSGALG00000030081
Butanoate metabolism	ko00650	4 out of 686 0.583090379008746%	0.235294	0.0824638	1	ENSGALG00000012282;ENSGALG00000002200;ENSGALG00000015375;ENSGALG00000012338
MAPK signaling pathway	ko04010	11 out of 686 1.60349854227405%	0.157143	0.0863282	1	ENSGALG00000040755;ENSGALG00000011419;ENSGALG00000030706;ENSGALG00000031572;ENSGALG00000017706;ENSGALG00000039895;ENSGALG00000054637;ENSGALG00000052497;ENSGALG00000016781;ENSGALG00000048307;ENSGALG00000053526
RIG-I-like receptor signaling pathway	ko04622	4 out of 686 0.583090379008746%	0.222222	0.0980126	1	ENSGALG00000037854;ENSGALG00000023821;ENSGALG00000011283;ENSGALG00000015387
JAK-STAT signaling pathway	ko04630	1 out of 686 0.145772594752187%	1	0.100029	1	ENSGALG00000006190
Acute myeloid leukemia	ko05221	1 out of 686 0.145772594752187%	1	0.100029	1	ENSGALG00000033091
Bile secretion	ko04976	1 out of 686 0.145772594752187%	1	0.100029	1	ENSGALG00000009448
Ascorbate and aldarate metabolism	ko00053	1 out of 686 0.145772594752187%	1	0.100029	1	ENSGALG00000016570
2-Oxocarboxylic acid metabolism	ko01210	1 out of 686 0.145772594752187%	1	0.100029	1	ENSGALG00000009655
N-Glycan biosynthesis	ko00510	3 out of 686 0.43731778425656%	0.25	0.110777	1	ENSGALG00000032420;ENSGALG00000036743;ENSGALG00000013804
Sulfur relay system	ko04122	3 out of 686 0.43731778425656%	0.25	0.110777	1	ENSGALG00000007986;ENSGALG00000012488;ENSGALG00000040840
Base excision repair	ko03410	4 out of 686 0.583090379008746%	0.210526	0.114811	1	ENSGALG00000028294;ENSGALG00000053068;ENSGALG00000010719;ENSGALG00000028691
Protein export	ko03060	4 out of 686 0.583090379008746%	0.210526	0.114811	1	ENSGALG00000036263;ENSGALG00000026302;ENSGALG00000002062;ENSGALG00000031663
Arachidonic acid metabolism	ko00590	4 out of 686 0.583090379008746%	0.2	0.132769	1	ENSGALG00000046708;ENSGALG00000027908;ENSGALG00000028204;ENSGALG00000004521
Endocytosis	ko04144	23 out of 686 3.35276967930029%	0.127072	0.135946	1	ENSGALG00000011541;ENSGALG00000015645;ENSGALG00000005637;ENSGALG00000003743;ENSGALG00000013899;ENSGALG00000029706;ENSGALG00000015096;ENSGALG00000006284;ENSGALG00000009413;ENSGALG00000026518;ENSGALG00000039541;ENSGALG00000000613;ENSGALG00000016036;ENSGALG00000029679;ENSGALG00000043437;ENSGALG00000003164;ENSGALG00000012052;ENSGALG00000033293;ENSGALG00000007262;ENSGALG00000014209;ENSGALG00000011564;…
Ubiquitin mediated proteolysis	ko04120	13 out of 686 1.89504373177843%	0.136842	0.150931	1	ENSGALG00000004500;ENSGALG00000026380;ENSGALG00000042001;ENSGALG00000046098;ENSGALG00000001971;ENSGALG00000047814;ENSGALG00000002929;ENSGALG00000008753;ENSGALG00000048542;ENSGALG00000003812;ENSGALG00000034944;ENSGALG00000014851;ENSGALG00000033593
Cellular senescence	ko04218	7 out of 686 1.02040816326531%	0.155556	0.157997	1	ENSGALG00000015297;ENSGALG00000036642;ENSGALG00000017159;ENSGALG00000003522;ENSGALG00000011133;ENSGALG00000026896;ENSGALG00000003365
Adipocytokine signaling pathway	ko04920	8 out of 686 1.16618075801749%	0.148148	0.167296	1	ENSGALG00000027232;ENSGALG00000003267;ENSGALG00000040008;ENSGALG00000054002;ENSGALG00000001749;ENSGALG00000040131;ENSGALG00000006219;ENSGALG00000010983
Amino sugar and nucleotide sugar metabolism	ko00520	7 out of 686 1.02040816326531%	0.152174	0.171388	1	ENSGALG00000009234;ENSGALG00000029296;ENSGALG00000047215;ENSGALG00000008349;ENSGALG00000034948;ENSGALG00000041993;ENSGALG00000040594
MicroRNAs in cancer	ko05206	2 out of 686 0.291545189504373%	0.25	0.186917	1	ENSGALG00000014537;ENSGALG00000008700
Complement and coagulation cascades	ko04610	2 out of 686 0.291545189504373%	0.25	0.186917	1	ENSGALG00000015409;ENSGALG00000005077
Parkinson disease	ko05012	1 out of 686 0.145772594752187%	0.5	0.190066	1	ENSGALG00000005330
Autoimmune thyroid disease	ko05320	1 out of 686 0.145772594752187%	0.5	0.190066	1	ENSGALG00000039509
Galactose metabolism	ko00052	1 out of 686 0.145772594752187%	0.5	0.190066	1	ENSGALG00000013828
Pentose phosphate pathway	ko00030	1 out of 686 0.145772594752187%	0.5	0.190066	1	ENSGALG00000010043
Hippo signaling pathway - multiple species	ko04392	3 out of 686 0.43731778425656%	0.1875	0.210719	1	ENSGALG00000034834;ENSGALG00000002771;ENSGALG00000012374
Thiamine metabolism	ko00730	2 out of 686 0.291545189504373%	0.222222	0.225209	1	ENSGALG00000011035;ENSGALG00000029150
Pyruvate metabolism	ko00620	2 out of 686 0.291545189504373%	0.222222	0.225209	1	ENSGALG00000021040;ENSGALG00000005398
Nicotinate and nicotinamide metabolism	ko00760	5 out of 686 0.728862973760933%	0.151515	0.230136	1	ENSGALG00000035596;ENSGALG00000001245;ENSGALG00000007244;ENSGALG00000025751;ENSGALG00000029746
Glycosaminoglycan biosynthesis - chondroitin sulfate / dermatan sulfate	ko00532	3 out of 686 0.43731778425656%	0.176471	0.238203	1	ENSGALG00000042505;ENSGALG00000014963;ENSGALG00000014964
Ferroptosis	ko04216	4 out of 686 0.583090379008746%	0.153846	0.259015	1	ENSGALG00000055010;ENSGALG00000038721;ENSGALG00000002066;ENSGALG00000016348
Hippo signaling pathway - fly	ko04391	1 out of 686 0.145772594752187%	0.333333	0.271106	1	ENSGALG00000016191
Parathyroid hormone synthesis, secretion and action	ko04928	1 out of 686 0.145772594752187%	0.333333	0.271106	1	ENSGALG00000050931
Insect hormone biosynthesis	ko00981	1 out of 686 0.145772594752187%	0.333333	0.271106	1	ENSGALG00000012989
Alzheimer disease	ko05010	1 out of 686 0.145772594752187%	0.333333	0.271106	1	ENSGALG00000017235
PI3K-Akt signaling pathway	ko04151	1 out of 686 0.145772594752187%	0.333333	0.271106	1	ENSGALG00000038681
Other glycan degradation	ko00511	1 out of 686 0.145772594752187%	0.333333	0.271106	1	ENSGALG00000015537
mTOR signaling pathway	ko04150	9 out of 686 1.31195335276968%	0.125	0.291045	1	ENSGALG00000009943;ENSGALG00000005790;ENSGALG00000007920;ENSGALG00000007780;ENSGALG00000036742;ENSGALG00000006766;ENSGALG00000004727;ENSGALG00000012731;ENSGALG00000014712
Protein digestion and absorption	ko04974	3 out of 686 0.43731778425656%	0.157895	0.294634	1	ENSGALG00000032220;ENSGALG00000016292;ENSGALG00000051085
Mannose type O-glycan biosynthesis	ko00515	3 out of 686 0.43731778425656%	0.157895	0.294634	1	ENSGALG00000010795;ENSGALG00000016769;ENSGALG00000011518
Transcriptional misregulation in cancer	ko05202	2 out of 686 0.291545189504373%	0.181818	0.302767	1	ENSGALG00000014485;ENSGALG00000009654
Mismatch repair	ko03430	2 out of 686 0.291545189504373%	0.181818	0.302767	1	ENSGALG00000010304;ENSGALG00000014298
RNA degradation	ko03018	8 out of 686 1.16618075801749%	0.125	0.307614	1	ENSGALG00000002426;ENSGALG00000009254;ENSGALG00000002363;ENSGALG00000004676;ENSGALG00000051415;ENSGALG00000043082;ENSGALG00000034316;ENSGALG00000050288
Necroptosis	ko04217	7 out of 686 1.02040816326531%	0.127273	0.309423	1	ENSGALG00000003282;ENSGALG00000036106;ENSGALG00000000409;ENSGALG00000027482;ENSGALG00000051500;ENSGALG00000007220;ENSGALG00000028696
Autophagy - animal	ko04140	6 out of 686 0.87463556851312%	0.130435	0.310272	1	ENSGALG00000040128;ENSGALG00000009338;ENSGALG00000006298;ENSGALG00000005160;ENSGALG00000015259;ENSGALG00000016988
Folate biosynthesis	ko00790	4 out of 686 0.583090379008746%	0.137931	0.329051	1	ENSGALG00000027835;ENSGALG00000031130;ENSGALG00000013149;ENSGALG00000013072
Glycosphingolipid biosynthesis - ganglio series	ko00604	2 out of 686 0.291545189504373%	0.166667	0.341166	1	ENSGALG00000002651;ENSGALG00000005063
Primary immunodeficiency	ko05340	1 out of 686 0.145772594752187%	0.25	0.344049	1	ENSGALG00000037261
Pentose and glucuronate interconversions	ko00040	1 out of 686 0.145772594752187%	0.25	0.344049	1	ENSGALG00000006173
Spinocerebellar ataxia	ko05017	1 out of 686 0.145772594752187%	0.25	0.344049	1	ENSGALG00000005266
Huntington disease	ko05016	1 out of 686 0.145772594752187%	0.25	0.344049	1	ENSGALG00000006775
Primary bile acid biosynthesis	ko00120	1 out of 686 0.145772594752187%	0.25	0.344049	1	Gallus_gallus_newGene_5246
Glycerophospholipid metabolism	ko00564	6 out of 686 0.87463556851312%	0.125	0.346998	1	ENSGALG00000009848;ENSGALG00000036754;ENSGALG00000007181;ENSGALG00000008736;ENSGALG00000030185;ENSGALG00000004875
Apoptosis	ko04210	6 out of 686 0.87463556851312%	0.122449	0.365516	1	ENSGALG00000026221;ENSGALG00000004517;ENSGALG00000033557;ENSGALG00000009373;ENSGALG00000054561;ENSGALG00000012186
NOD-like receptor signaling pathway	ko04621	8 out of 686 1.16618075801749%	0.117647	0.369841	1	ENSGALG00000005631;ENSGALG00000026152;ENSGALG00000054648;ENSGALG00000050544;ENSGALG00000016556;ENSGALG00000030603;ENSGALG00000003208;ENSGALG00000001619
Basal transcription factors	ko03022	4 out of 686 0.583090379008746%	0.129032	0.376383	1	ENSGALG00000021665;ENSGALG00000015122;ENSGALG00000013600;ENSGALG00000048401
Metabolism of xenobiotics by cytochrome P450	ko00980	2 out of 686 0.291545189504373%	0.153846	0.378869	1	ENSGALG00000031013;ENSGALG00000009291
Tryptophan metabolism	ko00380	2 out of 686 0.291545189504373%	0.153846	0.378869	1	ENSGALG00000034917;ENSGALG00000016689
Glycosphingolipid biosynthesis - lacto and neolacto series	ko00601	3 out of 686 0.43731778425656%	0.136364	0.380187	1	ENSGALG00000048035;ENSGALG00000007717;ENSGALG00000007003
Salmonella infection	ko05132	18 out of 686 2.62390670553936%	0.109091	0.385025	1	ENSGALG00000033110;ENSGALG00000012454;ENSGALG00000006691;ENSGALG00000007147;ENSGALG00000034510;ENSGALG00000041285;ENSGALG00000029536;ENSGALG00000041814;ENSGALG00000016579;ENSGALG00000039897;ENSGALG00000006409;ENSGALG00000002192;ENSGALG00000015704;ENSGALG00000014277;ENSGALG00000009392;ENSGALG00000016581;ENSGALG00000006474;ENSGALG00000013695
p53 signaling pathway	ko04115	4 out of 686 0.583090379008746%	0.125	0.399969	1	ENSGALG00000005648;ENSGALG00000011619;ENSGALG00000017204;ENSGALG00000010347
Viral carcinogenesis	ko05203	1 out of 686 0.145772594752187%	0.2	0.409701	1	ENSGALG00000002458
Linoleic acid metabolism	ko00591	1 out of 686 0.145772594752187%	0.2	0.409701	1	ENSGALG00000011394
Other types of O-glycan biosynthesis	ko00514	5 out of 686 0.728862973760933%	0.119048	0.412419	1	ENSGALG00000007804;ENSGALG00000008990;ENSGALG00000004986;ENSGALG00000001130;ENSGALG00000006141
Melanogenesis	ko04916	9 out of 686 1.31195335276968%	0.111111	0.422384	1	ENSGALG00000050760;ENSGALG00000054486;ENSGALG00000005401;ENSGALG00000030847;ENSGALG00000041635;ENSGALG00000033061;ENSGALG00000041708;ENSGALG00000007979;ENSGALG00000014977
Pyrimidine metabolism	ko00240	3 out of 686 0.43731778425656%	0.125	0.436066	1	ENSGALG00000011822;ENSGALG00000007078;ENSGALG00000027295
Phototransduction	ko04744	2 out of 686 0.291545189504373%	0.133333	0.451269	1	ENSGALG00000029610;ENSGALG00000001696
Fanconi anemia pathway	ko03460	6 out of 686 0.87463556851312%	0.111111	0.457959	1	ENSGALG00000042215;ENSGALG00000039169;ENSGALG00000014958;ENSGALG00000040380;ENSGALG00000016569;ENSGALG00000034534
Adrenergic signaling in cardiomyocytes	ko04261	7 out of 686 1.02040816326531%	0.109375	0.46151	1	ENSGALG00000050887;ENSGALG00000043775;ENSGALG00000037138;ENSGALG00000007320;ENSGALG00000052511;ENSGALG00000034512;ENSGALG00000029996
Mucin type O-glycan biosynthesis	ko00512	1 out of 686 0.145772594752187%	0.166667	0.468792	1	ENSGALG00000051796
Biosynthesis of unsaturated fatty acids	ko01040	1 out of 686 0.145772594752187%	0.166667	0.468792	1	ENSGALG00000008752
Viral myocarditis	ko05416	1 out of 686 0.145772594752187%	0.166667	0.468792	1	ENSGALG00000003886
beta-Alanine metabolism	ko00410	1 out of 686 0.145772594752187%	0.166667	0.468792	1	ENSGALG00000015977
Glycosaminoglycan biosynthesis - keratan sulfate	ko00533	1 out of 686 0.145772594752187%	0.166667	0.468792	1	ENSGALG00000000913
Drug metabolism - cytochrome P450	ko00982	2 out of 686 0.291545189504373%	0.125	0.485633	1	ENSGALG00000036044;ENSGALG00000032836
Axon guidance	ko04360	4 out of 686 0.583090379008746%	0.108108	0.51415	1	ENSGALG00000004476;ENSGALG00000040807;ENSGALG00000054209;ENSGALG00000039861
Fructose and mannose metabolism	ko00051	1 out of 686 0.145772594752187%	0.142857	0.521974	1	ENSGALG00000040369
Glycosphingolipid biosynthesis - globo and isoglobo series	ko00603	1 out of 686 0.145772594752187%	0.142857	0.521974	1	ENSGALG00000003340
Selenocompound metabolism	ko00450	1 out of 686 0.145772594752187%	0.142857	0.521974	1	ENSGALG00000006188
Glyoxylate and dicarboxylate metabolism	ko00630	1 out of 686 0.145772594752187%	0.142857	0.521974	1	ENSGALG00000037156
Biosynthesis of amino acids	ko01230	6 out of 686 0.87463556851312%	0.103448	0.529507	1	ENSGALG00000051397;ENSGALG00000027822;ENSGALG00000016592;ENSGALG00000005064;ENSGALG00000015544;ENSGALG00000002576
Sphingolipid metabolism	ko00600	4 out of 686 0.583090379008746%	0.105263	0.535824	1	ENSGALG00000026834;ENSGALG00000028960;ENSGALG00000033245;ENSGALG00000043352
Nucleotide excision repair	ko03420	2 out of 686 0.291545189504373%	0.111111	0.550171	1	ENSGALG00000007665;ENSGALG00000016861
Hedgehog signaling pathway	ko04340	4 out of 686 0.583090379008746%	0.102564	0.557003	1	ENSGALG00000037492;ENSGALG00000002008;ENSGALG00000007820;ENSGALG00000015029
Protein processing in endoplasmic reticulum	ko04141	13 out of 686 1.89504373177843%	0.0984848	0.567267	1	ENSGALG00000004646;ENSGALG00000049949;ENSGALG00000016673;ENSGALG00000016447;ENSGALG00000012784;ENSGALG00000040364;ENSGALG00000011998;ENSGALG00000016382;ENSGALG00000038753;ENSGALG00000035626;ENSGALG00000010073;ENSGALG00000010766;ENSGALG00000026605
Phagosome	ko04145	5 out of 686 0.728862973760933%	0.1	0.569681	1	ENSGALG00000003256;ENSGALG00000015012;ENSGALG00000039704;ENSGALG00000030005;ENSGALG00000034374
Propanoate metabolism	ko00640	1 out of 686 0.145772594752187%	0.125	0.56984	1	ENSGALG00000042246
MAPK signaling pathway - fly	ko04013	1 out of 686 0.145772594752187%	0.125	0.56984	1	ENSGALG00000013625
VEGF signaling pathway	ko04370	1 out of 686 0.145772594752187%	0.125	0.56984	1	ENSGALG00000051859
Steroid hormone biosynthesis	ko00140	2 out of 686 0.291545189504373%	0.105263	0.580235	1	ENSGALG00000008121;ENSGALG00000016622
Ether lipid metabolism	ko00565	2 out of 686 0.291545189504373%	0.105263	0.580235	1	ENSGALG00000012769;ENSGALG00000011646
Gap junction	ko04540	4 out of 686 0.583090379008746%	0.097561	0.597742	1	ENSGALG00000040044;ENSGALG00000000059;ENSGALG00000007447;ENSGALG00000050983
Cytosolic DNA-sensing pathway	ko04623	2 out of 686 0.291545189504373%	0.1	0.608794	1	ENSGALG00000010349;ENSGALG00000007008
Ubiquinone and other terpenoid-quinone biosynthesis	ko00130	1 out of 686 0.145772594752187%	0.111111	0.612919	1	ENSGALG00000015486
Dorso-ventral axis formation	ko04320	1 out of 686 0.145772594752187%	0.1	0.651689	1	ENSGALG00000000521
Various types of N-glycan biosynthesis	ko00513	3 out of 686 0.43731778425656%	0.0909091	0.655154	1	ENSGALG00000017363;ENSGALG00000039839;ENSGALG00000027170
Notch signaling pathway	ko04330	8 out of 686 1.16618075801749%	0.0898876	0.678114	1	ENSGALG00000051146;ENSGALG00000051278;ENSGALG00000009458;ENSGALG00000048091;ENSGALG00000001141;ENSGALG00000054532;ENSGALG00000047000;ENSGALG00000007929
Herpes simplex virus 1 infection	ko05168	27 out of 686 3.93586005830904%	0.0934256	0.678428	1	ENSGALG00000012150;ENSGALG00000027546;ENSGALG00000003205;ENSGALG00000000158;ENSGALG00000049288;ENSGALG00000030661;ENSGALG00000015027;ENSGALG00000039701;ENSGALG00000047837;ENSGALG00000003391;ENSGALG00000047380;ENSGALG00000041129;ENSGALG00000040428;ENSGALG00000039409;ENSGALG00000026850;ENSGALG00000042986;ENSGALG00000038393;ENSGALG00000049444;ENSGALG00000044841;ENSGALG00000045534;ENSGALG00000052737;…
Mitophagy - animal	ko04137	2 out of 686 0.291545189504373%	0.0869565	0.68552	1	ENSGALG00000007054;ENSGALG00000002765
ErbB signaling pathway	ko04012	1 out of 686 0.145772594752187%	0.0909091	0.686581	1	ENSGALG00000030357
Non-homologous end-joining	ko03450	1 out of 686 0.145772594752187%	0.0909091	0.686581	1	ENSGALG00000011492
Valine, leucine and isoleucine degradation	ko00280	1 out of 686 0.145772594752187%	0.0909091	0.686581	1	ENSGALG00000021843
Alanine, aspartate and glutamate metabolism	ko00250	1 out of 686 0.145772594752187%	0.0833333	0.717982	1	ENSGALG00000024486
Tyrosine metabolism	ko00350	1 out of 686 0.145772594752187%	0.0833333	0.717982	1	ENSGALG00000010432
Vascular smooth muscle contraction	ko04270	4 out of 686 0.583090379008746%	0.0833333	0.721297	1	ENSGALG00000003836;ENSGALG00000003821;ENSGALG00000014117;ENSGALG00000011117
Cell adhesion molecules	ko04514	8 out of 686 1.16618075801749%	0.0851064	0.736364	1	ENSGALG00000030040;ENSGALG00000030179;ENSGALG00000035184;ENSGALG00000007839;ENSGALG00000011577;ENSGALG00000015624;ENSGALG00000045925;ENSGALG00000022871
Starch and sucrose metabolism	ko00500	1 out of 686 0.145772594752187%	0.0769231	0.746242	1	ENSGALG00000009036
DNA replication	ko03030	1 out of 686 0.145772594752187%	0.0769231	0.746242	1	ENSGALG00000017015
Cell cycle	ko04110	3 out of 686 0.43731778425656%	0.0769231	0.76316	1	ENSGALG00000005248;ENSGALG00000010537;ENSGALG00000012627
Influenza A	ko05164	6 out of 686 0.87463556851312%	0.0810811	0.7634	1	ENSGALG00000007615;ENSGALG00000040018;ENSGALG00000009179;ENSGALG00000007240;ENSGALG00000001525;ENSGALG00000007001
Focal adhesion	ko04510	2 out of 686 0.291545189504373%	0.0740741	0.768137	1	ENSGALG00000017283;ENSGALG00000003636
RNA polymerase	ko03020	1 out of 686 0.145772594752187%	0.0714286	0.771673	1	ENSGALG00000010863
C-type lectin receptor signaling pathway	ko04625	2 out of 686 0.291545189504373%	0.0714286	0.785595	1	ENSGALG00000006785;ENSGALG00000006583
mRNA surveillance pathway	ko03015	4 out of 686 0.583090379008746%	0.0754717	0.790743	1	ENSGALG00000029918;ENSGALG00000051401;ENSGALG00000011685;ENSGALG00000002262
Wnt signaling pathway	ko04310	6 out of 686 0.87463556851312%	0.0779221	0.79591	1	ENSGALG00000028262;Gallus_gallus_newGene_1347;ENSGALG00000055075;ENSGALG00000010055;ENSGALG00000014717;ENSGALG00000012017
Cardiac muscle contraction	ko04260	2 out of 686 0.291545189504373%	0.0689655	0.801886	1	ENSGALG00000006180;ENSGALG00000007205
Terpenoid backbone biosynthesis	ko00900	1 out of 686 0.145772594752187%	0.0625	0.815154	1	ENSGALG00000024053
Oocyte meiosis	ko04114	1 out of 686 0.145772594752187%	0.0625	0.815154	1	ENSGALG00000008318
Calcium signaling pathway	ko04020	2 out of 686 0.291545189504373%	0.0666667	0.817069	1	ENSGALG00000033510;ENSGALG00000023396
GnRH signaling pathway	ko04912	3 out of 686 0.43731778425656%	0.0697674	0.818658	1	ENSGALG00000005094;ENSGALG00000008727;ENSGALG00000014718
Steroid biosynthesis	ko00100	1 out of 686 0.145772594752187%	0.0588235	0.833688	1	ENSGALG00000037065
Glutathione metabolism	ko00480	1 out of 686 0.145772594752187%	0.0555556	0.850365	1	ENSGALG00000010569
Apelin signaling pathway	ko04371	4 out of 686 0.583090379008746%	0.0677966	0.854993	1	ENSGALG00000015203;ENSGALG00000040917;ENSGALG00000015683;ENSGALG00000003709
Porphyrin and chlorophyll metabolism	ko00860	2 out of 686 0.291545189504373%	0.0606061	0.85655	1	ENSGALG00000037410;ENSGALG00000007638
Arginine and proline metabolism	ko00330	1 out of 686 0.145772594752187%	0.0526316	0.865372	1	ENSGALG00000024295
Carbon metabolism	ko01200	3 out of 686 0.43731778425656%	0.0612245	0.880971	1	ENSGALG00000004612;ENSGALG00000002492;ENSGALG00000016697
Adherens junction	ko04520	2 out of 686 0.291545189504373%	0.0555556	0.888099	1	ENSGALG00000035882;ENSGALG00000014860
Fatty acid metabolism	ko01212	2 out of 686 0.291545189504373%	0.0555556	0.888099	1	ENSGALG00000016555;ENSGALG00000016314
Homologous recombination	ko03440	1 out of 686 0.145772594752187%	0.047619	0.891028	1	ENSGALG00000037933
Neuroactive ligand-receptor interaction	ko04080	23 out of 686 3.35276967930029%	0.0801394	0.896905	1	ENSGALG00000026241;ENSGALG00000002707;ENSGALG00000003138;ENSGALG00000014166;ENSGALG00000016565;ENSGALG00000014824;ENSGALG00000035081;ENSGALG00000038728;ENSGALG00000009405;ENSGALG00000000820;ENSGALG00000021303;ENSGALG00000004428;ENSGALG00000007278;ENSGALG00000037390;Gallus_gallus_newGene_3233;ENSGALG00000006575;ENSGALG00000004649;ENSGALG00000044485;ENSGALG00000015382;ENSGALG00000010596;ENSGALG0000…
Lysine degradation	ko00310	3 out of 686 0.43731778425656%	0.0588235	0.897052	1	ENSGALG00000004531;ENSGALG00000003068;ENSGALG00000003063
SNARE interactions in vesicular transport	ko04130	1 out of 686 0.145772594752187%	0.0454545	0.901962	1	ENSGALG00000007476
Aminoacyl-tRNA biosynthesis	ko00970	3 out of 686 0.43731778425656%	0.0576923	0.904336	1	ENSGALG00000012919;ENSGALG00000010789;ENSGALG00000004019
TGF-beta signaling pathway	ko04350	5 out of 686 0.728862973760933%	0.0625	0.913424	1	ENSGALG00000026983;ENSGALG00000002955;ENSGALG00000029545;ENSGALG00000009977;ENSGALG00000042492
Glycosylphosphatidylinositol (GPI)-anchor biosynthesis	ko00563	1 out of 686 0.145772594752187%	0.037037	0.942232	1	ENSGALG00000020057
Cytokine-cytokine receptor interaction	ko04060	9 out of 686 1.31195335276968%	0.0642857	0.948945	1	ENSGALG00000044480;ENSGALG00000041522;ENSGALG00000035447;ENSGALG00000044874;ENSGALG00000005725;ENSGALG00000004221;ENSGALG00000006318;ENSGALG00000041491;ENSGALG00000045607
Phosphatidylinositol signaling system	ko04070	3 out of 686 0.43731778425656%	0.0491803	0.951649	1	ENSGALG00000001606;ENSGALG00000004684;ENSGALG00000005805
Progesterone-mediated oocyte maturation	ko04914	2 out of 686 0.291545189504373%	0.0392157	0.969545	1	ENSGALG00000054336;ENSGALG00000006912
PPAR signaling pathway	ko03320	2 out of 686 0.291545189504373%	0.0357143	0.98059	1	ENSGALG00000040553;ENSGALG00000034502
Proteasome	ko03050	1 out of 686 0.145772594752187%	0.0263158	0.981982	1	ENSGALG00000000707
Intestinal immune network for IgA production	ko04672	1 out of 686 0.145772594752187%	0.0204082	0.994391	1	ENSGALG00000028341
Spliceosome	ko03040	3 out of 686 0.43731778425656%	0.0263158	0.999475	1	ENSGALG00000035187;ENSGALG00000041334;ENSGALG00000039901
Ribosome	ko03010	3 out of 686 0.43731778425656%	0.025641	0.999601	1	ENSGALG00000050621;ENSGALG00000052471;ENSGALG00000009312
ECM-receptor interaction	ko04512	9 out of 686 1.31195335276968%	0.0378151	0.999922	1	ENSGALG00000032640;ENSGALG00000011970;ENSGALG00000011200;ENSGALG00000015056;ENSGALG00000003283;ENSGALG00000009641;ENSGALG00000009192;ENSGALG00000006787;ENSGALG00000053670
RNA transport	ko03013	18 out of 686 2.62390670553936%	0.0486486	0.999926	1	ENSGALG00000015340;ENSGALG00000010942;ENSGALG00000041435;ENSGALG00000014865;Gallus_gallus_newGene_6401;Gallus_gallus_newGene_338;Gallus_gallus_newGene_5835;Gallus_gallus_newGene_5596;Gallus_gallus_newGene_2795;ENSGALG00000055069;ENSGALG00000047376;ENSGALG00000014222;ENSGALG00000001504;Gallus_gallus_newGene_1449;ENSGALG00000049758;ENSGALG00000032783;ENSGALG00000007299;ENSGALG00000043931

## Sheet: darkgreen
KEGG pathway enrichment analysis of protein-coding genes in the darkgreen module
Kegg_pathway	ko_id	Cluter_frequency	Richfactor	P-value	Corrected_P-value	Genes
Steroid biosynthesis	ko00100	9 out of 119 7.56302521008403%	0.529412	2.27509e-12	1.61532e-10	ENSGALG00000036915;ENSGALG00000048205;ENSGALG00000007493;ENSGALG00000010798;ENSGALG00000006198;ENSGALG00000016665;ENSGALG00000009365;ENSGALG00000009560;ENSGALG00000004106
Terpenoid backbone biosynthesis	ko00900	3 out of 119 2.52100840336134%	0.1875	0.00241888	0.171741	ENSGALG00000014948;ENSGALG00000007267;ENSGALG00000006723
Fatty acid metabolism	ko01212	4 out of 119 3.36134453781513%	0.111111	0.00330654	0.234765	ENSGALG00000011659;ENSGALG00000049582;ENSGALG00000007127;ENSGALG00000054319
Adherens junction	ko04520	4 out of 119 3.36134453781513%	0.111111	0.00330654	0.234765	ENSGALG00000015367;ENSGALG00000046914;ENSGALG00000051022;ENSGALG00000014258
Bacterial invasion of epithelial cells	ko05100	1 out of 119 0.840336134453782%	1	0.017352	1	ENSGALG00000030220
Citrate cycle (TCA cycle)	ko00020	1 out of 119 0.840336134453782%	1	0.017352	1	ENSGALG00000003475
Butanoate metabolism	ko00650	2 out of 119 1.68067226890756%	0.117647	0.0342613	1	ENSGALG00000002899;ENSGALG00000006947
Longevity regulating pathway - multiple species	ko04213	1 out of 119 0.840336134453782%	0.5	0.0344054	1	ENSGALG00000025809
Base excision repair	ko03410	2 out of 119 1.68067226890756%	0.105263	0.0421244	1	ENSGALG00000010226;ENSGALG00000001586
Biotin metabolism	ko00780	1 out of 119 0.840336134453782%	0.333333	0.0511653	1	ENSGALG00000047143
Natural killer cell mediated cytotoxicity	ko04650	1 out of 119 0.840336134453782%	0.333333	0.0511653	1	ENSGALG00000015665
Retrograde endocannabinoid signaling	ko04723	1 out of 119 0.840336134453782%	0.25	0.0676367	1	ENSGALG00000039159
Huntington disease	ko05016	1 out of 119 0.840336134453782%	0.25	0.0676367	1	ENSGALG00000011384
PPAR signaling pathway	ko03320	3 out of 119 2.52100840336134%	0.0535714	0.072793	1	ENSGALG00000007178;ENSGALG00000005739;ENSGALG00000014862
Endocytosis	ko04144	6 out of 119 5.04201680672269%	0.0331492	0.0942086	1	ENSGALG00000014054;ENSGALG00000016508;ENSGALG00000003319;ENSGALG00000008950;ENSGALG00000048151;ENSGALG00000015428
Adrenergic signaling in cardiomyocytes	ko04261	3 out of 119 2.52100840336134%	0.046875	0.0992557	1	ENSGALG00000038265;ENSGALG00000030908;ENSGALG00000006112
Viral myocarditis	ko05416	1 out of 119 0.840336134453782%	0.166667	0.0997335	1	ENSGALG00000013684
Porphyrin and chlorophyll metabolism	ko00860	2 out of 119 1.68067226890756%	0.0606061	0.111394	1	ENSGALG00000029947;ENSGALG00000001375
Complement and coagulation cascades	ko04610	1 out of 119 0.840336134453782%	0.125	0.130734	1	ENSGALG00000016266
Influenza A	ko05164	3 out of 119 2.52100840336134%	0.0405405	0.136872	1	ENSGALG00000034124;ENSGALG00000028880;ENSGALG00000006503
Hedgehog signaling pathway	ko04340	2 out of 119 1.68067226890756%	0.0512821	0.14643	1	ENSGALG00000037097;ENSGALG00000015247
GnRH signaling pathway	ko04912	2 out of 119 1.68067226890756%	0.0465116	0.170883	1	ENSGALG00000038089;ENSGALG00000007669
Valine, leucine and isoleucine degradation	ko00280	1 out of 119 0.840336134453782%	0.0909091	0.175262	1	ENSGALG00000010647
Alanine, aspartate and glutamate metabolism	ko00250	1 out of 119 0.840336134453782%	0.0833333	0.189596	1	ENSGALG00000016717
Cysteine and methionine metabolism	ko00270	1 out of 119 0.840336134453782%	0.0833333	0.189596	1	ENSGALG00000032868
Glycosphingolipid biosynthesis - ganglio series	ko00604	1 out of 119 0.840336134453782%	0.0833333	0.189596	1	ENSGALG00000042462
Pantothenate and CoA biosynthesis	ko00770	1 out of 119 0.840336134453782%	0.0625	0.244502	1	ENSGALG00000001895
Drug metabolism - cytochrome P450	ko00982	1 out of 119 0.840336134453782%	0.0625	0.244502	1	ENSGALG00000016224
Ribosome biogenesis in eukaryotes	ko03008	2 out of 119 1.68067226890756%	0.0363636	0.247204	1	ENSGALG00000020164;ENSGALG00000002624
Glycerolipid metabolism	ko00561	1 out of 119 0.840336134453782%	0.0588235	0.257642	1	ENSGALG00000043734
RIG-I-like receptor signaling pathway	ko04622	1 out of 119 0.840336134453782%	0.0555556	0.270556	1	ENSGALG00000035099
Apelin signaling pathway	ko04371	2 out of 119 1.68067226890756%	0.0338983	0.27306	1	ENSGALG00000042351;ENSGALG00000009705
Steroid hormone biosynthesis	ko00140	1 out of 119 0.840336134453782%	0.0526316	0.283246	1	ENSGALG00000037852
Homologous recombination	ko03440	1 out of 119 0.840336134453782%	0.047619	0.307974	1	ENSGALG00000011533
Glycosphingolipid biosynthesis - lacto and neolacto series	ko00601	1 out of 119 0.840336134453782%	0.0454545	0.320019	1	ENSGALG00000001806
MAPK signaling pathway	ko04010	2 out of 119 1.68067226890756%	0.0285714	0.343697	1	ENSGALG00000015598;ENSGALG00000012163
Folate biosynthesis	ko00790	1 out of 119 0.840336134453782%	0.0344828	0.398707	1	ENSGALG00000000067
Melanogenesis	ko04916	2 out of 119 1.68067226890756%	0.0246914	0.412092	1	ENSGALG00000013060;ENSGALG00000005088
Nicotinate and nicotinamide metabolism	ko00760	1 out of 119 0.840336134453782%	0.030303	0.439545	1	ENSGALG00000015156
Various types of N-glycan biosynthesis	ko00513	1 out of 119 0.840336134453782%	0.030303	0.439545	1	Gallus_gallus_newGene_3311
Retinol metabolism	ko00830	1 out of 119 0.840336134453782%	0.0277778	0.468357	1	ENSGALG00000009538
Axon guidance	ko04360	1 out of 119 0.840336134453782%	0.027027	0.477631	1	ENSGALG00000006563
Cell adhesion molecules	ko04514	2 out of 119 1.68067226890756%	0.0212766	0.488181	1	ENSGALG00000031424;ENSGALG00000007948
Gap junction	ko04540	1 out of 119 0.840336134453782%	0.0243902	0.513149	1	ENSGALG00000010909
Regulation of actin cytoskeleton	ko04810	3 out of 119 2.52100840336134%	0.01875	0.528684	1	ENSGALG00000000784;ENSGALG00000052837;ENSGALG00000025748
ABC transporters	ko02010	1 out of 119 0.840336134453782%	0.0232558	0.529999	1	Gallus_gallus_newGene_1255
Purine metabolism	ko00230	1 out of 119 0.840336134453782%	0.0222222	0.546271	1	ENSGALG00000005992
Autophagy - animal	ko04140	1 out of 119 0.840336134453782%	0.0217391	0.554196	1	ENSGALG00000012608
Glycerophospholipid metabolism	ko00564	1 out of 119 0.840336134453782%	0.0208333	0.569636	1	ENSGALG00000000557
Carbon metabolism	ko01200	1 out of 119 0.840336134453782%	0.0204082	0.577157	1	ENSGALG00000005888
Phagosome	ko04145	1 out of 119 0.840336134453782%	0.02	0.584547	1	ENSGALG00000038141
Lysine degradation	ko00310	1 out of 119 0.840336134453782%	0.0196078	0.591809	1	ENSGALG00000009282
Fanconi anemia pathway	ko03460	1 out of 119 0.840336134453782%	0.0185185	0.612848	1	ENSGALG00000003430
Lysosome	ko04142	2 out of 119 1.68067226890756%	0.0166667	0.620714	1	ENSGALG00000001604;ENSGALG00000050814
Drug metabolism - other enzymes	ko00983	1 out of 119 0.840336134453782%	0.0178571	0.626272	1	ENSGALG00000033320
RNA degradation	ko03018	1 out of 119 0.840336134453782%	0.015625	0.67551	1	ENSGALG00000008094
mTOR signaling pathway	ko04150	1 out of 119 0.840336134453782%	0.0138889	0.718307	1	ENSGALG00000007964
Insulin signaling pathway	ko04910	1 out of 119 0.840336134453782%	0.0131579	0.737557	1	ENSGALG00000010010
Neuroactive ligand-receptor interaction	ko04080	4 out of 119 3.36134453781513%	0.0139373	0.740569	1	ENSGALG00000023844;ENSGALG00000004113;ENSGALG00000030964;ENSGALG00000014206
Wnt signaling pathway	ko04310	1 out of 119 0.840336134453782%	0.012987	0.742162	1	ENSGALG00000040925
TGF-beta signaling pathway	ko04350	1 out of 119 0.840336134453782%	0.0125	0.755501	1	ENSGALG00000029301
Peroxisome	ko04146	1 out of 119 0.840336134453782%	0.0125	0.755501	1	ENSGALG00000013848
Salmonella infection	ko05132	2 out of 119 1.68067226890756%	0.0121212	0.785781	1	ENSGALG00000008477;ENSGALG00000042833
Notch signaling pathway	ko04330	1 out of 119 0.840336134453782%	0.011236	0.79155	1	ENSGALG00000009809
Spliceosome	ko03040	1 out of 119 0.840336134453782%	0.00877193	0.866314	1	ENSGALG00000000955
Ribosome	ko03010	1 out of 119 0.840336134453782%	0.00854701	0.873268	1	ENSGALG00000010324
Tight junction	ko04530	1 out of 119 0.840336134453782%	0.00840336	0.877703	1	ENSGALG00000007408
RNA transport	ko03013	4 out of 119 3.36134453781513%	0.0108108	0.891337	1	Gallus_gallus_newGene_6013;ENSGALG00000014867;Gallus_gallus_newGene_2853;ENSGALG00000047329
Protein processing in endoplasmic reticulum	ko04141	1 out of 119 0.840336134453782%	0.00757576	0.903008	1	ENSGALG00000037597
ECM-receptor interaction	ko04512	2 out of 119 1.68067226890756%	0.00840336	0.922864	1	ENSGALG00000009626;ENSGALG00000053107
Herpes simplex virus 1 infection	ko05168	1 out of 119 0.840336134453782%	0.00346021	0.99431	1	ENSGALG00000006715

## Sheet: green
KEGG pathway enrichment analysis of protein-coding genes in the green module
Kegg_pathway	ko_id	Cluter_frequency	Richfactor	P-value	Corrected_P-value	Genes
Endocytosis	ko04144	25 out of 374 6.68449197860963%	0.138122	1.42039e-05	0.00169027	ENSGALG00000040844;ENSGALG00000032819;ENSGALG00000008954;ENSGALG00000033500;ENSGALG00000006045;ENSGALG00000005781;ENSGALG00000017026;ENSGALG00000008432;ENSGALG00000037633;ENSGALG00000000811;ENSGALG00000013810;ENSGALG00000002189;ENSGALG00000003702;ENSGALG00000001737;ENSGALG00000048098;ENSGALG00000005337;ENSGALG00000001051;ENSGALG00000043476;ENSGALG00000015304;ENSGALG00000004034;ENSGALG00000001309;…
Oxidative phosphorylation	ko00190	12 out of 374 3.20855614973262%	0.179104	0.000227238	0.0270413	ENSGALG00000007926;ENSGALG00000015372;ENSGALG00000001452;ENSGALG00000030086;ENSGALG00000004302;ENSGALG00000041812;ENSGALG00000014981;ENSGALG00000043758;ENSGALG00000015751;ENSGALG00000017282;ENSGALG00000006753;ENSGALG00000036625
Cardiac muscle contraction	ko04260	7 out of 374 1.8716577540107%	0.241379	0.000744114	0.0885496	ENSGALG00000002490;ENSGALG00000025819;ENSGALG00000005789;ENSGALG00000028302;ENSGALG00000027963;ENSGALG00000035996;ENSGALG00000007863
Peroxisome	ko04146	12 out of 374 3.20855614973262%	0.15	0.0012031	0.143169	ENSGALG00000003326;ENSGALG00000005860;ENSGALG00000006842;ENSGALG00000004057;ENSGALG00000053254;ENSGALG00000002836;ENSGALG00000037443;ENSGALG00000002159;ENSGALG00000015844;ENSGALG00000005494;ENSGALG00000011661;ENSGALG00000008818
Sulfur metabolism	ko00920	4 out of 374 1.06951871657754%	0.4	0.00140539	0.167241	ENSGALG00000010542;ENSGALG00000050187;ENSGALG00000000866;ENSGALG00000009576
Protein processing in endoplasmic reticulum	ko04141	16 out of 374 4.27807486631016%	0.121212	0.00208916	0.24861	ENSGALG00000012659;ENSGALG00000003107;ENSGALG00000015529;ENSGALG00000008320;ENSGALG00000027506;ENSGALG00000042730;ENSGALG00000001593;ENSGALG00000042503;ENSGALG00000003815;ENSGALG00000004431;ENSGALG00000012585;ENSGALG00000007162;ENSGALG00000015308;ENSGALG00000000764;ENSGALG00000041564;ENSGALG00000050907
Fatty acid metabolism	ko01212	7 out of 374 1.8716577540107%	0.194444	0.00286218	0.340599	ENSGALG00000036787;ENSGALG00000031142;ENSGALG00000009714;ENSGALG00000016536;ENSGALG00000028135;ENSGALG00000003273;ENSGALG00000041417
Salmonella infection	ko05132	18 out of 374 4.81283422459893%	0.109091	0.00367084	0.43683	ENSGALG00000007246;ENSGALG00000003806;ENSGALG00000016259;ENSGALG00000011452;ENSGALG00000042482;ENSGALG00000047233;ENSGALG00000004370;ENSGALG00000012827;ENSGALG00000004796;ENSGALG00000028774;ENSGALG00000054991;ENSGALG00000030384;ENSGALG00000002750;ENSGALG00000019384;ENSGALG00000041826;ENSGALG00000034509;ENSGALG00000031635;ENSGALG00000003820
Amino sugar and nucleotide sugar metabolism	ko00520	7 out of 374 1.8716577540107%	0.152174	0.0115018	1	ENSGALG00000015331;ENSGALG00000002500;ENSGALG00000014210;ENSGALG00000010758;ENSGALG00000015854;ENSGALG00000031525;ENSGALG00000002311
Focal adhesion	ko04510	5 out of 374 1.33689839572193%	0.185185	0.0140255	1	ENSGALG00000010290;ENSGALG00000009360;ENSGALG00000031642;ENSGALG00000008351;ENSGALG00000014201
Drug metabolism - other enzymes	ko00983	7 out of 374 1.8716577540107%	0.125	0.0313827	1	ENSGALG00000006344;ENSGALG00000010481;ENSGALG00000016328;ENSGALG00000005204;ENSGALG00000028551;ENSGALG00000015230;ENSGALG00000013098
Nicotinate and nicotinamide metabolism	ko00760	5 out of 374 1.33689839572193%	0.151515	0.0316061	1	ENSGALG00000012692;ENSGALG00000008179;ENSGALG00000038175;ENSGALG00000029761;ENSGALG00000006608
Longevity regulating pathway - worm	ko04212	1 out of 374 0.267379679144385%	1	0.0545348	1	ENSGALG00000003458
Apoptosis - multiple species	ko04215	1 out of 374 0.267379679144385%	1	0.0545348	1	ENSGALG00000005772
Ras signaling pathway	ko04014	2 out of 374 0.53475935828877%	0.25	0.0667627	1	ENSGALG00000048910;ENSGALG00000004728
Necroptosis	ko04217	6 out of 374 1.60427807486631%	0.109091	0.0773647	1	ENSGALG00000026428;ENSGALG00000028600;ENSGALG00000015805;ENSGALG00000034735;ENSGALG00000012879;ENSGALG00000008026
Mannose type O-glycan biosynthesis	ko00515	3 out of 374 0.802139037433155%	0.157895	0.0815363	1	ENSGALG00000041962;ENSGALG00000013952;ENSGALG00000008330
Basal transcription factors	ko03022	4 out of 374 1.06951871657754%	0.129032	0.0857989	1	ENSGALG00000015185;ENSGALG00000008241;ENSGALG00000005121;ENSGALG00000004999
Cytosolic DNA-sensing pathway	ko04623	3 out of 374 0.802139037433155%	0.15	0.0922128	1	ENSGALG00000032501;ENSGALG00000006841;ENSGALG00000007470
Homologous recombination	ko03440	3 out of 374 0.802139037433155%	0.142857	0.103432	1	ENSGALG00000038189;ENSGALG00000010039;ENSGALG00000009491
Aldosterone synthesis and secretion	ko04925	1 out of 374 0.267379679144385%	0.5	0.106103	1	ENSGALG00000007119
Leukocyte transendothelial migration	ko04670	1 out of 374 0.267379679144385%	0.5	0.106103	1	ENSGALG00000000847
Toll and Imd signaling pathway	ko04624	1 out of 374 0.267379679144385%	0.5	0.106103	1	ENSGALG00000006385
SNARE interactions in vesicular transport	ko04130	3 out of 374 0.802139037433155%	0.136364	0.115159	1	ENSGALG00000029898;ENSGALG00000001238;ENSGALG00000003703
Glycosphingolipid biosynthesis - lacto and neolacto series	ko00601	3 out of 374 0.802139037433155%	0.136364	0.115159	1	ENSGALG00000037325;ENSGALG00000022891;ENSGALG00000015252
Adherens junction	ko04520	4 out of 374 1.06951871657754%	0.111111	0.130537	1	ENSGALG00000008018;ENSGALG00000035701;ENSGALG00000027853;ENSGALG00000030902
Tyrosine metabolism	ko00350	2 out of 374 0.53475935828877%	0.166667	0.136525	1	ENSGALG00000033356;ENSGALG00000024041
N-Glycan biosynthesis	ko00510	2 out of 374 0.53475935828877%	0.166667	0.136525	1	ENSGALG00000017049;ENSGALG00000017366
Pyrimidine metabolism	ko00240	3 out of 374 0.802139037433155%	0.125	0.139995	1	ENSGALG00000008563;ENSGALG00000053383;ENSGALG00000010202
Lysine degradation	ko00310	5 out of 374 1.33689839572193%	0.0980392	0.143302	1	ENSGALG00000006783;ENSGALG00000053583;ENSGALG00000042051;ENSGALG00000014152;ENSGALG00000003687
Thyroid hormone signaling pathway	ko04919	1 out of 374 0.267379679144385%	0.333333	0.154866	1	ENSGALG00000016709
Dilated cardiomyopathy	ko05414	1 out of 374 0.267379679144385%	0.333333	0.154866	1	ENSGALG00000025842
C-type lectin receptor signaling pathway	ko04625	3 out of 374 0.802139037433155%	0.107143	0.194185	1	ENSGALG00000039164;ENSGALG00000030063;ENSGALG00000046235
Mineral absorption	ko04978	1 out of 374 0.267379679144385%	0.25	0.200975	1	ENSGALG00000007902
Huntington disease	ko05016	1 out of 374 0.267379679144385%	0.25	0.200975	1	ENSGALG00000009871
Folate biosynthesis	ko00790	3 out of 374 0.802139037433155%	0.103448	0.208466	1	ENSGALG00000023542;ENSGALG00000012200;ENSGALG00000006367
Glycosaminoglycan biosynthesis - chondroitin sulfate / dermatan sulfate	ko00532	2 out of 374 0.53475935828877%	0.117647	0.23652	1	ENSGALG00000024056;ENSGALG00000036477
Proteoglycans in cancer	ko05205	1 out of 374 0.267379679144385%	0.2	0.244575	1	ENSGALG00000040016
p53 signaling pathway	ko04115	3 out of 374 0.802139037433155%	0.09375	0.252526	1	ENSGALG00000001718;ENSGALG00000040921;ENSGALG00000004777
RIG-I-like receptor signaling pathway	ko04622	2 out of 374 0.53475935828877%	0.111111	0.257156	1	ENSGALG00000011131;ENSGALG00000011428
Glycerophospholipid metabolism	ko00564	4 out of 374 1.06951871657754%	0.0833333	0.265068	1	ENSGALG00000033185;ENSGALG00000015652;ENSGALG00000012543;ENSGALG00000031932
Ether lipid metabolism	ko00565	2 out of 374 0.53475935828877%	0.105263	0.277817	1	ENSGALG00000027918;ENSGALG00000016713
Glyoxylate and dicarboxylate metabolism	ko00630	1 out of 374 0.267379679144385%	0.142857	0.324785	1	ENSGALG00000000109
Selenocompound metabolism	ko00450	1 out of 374 0.267379679144385%	0.142857	0.324785	1	ENSGALG00000030194
Systemic lupus erythematosus	ko05322	1 out of 374 0.267379679144385%	0.142857	0.324785	1	ENSGALG00000040141
Axon guidance	ko04360	3 out of 374 0.802139037433155%	0.0810811	0.328177	1	ENSGALG00000006526;ENSGALG00000006097;ENSGALG00000030542
Mitophagy - animal	ko04137	2 out of 374 0.53475935828877%	0.0869565	0.359537	1	ENSGALG00000039878;ENSGALG00000043405
Biosynthesis of amino acids	ko01230	4 out of 374 1.06951871657754%	0.0689655	0.390323	1	ENSGALG00000042984;ENSGALG00000021539;ENSGALG00000001750;ENSGALG00000011950
Ubiquinone and other terpenoid-quinone biosynthesis	ko00130	1 out of 374 0.267379679144385%	0.111111	0.396499	1	ENSGALG00000006861
Histidine metabolism	ko00340	1 out of 374 0.267379679144385%	0.111111	0.396499	1	ENSGALG00000004669
Wnt signaling pathway	ko04310	5 out of 374 1.33689839572193%	0.0649351	0.411229	1	ENSGALG00000009556;ENSGALG00000044610;ENSGALG00000030643;ENSGALG00000005551;ENSGALG00000003015
Ubiquitin mediated proteolysis	ko04120	6 out of 374 1.60427807486631%	0.0631579	0.416743	1	ENSGALG00000011762;ENSGALG00000008559;ENSGALG00000008218;ENSGALG00000035417;ENSGALG00000021117;ENSGALG00000005982
Glycine, serine and threonine metabolism	ko00260	1 out of 374 0.267379679144385%	0.1	0.429454	1	ENSGALG00000013069
Glycosylphosphatidylinositol (GPI)-anchor biosynthesis	ko00563	2 out of 374 0.53475935828877%	0.0740741	0.437657	1	ENSGALG00000030789;ENSGALG00000016559
Rap1 signaling pathway	ko04015	1 out of 374 0.267379679144385%	0.0909091	0.460614	1	ENSGALG00000003113
Valine, leucine and isoleucine degradation	ko00280	1 out of 374 0.267379679144385%	0.0909091	0.460614	1	ENSGALG00000040267
ErbB signaling pathway	ko04012	1 out of 374 0.267379679144385%	0.0909091	0.460614	1	ENSGALG00000002952
Transcriptional misregulation in cancer	ko05202	1 out of 374 0.267379679144385%	0.0909091	0.460614	1	ENSGALG00000004943
Autophagy - animal	ko04140	3 out of 374 0.802139037433155%	0.0652174	0.462436	1	ENSGALG00000012148;ENSGALG00000002959;ENSGALG00000008889
Alanine, aspartate and glutamate metabolism	ko00250	1 out of 374 0.267379679144385%	0.0833333	0.490077	1	ENSGALG00000015275
Cysteine and methionine metabolism	ko00270	1 out of 374 0.267379679144385%	0.0833333	0.490077	1	ENSGALG00000011178
Glycosphingolipid biosynthesis - ganglio series	ko00604	1 out of 374 0.267379679144385%	0.0833333	0.490077	1	ENSGALG00000009027
One carbon pool by folate	ko00670	1 out of 374 0.267379679144385%	0.0833333	0.490077	1	ENSGALG00000006516
Vascular smooth muscle contraction	ko04270	3 out of 374 0.802139037433155%	0.0625	0.490835	1	ENSGALG00000004980;ENSGALG00000002118;ENSGALG00000033471
DNA replication	ko03030	1 out of 374 0.267379679144385%	0.0769231	0.517934	1	ENSGALG00000003990
Progesterone-mediated oocyte maturation	ko04914	3 out of 374 0.802139037433155%	0.0588235	0.531997	1	ENSGALG00000037136;ENSGALG00000017392;ENSGALG00000014516
Nitrogen metabolism	ko00910	1 out of 374 0.267379679144385%	0.0714286	0.544273	1	ENSGALG00000003456
Porphyrin and chlorophyll metabolism	ko00860	2 out of 374 0.53475935828877%	0.0606061	0.544286	1	ENSGALG00000008865;ENSGALG00000015240
Various types of N-glycan biosynthesis	ko00513	2 out of 374 0.53475935828877%	0.0606061	0.544286	1	ENSGALG00000014734;ENSGALG00000000225
mTOR signaling pathway	ko04150	4 out of 374 1.06951871657754%	0.0555556	0.558162	1	ENSGALG00000017462;ENSGALG00000000055;ENSGALG00000017005;ENSGALG00000050119
Phototransduction	ko04744	1 out of 374 0.267379679144385%	0.0666667	0.569177	1	ENSGALG00000004514
Drug metabolism - cytochrome P450	ko00982	1 out of 374 0.267379679144385%	0.0625	0.592723	1	ENSGALG00000010571
Hippo signaling pathway - multiple species	ko04392	1 out of 374 0.267379679144385%	0.0625	0.592723	1	ENSGALG00000038154
PPAR signaling pathway	ko03320	3 out of 374 0.802139037433155%	0.0535714	0.596225	1	ENSGALG00000038059;ENSGALG00000010681;ENSGALG00000015849
Butanoate metabolism	ko00650	1 out of 374 0.267379679144385%	0.0588235	0.614986	1	ENSGALG00000032544
Glycerolipid metabolism	ko00561	1 out of 374 0.267379679144385%	0.0588235	0.614986	1	ENSGALG00000029308
Proteasome	ko03050	2 out of 374 0.53475935828877%	0.0526316	0.621815	1	ENSGALG00000000259;ENSGALG00000006022
Apelin signaling pathway	ko04371	3 out of 374 0.802139037433155%	0.0508475	0.631902	1	ENSGALG00000049579;ENSGALG00000032366;ENSGALG00000027561
Nucleotide excision repair	ko03420	1 out of 374 0.267379679144385%	0.0555556	0.636035	1	ENSGALG00000040087
Cell cycle	ko04110	2 out of 374 0.53475935828877%	0.0512821	0.636044	1	ENSGALG00000016716;ENSGALG00000012624
Tight junction	ko04530	6 out of 374 1.60427807486631%	0.0504202	0.637437	1	ENSGALG00000017208;ENSGALG00000009581;ENSGALG00000006061;ENSGALG00000035086;ENSGALG00000008073;ENSGALG00000015109
TGF-beta signaling pathway	ko04350	4 out of 374 1.06951871657754%	0.05	0.642167	1	ENSGALG00000024081;ENSGALG00000037301;ENSGALG00000006309;ENSGALG00000011993
Lysosome	ko04142	6 out of 374 1.60427807486631%	0.05	0.645539	1	ENSGALG00000014933;ENSGALG00000035295;ENSGALG00000015030;ENSGALG00000015916;ENSGALG00000048869;ENSGALG00000000848
Arginine and proline metabolism	ko00330	1 out of 374 0.267379679144385%	0.0526316	0.655936	1	ENSGALG00000004325
Base excision repair	ko03410	1 out of 374 0.267379679144385%	0.0526316	0.655936	1	ENSGALG00000011024
Other types of O-glycan biosynthesis	ko00514	2 out of 374 0.53475935828877%	0.047619	0.676213	1	ENSGALG00000023872;ENSGALG00000006233
Adrenergic signaling in cardiomyocytes	ko04261	3 out of 374 0.802139037433155%	0.046875	0.686376	1	ENSGALG00000032287;ENSGALG00000014391;ENSGALG00000011840
Herpes simplex virus 1 infection	ko05168	14 out of 374 3.74331550802139%	0.0484429	0.717233	1	ENSGALG00000044098;ENSGALG00000031832;ENSGALG00000034903;ENSGALG00000055025;ENSGALG00000029381;ENSGALG00000044502;ENSGALG00000003195;ENSGALG00000044069;ENSGALG00000049581;ENSGALG00000041867;ENSGALG00000051054;ENSGALG00000004571;ENSGALG00000009611;ENSGALG00000008346
NOD-like receptor signaling pathway	ko04621	3 out of 374 0.802139037433155%	0.0441176	0.725453	1	ENSGALG00000000720;ENSGALG00000007698;ENSGALG00000006252
Carbon metabolism	ko01200	2 out of 374 0.53475935828877%	0.0408163	0.755947	1	ENSGALG00000012583;ENSGALG00000043307
Ribosome	ko03010	5 out of 374 1.33689839572193%	0.042735	0.772824	1	ENSGALG00000014387;ENSGALG00000036004;ENSGALG00000030994;ENSGALG00000029419;ENSGALG00000002379
Regulation of actin cytoskeleton	ko04810	7 out of 374 1.8716577540107%	0.04375	0.777835	1	ENSGALG00000021572;ENSGALG00000002699;ENSGALG00000043092;ENSGALG00000014891;ENSGALG00000053601;ENSGALG00000046159;ENSGALG00000027791
Aminoacyl-tRNA biosynthesis	ko00970	2 out of 374 0.53475935828877%	0.0384615	0.78459	1	ENSGALG00000006122;ENSGALG00000023749
Fanconi anemia pathway	ko03460	2 out of 374 0.53475935828877%	0.037037	0.802008	1	ENSGALG00000006456;ENSGALG00000017071
Calcium signaling pathway	ko04020	1 out of 374 0.267379679144385%	0.0333333	0.814744	1	ENSGALG00000007550
Glycosaminoglycan biosynthesis - heparan sulfate / heparin	ko00534	1 out of 374 0.267379679144385%	0.03125	0.834484	1	ENSGALG00000005886
Phosphatidylinositol signaling system	ko04070	2 out of 374 0.53475935828877%	0.0327869	0.853515	1	ENSGALG00000016959;ENSGALG00000005701
Retinol metabolism	ko00830	1 out of 374 0.267379679144385%	0.0277778	0.867892	1	ENSGALG00000011259
Spliceosome	ko03040	4 out of 374 1.06951871657754%	0.0350877	0.876344	1	ENSGALG00000015316;ENSGALG00000002002;ENSGALG00000000581;ENSGALG00000003532
Sphingolipid metabolism	ko00600	1 out of 374 0.267379679144385%	0.0263158	0.881981	1	ENSGALG00000039141
Hedgehog signaling pathway	ko04340	1 out of 374 0.267379679144385%	0.025641	0.888453	1	ENSGALG00000010133
Cell adhesion molecules	ko04514	3 out of 374 0.802139037433155%	0.0319149	0.893945	1	ENSGALG00000011350;ENSGALG00000016480;ENSGALG00000015438
Gap junction	ko04540	1 out of 374 0.267379679144385%	0.0243902	0.900354	1	ENSGALG00000009361
MAPK signaling pathway	ko04010	2 out of 374 0.53475935828877%	0.0285714	0.901767	1	ENSGALG00000006647;ENSGALG00000043823
GnRH signaling pathway	ko04912	1 out of 374 0.267379679144385%	0.0232558	0.910989	1	ENSGALG00000002016
ABC transporters	ko02010	1 out of 374 0.267379679144385%	0.0232558	0.910989	1	ENSGALG00000037837
Influenza A	ko05164	2 out of 374 0.53475935828877%	0.027027	0.918061	1	ENSGALG00000023364;ENSGALG00000001049
Insulin signaling pathway	ko04910	2 out of 374 0.53475935828877%	0.0263158	0.925222	1	ENSGALG00000031629;ENSGALG00000031359
Intestinal immune network for IgA production	ko04672	1 out of 374 0.267379679144385%	0.0204082	0.936567	1	ENSGALG00000031637
Apoptosis	ko04210	1 out of 374 0.267379679144385%	0.0204082	0.936567	1	ENSGALG00000006613
Phagosome	ko04145	1 out of 374 0.267379679144385%	0.02	0.940051	1	ENSGALG00000002237
Melanogenesis	ko04916	2 out of 374 0.53475935828877%	0.0246914	0.940633	1	ENSGALG00000002523;ENSGALG00000009064
mRNA surveillance pathway	ko03015	1 out of 374 0.267379679144385%	0.0188679	0.9494	1	ENSGALG00000017129
Adipocytokine signaling pathway	ko04920	1 out of 374 0.267379679144385%	0.0185185	0.952181	1	ENSGALG00000014832
Ribosome biogenesis in eukaryotes	ko03008	1 out of 374 0.267379679144385%	0.0181818	0.954809	1	ENSGALG00000035980
Notch signaling pathway	ko04330	1 out of 374 0.267379679144385%	0.011236	0.993423	1	ENSGALG00000002922
Neuroactive ligand-receptor interaction	ko04080	6 out of 374 1.60427807486631%	0.0209059	0.998794	1	ENSGALG00000007906;ENSGALG00000023581;ENSGALG00000004066;ENSGALG00000015384;ENSGALG00000029764;ENSGALG00000016687
RNA transport	ko03013	9 out of 374 2.40641711229947%	0.0243243	0.998805	1	ENSGALG00000009835;ENSGALG00000037904;ENSGALG00000028517;ENSGALG00000047139;Gallus_gallus_newGene_4184;ENSGALG00000014691;ENSGALG00000051944;ENSGALG00000001852;ENSGALG00000053218
Cytokine-cytokine receptor interaction	ko04060	1 out of 374 0.267379679144385%	0.00714286	0.999642	1	Gallus_gallus_newGene_1976

## Sheet: turquoise
KEGG pathway enrichment analysis of protein-coding genes in the turquoise module
Kegg_pathway	ko_id	Cluter_frequency	Richfactor	P-value	Corrected_P-value	Genes
Spliceosome	ko03040	68 out of 1805 3.76731301939058%	0.596491	4.2297e-14	8.29022e-12	ENSGALG00000002531;ENSGALG00000006457;ENSGALG00000008857;ENSGALG00000032307;ENSGALG00000007528;ENSGALG00000014395;ENSGALG00000030824;ENSGALG00000003385;ENSGALG00000013383;ENSGALG00000005753;ENSGALG00000000988;ENSGALG00000049593;ENSGALG00000002943;ENSGALG00000011953;ENSGALG00000028205;ENSGALG00000004874;ENSGALG00000005487;ENSGALG00000002773;ENSGALG00000007937;ENSGALG00000006843;ENSGALG00000011931;…
Proteasome	ko03050	30 out of 1805 1.66204986149584%	0.789474	1.63754e-11	3.20958e-09	Gallus_gallus_newGene_2508;ENSGALG00000024112;ENSGALG00000006294;ENSGALG00000010060;ENSGALG00000007315;ENSGALG00000010675;ENSGALG00000008108;ENSGALG00000011128;ENSGALG00000039624;ENSGALG00000033162;ENSGALG00000007664;ENSGALG00000002937;ENSGALG00000028505;ENSGALG00000001103;ENSGALG00000026225;ENSGALG00000030411;ENSGALG00000012408;ENSGALG00000043684;ENSGALG00000000905;ENSGALG00000005200;ENSGALG0000…
Cell cycle	ko04110	26 out of 1805 1.4404432132964%	0.666667	1.42318e-07	2.78943e-05	ENSGALG00000042469;ENSGALG00000035352;ENSGALG00000012915;ENSGALG00000051645;ENSGALG00000008175;ENSGALG00000009681;ENSGALG00000035814;ENSGALG00000012546;ENSGALG00000004342;ENSGALG00000006186;ENSGALG00000025759;ENSGALG00000012448;ENSGALG00000006037;ENSGALG00000005769;ENSGALG00000016676;ENSGALG00000008963;ENSGALG00000006051;ENSGALG00000012348;ENSGALG00000008482;ENSGALG00000010623;ENSGALG00000036892;…
Ribosome biogenesis in eukaryotes	ko03008	31 out of 1805 1.71745152354571%	0.563636	2.13217e-06	0.000417906	ENSGALG00000000693;ENSGALG00000000638;ENSGALG00000001613;ENSGALG00000002985;ENSGALG00000005535;ENSGALG00000024039;ENSGALG00000032730;ENSGALG00000015733;ENSGALG00000011833;ENSGALG00000005558;ENSGALG00000002239;ENSGALG00000007058;ENSGALG00000001973;ENSGALG00000040238;ENSGALG00000008454;ENSGALG00000033993;ENSGALG00000011724;ENSGALG00000033666;ENSGALG00000010275;ENSGALG00000014568;ENSGALG00000014573;…
Progesterone-mediated oocyte maturation	ko04914	26 out of 1805 1.4404432132964%	0.509804	0.000140452	0.0275286	ENSGALG00000011881;ENSGALG00000007610;ENSGALG00000025810;ENSGALG00000017195;ENSGALG00000006110;ENSGALG00000038469;ENSGALG00000033512;ENSGALG00000002085;ENSGALG00000049911;ENSGALG00000053517;ENSGALG00000004224;ENSGALG00000002150;ENSGALG00000003085;ENSGALG00000008233;ENSGALG00000006552;ENSGALG00000008254;ENSGALG00000003826;ENSGALG00000014378;ENSGALG00000004640;ENSGALG00000011967;ENSGALG00000032699;…
Mismatch repair	ko03430	9 out of 1805 0.498614958448753%	0.818182	0.000191897	0.0376117	ENSGALG00000008962;ENSGALG00000043938;ENSGALG00000026517;ENSGALG00000008703;ENSGALG00000008957;ENSGALG00000015589;ENSGALG00000017064;ENSGALG00000010748;ENSGALG00000029449
RNA degradation	ko03018	30 out of 1805 1.66204986149584%	0.46875	0.000306508	0.0600755	ENSGALG00000013061;ENSGALG00000003221;ENSGALG00000002301;ENSGALG00000043545;ENSGALG00000040373;ENSGALG00000031851;ENSGALG00000002167;ENSGALG00000011957;ENSGALG00000052763;ENSGALG00000035499;ENSGALG00000011402;ENSGALG00000030084;ENSGALG00000003245;ENSGALG00000011276;ENSGALG00000003800;ENSGALG00000014528;ENSGALG00000040875;ENSGALG00000008372;ENSGALG00000014709;ENSGALG00000014670;ENSGALG00000002706;…
mRNA surveillance pathway	ko03015	26 out of 1805 1.4404432132964%	0.490566	0.000312125	0.0611764	ENSGALG00000026081;ENSGALG00000007370;ENSGALG00000003220;ENSGALG00000015663;ENSGALG00000003084;ENSGALG00000002906;ENSGALG00000006829;ENSGALG00000039967;ENSGALG00000003108;ENSGALG00000046169;ENSGALG00000033099;ENSGALG00000039500;ENSGALG00000004738;ENSGALG00000006760;ENSGALG00000010167;ENSGALG00000009288;ENSGALG00000015200;ENSGALG00000052210;ENSGALG00000013943;ENSGALG00000002043;ENSGALG00000013889;…
Fanconi anemia pathway	ko03460	25 out of 1805 1.38504155124654%	0.462963	0.00119388	0.234	ENSGALG00000017073;ENSGALG00000010957;ENSGALG00000031182;ENSGALG00000003660;ENSGALG00000008256;ENSGALG00000007676;ENSGALG00000004670;ENSGALG00000006078;ENSGALG00000002009;ENSGALG00000030051;ENSGALG00000002561;ENSGALG00000043607;ENSGALG00000006658;ENSGALG00000000516;ENSGALG00000003720;ENSGALG00000000734;ENSGALG00000030313;ENSGALG00000011193;ENSGALG00000031841;ENSGALG00000012592;ENSGALG00000000102;…
Terpenoid backbone biosynthesis	ko00900	10 out of 1805 0.554016620498615%	0.625	0.00247977	0.486036	ENSGALG00000015313;ENSGALG00000007559;ENSGALG00000009467;ENSGALG00000014899;ENSGALG00000042309;ENSGALG00000038143;ENSGALG00000042853;ENSGALG00000015397;ENSGALG00000000855;ENSGALG00000029909
RNA polymerase	ko03020	9 out of 1805 0.498614958448753%	0.642857	0.00314223	0.615877	ENSGALG00000032273;ENSGALG00000011560;ENSGALG00000038595;ENSGALG00000005395;ENSGALG00000038160;ENSGALG00000001168;ENSGALG00000011387;ENSGALG00000030808;ENSGALG00000002057
Cellular senescence	ko04218	20 out of 1805 1.10803324099723%	0.444444	0.0063734	1	ENSGALG00000016997;ENSGALG00000003045;ENSGALG00000020419;ENSGALG00000002761;ENSGALG00000003503;ENSGALG00000003663;ENSGALG00000009451;ENSGALG00000005695;ENSGALG00000006794;ENSGALG00000002663;ENSGALG00000004494;ENSGALG00000010186;ENSGALG00000013420;ENSGALG00000009233;ENSGALG00000012680;ENSGALG00000047781;ENSGALG00000040794;ENSGALG00000017211;ENSGALG00000037686;ENSGALG00000041774
DNA replication	ko03030	8 out of 1805 0.443213296398892%	0.615385	0.00785914	1	ENSGALG00000030099;ENSGALG00000041973;ENSGALG00000016312;ENSGALG00000016389;ENSGALG00000016278;ENSGALG00000047031;ENSGALG00000004037;ENSGALG00000039161
Nucleotide excision repair	ko03420	10 out of 1805 0.554016620498615%	0.555556	0.00795184	1	ENSGALG00000006254;ENSGALG00000008873;ENSGALG00000002399;ENSGALG00000028998;ENSGALG00000031679;ENSGALG00000011515;ENSGALG00000012237;ENSGALG00000013733;ENSGALG00000016860;ENSGALG00000007510
Homologous recombination	ko03440	11 out of 1805 0.609418282548476%	0.52381	0.0095997	1	ENSGALG00000010356;ENSGALG00000034461;ENSGALG00000027932;ENSGALG00000039171;ENSGALG00000012876;ENSGALG00000003484;ENSGALG00000009733;ENSGALG00000043597;ENSGALG00000011210;ENSGALG00000014982;ENSGALG00000026865
Oocyte meiosis	ko04114	9 out of 1805 0.498614958448753%	0.5625	0.0105993	1	ENSGALG00000041923;ENSGALG00000006743;ENSGALG00000016433;ENSGALG00000008585;ENSGALG00000048020;ENSGALG00000004143;ENSGALG00000001506;ENSGALG00000013607;ENSGALG00000011281
Glycosylphosphatidylinositol (GPI)-anchor biosynthesis	ko00563	13 out of 1805 0.720221606648199%	0.481481	0.012058	1	ENSGALG00000053878;ENSGALG00000001219;ENSGALG00000010768;ENSGALG00000006408;ENSGALG00000037734;ENSGALG00000002023;ENSGALG00000003665;ENSGALG00000009510;ENSGALG00000026229;ENSGALG00000015349;ENSGALG00000002064;ENSGALG00000005066;ENSGALG00000029836
Ether lipid metabolism	ko00565	10 out of 1805 0.554016620498615%	0.526316	0.0128799	1	ENSGALG00000003574;ENSGALG00000052101;ENSGALG00000021658;ENSGALG00000054536;ENSGALG00000015219;ENSGALG00000005103;ENSGALG00000010645;ENSGALG00000026906;ENSGALG00000003483;ENSGALG00000047827
Basal transcription factors	ko03022	14 out of 1805 0.775623268698061%	0.451613	0.0179614	1	ENSGALG00000010283;ENSGALG00000003793;ENSGALG00000040725;ENSGALG00000001263;ENSGALG00000010576;ENSGALG00000006731;ENSGALG00000005464;ENSGALG00000002060;ENSGALG00000011098;ENSGALG00000002735;ENSGALG00000000991;ENSGALG00000042320;ENSGALG00000003498;ENSGALG00000016974
Small cell lung cancer	ko05222	3 out of 1805 0.166204986149584%	1	0.0182099	1	ENSGALG00000003987;ENSGALG00000038817;ENSGALG00000028664
Carbon metabolism	ko01200	20 out of 1805 1.10803324099723%	0.408163	0.0187558	1	ENSGALG00000032679;ENSGALG00000038299;ENSGALG00000031564;ENSGALG00000013165;ENSGALG00000004956;ENSGALG00000015961;ENSGALG00000029576;ENSGALG00000037238;ENSGALG00000054449;ENSGALG00000010225;ENSGALG00000007904;ENSGALG00000007652;ENSGALG00000010286;ENSGALG00000012245;Gallus_gallus_newGene_1950;ENSGALG00000001949;ENSGALG00000010211;ENSGALG00000002266;ENSGALG00000007386;ENSGALG00000002797
Cytosolic DNA-sensing pathway	ko04623	10 out of 1805 0.554016620498615%	0.5	0.0197856	1	ENSGALG00000052515;ENSGALG00000047532;ENSGALG00000008534;ENSGALG00000002591;ENSGALG00000036019;ENSGALG00000012655;ENSGALG00000011947;ENSGALG00000008749;ENSGALG00000004947;ENSGALG00000012291
Glycosaminoglycan biosynthesis - heparan sulfate / heparin	ko00534	14 out of 1805 0.775623268698061%	0.4375	0.0243734	1	ENSGALG00000007702;ENSGALG00000043829;ENSGALG00000028423;ENSGALG00000032145;ENSGALG00000051442;ENSGALG00000001371;ENSGALG00000028191;ENSGALG00000016630;ENSGALG00000035761;ENSGALG00000006690;ENSGALG00000033730;ENSGALG00000031058;ENSGALG00000034250;ENSGALG00000031542
Other types of O-glycan biosynthesis	ko00514	17 out of 1805 0.941828254847645%	0.404762	0.0315502	1	ENSGALG00000001054;ENSGALG00000011106;ENSGALG00000009532;ENSGALG00000005425;ENSGALG00000010744;ENSGALG00000006594;ENSGALG00000005550;ENSGALG00000013406;ENSGALG00000047621;ENSGALG00000015480;ENSGALG00000054428;ENSGALG00000009452;ENSGALG00000011235;ENSGALG00000004152;ENSGALG00000016803;ENSGALG00000009752;ENSGALG00000010960
Aminoacyl-tRNA biosynthesis	ko00970	20 out of 1805 1.10803324099723%	0.384615	0.0365765	1	ENSGALG00000001850;ENSGALG00000030324;ENSGALG00000000907;ENSGALG00000050995;ENSGALG00000007195;ENSGALG00000035641;ENSGALG00000040258;ENSGALG00000007494;ENSGALG00000005236;ENSGALG00000040506;ENSGALG00000010097;ENSGALG00000026271;ENSGALG00000007353;ENSGALG00000014386;ENSGALG00000003985;ENSGALG00000034768;ENSGALG00000016586;ENSGALG00000015338;ENSGALG00000015806;ENSGALG00000014772
Ubiquitin mediated proteolysis	ko04120	33 out of 1805 1.82825484764543%	0.347368	0.0420705	1	ENSGALG00000003381;ENSGALG00000036739;ENSGALG00000009971;ENSGALG00000005006;ENSGALG00000031975;ENSGALG00000052573;ENSGALG00000036530;ENSGALG00000002781;ENSGALG00000016739;ENSGALG00000035465;ENSGALG00000017336;ENSGALG00000008217;ENSGALG00000047981;ENSGALG00000029450;ENSGALG00000030515;ENSGALG00000031282;ENSGALG00000042333;ENSGALG00000035134;ENSGALG00000034413;ENSGALG00000002346;ENSGALG00000005084;…
Oxidative phosphorylation	ko00190	24 out of 1805 1.32963988919668%	0.358209	0.0541573	1	ENSGALG00000028537;ENSGALG00000008606;ENSGALG00000042242;ENSGALG00000008821;ENSGALG00000038801;ENSGALG00000000835;ENSGALG00000041418;ENSGALG00000048440;ENSGALG00000021692;ENSGALG00000009286;ENSGALG00000005704;ENSGALG00000008084;ENSGALG00000043768;ENSGALG00000027190;ENSGALG00000040987;ENSGALG00000028026;ENSGALG00000001330;ENSGALG00000025999;ENSGALG00000002033;ENSGALG00000005782;ENSGALG00000011325;…
Riboflavin metabolism	ko00740	3 out of 1805 0.166204986149584%	0.75	0.0584788	1	ENSGALG00000016610;ENSGALG00000027700;ENSGALG00000054345
Necroptosis	ko04217	20 out of 1805 1.10803324099723%	0.363636	0.0645091	1	ENSGALG00000002137;ENSGALG00000010536;ENSGALG00000034528;ENSGALG00000048138;ENSGALG00000045705;ENSGALG00000004794;ENSGALG00000004003;ENSGALG00000043754;ENSGALG00000009228;ENSGALG00000042875;ENSGALG00000054083;ENSGALG00000052030;ENSGALG00000031571;ENSGALG00000049268;ENSGALG00000032645;ENSGALG00000052284;ENSGALG00000049859;ENSGALG00000006161;ENSGALG00000033087;ENSGALG00000014023
alpha-Linolenic acid metabolism	ko00592	2 out of 1805 0.110803324099723%	1	0.069244	1	ENSGALG00000010032;ENSGALG00000029862
Chronic myeloid leukemia	ko05220	2 out of 1805 0.110803324099723%	1	0.069244	1	ENSGALG00000054619;ENSGALG00000008408
D-Glutamine and D-glutamate metabolism	ko00471	2 out of 1805 0.110803324099723%	1	0.069244	1	ENSGALG00000010703;ENSGALG00000030419
Various types of N-glycan biosynthesis	ko00513	13 out of 1805 0.720221606648199%	0.393939	0.0692607	1	ENSGALG00000033790;ENSGALG00000031212;ENSGALG00000002067;ENSGALG00000030718;ENSGALG00000008503;ENSGALG00000012988;ENSGALG00000005924;ENSGALG00000013573;ENSGALG00000000255;ENSGALG00000025792;ENSGALG00000008539;ENSGALG00000047847;ENSGALG00000008599
Pyrimidine metabolism	ko00240	10 out of 1805 0.554016620498615%	0.416667	0.0739757	1	ENSGALG00000000802;ENSGALG00000030493;ENSGALG00000042967;ENSGALG00000003651;ENSGALG00000031397;ENSGALG00000008936;ENSGALG00000015224;ENSGALG00000028501;ENSGALG00000005961;ENSGALG00000010674
RIG-I-like receptor signaling pathway	ko04622	8 out of 1805 0.443213296398892%	0.444444	0.0741328	1	ENSGALG00000051244;ENSGALG00000029558;ENSGALG00000046494;ENSGALG00000002147;ENSGALG00000042890;ENSGALG00000002345;ENSGALG00000016231;ENSGALG00000014084
Viral carcinogenesis	ko05203	3 out of 1805 0.166204986149584%	0.6	0.117842	1	ENSGALG00000052684;ENSGALG00000054297;ENSGALG00000002107
Proteoglycans in cancer	ko05205	3 out of 1805 0.166204986149584%	0.6	0.117842	1	ENSGALG00000007276;ENSGALG00000003447;ENSGALG00000009966
Drug metabolism - other enzymes	ko00983	19 out of 1805 1.05263157894737%	0.339286	0.12706	1	ENSGALG00000003250;ENSGALG00000007191;ENSGALG00000045427;ENSGALG00000010284;ENSGALG00000027635;ENSGALG00000003510;ENSGALG00000037051;ENSGALG00000007305;ENSGALG00000005473;ENSGALG00000017350;ENSGALG00000016322;ENSGALG00000011770;ENSGALG00000016506;ENSGALG00000054818;ENSGALG00000013073;ENSGALG00000038032;ENSGALG00000044780;ENSGALG00000005472;ENSGALG00000005474
MAPK signaling pathway - fly	ko04013	4 out of 1805 0.221606648199446%	0.5	0.132753	1	ENSGALG00000014740;ENSGALG00000007028;ENSGALG00000027159;ENSGALG00000016391
Protein processing in endoplasmic reticulum	ko04141	40 out of 1805 2.21606648199446%	0.30303	0.170714	1	ENSGALG00000006417;ENSGALG00000004583;ENSGALG00000011465;ENSGALG00000003128;ENSGALG00000040484;ENSGALG00000008793;ENSGALG00000004115;ENSGALG00000002141;ENSGALG00000029783;ENSGALG00000017077;ENSGALG00000002649;ENSGALG00000001848;ENSGALG00000041112;ENSGALG00000041432;ENSGALG00000006182;ENSGALG00000033705;ENSGALG00000016089;Gallus_gallus_newGene_2534;ENSGALG00000005994;ENSGALG00000001038;ENSGALG0000…
Glutathione metabolism	ko00480	7 out of 1805 0.38781163434903%	0.388889	0.170847	1	ENSGALG00000010427;ENSGALG00000030552;ENSGALG00000037781;ENSGALG00000016379;ENSGALG00000003039;ENSGALG00000008182;ENSGALG00000054252
PI3K-Akt signaling pathway	ko04151	2 out of 1805 0.110803324099723%	0.666667	0.171312	1	ENSGALG00000038834;ENSGALG00000044362
Biotin metabolism	ko00780	2 out of 1805 0.110803324099723%	0.666667	0.171312	1	ENSGALG00000016047;ENSGALG00000011216
N-Glycan biosynthesis	ko00510	5 out of 1805 0.277008310249307%	0.416667	0.185882	1	ENSGALG00000010991;ENSGALG00000026007;ENSGALG00000040272;ENSGALG00000019042;ENSGALG00000039791
TGF-beta signaling pathway	ko04350	25 out of 1805 1.38504155124654%	0.3125	0.188283	1	ENSGALG00000004087;ENSGALG00000055021;ENSGALG00000034661;ENSGALG00000035487;ENSGALG00000047554;ENSGALG00000039173;ENSGALG00000029599;ENSGALG00000036346;ENSGALG00000001722;ENSGALG00000026137;ENSGALG00000039817;ENSGALG00000038984;ENSGALG00000038915;ENSGALG00000010448;ENSGALG00000028770;ENSGALG00000009612;ENSGALG00000010613;ENSGALG00000047573;ENSGALG00000001332;ENSGALG00000035016;ENSGALG00000041666;…
Ubiquinone and other terpenoid-quinone biosynthesis	ko00130	4 out of 1805 0.221606648199446%	0.444444	0.191103	1	ENSGALG00000010197;Gallus_gallus_newGene_7208;ENSGALG00000052348;ENSGALG00000002501
Protein export	ko03060	7 out of 1805 0.38781163434903%	0.368421	0.212434	1	ENSGALG00000009592;ENSGALG00000047875;ENSGALG00000019036;ENSGALG00000026009;ENSGALG00000037553;ENSGALG00000023135;ENSGALG00000012128
Ferroptosis	ko04216	9 out of 1805 0.498614958448753%	0.346154	0.225165	1	ENSGALG00000043618;ENSGALG00000016313;ENSGALG00000003281;ENSGALG00000012550;ENSGALG00000000209;ENSGALG00000010741;ENSGALG00000007485;ENSGALG00000014570;ENSGALG00000030773
mTOR signaling pathway	ko04150	22 out of 1805 1.21883656509695%	0.305556	0.24297	1	ENSGALG00000040986;ENSGALG00000002403;ENSGALG00000006791;ENSGALG00000017202;ENSGALG00000005878;ENSGALG00000003547;ENSGALG00000046507;ENSGALG00000004467;ENSGALG00000000550;ENSGALG00000013100;ENSGALG00000035239;ENSGALG00000013036;ENSGALG00000043787;ENSGALG00000008373;ENSGALG00000013872;ENSGALG00000041226;ENSGALG00000002131;ENSGALG00000009570;ENSGALG00000042570;ENSGALG00000020251;ENSGALG00000013971;…
Calcium signaling pathway	ko04020	10 out of 1805 0.554016620498615%	0.333333	0.246963	1	ENSGALG00000003833;ENSGALG00000039022;ENSGALG00000033051;ENSGALG00000029912;ENSGALG00000004240;ENSGALG00000006835;ENSGALG00000001319;ENSGALG00000008709;ENSGALG00000014355;ENSGALG00000039935
Arachidonic acid metabolism	ko00590	7 out of 1805 0.38781163434903%	0.35	0.257235	1	ENSGALG00000001275;ENSGALG00000036837;ENSGALG00000040504;ENSGALG00000033760;ENSGALG00000033709;ENSGALG00000002421;ENSGALG00000012791
Insulin resistance	ko04931	1 out of 1805 0.0554016620498615%	1	0.263196	1	ENSGALG00000007697
Breast cancer	ko05224	1 out of 1805 0.0554016620498615%	1	0.263196	1	ENSGALG00000012971
Inflammatory mediator regulation of TRP channels	ko04750	1 out of 1805 0.0554016620498615%	1	0.263196	1	ENSGALG00000018803
Central carbon metabolism in cancer	ko05230	1 out of 1805 0.0554016620498615%	1	0.263196	1	ENSGALG00000006342
Amphetamine addiction	ko05031	1 out of 1805 0.0554016620498615%	1	0.263196	1	ENSGALG00000016154
Alcoholism	ko05034	1 out of 1805 0.0554016620498615%	1	0.263196	1	ENSGALG00000053281
Basal cell carcinoma	ko05217	1 out of 1805 0.0554016620498615%	1	0.263196	1	ENSGALG00000004662
PD-L1 expression and PD-1 checkpoint pathway in cancer	ko05235	1 out of 1805 0.0554016620498615%	1	0.263196	1	ENSGALG00000023648
Gastric cancer	ko05226	1 out of 1805 0.0554016620498615%	1	0.263196	1	ENSGALG00000035774
Circadian rhythm - fly	ko04711	1 out of 1805 0.0554016620498615%	1	0.263196	1	ENSGALG00000039803
Fatty acid degradation	ko00071	1 out of 1805 0.0554016620498615%	1	0.263196	1	ENSGALG00000031563
Arrhythmogenic right ventricular cardiomyopathy	ko05412	1 out of 1805 0.0554016620498615%	1	0.263196	1	ENSGALG00000012913
Fatty acid elongation	ko00062	1 out of 1805 0.0554016620498615%	1	0.263196	1	ENSGALG00000026039
Gap junction	ko04540	13 out of 1805 0.720221606648199%	0.317073	0.266024	1	ENSGALG00000008586;ENSGALG00000040586;ENSGALG00000007930;ENSGALG00000006241;ENSGALG00000040260;ENSGALG00000054420;ENSGALG00000037953;ENSGALG00000012821;ENSGALG00000000433;ENSGALG00000052192;ENSGALG00000011324;ENSGALG00000005853;ENSGALG00000031275
Fructose and mannose metabolism	ko00051	3 out of 1805 0.166204986149584%	0.428571	0.271383	1	ENSGALG00000001117;ENSGALG00000026776;ENSGALG00000032385
Selenocompound metabolism	ko00450	3 out of 1805 0.166204986149584%	0.428571	0.271383	1	ENSGALG00000039363;ENSGALG00000014575;ENSGALG00000035345
Mineral absorption	ko04978	2 out of 1805 0.110803324099723%	0.5	0.284146	1	ENSGALG00000017021;ENSGALG00000051473
Spinocerebellar ataxia	ko05017	2 out of 1805 0.110803324099723%	0.5	0.284146	1	ENSGALG00000042598;ENSGALG00000014234
Hippo signaling pathway	ko04390	2 out of 1805 0.110803324099723%	0.5	0.284146	1	ENSGALG00000043018;ENSGALG00000002287
B cell receptor signaling pathway	ko04662	2 out of 1805 0.110803324099723%	0.5	0.284146	1	ENSGALG00000004398;ENSGALG00000005547
Hedgehog signaling pathway	ko04340	12 out of 1805 0.664819944598338%	0.307692	0.318252	1	ENSGALG00000006611;ENSGALG00000027540;ENSGALG00000009948;ENSGALG00000054776;ENSGALG00000016034;ENSGALG00000008096;ENSGALG00000015152;ENSGALG00000032257;ENSGALG00000009939;ENSGALG00000002229;ENSGALG00000010858;ENSGALG00000012380
Phosphatidylinositol signaling system	ko04070	18 out of 1805 0.997229916897507%	0.295082	0.329881	1	ENSGALG00000007590;ENSGALG00000002710;ENSGALG00000003841;ENSGALG00000008380;ENSGALG00000024034;ENSGALG00000003920;ENSGALG00000041573;ENSGALG00000003131;ENSGALG00000029571;ENSGALG00000013727;ENSGALG00000033561;ENSGALG00000034898;ENSGALG00000034317;ENSGALG00000001964;ENSGALG00000009880;ENSGALG00000015264;ENSGALG00000036021;ENSGALG00000034487
Cardiac muscle contraction	ko04260	9 out of 1805 0.498614958448753%	0.310345	0.346594	1	ENSGALG00000037996;ENSGALG00000047550;ENSGALG00000016734;ENSGALG00000033446;ENSGALG00000008066;ENSGALG00000017380;ENSGALG00000029319;ENSGALG00000001096;ENSGALG00000015906
Propanoate metabolism	ko00640	3 out of 1805 0.166204986149584%	0.375	0.354561	1	ENSGALG00000041857;ENSGALG00000006300;ENSGALG00000035836
MicroRNAs in cancer	ko05206	3 out of 1805 0.166204986149584%	0.375	0.354561	1	ENSGALG00000037726;ENSGALG00000021180;ENSGALG00000016675
Axon guidance	ko04360	11 out of 1805 0.609418282548476%	0.297297	0.377661	1	ENSGALG00000000227;ENSGALG00000018998;ENSGALG00000004569;ENSGALG00000012219;ENSGALG00000041203;ENSGALG00000011406;ENSGALG00000006473;ENSGALG00000006560;ENSGALG00000040444;ENSGALG00000006325;ENSGALG00000028685
Glycerophospholipid metabolism	ko00564	14 out of 1805 0.775623268698061%	0.291667	0.37895	1	ENSGALG00000013205;ENSGALG00000016329;ENSGALG00000012681;ENSGALG00000039408;ENSGALG00000044574;ENSGALG00000004002;ENSGALG00000033683;ENSGALG00000040421;ENSGALG00000016318;ENSGALG00000011571;ENSGALG00000034741;ENSGALG00000014997;ENSGALG00000008795;ENSGALG00000009214
Protein digestion and absorption	ko04974	6 out of 1805 0.332409972299169%	0.315789	0.382748	1	ENSGALG00000014965;ENSGALG00000050072;ENSGALG00000052087;ENSGALG00000002298;ENSGALG00000029617;ENSGALG00000015253
FoxO signaling pathway	ko04068	6 out of 1805 0.332409972299169%	0.315789	0.382748	1	ENSGALG00000026153;ENSGALG00000003074;ENSGALG00000004098;ENSGALG00000014725;ENSGALG00000016359;ENSGALG00000010195
Cysteine and methionine metabolism	ko00270	4 out of 1805 0.221606648199446%	0.333333	0.392358	1	ENSGALG00000034575;ENSGALG00000033677;ENSGALG00000025796;ENSGALG00000031286
One carbon pool by folate	ko00670	4 out of 1805 0.221606648199446%	0.333333	0.392358	1	ENSGALG00000003570;ENSGALG00000011797;ENSGALG00000037076;ENSGALG00000047488
Sulfur relay system	ko04122	4 out of 1805 0.221606648199446%	0.333333	0.392358	1	ENSGALG00000046674;ENSGALG00000001568;ENSGALG00000010096;ENSGALG00000014906
Fluid shear stress and atherosclerosis	ko05418	2 out of 1805 0.110803324099723%	0.4	0.395015	1	ENSGALG00000010023;ENSGALG00000006109
Sphingolipid metabolism	ko00600	11 out of 1805 0.609418282548476%	0.289474	0.416092	1	ENSGALG00000003160;ENSGALG00000031928;ENSGALG00000006361;ENSGALG00000003701;ENSGALG00000015682;ENSGALG00000010818;ENSGALG00000006455;ENSGALG00000009330;ENSGALG00000014711;ENSGALG00000034950;ENSGALG00000010535
Adrenergic signaling in cardiomyocytes	ko04261	18 out of 1805 0.997229916897507%	0.28125	0.417568	1	ENSGALG00000035594;ENSGALG00000035960;ENSGALG00000038242;ENSGALG00000025788;ENSGALG00000015233;ENSGALG00000013537;ENSGALG00000026091;ENSGALG00000050948;ENSGALG00000008591;ENSGALG00000032247;ENSGALG00000035466;ENSGALG00000036964;ENSGALG00000030550;ENSGALG00000008486;ENSGALG00000003911;ENSGALG00000002764;ENSGALG00000010052;ENSGALG00000013007
Pantothenate and CoA biosynthesis	ko00770	5 out of 1805 0.277008310249307%	0.3125	0.417655	1	ENSGALG00000004882;ENSGALG00000000870;ENSGALG00000006431;ENSGALG00000015978;ENSGALG00000011447
Thiamine metabolism	ko00730	3 out of 1805 0.166204986149584%	0.333333	0.43629	1	ENSGALG00000003597;ENSGALG00000053073;ENSGALG00000040298
Pyruvate metabolism	ko00620	3 out of 1805 0.166204986149584%	0.333333	0.43629	1	ENSGALG00000007747;ENSGALG00000010307;ENSGALG00000003495
Inositol phosphate metabolism	ko00562	3 out of 1805 0.166204986149584%	0.333333	0.43629	1	ENSGALG00000053217;ENSGALG00000041965;ENSGALG00000015070
Leukocyte transendothelial migration	ko04670	1 out of 1805 0.0554016620498615%	0.5	0.457149	1	ENSGALG00000053836
Galactose metabolism	ko00052	1 out of 1805 0.0554016620498615%	0.5	0.457149	1	ENSGALG00000012260
Pentose phosphate pathway	ko00030	1 out of 1805 0.0554016620498615%	0.5	0.457149	1	ENSGALG00000013095
Autoimmune thyroid disease	ko05320	1 out of 1805 0.0554016620498615%	0.5	0.457149	1	ENSGALG00000049122
Pathways in cancer	ko05200	1 out of 1805 0.0554016620498615%	0.5	0.457149	1	ENSGALG00000011277
Thyroid cancer	ko05216	1 out of 1805 0.0554016620498615%	0.5	0.457149	1	ENSGALG00000015299
Renal cell carcinoma	ko05211	1 out of 1805 0.0554016620498615%	0.5	0.457149	1	ENSGALG00000010001
Biosynthesis of amino acids	ko01230	16 out of 1805 0.886426592797784%	0.275862	0.462766	1	ENSGALG00000007484;ENSGALG00000037401;ENSGALG00000037195;ENSGALG00000033828;ENSGALG00000033888;ENSGALG00000002321;ENSGALG00000005046;ENSGALG00000001992;ENSGALG00000026077;ENSGALG00000007606;ENSGALG00000014526;ENSGALG00000004908;ENSGALG00000016273;ENSGALG00000002558;ENSGALG00000007936;ENSGALG00000005309
Glycerolipid metabolism	ko00561	5 out of 1805 0.277008310249307%	0.294118	0.47657	1	ENSGALG00000032736;ENSGALG00000005217;ENSGALG00000027083;ENSGALG00000010244;ENSGALG00000004230
Lysine degradation	ko00310	14 out of 1805 0.775623268698061%	0.27451	0.48022	1	ENSGALG00000009788;ENSGALG00000053990;ENSGALG00000043399;ENSGALG00000008167;ENSGALG00000031839;ENSGALG00000015388;ENSGALG00000035800;ENSGALG00000019094;ENSGALG00000030783;ENSGALG00000013297;ENSGALG00000003299;ENSGALG00000013920;ENSGALG00000017006;ENSGALG00000023920
Adherens junction	ko04520	10 out of 1805 0.554016620498615%	0.277778	0.48423	1	ENSGALG00000000608;ENSGALG00000002447;ENSGALG00000046995;ENSGALG00000005036;ENSGALG00000012055;ENSGALG00000042129;ENSGALG00000043373;ENSGALG00000016920;ENSGALG00000006197;ENSGALG00000016363
beta-Alanine metabolism	ko00410	2 out of 1805 0.110803324099723%	0.333333	0.497139	1	ENSGALG00000033522;ENSGALG00000019514
Vascular smooth muscle contraction	ko04270	13 out of 1805 0.720221606648199%	0.270833	0.507147	1	ENSGALG00000030128;ENSGALG00000006642;ENSGALG00000012281;ENSGALG00000010013;ENSGALG00000002632;ENSGALG00000000667;ENSGALG00000037246;ENSGALG00000004332;ENSGALG00000018977;ENSGALG00000019233;ENSGALG00000052560;ENSGALG00000020989;ENSGALG00000004574
Glycine, serine and threonine metabolism	ko00260	3 out of 1805 0.166204986149584%	0.3	0.513724	1	ENSGALG00000012312;ENSGALG00000003155;ENSGALG00000005363
Purine metabolism	ko00230	12 out of 1805 0.664819944598338%	0.266667	0.535868	1	ENSGALG00000047102;ENSGALG00000033062;ENSGALG00000042374;ENSGALG00000016186;ENSGALG00000013726;ENSGALG00000014727;ENSGALG00000004170;ENSGALG00000031000;ENSGALG00000006626;ENSGALG00000005057;ENSGALG00000011838;ENSGALG00000011982
Wnt signaling pathway	ko04310	20 out of 1805 1.10803324099723%	0.25974	0.571288	1	ENSGALG00000032658;ENSGALG00000005803;ENSGALG00000031934;ENSGALG00000030030;ENSGALG00000053595;ENSGALG00000012218;ENSGALG00000006080;ENSGALG00000012561;ENSGALG00000009241;ENSGALG00000030115;ENSGALG00000050420;ENSGALG00000013441;ENSGALG00000005931;ENSGALG00000039200;ENSGALG00000040834;ENSGALG00000010163;ENSGALG00000004554;ENSGALG00000013001;ENSGALG00000006488;ENSGALG00000052328
Rap1 signaling pathway	ko04015	3 out of 1805 0.166204986149584%	0.272727	0.585045	1	ENSGALG00000037506;ENSGALG00000009381;ENSGALG00000014701
Valine, leucine and isoleucine degradation	ko00280	3 out of 1805 0.166204986149584%	0.272727	0.585045	1	ENSGALG00000001557;ENSGALG00000040068;ENSGALG00000038338
Non-homologous end-joining	ko03450	3 out of 1805 0.166204986149584%	0.272727	0.585045	1	ENSGALG00000033781;ENSGALG00000011335;ENSGALG00000011932
Transcriptional misregulation in cancer	ko05202	3 out of 1805 0.166204986149584%	0.272727	0.585045	1	ENSGALG00000014468;ENSGALG00000015119;ENSGALG00000039172
Base excision repair	ko03410	5 out of 1805 0.277008310249307%	0.263158	0.587124	1	ENSGALG00000017493;ENSGALG00000002288;ENSGALG00000031457;ENSGALG00000020747;ENSGALG00000021285
Glycosphingolipid biosynthesis - globo and isoglobo series	ko00603	2 out of 1805 0.110803324099723%	0.285714	0.587442	1	ENSGALG00000009202;ENSGALG00000054759
Glyoxylate and dicarboxylate metabolism	ko00630	2 out of 1805 0.110803324099723%	0.285714	0.587442	1	ENSGALG00000005423;ENSGALG00000046360
Mitophagy - animal	ko04137	6 out of 1805 0.332409972299169%	0.26087	0.589249	1	ENSGALG00000037601;ENSGALG00000040265;ENSGALG00000002497;ENSGALG00000037593;ENSGALG00000028187;ENSGALG00000041277
Kaposi sarcoma-associated herpesvirus infection	ko05167	1 out of 1805 0.0554016620498615%	0.333333	0.600067	1	ENSGALG00000015191
Platelet activation	ko04611	1 out of 1805 0.0554016620498615%	0.333333	0.600067	1	ENSGALG00000007579
Alzheimer disease	ko05010	1 out of 1805 0.0554016620498615%	0.333333	0.600067	1	ENSGALG00000013834
Phenylalanine metabolism	ko00360	1 out of 1805 0.0554016620498615%	0.333333	0.600067	1	ENSGALG00000006326
Fat digestion and absorption	ko04975	1 out of 1805 0.0554016620498615%	0.333333	0.600067	1	ENSGALG00000035619
Dilated cardiomyopathy	ko05414	1 out of 1805 0.0554016620498615%	0.333333	0.600067	1	ENSGALG00000008148
Human T-cell leukemia virus 1 infection	ko05166	1 out of 1805 0.0554016620498615%	0.333333	0.600067	1	ENSGALG00000000577
Vitamin B6 metabolism	ko00750	1 out of 1805 0.0554016620498615%	0.333333	0.600067	1	ENSGALG00000036683
Amyotrophic lateral sclerosis	ko05014	1 out of 1805 0.0554016620498615%	0.333333	0.600067	1	ENSGALG00000048002
Olfactory transduction	ko04740	1 out of 1805 0.0554016620498615%	0.333333	0.600067	1	ENSGALG00000032518
Vitamin digestion and absorption	ko04977	1 out of 1805 0.0554016620498615%	0.333333	0.600067	1	ENSGALG00000010234
Ribosome	ko03010	30 out of 1805 1.66204986149584%	0.25641	0.602082	1	ENSGALG00000016731;ENSGALG00000005614;ENSGALG00000040873;ENSGALG00000041086;ENSGALG00000008597;ENSGALG00000023191;ENSGALG00000016760;ENSGALG00000007999;ENSGALG00000001542;ENSGALG00000010296;ENSGALG00000008550;ENSGALG00000006777;ENSGALG00000012229;ENSGALG00000042941;ENSGALG00000011625;ENSGALG00000016794;ENSGALG00000002139;ENSGALG00000045753;ENSGALG00000003919;ENSGALG00000006561;ENSGALG00000022950;…
Fatty acid metabolism	ko01212	9 out of 1805 0.498614958448753%	0.25	0.634155	1	ENSGALG00000007072;ENSGALG00000007481;ENSGALG00000017163;ENSGALG00000053860;ENSGALG00000011704;ENSGALG00000007961;ENSGALG00000048013;ENSGALG00000011312;ENSGALG00000005776
Insulin signaling pathway	ko04910	19 out of 1805 1.05263157894737%	0.25	0.646518	1	ENSGALG00000002485;ENSGALG00000007023;ENSGALG00000052399;ENSGALG00000034855;ENSGALG00000050763;ENSGALG00000004369;ENSGALG00000008010;ENSGALG00000001833;ENSGALG00000006670;ENSGALG00000003845;ENSGALG00000039775;ENSGALG00000003492;ENSGALG00000005198;ENSGALG00000040758;ENSGALG00000042112;ENSGALG00000048077;Gallus_gallus_newGene_7206;ENSGALG00000007919;ENSGALG00000005011
Apoptosis	ko04210	12 out of 1805 0.664819944598338%	0.244898	0.667662	1	ENSGALG00000051135;ENSGALG00000014692;Gallus_gallus_newGene_7705;ENSGALG00000004472;ENSGALG00000004719;ENSGALG00000000470;ENSGALG00000011078;ENSGALG00000008713;ENSGALG00000004252;ENSGALG00000040729;ENSGALG00000017370;ENSGALG00000014698
Autophagy - animal	ko04140	11 out of 1805 0.609418282548476%	0.23913	0.698505	1	ENSGALG00000006601;ENSGALG00000042016;ENSGALG00000038330;ENSGALG00000024082;ENSGALG00000053025;ENSGALG00000001209;ENSGALG00000013462;ENSGALG00000015204;ENSGALG00000000994;ENSGALG00000001042;ENSGALG00000011870
Hepatocellular carcinoma	ko05225	1 out of 1805 0.0554016620498615%	0.25	0.705374	1	ENSGALG00000052924
Cholesterol metabolism	ko04979	1 out of 1805 0.0554016620498615%	0.25	0.705374	1	ENSGALG00000003242
Retrograde endocannabinoid signaling	ko04723	1 out of 1805 0.0554016620498615%	0.25	0.705374	1	ENSGALG00000010417
Neurotrophin signaling pathway	ko04722	1 out of 1805 0.0554016620498615%	0.25	0.705374	1	ENSGALG00000012619
Pentose and glucuronate interconversions	ko00040	1 out of 1805 0.0554016620498615%	0.25	0.705374	1	ENSGALG00000017135
Metabolism of xenobiotics by cytochrome P450	ko00980	3 out of 1805 0.166204986149584%	0.230769	0.706062	1	ENSGALG00000012860;ENSGALG00000001325;ENSGALG00000001373
Tight junction	ko04530	29 out of 1805 1.60664819944598%	0.243697	0.719547	1	ENSGALG00000016304;ENSGALG00000011605;ENSGALG00000040156;ENSGALG00000029292;ENSGALG00000028851;ENSGALG00000011329;ENSGALG00000001214;ENSGALG00000016022;ENSGALG00000010385;ENSGALG00000041213;ENSGALG00000031890;ENSGALG00000004347;ENSGALG00000040882;ENSGALG00000045305;ENSGALG00000010273;ENSGALG00000006462;ENSGALG00000010000;ENSGALG00000011994;ENSGALG00000000235;ENSGALG00000020249;ENSGALG00000006292;…
Glycosphingolipid biosynthesis - lacto and neolacto series	ko00601	5 out of 1805 0.277008310249307%	0.227273	0.725618	1	ENSGALG00000010083;ENSGALG00000002022;ENSGALG00000010094;ENSGALG00000028803;ENSGALG00000032526
Histidine metabolism	ko00340	2 out of 1805 0.110803324099723%	0.222222	0.730434	1	ENSGALG00000011421;ENSGALG00000015155
Peroxisome	ko04146	19 out of 1805 1.05263157894737%	0.2375	0.739181	1	ENSGALG00000046656;ENSGALG00000009236;ENSGALG00000009410;ENSGALG00000014708;ENSGALG00000002683;ENSGALG00000034395;ENSGALG00000004319;ENSGALG00000050229;ENSGALG00000026239;ENSGALG00000003042;ENSGALG00000029498;ENSGALG00000019286;ENSGALG00000001223;ENSGALG00000029657;ENSGALG00000009473;ENSGALG00000040619;ENSGALG00000012013;ENSGALG00000035752;ENSGALG00000010243
Melanogenesis	ko04916	19 out of 1805 1.05263157894737%	0.234568	0.759746	1	ENSGALG00000042308;ENSGALG00000041700;ENSGALG00000008875;ENSGALG00000043009;ENSGALG00000012877;ENSGALG00000035645;ENSGALG00000005733;ENSGALG00000001600;ENSGALG00000032223;ENSGALG00000007466;ENSGALG00000008313;ENSGALG00000017242;ENSGALG00000012998;ENSGALG00000003163;ENSGALG00000008907;ENSGALG00000026692;ENSGALG00000001252;ENSGALG00000003837;ENSGALG00000011206
Retinol metabolism	ko00830	8 out of 1805 0.443213296398892%	0.222222	0.768938	1	ENSGALG00000016102;ENSGALG00000011532;ENSGALG00000034346;ENSGALG00000009276;ENSGALG00000010979;ENSGALG00000042928;ENSGALG00000015064;ENSGALG00000010873
p53 signaling pathway	ko04115	7 out of 1805 0.38781163434903%	0.21875	0.776262	1	ENSGALG00000001006;ENSGALG00000004897;ENSGALG00000001144;ENSGALG00000016442;ENSGALG00000027198;ENSGALG00000038097;ENSGALG00000023812
Mannose type O-glycan biosynthesis	ko00515	4 out of 1805 0.221606648199446%	0.210526	0.777732	1	ENSGALG00000008418;ENSGALG00000010351;ENSGALG00000015075;ENSGALG00000031982
Yersinia infection	ko05135	1 out of 1805 0.0554016620498615%	0.2	0.782964	1	ENSGALG00000044889
Dorso-ventral axis formation	ko04320	2 out of 1805 0.110803324099723%	0.2	0.784611	1	ENSGALG00000012246;ENSGALG00000043240
Phototransduction	ko04744	3 out of 1805 0.166204986149584%	0.2	0.798003	1	ENSGALG00000042647;ENSGALG00000015373;ENSGALG00000007495
Nicotinate and nicotinamide metabolism	ko00760	7 out of 1805 0.38781163434903%	0.212121	0.804497	1	ENSGALG00000016471;ENSGALG00000014869;ENSGALG00000012695;ENSGALG00000043318;ENSGALG00000004842;ENSGALG00000041161;ENSGALG00000003558
Folate biosynthesis	ko00790	6 out of 1805 0.332409972299169%	0.206897	0.814549	1	Gallus_gallus_newGene_1895;ENSGALG00000010198;ENSGALG00000026757;ENSGALG00000010051;ENSGALG00000053854;ENSGALG00000003466
Glycosaminoglycan biosynthesis - keratan sulfate	ko00533	1 out of 1805 0.0554016620498615%	0.166667	0.840128	1	ENSGALG00000036443
Mucin type O-glycan biosynthesis	ko00512	1 out of 1805 0.0554016620498615%	0.166667	0.840128	1	ENSGALG00000015166
Biosynthesis of unsaturated fatty acids	ko01040	1 out of 1805 0.0554016620498615%	0.166667	0.840128	1	ENSGALG00000009642
Viral myocarditis	ko05416	1 out of 1805 0.0554016620498615%	0.166667	0.840128	1	ENSGALG00000017122
Salmonella infection	ko05132	38 out of 1805 2.10526315789474%	0.230303	0.856061	1	ENSGALG00000002198;ENSGALG00000054686;ENSGALG00000013124;ENSGALG00000007547;ENSGALG00000035386;ENSGALG00000012105;ENSGALG00000003439;ENSGALG00000014442;ENSGALG00000016736;ENSGALG00000004918;ENSGALG00000028567;ENSGALG00000026995;ENSGALG00000009549;ENSGALG00000005475;ENSGALG00000033212;ENSGALG00000039099;ENSGALG00000009551;ENSGALG00000037203;ENSGALG00000011687;ENSGALG00000009722;ENSGALG00000019866;…
Glycosaminoglycan biosynthesis - chondroitin sulfate / dermatan sulfate	ko00532	3 out of 1805 0.166204986149584%	0.176471	0.864535	1	ENSGALG00000026468;ENSGALG00000009704;ENSGALG00000030607
Steroid biosynthesis	ko00100	3 out of 1805 0.166204986149584%	0.176471	0.864535	1	ENSGALG00000009305;ENSGALG00000007796;ENSGALG00000006050
Salivary secretion	ko04970	2 out of 1805 0.110803324099723%	0.166667	0.864896	1	ENSGALG00000038254;ENSGALG00000046937
Alanine, aspartate and glutamate metabolism	ko00250	2 out of 1805 0.110803324099723%	0.166667	0.864896	1	ENSGALG00000013728;ENSGALG00000012034
Systemic lupus erythematosus	ko05322	1 out of 1805 0.0554016620498615%	0.142857	0.882243	1	ENSGALG00000055014
Amino sugar and nucleotide sugar metabolism	ko00520	9 out of 1805 0.498614958448753%	0.195652	0.890184	1	ENSGALG00000052976;ENSGALG00000014122;ENSGALG00000032372;ENSGALG00000002417;ENSGALG00000041181;ENSGALG00000037371;ENSGALG00000015320;ENSGALG00000016801;ENSGALG00000039394
Starch and sucrose metabolism	ko00500	2 out of 1805 0.110803324099723%	0.153846	0.893775	1	ENSGALG00000005407;ENSGALG00000005147
Porphyrin and chlorophyll metabolism	ko00860	6 out of 1805 0.332409972299169%	0.181818	0.900925	1	ENSGALG00000005571;ENSGALG00000038461;ENSGALG00000013688;ENSGALG00000015108;ENSGALG00000042939;ENSGALG00000010219
Arginine and proline metabolism	ko00330	3 out of 1805 0.166204986149584%	0.157895	0.910957	1	ENSGALG00000039575;ENSGALG00000008352;ENSGALG00000042184
Steroid hormone biosynthesis	ko00140	3 out of 1805 0.166204986149584%	0.157895	0.910957	1	ENSGALG00000052980;ENSGALG00000005403;ENSGALG00000013294
VEGF signaling pathway	ko04370	1 out of 1805 0.0554016620498615%	0.125	0.913268	1	ENSGALG00000002283
Complement and coagulation cascades	ko04610	1 out of 1805 0.0554016620498615%	0.125	0.913268	1	ENSGALG00000012802
MAPK signaling pathway	ko04010	14 out of 1805 0.775623268698061%	0.2	0.913717	1	ENSGALG00000032029;ENSGALG00000030732;ENSGALG00000035237;ENSGALG00000004082;ENSGALG00000008970;ENSGALG00000033791;ENSGALG00000011207;ENSGALG00000037522;ENSGALG00000040360;ENSGALG00000028155;ENSGALG00000049393;ENSGALG00000001840;ENSGALG00000006655;ENSGALG00000029983
Regulation of actin cytoskeleton	ko04810	35 out of 1805 1.93905817174515%	0.21875	0.918775	1	ENSGALG00000023703;ENSGALG00000002853;ENSGALG00000029378;ENSGALG00000041298;ENSGALG00000015842;ENSGALG00000002655;ENSGALG00000008714;ENSGALG00000027372;ENSGALG00000006663;ENSGALG00000039786;ENSGALG00000001076;ENSGALG00000019077;ENSGALG00000030613;ENSGALG00000049193;ENSGALG00000001183;ENSGALG00000026591;ENSGALG00000008007;ENSGALG00000003696;ENSGALG00000042458;ENSGALG00000006950;ENSGALG00000009303;…
Endocytosis	ko04144	40 out of 1805 2.21606648199446%	0.220994	0.920104	1	Gallus_gallus_newGene_3938;ENSGALG00000011275;ENSGALG00000038541;ENSGALG00000051848;ENSGALG00000009086;ENSGALG00000016419;ENSGALG00000028872;ENSGALG00000004852;ENSGALG00000006799;ENSGALG00000043576;ENSGALG00000003206;ENSGALG00000001521;ENSGALG00000034262;ENSGALG00000047393;ENSGALG00000036949;ENSGALG00000008247;ENSGALG00000006512;ENSGALG00000006887;ENSGALG00000005042;ENSGALG00000036993;ENSGALG0000…
Phagosome	ko04145	9 out of 1805 0.498614958448753%	0.18	0.93852	1	ENSGALG00000036300;ENSGALG00000032148;ENSGALG00000000461;ENSGALG00000013569;ENSGALG00000014910;ENSGALG00000001189;ENSGALG00000014661;ENSGALG00000005966;ENSGALG00000002507
Herpes simplex virus 1 infection	ko05168	65 out of 1805 3.601108033241%	0.224913	0.944594	1	ENSGALG00000007287;ENSGALG00000013356;ENSGALG00000010301;ENSGALG00000027864;ENSGALG00000039880;ENSGALG00000006211;ENSGALG00000037546;ENSGALG00000033932;ENSGALG00000027786;ENSGALG00000039048;ENSGALG00000030940;ENSGALG00000034722;ENSGALG00000031493;ENSGALG00000016516;ENSGALG00000050132;ENSGALG00000002160;ENSGALG00000038926;ENSGALG00000044472;ENSGALG00000053682;ENSGALG00000009574;ENSGALG00000050533;…
Hippo signaling pathway - multiple species	ko04392	2 out of 1805 0.110803324099723%	0.125	0.949524	1	ENSGALG00000010668;ENSGALG00000011296
Focal adhesion	ko04510	4 out of 1805 0.221606648199446%	0.148148	0.950842	1	ENSGALG00000005802;ENSGALG00000009927;ENSGALG00000004273;ENSGALG00000043287
Sulfur metabolism	ko00920	1 out of 1805 0.0554016620498615%	0.1	0.952957	1	ENSGALG00000044342
C-type lectin receptor signaling pathway	ko04625	4 out of 1805 0.221606648199446%	0.142857	0.960014	1	ENSGALG00000039498;ENSGALG00000005685;ENSGALG00000028935;ENSGALG00000003396
ErbB signaling pathway	ko04012	1 out of 1805 0.0554016620498615%	0.0909091	0.965356	1	ENSGALG00000016799
Adipocytokine signaling pathway	ko04920	9 out of 1805 0.498614958448753%	0.166667	0.967134	1	ENSGALG00000040730;ENSGALG00000010886;ENSGALG00000034213;ENSGALG00000036282;ENSGALG00000005206;ENSGALG00000007373;ENSGALG00000008840;ENSGALG00000011058;ENSGALG00000010899
Influenza A	ko05164	13 out of 1805 0.720221606648199%	0.175676	0.97225	1	ENSGALG00000003383;ENSGALG00000006242;ENSGALG00000014937;ENSGALG00000051280;ENSGALG00000007653;ENSGALG00000008092;ENSGALG00000016590;ENSGALG00000003584;ENSGALG00000004714;ENSGALG00000021475;ENSGALG00000004441;ENSGALG00000001267;ENSGALG00000014426
Notch signaling pathway	ko04330	16 out of 1805 0.886426592797784%	0.179775	0.976291	1	Gallus_gallus_newGene_7527;ENSGALG00000003369;ENSGALG00000010835;ENSGALG00000009738;ENSGALG00000011696;ENSGALG00000010386;ENSGALG00000009300;ENSGALG00000027897;ENSGALG00000051954;ENSGALG00000042275;ENSGALG00000010501;ENSGALG00000007642;ENSGALG00000047706;ENSGALG00000014991;ENSGALG00000009320;ENSGALG00000014276
Tryptophan metabolism	ko00380	1 out of 1805 0.0554016620498615%	0.0769231	0.981215	1	ENSGALG00000003674
RNA transport	ko03013	81 out of 1805 4.48753462603878%	0.218919	0.981218	1	ENSGALG00000041111;ENSGALG00000043394;ENSGALG00000007124;ENSGALG00000040999;ENSGALG00000032843;ENSGALG00000016410;ENSGALG00000008220;ENSGALG00000008794;ENSGALG00000007974;ENSGALG00000054754;ENSGALG00000008574;ENSGALG00000046049;ENSGALG00000041972;ENSGALG00000001036;ENSGALG00000003937;ENSGALG00000032280;ENSGALG00000049173;ENSGALG00000004817;ENSGALG00000048830;ENSGALG00000043074;ENSGALG00000051097;…
ABC transporters	ko02010	6 out of 1805 0.332409972299169%	0.139535	0.983833	1	ENSGALG00000029672;ENSGALG00000005752;ENSGALG00000003553;ENSGALG00000009955;ENSGALG00000010891;ENSGALG00000007788
Apelin signaling pathway	ko04371	9 out of 1805 0.498614958448753%	0.152542	0.985805	1	ENSGALG00000023541;ENSGALG00000027629;ENSGALG00000010986;ENSGALG00000050508;ENSGALG00000008544;ENSGALG00000002703;ENSGALG00000054154;ENSGALG00000034438;ENSGALG00000008983
Intestinal immune network for IgA production	ko04672	7 out of 1805 0.38781163434903%	0.142857	0.986146	1	ENSGALG00000000685;ENSGALG00000031325;Gallus_gallus_newGene_1181;ENSGALG00000036395;ENSGALG00000015474;ENSGALG00000000919;ENSGALG00000008656
Nitrogen metabolism	ko00910	1 out of 1805 0.0554016620498615%	0.0714286	0.986169	1	ENSGALG00000033428
SNARE interactions in vesicular transport	ko04130	2 out of 1805 0.110803324099723%	0.0909091	0.989396	1	ENSGALG00000041722;ENSGALG00000049853
Lysosome	ko04142	21 out of 1805 1.16343490304709%	0.175	0.99192	1	ENSGALG00000006598;ENSGALG00000032610;ENSGALG00000041787;ENSGALG00000039611;ENSGALG00000011434;ENSGALG00000004902;ENSGALG00000003736;ENSGALG00000005070;ENSGALG00000035824;ENSGALG00000033572;ENSGALG00000039673;ENSGALG00000016917;ENSGALG00000012763;ENSGALG00000004628;ENSGALG00000004747;ENSGALG00000003959;ENSGALG00000006441;ENSGALG00000004390;ENSGALG00000006378;ENSGALG00000008759;ENSGALG00000053917
Drug metabolism - cytochrome P450	ko00982	1 out of 1805 0.0554016620498615%	0.0625	0.992503	1	ENSGALG00000054835
NOD-like receptor signaling pathway	ko04621	10 out of 1805 0.554016620498615%	0.147059	0.992919	1	ENSGALG00000041463;ENSGALG00000035254;ENSGALG00000023546;ENSGALG00000012929;ENSGALG00000052647;ENSGALG00000016946;ENSGALG00000005383;ENSGALG00000004523;ENSGALG00000002661;ENSGALG00000023616
Toll-like receptor signaling pathway	ko04620	1 out of 1805 0.0554016620498615%	0.0588235	0.994481	1	ENSGALG00000006697
GnRH signaling pathway	ko04912	5 out of 1805 0.277008310249307%	0.116279	0.994761	1	ENSGALG00000000949;ENSGALG00000012140;ENSGALG00000012020;ENSGALG00000008016;ENSGALG00000020458
PPAR signaling pathway	ko03320	6 out of 1805 0.332409972299169%	0.107143	0.998932	1	ENSGALG00000050404;ENSGALG00000050225;ENSGALG00000015090;ENSGALG00000047154;ENSGALG00000012112;ENSGALG00000038933
Cell adhesion molecules	ko04514	11 out of 1805 0.609418282548476%	0.117021	0.999861	1	ENSGALG00000036925;ENSGALG00000003123;ENSGALG00000021271;ENSGALG00000003677;ENSGALG00000001729;ENSGALG00000027255;ENSGALG00000009107;ENSGALG00000014820;ENSGALG00000031971;ENSGALG00000005102;ENSGALG00000049995
Cytokine-cytokine receptor interaction	ko04060	17 out of 1805 0.941828254847645%	0.121429	0.99999	1	ENSGALG00000033887;ENSGALG00000005848;ENSGALG00000035966;ENSGALG00000025876;ENSGALG00000026663;ENSGALG00000049427;ENSGALG00000016719;ENSGALG00000006388;ENSGALG00000010338;ENSGALG00000014716;ENSGALG00000001882;ENSGALG00000029532;ENSGALG00000052146;ENSGALG00000050947;Gallus_gallus_newGene_699;ENSGALG00000039146;ENSGALG00000052558
Neuroactive ligand-receptor interaction	ko04080	46 out of 1805 2.54847645429363%	0.160279	0.999992	1	ENSGALG00000027415;ENSGALG00000014984;ENSGALG00000003014;ENSGALG00000014855;ENSGALG00000044431;ENSGALG00000001383;ENSGALG00000032992;ENSGALG00000008362;ENSGALG00000030801;ENSGALG00000001462;ENSGALG00000043381;ENSGALG00000011219;Gallus_gallus_newGene_7319;ENSGALG00000016744;ENSGALG00000015117;ENSGALG00000045754;ENSGALG00000047316;ENSGALG00000010463;ENSGALG00000016945;ENSGALG00000002840;ENSGALG0000…
ECM-receptor interaction	ko04512	14 out of 1805 0.775623268698061%	0.0588235	1	1	ENSGALG00000007905;ENSGALG00000033671;ENSGALG00000008193;ENSGALG00000001343;ENSGALG00000019761;ENSGALG00000050830;ENSGALG00000004620;ENSGALG00000017272;ENSGALG00000036798;ENSGALG00000010573;ENSGALG00000034278;ENSGALG00000015001;ENSGALG00000042009;ENSGALG00000047341

## Sheet: orange
KEGG pathway enrichment analysis of protein-coding genes in the orange module
Kegg_pathway	ko_id	Cluter_frequency	Richfactor	P-value	Corrected_P-value	Genes
ECM-receptor interaction	ko04512	2 out of 7 28.5714285714286%	0.00840336	0.0224435	0.134661	ENSGALG00000047911;ENSGALG00000053028
ABC transporters	ko02010	1 out of 7 14.2857142857143%	0.0232558	0.0430918	0.258551	ENSGALG00000044391
Fanconi anemia pathway	ko03460	1 out of 7 14.2857142857143%	0.0185185	0.0538561	0.323136	ENSGALG00000053799
PPAR signaling pathway	ko03320	1 out of 7 14.2857142857143%	0.0178571	0.055802	0.334812	ENSGALG00000041222
Ribosome	ko03010	1 out of 7 14.2857142857143%	0.00854701	0.113528	0.68117	ENSGALG00000010760
Herpes simplex virus 1 infection	ko05168	1 out of 7 14.2857142857143%	0.00346021	0.260303	1	ENSGALG00000016867

## Sheet: darkgrey
KEGG pathway enrichment analysis of protein-coding genes in the darkgrey module
Kegg_pathway	ko_id	Cluter_frequency	Richfactor	P-value	Corrected_P-value	Genes
Leishmaniasis	ko05140	1 out of 12 8.33333333333333%	1	0.00174978	0.0209974	ENSGALG00000032335
Natural killer cell mediated cytotoxicity	ko04650	1 out of 12 8.33333333333333%	0.333333	0.00524093	0.0628911	ENSGALG00000008447
Complement and coagulation cascades	ko04610	1 out of 12 8.33333333333333%	0.125	0.0139199	0.167039	ENSGALG00000002369
ErbB signaling pathway	ko04012	1 out of 12 8.33333333333333%	0.0909091	0.0190939	0.229127	Gallus_gallus_newGene_3832
p53 signaling pathway	ko04115	1 out of 12 8.33333333333333%	0.03125	0.0546208	0.65545	ENSGALG00000003470
ABC transporters	ko02010	1 out of 12 8.33333333333333%	0.0232558	0.0727557	0.873069	ENSGALG00000013244
Apoptosis	ko04210	1 out of 12 8.33333333333333%	0.0204082	0.0825126	0.990151	ENSGALG00000025881
TGF-beta signaling pathway	ko04350	1 out of 12 8.33333333333333%	0.0125	0.13144	1	ENSGALG00000012216
Melanogenesis	ko04916	1 out of 12 8.33333333333333%	0.0123457	0.132978	1	ENSGALG00000011358
Tight junction	ko04530	1 out of 12 8.33333333333333%	0.00840336	0.189596	1	Gallus_gallus_newGene_7216
Neuroactive ligand-receptor interaction	ko04080	1 out of 12 8.33333333333333%	0.00348432	0.401554	1	ENSGALG00000013576
RNA transport	ko03013	1 out of 12 8.33333333333333%	0.0027027	0.486286	1	ENSGALG00000051865

## Sheet: red
KEGG pathway enrichment analysis of protein-coding genes in the red module
Kegg_pathway	ko_id	Cluter_frequency	Richfactor	P-value	Corrected_P-value	Genes
Aminoacyl-tRNA biosynthesis	ko00970	8 out of 225 3.55555555555556%	0.153846	0.000256333	0.0240953	ENSGALG00000026809;ENSGALG00000003563;ENSGALG00000029980;ENSGALG00000039315;ENSGALG00000035080;ENSGALG00000001965;ENSGALG00000009598;ENSGALG00000006427
TGF-beta signaling pathway	ko04350	8 out of 225 3.55555555555556%	0.1	0.00449854	0.422863	ENSGALG00000004960;ENSGALG00000034616;ENSGALG00000008459;ENSGALG00000015576;ENSGALG00000014795;ENSGALG00000014908;ENSGALG00000004655;ENSGALG00000002003
Protein processing in endoplasmic reticulum	ko04141	10 out of 225 4.44444444444444%	0.0757576	0.0112242	1	ENSGALG00000034104;ENSGALG00000005722;ENSGALG00000040030;ENSGALG00000004657;ENSGALG00000005181;ENSGALG00000001000;ENSGALG00000005796;ENSGALG00000010150;ENSGALG00000003648;ENSGALG00000004806
NOD-like receptor signaling pathway	ko04621	6 out of 225 2.66666666666667%	0.0882353	0.023512	1	ENSGALG00000011284;ENSGALG00000002786;ENSGALG00000004355;ENSGALG00000042201;ENSGALG00000041873;ENSGALG00000014773
MAPK signaling pathway	ko04010	6 out of 225 2.66666666666667%	0.0857143	0.0266974	1	ENSGALG00000009450;ENSGALG00000047517;ENSGALG00000002850;ENSGALG00000005660;ENSGALG00000009740;ENSGALG00000032577
Estrogen signaling pathway	ko04915	1 out of 225 0.444444444444444%	1	0.0328084	1	ENSGALG00000036293
Dorso-ventral axis formation	ko04320	2 out of 225 0.888888888888889%	0.2	0.0405386	1	ENSGALG00000010903;ENSGALG00000002525
Transcriptional misregulation in cancer	ko05202	2 out of 225 0.888888888888889%	0.181818	0.0484961	1	ENSGALG00000035679;ENSGALG00000029892
Phosphatidylinositol signaling system	ko04070	5 out of 225 2.22222222222222%	0.0819672	0.0489692	1	ENSGALG00000002510;ENSGALG00000039528;ENSGALG00000009068;Gallus_gallus_newGene_109;ENSGALG00000040902
Alanine, aspartate and glutamate metabolism	ko00250	2 out of 225 0.888888888888889%	0.166667	0.0569642	1	ENSGALG00000033925;ENSGALG00000010702
C-type lectin receptor signaling pathway	ko04625	3 out of 225 1.33333333333333%	0.107143	0.062512	1	ENSGALG00000010129;ENSGALG00000007963;ENSGALG00000009942
Renal cell carcinoma	ko05211	1 out of 225 0.444444444444444%	0.5	0.064545	1	ENSGALG00000041422
Apoptosis - fly	ko04214	1 out of 225 0.444444444444444%	0.5	0.064545	1	ENSGALG00000010570
GABAergic synapse	ko04727	1 out of 225 0.444444444444444%	0.5	0.064545	1	ENSGALG00000008370
Various types of N-glycan biosynthesis	ko00513	3 out of 225 1.33333333333333%	0.0909091	0.0925855	1	ENSGALG00000005861;ENSGALG00000017022;ENSGALG00000005583
mRNA surveillance pathway	ko03015	4 out of 225 1.77777777777778%	0.0754717	0.095048	1	ENSGALG00000031813;ENSGALG00000016815;ENSGALG00000017075;ENSGALG00000010783
Hippo signaling pathway - multiple species	ko04392	2 out of 225 0.888888888888889%	0.125	0.0951403	1	ENSGALG00000031729;ENSGALG00000011573
Olfactory transduction	ko04740	1 out of 225 0.444444444444444%	0.333333	0.0952448	1	ENSGALG00000016443
Lipoic acid metabolism	ko00785	1 out of 225 0.444444444444444%	0.333333	0.0952448	1	ENSGALG00000016758
Steroid biosynthesis	ko00100	2 out of 225 0.888888888888889%	0.117647	0.105578	1	ENSGALG00000006964;ENSGALG00000026817
Primary bile acid biosynthesis	ko00120	1 out of 225 0.444444444444444%	0.25	0.124941	1	ENSGALG00000016710
Herpes simplex virus 1 infection	ko05168	13 out of 225 5.77777777777778%	0.0449827	0.153819	1	ENSGALG00000043930;ENSGALG00000010915;ENSGALG00000049843;ENSGALG00000027665;ENSGALG00000038657;ENSGALG00000044014;ENSGALG00000005947;ENSGALG00000046739;ENSGALG00000029569;ENSGALG00000009982;ENSGALG00000039461;ENSGALG00000042908;ENSGALG00000010335
RNA degradation	ko03018	4 out of 225 1.77777777777778%	0.0625	0.157595	1	ENSGALG00000003377;ENSGALG00000003086;ENSGALG00000011884;ENSGALG00000041547
GnRH signaling pathway	ko04912	3 out of 225 1.33333333333333%	0.0697674	0.166194	1	ENSGALG00000016564;ENSGALG00000005884;ENSGALG00000028839
ABC transporters	ko02010	3 out of 225 1.33333333333333%	0.0697674	0.166194	1	ENSGALG00000002029;ENSGALG00000007395;ENSGALG00000013079
Mucin type O-glycan biosynthesis	ko00512	1 out of 225 0.444444444444444%	0.166667	0.181454	1	ENSGALG00000001862
Biosynthesis of unsaturated fatty acids	ko01040	1 out of 225 0.444444444444444%	0.166667	0.181454	1	ENSGALG00000009292
Purine metabolism	ko00230	3 out of 225 1.33333333333333%	0.0666667	0.182563	1	ENSGALG00000010932;ENSGALG00000044375;ENSGALG00000012705
Carbon metabolism	ko01200	3 out of 225 1.33333333333333%	0.0612245	0.216471	1	ENSGALG00000016430;ENSGALG00000015053;ENSGALG00000016724
Focal adhesion	ko04510	2 out of 225 0.888888888888889%	0.0740741	0.221488	1	ENSGALG00000014203;ENSGALG00000005438
Influenza A	ko05164	4 out of 225 1.77777777777778%	0.0540541	0.224362	1	ENSGALG00000003485;ENSGALG00000047647;ENSGALG00000037943;ENSGALG00000001501
MicroRNAs in cancer	ko05206	1 out of 225 0.444444444444444%	0.125	0.234333	1	ENSGALG00000016906
VEGF signaling pathway	ko04370	1 out of 225 0.444444444444444%	0.125	0.234333	1	ENSGALG00000036085
Ras signaling pathway	ko04014	1 out of 225 0.444444444444444%	0.125	0.234333	1	ENSGALG00000004323
Insulin signaling pathway	ko04910	4 out of 225 1.77777777777778%	0.0526316	0.238527	1	ENSGALG00000040703;ENSGALG00000050619;ENSGALG00000015351;ENSGALG00000006418
Inositol phosphate metabolism	ko00562	1 out of 225 0.444444444444444%	0.111111	0.259483	1	ENSGALG00000030344
Fanconi anemia pathway	ko03460	3 out of 225 1.33333333333333%	0.0555556	0.260466	1	ENSGALG00000015033;ENSGALG00000007755;ENSGALG00000005279
Regulation of actin cytoskeleton	ko04810	7 out of 225 3.11111111111111%	0.04375	0.271723	1	Gallus_gallus_newGene_8119;ENSGALG00000038637;ENSGALG00000011835;ENSGALG00000031741;ENSGALG00000008332;ENSGALG00000041577;ENSGALG00000005998
Rap1 signaling pathway	ko04015	1 out of 225 0.444444444444444%	0.0909091	0.307341	1	ENSGALG00000034024
One carbon pool by folate	ko00670	1 out of 225 0.444444444444444%	0.0833333	0.330103	1	ENSGALG00000012412
Glycosphingolipid biosynthesis - ganglio series	ko00604	1 out of 225 0.444444444444444%	0.0833333	0.330103	1	ENSGALG00000010302
Adherens junction	ko04520	2 out of 225 0.888888888888889%	0.0555556	0.331751	1	ENSGALG00000002845;ENSGALG00000006382
Proteasome	ko03050	2 out of 225 0.888888888888889%	0.0526316	0.355865	1	ENSGALG00000008163;ENSGALG00000004352
Cell adhesion molecules	ko04514	4 out of 225 1.77777777777778%	0.0425532	0.371951	1	ENSGALG00000001177;ENSGALG00000001774;ENSGALG00000031430;ENSGALG00000029002
Nitrogen metabolism	ko00910	1 out of 225 0.444444444444444%	0.0714286	0.373416	1	ENSGALG00000005360
Gap junction	ko04540	2 out of 225 0.888888888888889%	0.0487805	0.391426	1	ENSGALG00000013056;ENSGALG00000016992
Other types of O-glycan biosynthesis	ko00514	2 out of 225 0.888888888888889%	0.047619	0.403089	1	ENSGALG00000005584;ENSGALG00000013197
Oocyte meiosis	ko04114	1 out of 225 0.444444444444444%	0.0625	0.41394	1	ENSGALG00000030879
Drug metabolism - cytochrome P450	ko00982	1 out of 225 0.444444444444444%	0.0625	0.41394	1	ENSGALG00000008185
Glycerolipid metabolism	ko00561	1 out of 225 0.444444444444444%	0.0588235	0.433213	1	ENSGALG00000004367
Cellular senescence	ko04218	2 out of 225 0.888888888888889%	0.0444444	0.437415	1	ENSGALG00000029968;ENSGALG00000035804
Autophagy - animal	ko04140	2 out of 225 0.888888888888889%	0.0434783	0.44862	1	ENSGALG00000040784;ENSGALG00000036666
Amino sugar and nucleotide sugar metabolism	ko00520	2 out of 225 0.888888888888889%	0.0434783	0.44862	1	ENSGALG00000007326;ENSGALG00000012414
Nucleotide excision repair	ko03420	1 out of 225 0.444444444444444%	0.0555556	0.451854	1	ENSGALG00000005016
Glutathione metabolism	ko00480	1 out of 225 0.444444444444444%	0.0555556	0.451854	1	ENSGALG00000006334
Protein export	ko03060	1 out of 225 0.444444444444444%	0.0526316	0.469885	1	ENSGALG00000030759
Glycerophospholipid metabolism	ko00564	2 out of 225 0.888888888888889%	0.0416667	0.470648	1	ENSGALG00000004300;ENSGALG00000006872
Spliceosome	ko03040	4 out of 225 1.77777777777778%	0.0350877	0.518004	1	ENSGALG00000015061;ENSGALG00000004555;ENSGALG00000047486;ENSGALG00000009332
Adipocytokine signaling pathway	ko04920	2 out of 225 0.888888888888889%	0.037037	0.533451	1	ENSGALG00000002244;ENSGALG00000008088
Ribosome biogenesis in eukaryotes	ko03008	2 out of 225 0.888888888888889%	0.0363636	0.543414	1	ENSGALG00000027989;ENSGALG00000006703
Endocytosis	ko04144	6 out of 225 2.66666666666667%	0.0331492	0.548907	1	ENSGALG00000023279;ENSGALG00000011621;ENSGALG00000000950;ENSGALG00000004266;ENSGALG00000042125;ENSGALG00000036218
Pyrimidine metabolism	ko00240	1 out of 225 0.444444444444444%	0.0416667	0.551558	1	ENSGALG00000007793
PPAR signaling pathway	ko03320	2 out of 225 0.888888888888889%	0.0357143	0.55323	1	ENSGALG00000004965;ENSGALG00000015425
Notch signaling pathway	ko04330	3 out of 225 1.33333333333333%	0.0337079	0.563525	1	ENSGALG00000017199;ENSGALG00000016427;ENSGALG00000033971
Biosynthesis of amino acids	ko01230	2 out of 225 0.888888888888889%	0.0344828	0.572413	1	ENSGALG00000007300;ENSGALG00000002162
Ferroptosis	ko04216	1 out of 225 0.444444444444444%	0.0384615	0.580603	1	ENSGALG00000033989
Apelin signaling pathway	ko04371	2 out of 225 0.888888888888889%	0.0338983	0.581778	1	ENSGALG00000041634;ENSGALG00000006343
Basal transcription factors	ko03022	1 out of 225 0.444444444444444%	0.0322581	0.64528	1	ENSGALG00000011171
Glycosaminoglycan biosynthesis - heparan sulfate / heparin	ko00534	1 out of 225 0.444444444444444%	0.03125	0.65697	1	ENSGALG00000005107
p53 signaling pathway	ko04115	1 out of 225 0.444444444444444%	0.03125	0.65697	1	ENSGALG00000000636
Nicotinate and nicotinamide metabolism	ko00760	1 out of 225 0.444444444444444%	0.030303	0.668277	1	ENSGALG00000007286
mTOR signaling pathway	ko04150	2 out of 225 0.888888888888889%	0.0277778	0.689869	1	ENSGALG00000026971;ENSGALG00000002207
Retinol metabolism	ko00830	1 out of 225 0.444444444444444%	0.0277778	0.70002	1	ENSGALG00000015416
Sphingolipid metabolism	ko00600	1 out of 225 0.444444444444444%	0.0263158	0.719483	1	ENSGALG00000011213
Hedgehog signaling pathway	ko04340	1 out of 225 0.444444444444444%	0.025641	0.728737	1	ENSGALG00000030812
Cell cycle	ko04110	1 out of 225 0.444444444444444%	0.025641	0.728737	1	ENSGALG00000003875
Ribosome	ko03010	3 out of 225 1.33333333333333%	0.025641	0.744617	1	ENSGALG00000027579;ENSGALG00000023294;ENSGALG00000052612
Melanogenesis	ko04916	2 out of 225 0.888888888888889%	0.0246914	0.750469	1	ENSGALG00000008382;ENSGALG00000030859
Tight junction	ko04530	3 out of 225 1.33333333333333%	0.0252101	0.754925	1	ENSGALG00000031529;ENSGALG00000014408;ENSGALG00000006908
Vascular smooth muscle contraction	ko04270	1 out of 225 0.444444444444444%	0.0208333	0.799476	1	ENSGALG00000000469
Intestinal immune network for IgA production	ko04672	1 out of 225 0.444444444444444%	0.0204082	0.806101	1	ENSGALG00000014754
Phagosome	ko04145	1 out of 225 0.444444444444444%	0.02	0.812509	1	ENSGALG00000007224
Ubiquitin mediated proteolysis	ko04120	2 out of 225 0.888888888888889%	0.0210526	0.824484	1	ENSGALG00000008648;ENSGALG00000009248
Cytokine-cytokine receptor interaction	ko04060	3 out of 225 1.33333333333333%	0.0214286	0.844034	1	ENSGALG00000020316;ENSGALG00000039741;ENSGALG00000013169
Drug metabolism - other enzymes	ko00983	1 out of 225 0.444444444444444%	0.0178571	0.846759	1	ENSGALG00000006098
Adrenergic signaling in cardiomyocytes	ko04261	1 out of 225 0.444444444444444%	0.015625	0.882931	1	ENSGALG00000016702
Oxidative phosphorylation	ko00190	1 out of 225 0.444444444444444%	0.0149254	0.894182	1	ENSGALG00000004442
Salmonella infection	ko05132	3 out of 225 1.33333333333333%	0.0181818	0.912433	1	ENSGALG00000034910;ENSGALG00000028037;ENSGALG00000002050
Wnt signaling pathway	ko04310	1 out of 225 0.444444444444444%	0.012987	0.924468	1	ENSGALG00000015208
Peroxisome	ko04146	1 out of 225 0.444444444444444%	0.0125	0.931741	1	ENSGALG00000015268
Lysosome	ko04142	1 out of 225 0.444444444444444%	0.00833333	0.982381	1	ENSGALG00000016551
RNA transport	ko03013	5 out of 225 2.22222222222222%	0.0135135	0.99469	1	Gallus_gallus_newGene_6003;ENSGALG00000016764;ENSGALG00000016574;ENSGALG00000049257;ENSGALG00000050009
Neuroactive ligand-receptor interaction	ko04080	3 out of 225 1.33333333333333%	0.010453	0.996474	1	ENSGALG00000049658;ENSGALG00000003425;ENSGALG00000023379
ECM-receptor interaction	ko04512	2 out of 225 0.888888888888889%	0.00840336	0.997104	1	ENSGALG00000003923;ENSGALG00000045125

## Sheet: blue
KEGG pathway enrichment analysis of protein-coding genes in the blue module
Kegg_pathway	ko_id	Cluter_frequency	Richfactor	P-value	Corrected_P-value	Genes
Ribosome	ko03010	47 out of 1304 3.60429447852761%	0.401709	7.31627e-08	1.34619e-05	ENSGALG00000026303;ENSGALG00000007711;ENSGALG00000013990;ENSGALG00000004831;ENSGALG00000016775;ENSGALG00000030878;ENSGALG00000037258;ENSGALG00000003197;ENSGALG00000049538;ENSGALG00000008806;ENSGALG00000048612;ENSGALG00000016232;ENSGALG00000037441;ENSGALG00000043379;ENSGALG00000035252;ENSGALG00000037805;ENSGALG00000010077;ENSGALG00000015195;ENSGALG00000000474;ENSGALG00000035677;ENSGALG00000016392;…
Phosphatidylinositol signaling system	ko04070	26 out of 1304 1.99386503067485%	0.42623	1.76612e-05	0.00324967	ENSGALG00000005721;ENSGALG00000038110;ENSGALG00000006143;ENSGALG00000035498;ENSGALG00000034500;ENSGALG00000008385;ENSGALG00000045212;ENSGALG00000001730;ENSGALG00000040756;ENSGALG00000008603;ENSGALG00000036076;ENSGALG00000012890;ENSGALG00000004734;ENSGALG00000026945;ENSGALG00000017200;ENSGALG00000009593;ENSGALG00000029012;ENSGALG00000009445;ENSGALG00000026536;ENSGALG00000013814;ENSGALG00000029709;…
Lysosome	ko04142	36 out of 1304 2.76073619631902%	0.3	0.00231287	0.425569	ENSGALG00000009856;ENSGALG00000009154;ENSGALG00000002138;ENSGALG00000015554;ENSGALG00000007027;ENSGALG00000008286;ENSGALG00000004193;ENSGALG00000040028;ENSGALG00000029731;ENSGALG00000011328;ENSGALG00000038155;ENSGALG00000010136;ENSGALG00000000785;ENSGALG00000011900;ENSGALG00000004438;Gallus_gallus_newGene_8160;ENSGALG00000042213;ENSGALG00000017715;ENSGALG00000008291;ENSGALG00000016358;ENSGALG0000…
Autophagy - animal	ko04140	17 out of 1304 1.30368098159509%	0.369565	0.00325581	0.599068	ENSGALG00000009790;ENSGALG00000008358;ENSGALG00000037733;ENSGALG00000011649;ENSGALG00000004350;ENSGALG00000008051;ENSGALG00000011534;ENSGALG00000004215;ENSGALG00000000845;ENSGALG00000037214;ENSGALG00000042088;ENSGALG00000027714;ENSGALG00000004557;ENSGALG00000008347;ENSGALG00000008282;ENSGALG00000010476;ENSGALG00000017047
Influenza A	ko05164	24 out of 1304 1.84049079754601%	0.324324	0.00399318	0.734745	ENSGALG00000006407;ENSGALG00000007687;ENSGALG00000050594;ENSGALG00000028749;ENSGALG00000006402;ENSGALG00000000452;ENSGALG00000016400;ENSGALG00000052930;ENSGALG00000026098;ENSGALG00000048671;ENSGALG00000011668;ENSGALG00000025950;ENSGALG00000016691;ENSGALG00000010614;ENSGALG00000029691;ENSGALG00000004998;ENSGALG00000054335;ENSGALG00000003144;ENSGALG00000016142;ENSGALG00000044995;ENSGALG00000004293;…
NOD-like receptor signaling pathway	ko04621	22 out of 1304 1.68711656441718%	0.323529	0.00590485	1	ENSGALG00000002216;ENSGALG00000008098;ENSGALG00000043606;ENSGALG00000003527;ENSGALG00000030016;ENSGALG00000007337;ENSGALG00000006237;ENSGALG00000043675;ENSGALG00000025915;ENSGALG00000048409;ENSGALG00000008491;ENSGALG00000007012;ENSGALG00000029367;ENSGALG00000005969;ENSGALG00000039284;Gallus_gallus_newGene_5452;ENSGALG00000004519;ENSGALG00000013861;ENSGALG00000003863;ENSGALG00000016261;ENSGALG0000…
Mitophagy - animal	ko04137	10 out of 1304 0.766871165644172%	0.434783	0.00610317	1	ENSGALG00000041792;ENSGALG00000030024;ENSGALG00000029856;ENSGALG00000013738;ENSGALG00000036790;ENSGALG00000042822;ENSGALG00000013037;ENSGALG00000004509;ENSGALG00000003397;ENSGALG00000010190
Cytokine-cytokine receptor interaction	ko04060	39 out of 1304 2.99079754601227%	0.278571	0.00647719	1	ENSGALG00000002854;ENSGALG00000052151;ENSGALG00000054770;Gallus_gallus_newGene_2880;ENSGALG00000006106;ENSGALG00000045642;ENSGALG00000033854;ENSGALG00000014336;ENSGALG00000046192;ENSGALG00000003161;ENSGALG00000030907;ENSGALG00000028407;ENSGALG00000007253;ENSGALG00000054976;ENSGALG00000032260;Gallus_gallus_newGene_4538;ENSGALG00000026638;ENSGALG00000028256;ENSGALG00000052935;ENSGALG00000035733;ENS…
Phagosome	ko04145	17 out of 1304 1.30368098159509%	0.34	0.00855771	1	ENSGALG00000036069;ENSGALG00000020754;ENSGALG00000012119;ENSGALG00000037697;ENSGALG00000049287;ENSGALG00000008572;ENSGALG00000043254;ENSGALG00000010091;ENSGALG00000046226;ENSGALG00000014659;ENSGALG00000015618;ENSGALG00000028304;ENSGALG00000000723;ENSGALG00000011149;ENSGALG00000034294;ENSGALG00000005132;ENSGALG00000050002
Biosynthesis of amino acids	ko01230	19 out of 1304 1.45705521472393%	0.327586	0.00875671	1	ENSGALG00000009748;ENSGALG00000023689;ENSGALG00000007677;ENSGALG00000054542;Gallus_gallus_newGene_4536;ENSGALG00000052983;ENSGALG00000011331;ENSGALG00000033338;ENSGALG00000009519;ENSGALG00000002638;ENSGALG00000015960;ENSGALG00000034655;ENSGALG00000002944;ENSGALG00000047947;ENSGALG00000015180;ENSGALG00000016196;ENSGALG00000002397;ENSGALG00000013177;ENSGALG00000002479
Salmonella infection	ko05132	44 out of 1304 3.37423312883436%	0.266667	0.00929082	1	ENSGALG00000020999;ENSGALG00000000769;ENSGALG00000043535;ENSGALG00000004693;ENSGALG00000007093;ENSGALG00000040224;ENSGALG00000002843;ENSGALG00000008991;ENSGALG00000011109;ENSGALG00000004440;ENSGALG00000007130;ENSGALG00000031551;ENSGALG00000005678;ENSGALG00000000681;ENSGALG00000016485;ENSGALG00000017330;ENSGALG00000019979;ENSGALG00000035492;ENSGALG00000012532;ENSGALG00000040869;ENSGALG00000031960;…
SNARE interactions in vesicular transport	ko04130	9 out of 1304 0.690184049079755%	0.409091	0.0144797	1	ENSGALG00000035153;ENSGALG00000024485;ENSGALG00000009526;ENSGALG00000004326;ENSGALG00000002882;ENSGALG00000009097;ENSGALG00000015413;ENSGALG00000002536;ENSGALG00000008880
Pantothenate and CoA biosynthesis	ko00770	7 out of 1304 0.53680981595092%	0.4375	0.0203524	1	ENSGALG00000028866;ENSGALG00000004725;ENSGALG00000001711;ENSGALG00000004763;ENSGALG00000027981;ENSGALG00000048781;ENSGALG00000013993
Primary immunodeficiency	ko05340	3 out of 1304 0.230061349693252%	0.75	0.0235399	1	ENSGALG00000019087;ENSGALG00000006973;ENSGALG00000049356
GnRH signaling pathway	ko04912	14 out of 1304 1.07361963190184%	0.325581	0.0239804	1	ENSGALG00000037744;ENSGALG00000008294;ENSGALG00000000525;Gallus_gallus_newGene_1086;ENSGALG00000003238;ENSGALG00000009252;ENSGALG00000028284;ENSGALG00000043591;ENSGALG00000014071;ENSGALG00000020003;ENSGALG00000005065;ENSGALG00000012135;ENSGALG00000021020;ENSGALG00000003580
Glycine, serine and threonine metabolism	ko00260	5 out of 1304 0.383435582822086%	0.5	0.0266186	1	ENSGALG00000004491;ENSGALG00000002855;ENSGALG00000043290;ENSGALG00000047321;ENSGALG00000016651
Toll-like receptor signaling pathway	ko04620	7 out of 1304 0.53680981595092%	0.411765	0.0290473	1	ENSGALG00000028147;ENSGALG00000006756;ENSGALG00000054196;ENSGALG00000049551;ENSGALG00000010926;ENSGALG00000007356;ENSGALG00000027093
Shigellosis	ko05131	2 out of 1304 0.153374233128834%	1	0.0361319	1	ENSGALG00000004496;ENSGALG00000012076
Phenylalanine, tyrosine and tryptophan biosynthesis	ko00400	2 out of 1304 0.153374233128834%	1	0.0361319	1	ENSGALG00000000893;ENSGALG00000000081
Ras signaling pathway	ko04014	4 out of 1304 0.306748466257669%	0.5	0.0475796	1	ENSGALG00000016817;ENSGALG00000008150;ENSGALG00000000906;Gallus_gallus_newGene_8219
Wnt signaling pathway	ko04310	21 out of 1304 1.61042944785276%	0.272727	0.047954	1	ENSGALG00000002900;ENSGALG00000012362;ENSGALG00000005891;ENSGALG00000007332;ENSGALG00000029402;ENSGALG00000031997;ENSGALG00000040720;ENSGALG00000002588;ENSGALG00000001946;ENSGALG00000039182;ENSGALG00000005434;ENSGALG00000009929;ENSGALG00000031503;ENSGALG00000007689;ENSGALG00000011019;ENSGALG00000015025;ENSGALG00000040006;ENSGALG00000031128;ENSGALG00000003916;ENSGALG00000028041;ENSGALG00000003169
Arginine and proline metabolism	ko00330	7 out of 1304 0.53680981595092%	0.368421	0.0531745	1	ENSGALG00000006677;ENSGALG00000007728;ENSGALG00000011511;ENSGALG00000012011;ENSGALG00000042030;ENSGALG00000003614;ENSGALG00000031158
Focal adhesion	ko04510	9 out of 1304 0.690184049079755%	0.333333	0.0557437	1	ENSGALG00000047771;ENSGALG00000003634;ENSGALG00000010847;ENSGALG00000007646;ENSGALG00000013907;ENSGALG00000017091;ENSGALG00000033295;ENSGALG00000003628;ENSGALG00000033974
Hippo signaling pathway - multiple species	ko04392	6 out of 1304 0.460122699386503%	0.375	0.0661845	1	ENSGALG00000001826;ENSGALG00000010412;ENSGALG00000030432;ENSGALG00000025946;ENSGALG00000011664;ENSGALG00000039203
Inositol phosphate metabolism	ko00562	4 out of 1304 0.306748466257669%	0.444444	0.0730508	1	ENSGALG00000003695;ENSGALG00000054099;ENSGALG00000002739;ENSGALG00000001207
Vitamin B6 metabolism	ko00750	2 out of 1304 0.153374233128834%	0.666667	0.0946722	1	ENSGALG00000023131;ENSGALG00000016205
Thyroid hormone signaling pathway	ko04919	2 out of 1304 0.153374233128834%	0.666667	0.0946722	1	ENSGALG00000026005;ENSGALG00000010736
Lipoic acid metabolism	ko00785	2 out of 1304 0.153374233128834%	0.666667	0.0946722	1	ENSGALG00000047148;ENSGALG00000049929
Ferroptosis	ko04216	8 out of 1304 0.613496932515337%	0.307692	0.104237	1	ENSGALG00000012117;ENSGALG00000006838;ENSGALG00000006453;ENSGALG00000004932;ENSGALG00000012847;ENSGALG00000012298;ENSGALG00000002595;ENSGALG00000009758
Apoptosis	ko04210	13 out of 1304 0.996932515337423%	0.265306	0.124282	1	ENSGALG00000002820;ENSGALG00000044383;ENSGALG00000001419;ENSGALG00000007038;ENSGALG00000012610;ENSGALG00000001583;ENSGALG00000031518;ENSGALG00000017239;ENSGALG00000034473;ENSGALG00000003476;ENSGALG00000002556;ENSGALG00000004412;ENSGALG00000006083
FoxO signaling pathway	ko04068	6 out of 1304 0.460122699386503%	0.315789	0.135779	1	ENSGALG00000041202;ENSGALG00000036364;ENSGALG00000009800;ENSGALG00000007357;ENSGALG00000043570;ENSGALG00000014813
Mannose type O-glycan biosynthesis	ko00515	6 out of 1304 0.460122699386503%	0.315789	0.135779	1	ENSGALG00000026210;ENSGALG00000015443;ENSGALG00000003757;ENSGALG00000007152;ENSGALG00000012559;ENSGALG00000009815
Valine, leucine and isoleucine degradation	ko00280	4 out of 1304 0.306748466257669%	0.363636	0.139832	1	ENSGALG00000008785;ENSGALG00000002529;ENSGALG00000011255;ENSGALG00000033207
Amino sugar and nucleotide sugar metabolism	ko00520	12 out of 1304 0.920245398773006%	0.26087	0.149714	1	ENSGALG00000026195;ENSGALG00000047977;ENSGALG00000004614;ENSGALG00000008855;ENSGALG00000015904;ENSGALG00000052460;ENSGALG00000036391;ENSGALG00000011016;ENSGALG00000039705;ENSGALG00000033170;ENSGALG00000023760;ENSGALG00000031807
Arachidonic acid metabolism	ko00590	6 out of 1304 0.460122699386503%	0.3	0.164462	1	ENSGALG00000006565;ENSGALG00000030886;ENSGALG00000043064;ENSGALG00000005857;ENSGALG00000032170;ENSGALG00000026704
Primary bile acid biosynthesis	ko00120	2 out of 1304 0.153374233128834%	0.5	0.165805	1	ENSGALG00000011162;ENSGALG00000006352
Sphingolipid metabolism	ko00600	10 out of 1304 0.766871165644172%	0.263158	0.17117	1	ENSGALG00000039734;ENSGALG00000037467;ENSGALG00000041183;ENSGALG00000002412;ENSGALG00000021183;ENSGALG00000004553;ENSGALG00000015081;ENSGALG00000015151;ENSGALG00000019397;ENSGALG00000000755
Aminoacyl-tRNA biosynthesis	ko00970	13 out of 1304 0.996932515337423%	0.25	0.175371	1	ENSGALG00000005694;ENSGALG00000030941;ENSGALG00000009610;ENSGALG00000036309;ENSGALG00000017262;ENSGALG00000052089;ENSGALG00000035337;ENSGALG00000009566;ENSGALG00000016847;ENSGALG00000012355;ENSGALG00000004813;ENSGALG00000015059;ENSGALG00000042481
Glycosphingolipid biosynthesis - ganglio series	ko00604	4 out of 1304 0.306748466257669%	0.333333	0.17974	1	ENSGALG00000005298;ENSGALG00000035927;ENSGALG00000037773;ENSGALG00000033260
One carbon pool by folate	ko00670	4 out of 1304 0.306748466257669%	0.333333	0.17974	1	ENSGALG00000034344;ENSGALG00000012691;ENSGALG00000010855;ENSGALG00000033199
ABC transporters	ko02010	11 out of 1304 0.843558282208589%	0.255814	0.180245	1	ENSGALG00000021399;ENSGALG00000021395;ENSGALG00000047352;ENSGALG00000010901;ENSGALG00000008369;ENSGALG00000015433;ENSGALG00000007522;ENSGALG00000016896;ENSGALG00000030677;ENSGALG00000054253;ENSGALG00000015093
Complement and coagulation cascades	ko04610	3 out of 1304 0.230061349693252%	0.375	0.18169	1	ENSGALG00000044799;ENSGALG00000046724;ENSGALG00000029298
Renin-angiotensin system	ko04614	1 out of 1304 0.0766871165644172%	1	0.190143	1	ENSGALG00000016241
Tuberculosis	ko05152	1 out of 1304 0.0766871165644172%	1	0.190143	1	ENSGALG00000028978
Regulation of lipolysis in adipocytes	ko04923	1 out of 1304 0.0766871165644172%	1	0.190143	1	ENSGALG00000007193
Non-small cell lung cancer	ko05223	1 out of 1304 0.0766871165644172%	1	0.190143	1	ENSGALG00000038951
Type I diabetes mellitus	ko04940	1 out of 1304 0.0766871165644172%	1	0.190143	1	ENSGALG00000010708
Oxytocin signaling pathway	ko04921	1 out of 1304 0.0766871165644172%	1	0.190143	1	ENSGALG00000042744
Sphingolipid signaling pathway	ko04071	1 out of 1304 0.0766871165644172%	1	0.190143	1	ENSGALG00000038838
Taste transduction	ko04742	1 out of 1304 0.0766871165644172%	1	0.190143	1	ENSGALG00000023909
Cocaine addiction	ko05030	1 out of 1304 0.0766871165644172%	1	0.190143	1	ENSGALG00000001797
Glycosaminoglycan biosynthesis - chondroitin sulfate / dermatan sulfate	ko00532	5 out of 1304 0.383435582822086%	0.294118	0.208895	1	ENSGALG00000026899;ENSGALG00000049181;ENSGALG00000012345;ENSGALG00000004276;ENSGALG00000010125
Metabolism of xenobiotics by cytochrome P450	ko00980	4 out of 1304 0.306748466257669%	0.307692	0.222847	1	ENSGALG00000008136;ENSGALG00000025822;ENSGALG00000010303;ENSGALG00000004005
Histidine metabolism	ko00340	3 out of 1304 0.230061349693252%	0.333333	0.23601	1	ENSGALG00000012377;ENSGALG00000006306;ENSGALG00000033461
Glycosylphosphatidylinositol (GPI)-anchor biosynthesis	ko00563	7 out of 1304 0.53680981595092%	0.259259	0.24229	1	ENSGALG00000009015;ENSGALG00000003909;ENSGALG00000026294;ENSGALG00000012903;ENSGALG00000039883;ENSGALG00000027608;ENSGALG00000004492
Linoleic acid metabolism	ko00591	2 out of 1304 0.153374233128834%	0.4	0.242631	1	ENSGALG00000051992;ENSGALG00000052676
Glutathione metabolism	ko00480	5 out of 1304 0.383435582822086%	0.277778	0.24705	1	ENSGALG00000016444;ENSGALG00000033857;ENSGALG00000027874;ENSGALG00000003053;ENSGALG00000001062
Ubiquitin mediated proteolysis	ko04120	21 out of 1304 1.61042944785276%	0.221053	0.255629	1	ENSGALG00000008207;ENSGALG00000014290;ENSGALG00000032664;ENSGALG00000034020;ENSGALG00000011286;ENSGALG00000032975;ENSGALG00000024332;ENSGALG00000039434;ENSGALG00000006750;ENSGALG00000054412;ENSGALG00000010363;ENSGALG00000005762;ENSGALG00000038504;ENSGALG00000040097;ENSGALG00000016830;ENSGALG00000007970;ENSGALG00000015864;ENSGALG00000015442;ENSGALG00000014732;ENSGALG00000046862;ENSGALG00000017165
mTOR signaling pathway	ko04150	16 out of 1304 1.22699386503067%	0.222222	0.285191	1	ENSGALG00000045352;ENSGALG00000027262;ENSGALG00000037603;ENSGALG00000000048;ENSGALG00000016456;ENSGALG00000005845;ENSGALG00000004816;ENSGALG00000002450;ENSGALG00000014800;ENSGALG00000033663;ENSGALG00000007456;ENSGALG00000014836;ENSGALG00000003775;ENSGALG00000007190;ENSGALG00000008466;ENSGALG00000032964
Steroid hormone biosynthesis	ko00140	5 out of 1304 0.383435582822086%	0.263158	0.286789	1	ENSGALG00000028326;ENSGALG00000012834;ENSGALG00000011894;ENSGALG00000029435;ENSGALG00000050866
Folate biosynthesis	ko00790	7 out of 1304 0.53680981595092%	0.241379	0.306808	1	ENSGALG00000045122;ENSGALG00000007848;ENSGALG00000042460;ENSGALG00000026111;ENSGALG00000019284;ENSGALG00000006236;ENSGALG00000050257
Mucin type O-glycan biosynthesis	ko00512	2 out of 1304 0.153374233128834%	0.333333	0.320419	1	ENSGALG00000014944;ENSGALG00000008056
Adipocytokine signaling pathway	ko04920	12 out of 1304 0.920245398773006%	0.222222	0.323653	1	ENSGALG00000044525;ENSGALG00000004959;ENSGALG00000008107;ENSGALG00000004889;ENSGALG00000052014;ENSGALG00000049504;ENSGALG00000001678;ENSGALG00000006644;ENSGALG00000005554;Gallus_gallus_newGene_3883;ENSGALG00000003286;ENSGALG00000010628
Thyroid cancer	ko05216	1 out of 1304 0.0766871165644172%	0.5	0.344154	1	ENSGALG00000003165
NF-kappa B signaling pathway	ko04064	1 out of 1304 0.0766871165644172%	0.5	0.344154	1	ENSGALG00000042365
Growth hormone synthesis, secretion and action	ko04935	1 out of 1304 0.0766871165644172%	0.5	0.344154	1	ENSGALG00000033098
Dopaminergic synapse	ko04728	1 out of 1304 0.0766871165644172%	0.5	0.344154	1	ENSGALG00000051202
Apoptosis - fly	ko04214	1 out of 1304 0.0766871165644172%	0.5	0.344154	1	ENSGALG00000014421
Taurine and hypotaurine metabolism	ko00430	1 out of 1304 0.0766871165644172%	0.5	0.344154	1	ENSGALG00000035850
Hepatitis C	ko05160	1 out of 1304 0.0766871165644172%	0.5	0.344154	1	ENSGALG00000045085
Parkinson disease	ko05012	1 out of 1304 0.0766871165644172%	0.5	0.344154	1	ENSGALG00000001441
Peroxisome	ko04146	17 out of 1304 1.30368098159509%	0.2125	0.346802	1	ENSGALG00000054212;ENSGALG00000029624;ENSGALG00000016567;ENSGALG00000015057;ENSGALG00000034772;ENSGALG00000013874;ENSGALG00000005353;ENSGALG00000030164;ENSGALG00000011497;ENSGALG00000014683;ENSGALG00000014766;ENSGALG00000008813;ENSGALG00000017291;ENSGALG00000011211;ENSGALG00000035636;ENSGALG00000012809;ENSGALG00000013777
Purine metabolism	ko00230	10 out of 1304 0.766871165644172%	0.222222	0.347132	1	ENSGALG00000037029;ENSGALG00000011094;ENSGALG00000013143;ENSGALG00000028210;ENSGALG00000053647;ENSGALG00000016708;ENSGALG00000004339;ENSGALG00000005336;ENSGALG00000007172;ENSGALG00000046863
Cellular senescence	ko04218	10 out of 1304 0.766871165644172%	0.222222	0.347132	1	ENSGALG00000028318;ENSGALG00000025977;ENSGALG00000038943;ENSGALG00000028005;ENSGALG00000001939;ENSGALG00000011695;ENSGALG00000037940;ENSGALG00000015026;ENSGALG00000001143;ENSGALG00000039589
Rap1 signaling pathway	ko04015	3 out of 1304 0.230061349693252%	0.272727	0.349864	1	ENSGALG00000001816;ENSGALG00000011209;ENSGALG00000042651
Drug metabolism - cytochrome P450	ko00982	4 out of 1304 0.306748466257669%	0.25	0.362433	1	ENSGALG00000052280;ENSGALG00000040573;ENSGALG00000010402;ENSGALG00000030614
Protein processing in endoplasmic reticulum	ko04141	27 out of 1304 2.07055214723926%	0.204545	0.369307	1	ENSGALG00000014649;ENSGALG00000005667;Gallus_gallus_newGene_2374;ENSGALG00000001986;ENSGALG00000005907;ENSGALG00000011304;ENSGALG00000042214;ENSGALG00000015775;ENSGALG00000032278;ENSGALG00000033232;ENSGALG00000014878;ENSGALG00000001220;ENSGALG00000008676;ENSGALG00000030585;ENSGALG00000039549;ENSGALG00000016199;ENSGALG00000008172;ENSGALG00000016893;ENSGALG00000001146;ENSGALG00000035236;ENSGALG0000…
PPAR signaling pathway	ko03320	12 out of 1304 0.920245398773006%	0.214286	0.373398	1	ENSGALG00000036686;Gallus_gallus_newGene_4221;ENSGALG00000002960;ENSGALG00000032453;ENSGALG00000047291;ENSGALG00000051783;ENSGALG00000037050;ENSGALG00000030025;ENSGALG00000019663;ENSGALG00000018534;ENSGALG00000016285;ENSGALG00000004974
Lysine degradation	ko00310	11 out of 1304 0.843558282208589%	0.215686	0.374222	1	ENSGALG00000033678;ENSGALG00000013642;ENSGALG00000003031;ENSGALG00000007443;ENSGALG00000009896;ENSGALG00000014638;ENSGALG00000024051;ENSGALG00000010315;ENSGALG00000003325;ENSGALG00000015705;ENSGALG00000010653
Systemic lupus erythematosus	ko05322	2 out of 1304 0.153374233128834%	0.285714	0.396027	1	ENSGALG00000014840;ENSGALG00000014835
Other types of O-glycan biosynthesis	ko00514	9 out of 1304 0.690184049079755%	0.214286	0.404665	1	ENSGALG00000004812;ENSGALG00000046896;ENSGALG00000038320;ENSGALG00000030588;ENSGALG00000016862;ENSGALG00000004033;ENSGALG00000002242;ENSGALG00000017076;ENSGALG00000013135
Cysteine and methionine metabolism	ko00270	3 out of 1304 0.230061349693252%	0.25	0.406572	1	ENSGALG00000004518;ENSGALG00000041454;ENSGALG00000008174
Apelin signaling pathway	ko04371	12 out of 1304 0.920245398773006%	0.20339	0.449266	1	ENSGALG00000004288;ENSGALG00000038512;ENSGALG00000003939;ENSGALG00000026167;ENSGALG00000037402;ENSGALG00000009400;ENSGALG00000023395;ENSGALG00000009020;ENSGALG00000038096;ENSGALG00000031205;ENSGALG00000014645;Gallus_gallus_newGene_2385
Starch and sucrose metabolism	ko00500	3 out of 1304 0.230061349693252%	0.230769	0.46169	1	ENSGALG00000017304;ENSGALG00000042771;Gallus_gallus_newGene_6162
Propanoate metabolism	ko00640	2 out of 1304 0.153374233128834%	0.25	0.467473	1	ENSGALG00000040702;ENSGALG00000005280
MicroRNAs in cancer	ko05206	2 out of 1304 0.153374233128834%	0.25	0.467473	1	ENSGALG00000009680;ENSGALG00000036829
IL-17 signaling pathway	ko04657	1 out of 1304 0.0766871165644172%	0.333333	0.468895	1	ENSGALG00000037599
Parathyroid hormone synthesis, secretion and action	ko04928	1 out of 1304 0.0766871165644172%	0.333333	0.468895	1	ENSGALG00000033609
Kaposi sarcoma-associated herpesvirus infection	ko05167	1 out of 1304 0.0766871165644172%	0.333333	0.468895	1	ENSGALG00000004621
Endocrine and other factor-regulated calcium reabsorption	ko04961	1 out of 1304 0.0766871165644172%	0.333333	0.468895	1	ENSGALG00000032282
Platelet activation	ko04611	1 out of 1304 0.0766871165644172%	0.333333	0.468895	1	ENSGALG00000048236
Other glycan degradation	ko00511	1 out of 1304 0.0766871165644172%	0.333333	0.468895	1	ENSGALG00000001615
Alzheimer disease	ko05010	1 out of 1304 0.0766871165644172%	0.333333	0.468895	1	ENSGALG00000003241
Insect hormone biosynthesis	ko00981	1 out of 1304 0.0766871165644172%	0.333333	0.468895	1	ENSGALG00000026891
Hippo signaling pathway - fly	ko04391	1 out of 1304 0.0766871165644172%	0.333333	0.468895	1	ENSGALG00000039032
Insulin signaling pathway	ko04910	15 out of 1304 1.15030674846626%	0.197368	0.482299	1	ENSGALG00000029077;ENSGALG00000040896;ENSGALG00000004222;Gallus_gallus_newGene_8218;ENSGALG00000016518;ENSGALG00000010440;ENSGALG00000031534;ENSGALG00000035675;ENSGALG00000038722;ENSGALG00000013265;ENSGALG00000021039;ENSGALG00000030303;ENSGALG00000004004;ENSGALG00000001270;ENSGALG00000015082
Ether lipid metabolism	ko00565	4 out of 1304 0.306748466257669%	0.210526	0.501301	1	ENSGALG00000005834;ENSGALG00000032746;ENSGALG00000016560;ENSGALG00000000142
Ubiquinone and other terpenoid-quinone biosynthesis	ko00130	2 out of 1304 0.153374233128834%	0.222222	0.533605	1	ENSGALG00000008023;ENSGALG00000041294
Thiamine metabolism	ko00730	2 out of 1304 0.153374233128834%	0.222222	0.533605	1	ENSGALG00000040923;ENSGALG00000031652
Pyruvate metabolism	ko00620	2 out of 1304 0.153374233128834%	0.222222	0.533605	1	ENSGALG00000008229;ENSGALG00000010127
Adherens junction	ko04520	7 out of 1304 0.53680981595092%	0.194444	0.540955	1	ENSGALG00000007330;ENSGALG00000036883;ENSGALG00000008763;ENSGALG00000005699;ENSGALG00000031284;ENSGALG00000015022;ENSGALG00000000273
mRNA surveillance pathway	ko03015	10 out of 1304 0.766871165644172%	0.188679	0.566554	1	ENSGALG00000040962;ENSGALG00000007227;ENSGALG00000014103;ENSGALG00000004667;ENSGALG00000007683;ENSGALG00000049544;ENSGALG00000033772;ENSGALG00000017249;ENSGALG00000001489;ENSGALG00000019355
Choline metabolism in cancer	ko05231	1 out of 1304 0.0766871165644172%	0.25	0.569925	1	Gallus_gallus_newGene_2376
Retrograde endocannabinoid signaling	ko04723	1 out of 1304 0.0766871165644172%	0.25	0.569925	1	ENSGALG00000010433
Neurotrophin signaling pathway	ko04722	1 out of 1304 0.0766871165644172%	0.25	0.569925	1	ENSGALG00000004610
Cholesterol metabolism	ko04979	1 out of 1304 0.0766871165644172%	0.25	0.569925	1	ENSGALG00000015612
Pentose and glucuronate interconversions	ko00040	1 out of 1304 0.0766871165644172%	0.25	0.569925	1	ENSGALG00000002849
Mineral absorption	ko04978	1 out of 1304 0.0766871165644172%	0.25	0.569925	1	ENSGALG00000004176
Adrenergic signaling in cardiomyocytes	ko04261	12 out of 1304 0.920245398773006%	0.1875	0.572334	1	ENSGALG00000032776;ENSGALG00000003601;ENSGALG00000038087;ENSGALG00000003521;ENSGALG00000009828;ENSGALG00000007409;ENSGALG00000008593;ENSGALG00000030580;ENSGALG00000031977;ENSGALG00000043694;ENSGALG00000040415;ENSGALG00000007082
Glycerophospholipid metabolism	ko00564	9 out of 1304 0.690184049079755%	0.1875	0.577102	1	ENSGALG00000003518;ENSGALG00000041763;ENSGALG00000023517;ENSGALG00000012061;ENSGALG00000046729;ENSGALG00000028928;ENSGALG00000011221;ENSGALG00000009130;ENSGALG00000044527
MAPK signaling pathway	ko04010	13 out of 1304 0.996932515337423%	0.185714	0.58631	1	ENSGALG00000036189;ENSGALG00000032618;ENSGALG00000006130;ENSGALG00000029514;ENSGALG00000047861;ENSGALG00000044018;ENSGALG00000041650;ENSGALG00000042137;ENSGALG00000038629;ENSGALG00000010435;ENSGALG00000032850;ENSGALG00000035369;ENSGALG00000004743
p53 signaling pathway	ko04115	6 out of 1304 0.460122699386503%	0.1875	0.586528	1	ENSGALG00000035610;ENSGALG00000038217;ENSGALG00000003329;ENSGALG00000016502;ENSGALG00000027207;ENSGALG00000040948
Sulfur metabolism	ko00920	2 out of 1304 0.153374233128834%	0.2	0.593861	1	ENSGALG00000033780;ENSGALG00000003689
Dorso-ventral axis formation	ko04320	2 out of 1304 0.153374233128834%	0.2	0.593861	1	ENSGALG00000013817;ENSGALG00000005421
Carbon metabolism	ko01200	9 out of 1304 0.690184049079755%	0.183673	0.603789	1	ENSGALG00000014155;ENSGALG00000030533;ENSGALG00000007931;ENSGALG00000008632;ENSGALG00000003913;ENSGALG00000003362;ENSGALG00000016872;ENSGALG00000008858;ENSGALG00000007878
Necroptosis	ko04217	10 out of 1304 0.766871165644172%	0.181818	0.61712	1	ENSGALG00000040713;ENSGALG00000048759;ENSGALG00000034649;ENSGALG00000051012;ENSGALG00000052553;ENSGALG00000040746;ENSGALG00000008518;ENSGALG00000048212;ENSGALG00000013160;ENSGALG00000008240
Nicotinate and nicotinamide metabolism	ko00760	6 out of 1304 0.460122699386503%	0.181818	0.618628	1	ENSGALG00000014662;ENSGALG00000015833;ENSGALG00000004153;ENSGALG00000032413;ENSGALG00000005673;ENSGALG00000002637
Hedgehog signaling pathway	ko04340	7 out of 1304 0.53680981595092%	0.179487	0.631809	1	ENSGALG00000006860;ENSGALG00000015037;ENSGALG00000015172;ENSGALG00000009152;ENSGALG00000006379;ENSGALG00000012620;ENSGALG00000001364
Notch signaling pathway	ko04330	16 out of 1304 1.22699386503067%	0.179775	0.641623	1	ENSGALG00000001905;ENSGALG00000009073;ENSGALG00000013034;ENSGALG00000011244;ENSGALG00000038515;ENSGALG00000035031;ENSGALG00000028253;ENSGALG00000003297;ENSGALG00000001136;ENSGALG00000012575;ENSGALG00000012075;ENSGALG00000011278;ENSGALG00000002841;ENSGALG00000009147;ENSGALG00000014365;ENSGALG00000045163
Regulation of actin cytoskeleton	ko04810	29 out of 1304 2.2239263803681%	0.18125	0.646027	1	ENSGALG00000007877;ENSGALG00000010325;ENSGALG00000042538;Gallus_gallus_newGene_7865;ENSGALG00000036496;ENSGALG00000051063;ENSGALG00000031009;ENSGALG00000035879;ENSGALG00000037525;ENSGALG00000012178;ENSGALG00000006426;ENSGALG00000005079;ENSGALG00000007145;ENSGALG00000049613;ENSGALG00000030162;ENSGALG00000015708;ENSGALG00000004121;ENSGALG00000039327;ENSGALG00000000824;ENSGALG00000004334;ENSGALG0000…
Non-homologous end-joining	ko03450	2 out of 1304 0.153374233128834%	0.181818	0.648082	1	ENSGALG00000045762;ENSGALG00000015620
ErbB signaling pathway	ko04012	2 out of 1304 0.153374233128834%	0.181818	0.648082	1	ENSGALG00000015422;ENSGALG00000009898
Proteoglycans in cancer	ko05205	1 out of 1304 0.0766871165644172%	0.2	0.651748	1	ENSGALG00000039779
Fluid shear stress and atherosclerosis	ko05418	1 out of 1304 0.0766871165644172%	0.2	0.651748	1	ENSGALG00000005675
Yersinia infection	ko05135	1 out of 1304 0.0766871165644172%	0.2	0.651748	1	ENSGALG00000002113
Butanoate metabolism	ko00650	3 out of 1304 0.230061349693252%	0.176471	0.653999	1	ENSGALG00000014846;ENSGALG00000006976;ENSGALG00000007334
Salivary secretion	ko04970	2 out of 1304 0.153374233128834%	0.166667	0.696384	1	ENSGALG00000046331;ENSGALG00000047807
Tyrosine metabolism	ko00350	2 out of 1304 0.153374233128834%	0.166667	0.696384	1	ENSGALG00000040045;ENSGALG00000006482
Sulfur relay system	ko04122	2 out of 1304 0.153374233128834%	0.166667	0.696384	1	ENSGALG00000004971;ENSGALG00000032619
Calcium signaling pathway	ko04020	5 out of 1304 0.383435582822086%	0.166667	0.700503	1	ENSGALG00000041762;ENSGALG00000013785;ENSGALG00000004809;ENSGALG00000008357;ENSGALG00000008885
Fatty acid metabolism	ko01212	6 out of 1304 0.460122699386503%	0.166667	0.705833	1	ENSGALG00000035994;ENSGALG00000014730;ENSGALG00000008659;ENSGALG00000008040;ENSGALG00000016124;ENSGALG00000020485
Endocytosis	ko04144	32 out of 1304 2.45398773006135%	0.176796	0.707651	1	ENSGALG00000008485;ENSGALG00000001121;ENSGALG00000013646;ENSGALG00000040351;ENSGALG00000042661;ENSGALG00000052768;ENSGALG00000007531;ENSGALG00000043265;Gallus_gallus_newGene_6068;ENSGALG00000005951;ENSGALG00000036627;ENSGALG00000012975;ENSGALG00000002562;ENSGALG00000004663;ENSGALG00000017053;ENSGALG00000012760;ENSGALG00000005914;ENSGALG00000035919;ENSGALG00000041898;ENSGALG00000003081;ENSGALG0000…
beta-Alanine metabolism	ko00410	1 out of 1304 0.0766871165644172%	0.166667	0.718014	1	ENSGALG00000046412
Glycosaminoglycan biosynthesis - keratan sulfate	ko00533	1 out of 1304 0.0766871165644172%	0.166667	0.718014	1	ENSGALG00000034507
Fanconi anemia pathway	ko03460	9 out of 1304 0.690184049079755%	0.166667	0.723136	1	ENSGALG00000010317;ENSGALG00000002981;ENSGALG00000044177;ENSGALG00000007155;ENSGALG00000002276;Gallus_gallus_newGene_7586;ENSGALG00000005028;ENSGALG00000014956;ENSGALG00000006052
Axon guidance	ko04360	6 out of 1304 0.460122699386503%	0.162162	0.731673	1	ENSGALG00000002294;ENSGALG00000001264;ENSGALG00000007582;ENSGALG00000008881;ENSGALG00000009048;ENSGALG00000043448
DNA replication	ko03030	2 out of 1304 0.153374233128834%	0.153846	0.739056	1	ENSGALG00000052002;ENSGALG00000013187
Cytosolic DNA-sensing pathway	ko04623	3 out of 1304 0.230061349693252%	0.15	0.762248	1	ENSGALG00000034478;ENSGALG00000032717;ENSGALG00000053868
Drug metabolism - other enzymes	ko00983	9 out of 1304 0.690184049079755%	0.160714	0.76353	1	ENSGALG00000003732;ENSGALG00000042005;ENSGALG00000012687;ENSGALG00000042008;ENSGALG00000011805;ENSGALG00000004196;ENSGALG00000006040;ENSGALG00000008409;ENSGALG00000007382
Selenocompound metabolism	ko00450	1 out of 1304 0.0766871165644172%	0.142857	0.771679	1	ENSGALG00000001988
Fructose and mannose metabolism	ko00051	1 out of 1304 0.0766871165644172%	0.142857	0.771679	1	ENSGALG00000002099
Glyoxylate and dicarboxylate metabolism	ko00630	1 out of 1304 0.0766871165644172%	0.142857	0.771679	1	ENSGALG00000033943
Nitrogen metabolism	ko00910	2 out of 1304 0.153374233128834%	0.142857	0.77649	1	ENSGALG00000021340;ENSGALG00000005855
Homologous recombination	ko03440	3 out of 1304 0.230061349693252%	0.142857	0.791603	1	ENSGALG00000031918;ENSGALG00000017307;ENSGALG00000001158
C-type lectin receptor signaling pathway	ko04625	4 out of 1304 0.306748466257669%	0.142857	0.807567	1	ENSGALG00000005653;ENSGALG00000033635;ENSGALG00000050395;ENSGALG00000003753
VEGF signaling pathway	ko04370	1 out of 1304 0.0766871165644172%	0.125	0.815137	1	ENSGALG00000003750
Vascular smooth muscle contraction	ko04270	7 out of 1304 0.53680981595092%	0.145833	0.833656	1	ENSGALG00000010044;ENSGALG00000027630;ENSGALG00000011889;ENSGALG00000014182;ENSGALG00000006054;ENSGALG00000001416;ENSGALG00000031929
Pyrimidine metabolism	ko00240	3 out of 1304 0.230061349693252%	0.125	0.862022	1	ENSGALG00000028982;ENSGALG00000006305;ENSGALG00000016549
Basal transcription factors	ko03022	4 out of 1304 0.306748466257669%	0.129032	0.867266	1	ENSGALG00000006205;ENSGALG00000043193;ENSGALG00000043370;Gallus_gallus_newGene_2594
Progesterone-mediated oocyte maturation	ko04914	7 out of 1304 0.53680981595092%	0.137255	0.877147	1	ENSGALG00000012865;ENSGALG00000014432;ENSGALG00000006588;ENSGALG00000002816;ENSGALG00000011473;ENSGALG00000007097;ENSGALG00000016406
Cell adhesion molecules	ko04514	14 out of 1304 1.07361963190184%	0.148936	0.878782	1	ENSGALG00000014582;ENSGALG00000003932;ENSGALG00000053667;ENSGALG00000000653;ENSGALG00000038559;ENSGALG00000015032;ENSGALG00000046212;ENSGALG00000005257;ENSGALG00000032349;ENSGALG00000007412;ENSGALG00000009514;ENSGALG00000031794;ENSGALG00000046125;ENSGALG00000013748
Porphyrin and chlorophyll metabolism	ko00860	4 out of 1304 0.306748466257669%	0.121212	0.897574	1	ENSGALG00000003948;ENSGALG00000043027;ENSGALG00000005580;ENSGALG00000031786
Protein digestion and absorption	ko04974	2 out of 1304 0.153374233128834%	0.105263	0.901001	1	ENSGALG00000005797;ENSGALG00000029540
Protein export	ko03060	2 out of 1304 0.153374233128834%	0.105263	0.901001	1	ENSGALG00000010839;ENSGALG00000011403
Herpes simplex virus 1 infection	ko05168	47 out of 1304 3.60429447852761%	0.16263	0.904124	1	ENSGALG00000029940;ENSGALG00000002583;ENSGALG00000008166;ENSGALG00000011031;ENSGALG00000032660;ENSGALG00000042838;ENSGALG00000041380;ENSGALG00000003855;ENSGALG00000008022;ENSGALG00000035017;ENSGALG00000053266;ENSGALG00000045132;ENSGALG00000044521;ENSGALG00000000141;ENSGALG00000013723;ENSGALG00000032057;ENSGALG00000050924;ENSGALG00000046743;ENSGALG00000000379;ENSGALG00000006351;ENSGALG00000033575;…
Gap junction	ko04540	5 out of 1304 0.383435582822086%	0.121951	0.912538	1	ENSGALG00000042552;ENSGALG00000002719;ENSGALG00000007681;ENSGALG00000014873;ENSGALG00000005076
TGF-beta signaling pathway	ko04350	11 out of 1304 0.843558282208589%	0.1375	0.916212	1	ENSGALG00000051871;ENSGALG00000040297;ENSGALG00000009256;ENSGALG00000012444;ENSGALG00000037160;ENSGALG00000025898;ENSGALG00000039474;ENSGALG00000006158;ENSGALG00000015284;ENSGALG00000011274;ENSGALG00000040993
Alanine, aspartate and glutamate metabolism	ko00250	1 out of 1304 0.0766871165644172%	0.0833333	0.920582	1	ENSGALG00000015949
N-Glycan biosynthesis	ko00510	1 out of 1304 0.0766871165644172%	0.0833333	0.920582	1	ENSGALG00000012187
Intestinal immune network for IgA production	ko04672	6 out of 1304 0.460122699386503%	0.122449	0.9253	1	ENSGALG00000007015;ENSGALG00000049589;ENSGALG00000016852;ENSGALG00000043654;ENSGALG00000009870;ENSGALG00000011808
Cardiac muscle contraction	ko04260	3 out of 1304 0.230061349693252%	0.103448	0.933765	1	ENSGALG00000047461;ENSGALG00000005749;ENSGALG00000030112
Tryptophan metabolism	ko00380	1 out of 1304 0.0766871165644172%	0.0769231	0.935709	1	ENSGALG00000035207
Glycosphingolipid biosynthesis - lacto and neolacto series	ko00601	2 out of 1304 0.153374233128834%	0.0909091	0.940725	1	ENSGALG00000029747;ENSGALG00000015069
RNA polymerase	ko03020	1 out of 1304 0.0766871165644172%	0.0714286	0.947957	1	ENSGALG00000050269
Phototransduction	ko04744	1 out of 1304 0.0766871165644172%	0.0666667	0.957873	1	ENSGALG00000001334
Glycosaminoglycan biosynthesis - heparan sulfate / heparin	ko00534	3 out of 1304 0.230061349693252%	0.09375	0.958302	1	ENSGALG00000002155;ENSGALG00000027069;ENSGALG00000004581
Spliceosome	ko03040	15 out of 1304 1.15030674846626%	0.131579	0.962933	1	ENSGALG00000003824;ENSGALG00000013639;ENSGALG00000049780;Gallus_gallus_newGene_2542;ENSGALG00000052199;ENSGALG00000028897;ENSGALG00000008038;ENSGALG00000036283;ENSGALG00000047673;ENSGALG00000009250;ENSGALG00000040086;ENSGALG00000035453;ENSGALG00000015327;ENSGALG00000043593;ENSGALG00000007016
Ribosome biogenesis in eukaryotes	ko03008	6 out of 1304 0.460122699386503%	0.109091	0.964277	1	ENSGALG00000016955;ENSGALG00000001975;ENSGALG00000008946;ENSGALG00000006225;ENSGALG00000003472;ENSGALG00000005682
Various types of N-glycan biosynthesis	ko00513	3 out of 1304 0.230061349693252%	0.0909091	0.964374	1	ENSGALG00000030780;ENSGALG00000010221;ENSGALG00000007967
Terpenoid backbone biosynthesis	ko00900	1 out of 1304 0.0766871165644172%	0.0625	0.965901	1	ENSGALG00000013878
Glycerolipid metabolism	ko00561	1 out of 1304 0.0766871165644172%	0.0588235	0.972399	1	ENSGALG00000014569
Steroid biosynthesis	ko00100	1 out of 1304 0.0766871165644172%	0.0588235	0.972399	1	ENSGALG00000004205
RIG-I-like receptor signaling pathway	ko04622	1 out of 1304 0.0766871165644172%	0.0555556	0.977661	1	ENSGALG00000000639
Nucleotide excision repair	ko03420	1 out of 1304 0.0766871165644172%	0.0555556	0.977661	1	ENSGALG00000011910
Retinol metabolism	ko00830	3 out of 1304 0.230061349693252%	0.0833333	0.977968	1	ENSGALG00000004436;ENSGALG00000034988;ENSGALG00000004449
Oxidative phosphorylation	ko00190	7 out of 1304 0.53680981595092%	0.104478	0.980949	1	ENSGALG00000037880;ENSGALG00000009076;ENSGALG00000032875;ENSGALG00000035476;ENSGALG00000009703;ENSGALG00000042750;ENSGALG00000008239
Melanogenesis	ko04916	9 out of 1304 0.690184049079755%	0.111111	0.980992	1	ENSGALG00000031244;ENSGALG00000016608;ENSGALG00000030626;ENSGALG00000042105;ENSGALG00000008414;ENSGALG00000007779;ENSGALG00000039583;Gallus_gallus_newGene_6628;ENSGALG00000026445
Base excision repair	ko03410	1 out of 1304 0.0766871165644172%	0.0526316	0.981919	1	ENSGALG00000050253
Cell cycle	ko04110	3 out of 1304 0.230061349693252%	0.0769231	0.986527	1	ENSGALG00000022980;ENSGALG00000035116;ENSGALG00000015009
Tight junction	ko04530	13 out of 1304 0.996932515337423%	0.109244	0.994313	1	Gallus_gallus_newGene_8919;ENSGALG00000015746;ENSGALG00000013892;ENSGALG00000048926;ENSGALG00000039682;ENSGALG00000041900;ENSGALG00000008398;ENSGALG00000003572;ENSGALG00000014988;ENSGALG00000014819;ENSGALG00000007952;ENSGALG00000011365;ENSGALG00000031355
RNA degradation	ko03018	5 out of 1304 0.383435582822086%	0.078125	0.996544	1	ENSGALG00000017092;ENSGALG00000011494;ENSGALG00000033064;ENSGALG00000003950;ENSGALG00000031983
Neuroactive ligand-receptor interaction	ko04080	36 out of 1304 2.76073619631902%	0.125436	0.998912	1	ENSGALG00000041800;ENSGALG00000012396;ENSGALG00000000168;ENSGALG00000017003;ENSGALG00000026902;ENSGALG00000029768;ENSGALG00000015895;Gallus_gallus_newGene_5610;ENSGALG00000009067;ENSGALG00000015953;ENSGALG00000051589;ENSGALG00000002570;ENSGALG00000012106;ENSGALG00000011798;ENSGALG00000040761;ENSGALG00000010357;ENSGALG00000004128;ENSGALG00000003901;ENSGALG00000040367;ENSGALG00000046632;ENSGALG0000…
RNA transport	ko03013	36 out of 1304 2.76073619631902%	0.0972973	1	1	ENSGALG00000052894;ENSGALG00000011464;ENSGALG00000032402;ENSGALG00000034475;ENSGALG00000050727;Gallus_gallus_newGene_1519;ENSGALG00000038301;ENSGALG00000002388;Gallus_gallus_newGene_3306;Gallus_gallus_newGene_5912;ENSGALG00000006486;Gallus_gallus_newGene_3016;ENSGALG00000048911;ENSGALG00000054416;ENSGALG00000047029;ENSGALG00000053556;ENSGALG00000052441;ENSGALG00000047518;ENSGALG00000053912;ENSGAL…
ECM-receptor interaction	ko04512	14 out of 1304 1.07361963190184%	0.0588235	1	1	ENSGALG00000010316;ENSGALG00000005974;ENSGALG00000016843;ENSGALG00000003726;ENSGALG00000004526;ENSGALG00000039216;ENSGALG00000004538;ENSGALG00000003589;ENSGALG00000015355;ENSGALG00000043555;ENSGALG00000039080;ENSGALG00000048179;ENSGALG00000016584;ENSGALG00000035854

## Sheet: darkturquoise
KEGG pathway enrichment analysis of protein-coding genes in the darkturquoise module
Kegg_pathway	ko_id	Cluter_frequency	Richfactor	P-value	Corrected_P-value	Genes
Osteoclast differentiation	ko04380	1 out of 12 8.33333333333333%	0.333333	0.00524093	0.0576502	ENSGALG00000016797
Cell adhesion molecules	ko04514	2 out of 12 16.6666666666667%	0.0212766	0.0112196	0.123416	ENSGALG00000044327;ENSGALG00000031776
Retinol metabolism	ko00830	1 out of 12 8.33333333333333%	0.0277778	0.0612526	0.673779	ENSGALG00000052243
Gap junction	ko04540	1 out of 12 8.33333333333333%	0.0243902	0.0694824	0.764306	ENSGALG00000008949
Fanconi anemia pathway	ko03460	1 out of 12 8.33333333333333%	0.0185185	0.0905712	0.996284	Gallus_gallus_newGene_3281
Adipocytokine signaling pathway	ko04920	1 out of 12 8.33333333333333%	0.0185185	0.0905712	0.996284	Gallus_gallus_newGene_3921
TGF-beta signaling pathway	ko04350	1 out of 12 8.33333333333333%	0.0125	0.13144	1	ENSGALG00000012787
Tight junction	ko04530	1 out of 12 8.33333333333333%	0.00840336	0.189596	1	ENSGALG00000007311
Salmonella infection	ko05132	1 out of 12 8.33333333333333%	0.00606061	0.253591	1	ENSGALG00000017103
Endocytosis	ko04144	1 out of 12 8.33333333333333%	0.00552486	0.274741	1	ENSGALG00000005659
Neuroactive ligand-receptor interaction	ko04080	1 out of 12 8.33333333333333%	0.00348432	0.401554	1	ENSGALG00000011622
